# Supplementary material for: Magnetoelectric nanodiscs enable wireless transgene-free neuromodulation
Source: Nat Nanotechnol. 2024 Oct 11;20(1):121–31. doi: 10.1038/s41565-024-01798-9 (PMC11750723; doi:10.1038/s41565-024-01798-9)
Supplement: Supplementary file 10 — Statistical source data. [file 41565_2024_1798_MOESM10_ESM.xlsx]

## Sheet: Figure 1f
Sample Name	Effective Deformation (ppm)
92% Magnetite + 8% CFO Hexagonal nanodisc	0.83026
100% Magnetite Hexagonal nanodisc	0.0189797
92% Magnetite + 8% CFO Isotropic sphere	0.000808007

## Sheet: Figure 1h
	MEND						MENP						CFOND
OMF	sample1	sample2	sample3	Average	Stdev		sample1	sample2	sample3	Average	Stdev		sample1	sample2	sample3	Average	Stdev
310	38.8814	53.2636	32.7073	41.6174	10.5478		8.38306	8.07874	3.89919	6.78699	2.50554		0.88771	1.18349	3.64182	1.90434	1.51195
280	42.9366	71.7884	45.6428	53.4559	15.9339		7.38306	6.57879	15.5768	9.84621	4.97908		3.04485	4.01206	0.697363	2.58476	1.70457
275	64.042	44.514	81.536	63.364	18.5203		27.8384	17.9356	37.258	27.6773	9.66219		1.00739	0.902331	0.791029	0.90025	0.108196
270	107.514	87.684	84.204	93.134	12.5744		30.9177	11.3837	30.657	24.3195	11.2035		2.0823	2.27022	3.32649	2.55967	0.670697
260	112.91	117.384	104.858	111.717	6.3476		24.4407	27.8432	45.618	32.6339	11.3725		1.04416	1.20055	2.14045	1.46172	0.592973
250	127.55	121.636	141.66	130.282	10.2878		20.9022	23.0912	41.213	28.4021	11.1484		2.12958	3.24096	6.29654	3.88903	2.15775
240	139.55	153.636	163.66	152.282	12.1119		30.9101	32.1698	62.4874	41.8558	17.8786		3.09759	5.38847	6.26779	4.91795	1.63664
230	168.38	153.88	161.498	161.253	7.25311		23.4484	19.681	34.041	25.7235	7.4454		3.4481	4.10303	8.04686	5.19933	2.48768
220	163.805	156.704	136.92	152.476	13.9321		22.4072	32.7715	43.837	33.0052	10.7168		8.43295	9.19211	13.1659	10.2637	2.54191
210	125.338	125.904	133.67	128.304	4.6557		24.8372	23.3727	12.062	20.0906	6.99147		1.93592	2.08755	4.78315	2.93554	1.60187
200	98.336	102.722	109.496	103.518	5.62242		18.0143	20.4513	38.8532	25.7729	11.3932		1.93306	2.36437	3.86821	2.72188	1.01591
185	72.22	58.394	87.714	72.776	14.6679		21.8372	28.0173	54.5684	34.8076	17.3901		0.40068	0.113967	0.568533	0.36106	0.229858
170	56.22	60.578	80.042	65.6133	12.6842		8.55863	18.1041	23.0537	16.5721	7.36797		1.47006	0.994614	3.50253	1.98907	1.33208
150	47.872	57.068	53.09	52.6767	4.61191		8.09249	15.0779	29.1447	17.4383	10.7227		1.83347	1.09045	1.75169	1.55854	0.407431
125	44.116	30.776	22.974	32.622	10.6912		10.0524	8.1946	37.6468	18.6313	16.4941		1.1327	2.54136	2.17996	1.95134	0.731631
100	32.422	19.672	24.576	25.5567	6.43132		7.9972	2.13683	8.39818	6.1774	3.50498		0.183527	1.91909	2.50329	1.5353	1.20656
50	21.674	38.138	18.068	25.96	10.6995		10.9991	4.53398	19.6289	11.7207	7.57329		0.650211	1.69641	1.97608	1.4409	0.698889
0	10.228	16.156	12.412	12.932	2.99802		8.18365	0.0475947	7.5856	5.27228	4.53458		1.12502	0.923444	1.7498	1.26609	0.430863
	Measured at 220413

## Sheet: Figure 1i
AMF frequency (Hz)	Sample 1	Sample 2	Sample 3		Average	Stdev
0	5.98422	6.99941	14.7946		9.25941	4.82042
25	13.0579	10.1297	19.4662		14.2179	4.77511
50	36.5025	16.365	22.0852		24.9842	10.377
75	98.0735	70.9248	125.222		98.0735	27.1487
100	111.323	157.493	119.97		129.595	24.5437
150	113.801	186.812	140.349		146.987	36.9554
250	200.556	280.192	183.221		221.323	51.7138
500	530.801	609.639	631.228		590.556	52.863
750	1079.44	1528.7	1351.56		1319.9	226.302
1000	2280.3	1436.31	2059.83		1925.48	437.74

## Sheet: Figure 1j
AMF amplitude	Trial1	Trial2	Trial3		Average	Stdev
1	169.988	150.3	160.23		160.173	9.84412
2	162.875	149.881	146.387		153.048	8.68789
3	166.903	162.647	162.157		163.902	2.61014
4	150.44	140.708	158.384		149.844	8.85317
5	142.074	159.971	148.18		150.075	9.09772
6	170.516	176.198	188.281		178.332	9.07288
7	153.886	155.414	163.644		157.648	5.24886
8	160.637	164.246	168.321		164.401	3.84415
9	159.199	160.631	167.576		162.469	4.48093
10	169.55	159.403	159.33		162.761	5.87912
11	169.746	150.44	165.522		161.903	10.149
12	153.318	162.891	162.754		159.654	5.48789
