# Supplementary material for: Magnetoelectric nanodiscs enable wireless transgene-free neuromodulation
Source: Nat Nanotechnol. 2024 Oct 11;20(1):121–31. doi: 10.1038/s41565-024-01798-9 (PMC11750723; doi:10.1038/s41565-024-01798-9)
Supplement: Supplementary file 11 — Statistical source data. [file 41565_2024_1798_MOESM11_ESM.xlsx]

## Sheet: Figure 2c
Live cells / total cells (%)
1 ug/mm2 +MF	Before MF	After MF
Sample 1	73.3591	42.471
Sample 2	74.2857	36.3265
Sample 3	67.2727	47.2727
Sample 4	76.8116	34.4203
Sample 5	75.2874	40.2299
0.75 ug/mm2 +MF	Before MF	After MF
Sample 1	89.5238	89.5238
Sample 2	80.531	78.7611
Sample 3	69.2982	59.6491
Sample 4	75.7576	66.6667
Sample 5	71.1111	67.4074
0 ug/mm2 +MF	Before MF	After MF
Sample 1	79.5031	78.882
Sample 2	77.8947	76.3158
Sample 3	76.087	72.2826
Sample 4	83.1683	82.6733
Sample 5	77.7778	76

## Sheet: Figure 2d and e
				Cell Number
		Time (s)	Average	1	2	3	4	5	6	7	8	9	10	11	12	13	14	15	16	17	18	19	20	21	22	23	24	25	26	27	28	29	30	31	32	33	34	35	36	37	38	39	40	41	42	43	44	45	46
		1	0.68074	0.971227	0.381239	0.82022	0.734216	0.462592	0.452335	1.01683	0.780662	0.477461	0.633667	1.40295	0.520344	0.805272	1.11113	0.74174	0.830901	0.5691	0.772271	1.07402	0.441319	0	0.623167	1.16244	0.489091	0.589619	0.826778	0.900062	0.479304	0.771001	0.453259	0.645144	0.862363	0.46514	0.367566	0.648412	0.389694	0.574408	0.624383	1.8311	0.408863	0.683127	0.780483	0.921146	0.607616	0.479364	0.698834
		2	1.00818	1.10523	0.962302	0.829272	1.11423	1.04742	1.08722	0.60222	0.910402	1.12558	1.28797	1.11092	1.25675	0.903361	0.777203	0.78269	0.763224	1.16217	0.620711	1.87547	1.05758	1.20258	1.21487	1.54732	0.908451	1.46881	0.792745	1.22131	1.03114	1.22493	1.04855	0.870815	1.12045	0.821439	1.04048	1.38053	0.7213	0.986569	0.813081	1.12377	0.948548	0.908038	0.851214	1.02849	1.14256	0.870117	1.08382
		3	0.959172	1.10778	0.859826	0.864442	1.06027	0.950777	0.931117	0.748665	0.815698	1.11394	1.14881	0.64302	0.866185	0.770088	0.656378	0.983713	0.670313	0.943164	0.525999	1.07717	1.29996	0.950567	1.06174	0.860796	0.973648	0.911426	0.646233	0.943177	0.890564	1.11111	1.01774	0.436703	1.14993	1.1847	0.985799	0.981122	1.07078	1.02959	0.596072	0.635116	0.794447	0.912886	0.646942	0.690859	1.04565	0.892147	1.05911
		4	0.947757	0.672978	0.79333	0.889523	1.13807	1.08809	0.92322	0.882452	1.08704	0.915006	1.051	0.981321	0.901515	0.882418	1.01095	1.17915	0.410973	1.2433	0.597513	1.11982	0.953067	0.827112	0.683211	0.523283	0.916223	0.848875	0.995629	0.662225	0.926028	0.851276	1.18394	0.685174	1.06522	0.966285	1.064	1.00179	0.529161	0.918317	0.456309	0.965498	0.957187	0.880771	0.587647	0.497749	1.02498	0.885008	1.01684
		5	0.933241	0.632927	1.21173	0.782693	1.16325	1.09977	0.792092	0.690939	0.896862	0.952741	0.918599	0.879085	0.950425	0.918592	0.323712	0.683109	0.654737	0.869826	0.646882	1.0686	0.963717	0.949376	1.26102	0.798949	0.876715	0.917749	0.730987	0.970089	0.952413	1.07209	0.787933	0.739972	1.17899	0.903986	1.07531	0.969108	1.30435	1.06312	0.828197	1.77576	0.898328	0.915545	0.668128	0.984084	1.13687	0.969682	1.07851
		6	0.900089	0.829559	0.940025	1.19851	0.890051	0.853511	0.979693	0.817983	1.01184	0.963084	0.953027	0.816897	0.891304	0.787223	0.851679	0.938111	0.767974	1.0802	0.658961	1.22496	1.26389	0.806026	1.22787	1.06473	0.757546	0.799838	0.620478	0.550069	0.808205	0.909232	1.01456	0.328531	0.978673	0.746221	0.946999	0.862158	0.860766	0.988023	0.746851	1.37687	0.952648	0.897194	0.638083	0.799562	1.01115	0.918238	0.90065
		7	0.888377	1.06773	0.940025	0.749786	0.82742	0.87748	0.821385	0.793734	1.02408	0.976255	0.730271	0.976098	0.896001	0.93291	0.919729	1.38576	0.625376	0.859349	0.65781	1.08349	1.04139	0.991378	0.924776	0.417293	0.837856	0.891836	0.883281	0.647853	0.946004	0.899297	0.986665	0.798657	0.866726	0.895007	1.0123	0.687807	1.09976	0.984003	0.83345	2.10817	0.950452	0.864974	0.616849	0.78668	0.925786	0.883655	0.896906
		8	0.894918	0.869822	1.02636	0.819089	0.988963	0.942813	0.649945	0.975192	0.887606	0.972699	0.963903	1.01316	0.939805	1.23175	0.788685	0.697068	0.512762	0.896815	0.494173	1.41675	1.05289	0.829323	1.15016	1.06312	0.901003	1.08674	0.586445	0.647008	0.942692	0.87885	1.00702	0.268421	0.971988	0.870729	1.02698	0.795148	0.71981	0.831335	0.59953	1.38531	1.02234	0.90955	0.712376	0.447691	0.85019	1.12044	0.982805
		9	0.869874	0.986353	0.776937	0.748655	0.693166	0.741168	0.939381	0.706316	0.948422	0.862727	0.787652	0.938785	0.85046	0.858658	1.02507	0.801303	0.851228	1.01969	0.667109	1.08462	0.906777	1.04171	1.07712	0.963567	1.00387	1.20496	0.354258	0.731406	0.821451	0.917008	0.789387	0.545004	0.855679	1.11306	0.973494	0.992121	0.701937	0.866402	0.643598	1.7842	0.863188	0.877956	0.595616	1.04567	1.09814	0.86864	0.964496
		10	0.874543	0.986353	0.877816	0.77251	0.964568	1.03846	1.0201	0.731276	0.913768	1.04962	0.83013	1.32335	1.23714	0.900467	0.764352	0.860866	0.4996	0.931514	0.581504	0.651404	1.02733	0.92574	1.19254	0.766302	0.894094	1.01006	0.660818	0.865119	0.902741	1.0502	0.883801	0.180329	1.18666	0.867614	0.968136	0.731414	0.735111	0.878033	0.678955	0.47988	0.663991	0.873941	0.677878	1.00555	1.03515	0.810673	0.925766
		11	0.886684	1.31208	1.00173	0.698587	0.89443	0.867815	0.982172	0.676152	0.957754	0.859657	0.682055	0.847245	0.851788	0.992844	1.04308	0.6859	0.682929	0.992363	0.800838	1.35606	1.41185	0.805686	0.68857	1.49674	0.995345	0.87454	0.702735	0.932328	0.83961	0.920608	0.940322	0.714581	0.807903	0.970958	1.09099	0.842811	0.842893	0.976134	0.510241	1.94956	0.844008	0.896203	0.627021	1.04849	0.874521	0.868148	0.814274
		12	0.880169	1.16807	0.799635	0.468051	0.947131	0.810136	0.886857	0.946921	0.894797	1.02167	0.940266	0.851722	0.898962	0.683499	1.05204	1.00512	0.735654	0.917098	0.740732	0.69089	1.21633	0.971142	1.06015	0.839644	0.844008	1.11154	0.860811	1.15312	0.843135	0.915496	0.76885	0.820032	1.11785	0.883647	0.805787	1.00749	0.736465	0.981266	0.431841	0.903066	0.888738	0.872899	0.672112	1.03561	0.826266	0.857563	0.92563
		13	0.845132	1.03024	0.905221	0.78835	0.719047	0.743179	0.76032	0.711048	0.631032	0.915895	0.756221	0.206961	1.00107	1.069	0.687242	0.614239	0.6098	0.820376	0.705454	1.28047	1.40844	1.02641	0.845577	0.330846	0.875096	0.85464	0.911007	0.809464	0.943974	0.775537	0.888344	1.12188	1.0598	1.16519	0.911274	0.791793	1.19792	0.88077	0.884307	1.15482	0.911139	0.904701	0.646942	0.88397	0.729432	0.844149	0.914671
		14	0.868663	1.46994	0.698756	0.565734	0.973247	0.88382	1.12193	0.966439	1.02959	0.885998	1.00595	0.4679	0.655127	0.884322	0.870956	0.771522	0.775762	1.14247	0.871105	1.0228	1.17415	1.02148	0.986308	1.28821	0.848326	0.886939	0.653985	1.07605	0.815255	0.835293	0.802109	0.800082	1.09245	0.91498	0.797253	0.649427	0.78345	0.605027	0.801808	1.58104	0.803671	0.916744	0.627021	0.120228	0.978516	0.942729	0.926583
		15	0.826741	1.32955	0.927499	0.773641	0.886611	0.959436	0.902192	0.709747	0.717704	0.852465	0.901556	0.744013	0.750905	0.934813	1.36806	0.481154	0.602012	0.860188	0.739294	0.95804	1.26247	0.876256	0.593988	0.412465	0.790684	0.839948	0.658847	0.985306	0.916094	0.787416	0.772031	1.00839	0.873129	0.897389	0.87684	0.742804	0.893941	0.940042	0.743008	1.24155	0.837566	0.857102	0.589007	0.503511	0.915777	0.919961	0.843134
		16	0.854283	0.786952	0.9908	0.890654	0.790905	0.800471	0.748566	0.833361	0.905353	1.12445	0.680256	0.507451	1.25552	0.799637	0.669229	1.1289	0.806369	0.919947	0.651771	1.61892	1.16265	1.22468	0.681623	0.639159	0.81767	0.679571	0.976708	1.21596	0.869306	0.813334	0.879348	0.484894	0.653316	1.07155	0.98699	0.753803	0.918855	0.868027	0.798861	1.62457	1.00448	0.836196	0.790654	0.317633	0.845714	0.978912	0.895477
		17	0.796846	0.931177	0.859826	0.763364	0.774797	0.819491	0.958665	0.877129	0.537628	0.798005	0.888795	0.449741	0.561596	0.770088	1.03276	0.71289	0.630205	0.861529	0.685035	0.247069	0.957043	1.10531	1.06094	1.15922	0.862683	0.935913	0.773824	1.02039	1.11489	0.838245	0.769395	0.678437	0.806355	0.722767	0.831886	0.658086	0.700583	0.742215	0.758893	1.42378	0.791884	0.842921	0.676565	0.758092	0.862233	0.805873	0.870565
		18	0.828042	0.78823	0.814094	1.02916	0.690038	0.780137	0.976846	0.833361	0.946356	0.785076	0.786453	0.923611	0.809617	0.758665	1.18951	1.11494	0.424757	0.753576	0.660878	0.816342	1.30266	1.1718	0.771639	1.23923	0.862251	0.723152	0.872112	0.6928	0.839397	0.75545	0.998478	0.642423	0.962489	0.907925	0.780383	0.682112	0.744725	0.765735	0.544061	1.08834	1.04635	0.867372	0.842355	0.544981	0.82472	0.800089	0.918415
		19	0.831023	1.25073	0.701866	0.783825	0.769011	0.817481	0.717805	0.883162	1.08367	0.954519	0.942065	0.696253	1.04151	0.824311	0.700094	1.01815	0.714704	0.883069	0.589173	0.787686	1.4313	0.835784	0.935594	0.47776	0.811841	0.898159	0.736768	0.837221	0.737062	0.878058	1.05082	0.777282	0.787075	0.816308	0.957716	0.847804	0.806875	1.05405	0.601324	0.886193	0.865385	0.871595	0.811419	1.00273	0.912522	0.849072	0.857087
		20	0.841197	1.33083	1.02291	0.830403	0.753451	0.882505	1.10081	1.1809	0.841095	0.697486	1.02839	1.10868	0.803695	1.01188	0.837563	0.868311	0.694923	0.720804	0.538749	1.02077	0.800281	0.885778	1.30866	1.2636	0.771579	0.901631	0.477907	1.02208	0.960638	0.88389	0.923238	0.978986	1.03799	0.717637	0.938464	0.763788	0.646692	0.736313	0.395972	0.874719	0.687051	0.77942	0.730938	0.798206	0.904303	0.774244	0.785618
		21	0.831924	0.889848	0.972054	0.465788	0.849314	0.925494	0.796041	0.723823	1.05368	0.829275	0.92605	0.544515	0.93133	1.0757	0.70652	0.594695	0.682929	0.984065	0.531559	1.13245	1.49293	1.27128	1.03553	0.77113	0.849622	0.695751	0.760158	1.04815	0.759495	0.840693	0.92551	0.403409	0.841043	0.895007	0.928342	0.860441	0.935374	0.962707	0.817693	1.34245	1.11319	0.811327	0.737125	0.829619	0.811456	0.861625	0.837348
		22	0.809503	0.644218	0.940361	0.696324	0.768464	0.631841	0.816059	0.804498	0.677542	0.905068	0.927077	0.841026	1.00658	0.869091	0.877382	0.322941	0.693677	1.11616	0.459183	0.593867	0.807097	0.741578	0.896292	0.841253	0.819074	0.541512	0.66476	0.704495	0.966406	0.729675	0.835549	0.248471	0.812265	1.09702	1.04048	0.968796	0.79997	1.05568	0.552772	0.981021	0.767579	0.770766	0.611553	0.612214	0.647651	0.814981	0.795624
		23	0.799658	0.552613	0.855538	1.0599	0.912727	0.765523	0.87143	1.03103	0.796267	0.814892	0.850085	0.819882	0.958491	0.660576	1.07005	0.663565	0.831524	0.847699	0.394859	0.679157	1.17614	0.828983	1.16555	1.16589	0.905428	0.899337	0.274892	0.79777	0.814721	0.969997	1.05736	0.394082	0.841817	1.07	0.983815	0.782432	0.679731	0.860329	0.553541	1.27901	0.777829	0.822015	0.818075	0.723741	0.657172	0.952821	0.950202
		24	0.784935	0.942467	0.628392	0.682747	0.631473	0.936473	1.01725	1.06994	0.910402	0.878726	0.917228	0.909432	0.758155	0.666364	0.69114	0.716612	0.740405	0.88793	0.524369	1.09319	0.827118	1.21975	0.661674	1.11692	0.74211	0.625079	0.485134	0.986292	0.708862	0.869707	0.700243	0.590345	0.754779	0.757948	0.885374	0.742102	1.39142	0.608192	0.571604	1.16224	0.866043	0.741362	0.750859	1.20725	0.670762	0.78532	0.862873
		25	0.80347	0.98124	0.79686	0.461168	0.831251	0.861166	0.959032	0.787701	0.902829	0.816751	0.962276	1.00794	0.818092	0.799637	1.00326	0.794788	0.901616	0.911817	0.495323	0.767379	1.11508	0.693284	0.794763	0.600074	0.911581	0.915146	0.655037	0.46398	0.736635	0.788136	0.75422	1.05373	0.881572	0.907192	0.78594	0.709416	1.32087	1.03164	0.530226	0.669538	0.772045	0.818522	0.703517	1.05561	0.906175	0.738307	0.757711
		26	0.827436	0.921164	0.601407	1.09394	0.652819	0.807507	1.07473	0.914745	0.702481	0.734494	0.820196	0.779585	0.928369	0.436906	1.14969	0.941834	0.693132	0.990603	0.505101	0.930287	1.18338	0.940704	1.20098	0.683073	0.830192	0.972861	0.810222	1.01137	0.953481	0.739755	0.929054	0.864078	0.665911	0.92011	0.78078	0.562446	0.715748	0.942265	0.549441	1.58104	0.862237	0.735679	0.713267	0.772442	0.731873	0.749999	0.776633
		27	1.77618	2.39473	0.885214	1.79941	0.842824	0.791502	0.728916	1.89526	0.778137	0.883736	0.80538	4.35687	0.922753	1.20699	2.05277	1.90228	2.36093	0.865468	2.25383	2.73739	0.737378	0.775247	0.985514	2.40352	0.747723	0.689118	3.4188	2.27594	0.95049	0.865099	0.837093	4.83068	0.874395	0.690609	0.768673	0.813792	3.09778	0.838263	2.73055	2.17364	0.931271	0.768993	2.77259	1.99393	0.87273	0.779536	0.924405
		28	1.79553	2.04152	0.5107	1.821	0.620682	0.615836	0.572352	2.07684	0.907878	0.711304	0.798014	4.45413	1.02323	1.61161	1.52228	2.48302	2.59994	0.768411	5.09348	2.82786	0.842596	1.02539	1.13637	2.4541	0.750422	0.879685	2.38704	2.5397	0.85542	0.687342	0.701334	4.53958	0.755764	0.584883	0.858084	0.629768	3.79688	0.702102	3.01392	2.85161	0.657915	0.779838	2.56166	2.21563	0.729757	0.938914	0.705368
		29	1.39649	1.81591	0.620154	1.48816	0.656416	0.799853	0.883551	1.35763	0.853794	0.791136	0.756392	2.22806	0.742838	0.753943	1.6726	1.80735	1.80798	0.920702	4.03745	1.91585	1.15598	0.930331	0.795557	2.12302	0.805149	0.76351	1.91649	1.7177	0.823908	0.783672	0.799837	3.77021	0.860323	0.663582	0.620714	0.551759	2.05869	0.713049	1.8383	1.96103	0.75001	0.729475	1.80063	1.64353	0.633004	0.817811	0.770848
100 Hz	MF On	30	1.15786	1.51766	1.06587	0.991732	0.910616	1.1791	0.970051	1.07598	0.794202	0.854485	0.83938	2.06662	0.720681	0.791031	1.22553	1.39041	0.842895	0.86924	2.78635	1.97226	0.399857	0.722193	0.804787	1.12175	0.832566	1.0201	1.18117	1.25456	1.14565	0.78684	0.85654	1.85783	1.12249	0.806505	0.78594	0.839457	1.54754	0.81517	1.53764	1.37687	0.840128	0.775302	1.31418	1.38895	0.772316	0.933622	0.854977
	MF On	31	0.992646	0.746901	0.54895	0.823615	0.903657	0.788796	0.873634	0.969869	0.948039	0.748392	0.846145	1.20122	0.981874	1.07761	1.08037	1.38483	1.10231	0.819705	2.01705	1.52528	0.688532	0.601799	0.794763	1.36799	0.900571	0.81515	0.744127	1.13973	0.840465	0.65048	0.834458	1.92183	0.658453	1.01951	0.852328	0.678446	1.36366	0.706977	0.949897	1.12883	0.514062	0.741049	0.953819	1.13143	0.809585	0.803412	0.800457
	MF On	32	0.890233	0.88857	0.649493	0.814469	0.874491	0.722148	0.557017	1.0774	0.886305	0.730454	0.82148	0.938039	0.70322	0.9224	1.18824	0.81154	0.594847	0.803529	1.56122	0.885611	1.02009	0.763004	0.772433	0.53156	0.736605	0.848875	0.878945	1.14959	0.80265	0.729243	0.66435	1.13392	0.581898	0.857078	0.793879	0.688431	1.12467	0.694746	1.19932	1.53818	0.868313	0.753666	0.722079	0.955496	0.668076	0.737446	0.701897
	MF On	33	0.867731	0.561561	0.72221	0.871325	0.728508	0.684494	0.868216	0.882452	0.959437	0.851981	0.936498	1.34773	1.0266	0.541621	0.301801	0.893439	0.858471	0.716697	0.973295	1.18142	0.93759	0.78392	0.800123	1.05001	0.863006	0.777644	1.04149	1.0652	0.84666	0.75113	0.686159	0.683878	0.876999	1.02739	0.851535	0.628754	1.19792	0.702786	0.50422	1.55607	1.00192	0.820399	0.769843	0.809618	0.733826	0.898916	0.755805
	MF On	34	0.828687	0.932455	0.799635	0.207907	0.514264	0.433212	0.429103	0.994	0.959437	0.857556	0.882201	0.928337	0.868738	0.622498	1.03792	0.803164	0.367204	0.996721	0.818189	0.875007	1.06354	0.801945	0.648574	1.23257	0.731316	0.545541	0.662789	0.683782	0.876036	0.665887	0.701697	0.751891	0.726001	0.56885	0.816009	0.62813	1.1095	0.816795	0.656025	0.587195	0.710331	0.826134	0.892791	0.582157	0.749206	0.8967	0.788409
	MF On	35	0.850769	0.694281	0.731625	0.887165	0.686441	0.928432	0.761422	1.01151	0.779361	0.841234	0.841606	0.471631	0.815948	0.7758	0.920993	1.31224	0.857848	1.017	0.824228	1.53792	0.661695	1.01195	0.71626	1.05645	0.792196	0.747082	1.1884	0.872305	0.879882	0.830613	0.709785	0.775986	0.655357	0.886762	0.730071	0.430065	1.38302	0.682943	0.631941	1.21657	0.733026	0.75841	0.632786	0.865438	0.573683	0.827165	0.861852
	MF On	36	0.865922	0.724319	0.729272	0.746298	0.886376	0.942813	0.974734	0.664678	1.02959	0.859657	1.22597	0.374619	0.742838	0.875793	0.937742	0.773383	0.4996	1.03201	0.665288	0.539715	0.884058	0.924719	0.754767	0.781016	0.840338	0.620181	0.703655	0.748455	0.810021	0.822406	0.77721	0.878847	0.822538	0.721576	0.715583	0.771121	0.932666	0.721773	0.388926	1.39881	0.792543	0.816384	0.827778	0.909733	0.733094	0.728338	0.756282
	MF On	37	0.819358	1.2094	0.63268	0.561208	0.391895	0.679855	0.726069	0.802487	0.667827	0.806327	0.913717	1.08828	0.699442	0.777704	1.00579	0.878548	0.602635	0.825824	0.670368	1.02077	0.923532	0.807216	0.66088	0.673417	0.675941	0.885451	0.669622	0.944023	0.753086	0.715564	0.807015	1.31827	0.800937	0.898947	0.633019	0.656135	1.2422	0.655232	0.387005	1.67992	0.720287	0.794488	0.533696	0.955496	0.802424	0.723292	0.693933
	MF On	38	0.798937	0.977405	0.995929	0.858784	0.893335	0.712174	0.528459	0.694251	0.716862	0.812226	0.884427	0.617399	0.870474	0.909987	0.874749	0.760354	0.422888	0.860439	0.53108	1.25813	1.35562	0.826262	0.75169	1.77401	0.752365	0.916014	0.731381	0.941346	0.85542	0.672511	0.844181	0.427375	0.680758	0.563811	0.813428	0.613776	1.30286	0.673792	0.649619	0.954024	0.694079	0.763259	0.598709	0.894026	0.916916	0.699293	0.822646
	MF On	39	0.822148	1.30953	0.539955	0.622496	0.826638	0.792507	0.875746	0.930123	1.01773	0.863939	0.729244	0.623369	0.823606	0.571169	1.11377	0.818055	0.498432	0.920534	0.545939	1.40705	1.11182	0.557076	0.678546	0.988168	0.906292	0.744168	0.590781	0.721543	0.884261	0.751058	0.756855	1.54265	0.739862	0.853505	0.83268	0.687105	0.616226	0.789426	0.712135	1.86856	0.738809	0.867842	0.666394	0.823969	0.932703	0.912946	0.739401
	MF On	40	0.823895	1.37472	0.4743	1.09847	0.567121	0.669881	0.560598	0.826027	0.803076	0.816751	0.807435	0.944258	1.01679	0.324576	0.791319	0.436482	0.349837	0.738741	0.413648	1.58914	0.701169	1.42755	1.03792	1.04197	0.803422	0.826681	0.771853	0.712526	0.879882	0.637593	0.78866	0.937531	0.726001	0.709849	0.715781	0.680474	0.936728	0.800374	0.405452	1.3249	1.00865	0.800483	0.550946	0.577863	0.853201	0.785074	0.672629
		41	0.791331	0.837228	0.904801	0.549799	0.891928	0.67684	0.899988	0.670119	0.8056	0.8519	0.832785	0.461184	1.04784	0.798647	0.931317	0.449511	0.626622	0.73916	0.509031	1.08981	0.855233	0.691754	1.03097	0.937587	0.792951	0.831827	0.508524	1.16932	0.918551	0.733779	0.863809	0.983002	0.798896	0.916537	0.58112	0.590062	0.566532	0.746919	0.588513	0.912178	0.74613	0.785103	0.734922	0.982729	0.716087	0.918361	0.799844
		42	0.822231	1.38111	0.641255	0.871325	0.795909	0.831166	0.921842	0.649892	0.816539	0.641329	0.72342	0.756202	0.866594	0.520678	0.890234	0.875756	0.647572	0.74729	0.67219	1.53476	0.991264	0.778308	0.672393	1.18543	0.864626	0.727492	0.633618	0.547392	0.88127	0.92176	0.816284	1.64278	0.844913	0.763079	0.885175	0.785085	0.809719	0.808927	0.319878	1.18418	0.779073	0.762685	0.550102	0.56645	0.872405	0.794551	0.856271
		43	0.766825	0.53131	0.808966	1.06556	0.883483	0.807507	0.635253	0.584003	0.956913	0.890119	0.738322	0.879831	0.843211	0.828195	0.780996	0.57329	0.590096	0.853315	0.427836	1.32515	0.906209	0.917747	1.00636	1.1006	0.631144	0.731521	0.831246	0.678428	0.597875	0.750482	0.666894	0.9523	0.616094	0.671462	0.759246	0.750136	1.16746	0.817479	0.430688	1.40589	0.590491	0.666183	0.551414	0.444866	0.660346	0.682186	0.755737
		44	0.809673	0.700459	0.841836	0.74064	0.864874	0.778822	0.826802	0.836082	0.724895	0.752998	0.764186	0.741028	1.08613	0.858658	0.999367	0.417869	0.697882	0.840659	0.541337	0.973834	1.07234	0.904144	0.86632	1.0891	0.674538	0.848565	0.860417	0.6928	0.79998	0.738819	0.81374	0.807984	0.889312	0.808063	0.845184	0.731102	1.38587	0.918574	0.469504	1.23311	0.745178	0.702	0.719876	0.839675	0.846284	0.799104	0.744098
		45	0.785106	0.401145	0.640834	0.565734	0.581509	0.745807	0.853616	0.29904	0.936182	0.693931	0.944548	0.417901	0.967885	0.726299	1.09186	0.564914	0.706916	0.892791	0.412498	1.08146	1.01469	0.85568	0.783251	0.758255	0.743189	0.64814	0.720737	0.807633	0.929553	0.699005	0.606193	1.3903	0.909576	0.528539	0.829504	0.539434	0.804167	0.576033	0.533556	1.08834	0.707476	0.70372	0.605365	0.901145	0.859955	0.856333	0.815091
		46	0.74101	0.876	0.718259	0.650877	0.641794	0.537204	0.590993	0.541064	0.99279	0.72407	0.6961	0.727347	0.595598	0.816772	1.19593	0.99302	0.444461	0.74796	0.40272	1.14306	0.67845	0.778648	0.821659	0.945634	0.747075	0.712489	0.582503	0.461303	0.771245	0.518296	0.792749	1.30881	0.764489	0.690609	0.789314	0.396755	1.31397	0.737083	0.586336	1.3789	0.768238	0.727963	0.705299	0.78103	0.662787	0.742122	0.564199
		47	0.791235	1.11034	0.754659	0.403274	0.719282	0.635862	0.676024	0.643149	0.949722	0.696193	0.660901	1.04724	0.693928	0.73201	1.03919	0.792927	0.330055	0.698007	0.515742	1.35177	1.24245	0.865203	0.976285	0.800559	0.724191	0.561102	0.765545	1.0194	0.760563	0.767545	0.503692	0.984298	0.781728	0.714155	0.907602	0.467743	0.874578	0.533012	0.583261	1.24256	0.404764	0.735418	0.649567	0.514924	0.691919	0.694247	0.687399
		48	0.768664	1.21941	0.715905	0.839455	0.652428	0.496535	0.645262	0.452937	0.713879	0.694981	0.785254	0.801723	0.798589	0.972891	0.579374	0.29409	0.625376	0.681579	0.428507	0.47902	1.04678	0.979475	0.87555	0.785844	0.739627	0.602327	0.898786	0.768181	0.877532	0.656312	0.745133	1.04311	0.806847	0.677691	0.709331	0.545128	1.22419	0.926015	0.722383	1.53717	0.647373	0.682397	0.768062	0.755267	0.635771	0.756276	0.654931
		49	0.735666	1.27459	0.520032	0.413457	0.333095	0.618542	0.519185	0.641848	0.945897	0.628239	0.786281	0.809932	1.03048	0.55114	0.648688	0.874826	0.685889	0.702533	0.390449	0.66088	0.905499	1.02879	0.623961	0.772739	0.723004	0.617888	0.256364	0.862442	0.655024	0.628594	0.680434	0.494222	0.810717	0.596244	0.51493	0.620407	1.32642	0.737254	0.635656	1.40083	0.595249	0.730101	0.667285	0.633683	0.585238	0.688832	0.593672
		50	0.735269	0.913495	0.45631	0.531601	0.58057	0.768462	0.711744	0.650601	0.81149	0.836466	0.666468	0.683318	0.897635	0.523572	0.783629	0.563983	0.678724	0.584187	0.495802	0.815214	1.07092	0.941384	0.433904	0.534779	0.668924	1.06337	0.610754	1.00066	0.589864	0.599579	0.767851	0.762643	0.767303	0.706734	0.798841	0.611124	1.11641	0.654634	0.454772	1.35291	0.577021	0.692824	0.601803	0.682271	0.637154	0.63948	0.603814
		51	0.736646	1.03024	0.609225	0.919035	0.508869	0.520581	0.601369	0.795744	0.696131	0.783137	0.633324	0.831076	0.68239	0.684413	0.886336	0.277338	0.701465	0.722145	0.802467	1.16021	1.08569	0.703147	0.924776	1.01415	0.654784	0.693705	0.592752	0.723234	0.672756	0.746306	0.693519	0.610425	0.690045	0.699221	0.699606	0.494734	0.542972	0.651212	0.715209	1.34987	0.612233	0.707474	0.559805	0.70521	0.608836	0.742245	0.596803
		52	0.738385	0.857253	0.526673	0.841718	0.685034	0.730189	0.738557	0.905282	0.809425	0.60222	0.637178	0.598494	0.844947	0.901457	0.928788	0.918567	0.723661	0.732454	0.670368	1.06747	0.813771	1.224	0.706236	0.911377	0.746428	0.587325	0.761078	0.618264	0.685468	0.610379	0.849997	0.52894	0.69286	0.548878	0.61476	0.394415	0.764088	0.591172	0.32782	0.864257	0.681561	0.653462	0.571289	0.78103	0.567499	0.74803	0.669157
		53	0.722384	1.18171	0.720276	0.364616	0.531153	0.663541	0.832863	0.890496	0.873607	0.608038	0.497239	0.774361	0.896409	0.556852	1.079	0.95021	0.531375	0.753073	0.784829	1.09094	0.693217	0.680701	0.913263	1.62894	0.773414	0.691412	0.691566	0.865965	0.715378	0.558974	0.610646	1.14196	0.629956	0.703986	0.566234	0.722131	0.928469	0.765906	0.717771	0.842659	0.518528	0.657685	0.800357	0.723741	0.721539	0.623358	0.616134
		54	0.722541	1.31208	0.390234	0.321431	0.604575	0.52723	0.645997	0.695552	0.751516	0.548891	0.613969	1.1057	0.617756	0.416953	1.21647	0.781759	0.17009	0.689877	0.66222	1.13674	0.715226	0.741578	0.96636	0.815273	0.63611	0.571207	0.538746	0.949377	0.740053	0.501593	0.536587	0.930924	0.82099	0.584517	0.702583	0.593104	1.53508	0.544473	0.561099	1.62896	0.648032	0.663159	0.640708	0.603626	0.651476	0.78852	0.628726
		55	0.720247	0.487424	0.707751	0.811074	0.590501	0.656505	0.739935	0.678755	0.839795	0.682457	0.825334	0.793266	0.778985	0.471176	0.737385	0.85342	0.650609	0.706556	0.534627	0.716386	1.11182	1.11228	0.252383	1.33212	0.662772	0.75948	0.617981	0.566273	0.644235	0.495186	0.495695	0.786609	0.73163	0.539899	0.760239	0.593416	1.1137	0.541394	0.728788	1.18721	0.463549	0.6605	0.623036	0.523512	0.668158	0.702001	0.633831
		56	0.712347	0.776939	0.447315	0.598641	0.467036	0.502566	0.708898	0.534321	0.699115	0.708556	0.554448	0.445264	0.782763	0.929026	0.996839	0.421591	0.533166	0.694989	0.538749	1.20488	1.28391	0.616253	0.399267	0.197266	0.552346	0.508593	0.506027	1.04012	0.826471	0.59562	0.482247	1.27008	0.672033	0.866789	0.744956	0.619783	1.11221	0.752563	0.722383	1.32153	0.560769	0.615664	0.69644	0.38769	0.642525	0.679479	0.631721
		57	0.706421	0.655509	0.665466	0.857653	0.595896	0.611197	0.634518	0.87772	0.649238	0.619512	0.526443	0.896497	0.889568	0.374078	0.56136	0.600279	0.58885	0.779139	0.697498	1.39013	1.21022	0.496029	0.772433	1.04841	0.69278	0.657129	0.649124	0.948531	0.723283	0.532335	0.522229	0.256503	0.924775	0.598992	0.61089	0.459084	0.606612	0.636587	0.525614	0.842659	0.571603	0.710029	0.603584	0.779561	0.605012	0.621389	0.624438
		58	0.708049	1.48379	0.432099	0.56234	0.748056	0.601223	0.674922	0.628363	0.995774	0.627592	0.732498	0.97759	0.686679	0.523572	0.723164	0.368544	0.750607	0.771512	0.654168	0.247971	0.774154	0.817589	0.73859	0.458218	0.636757	0.617578	0.760158	0.695477	0.849651	0.664663	0.578659	0.651751	0.587809	0.880532	0.856298	0.328731	1.48254	0.637528	0.46233	1.14132	0.651546	0.591369	0.443513	0.666565	0.505167	0.623973	0.565629
		59	0.737281	0.961214	0.557609	0.695193	0.495655	0.618852	0.420564	0.565195	0.581155	0.633733	0.493299	0.984306	0.695154	0.645421	1.25893	0.934388	0.773348	0.582343	0.927281	1.5677	0.821722	0.753481	0.934006	0.862635	0.700228	0.470839	0.85595	1.32093	0.671475	0.575893	0.560758	0.993625	0.64635	0.421622	0.589257	0.608784	0.822041	0.517361	0.36971	1.33401	0.533901	0.618948	0.696908	1.03561	0.64163	0.656464	0.445016
		60	0.714215	0.926064	0.552901	0.798628	0.704425	0.513545	0.573454	0.836082	0.714261	0.648601	0.687193	0.806947	0.665849	1.08134	0.810596	0.621685	0.687135	0.649143	0.76115	1.24956	0.668368	0.761134	0.710106	1.19854	0.607937	0.698913	0.630202	1.16481	0.684934	0.573661	0.58502	1.23678	0.627915	0.613926	0.626867	0.339418	0.939572	0.74307	0.465405	1.53616	0.352347	0.652993	0.742422	0.56645	0.536414	0.584837	0.567398
		61	0.703987	0.995087	0.672527	0.656629	0.701767	0.673206	0.286865	0.606834	0.753199	0.606988	0.58468	0.879085	0.498595	0.866273	0.725797	0.663565	0.593679	0.63942	0.844647	1.40502	0.670356	0.557927	0.891727	0.604902	0.532484	0.647024	0.819551	0.605724	0.538376	0.547023	0.630455	0.914861	0.472273	0.696473	0.595409	0.481785	0.729559	0.576461	0.549057	0.808237	0.637124	0.611285	0.573538	0.748148	0.467572	0.7308	0.547795
		62	0.684566	0	0.769119	0.629285	0.630691	0.404604	0.722121	0.528288	0.774312	0.670983	0.865757	0.601479	0.707509	0.760569	0.752764	0.186133	0.724284	0.877286	0.588406	1.11012	0.857221	0.772527	0.637061	0.353837	0.496215	0.769585	0.380013	0.563596	0.695937	0.613619	0.456985	0.82936	0.676676	0.505818	0.612775	0.514081	1.03205	0.690555	0.74826	0.864257	0.485951	0.689122	0.54654	0.783855	0.576287	0.498933	0.539559
		63	0.748575	1.1129	0.482874	0.585063	0.500033	0.412568	0.555272	0.842115	0.762455	0.659186	0.530554	1.20594	0.601112	0.51687	1.0611	0.589111	0.395397	0.744524	0.673436	1.34207	0.729994	0.767935	0.753973	1.60273	0.678208	0.629418	0.555303	0.998832	0.620521	0.479131	0.515505	1.32229	0.630448	0.423637	0.568021	0.480381	1.17856	0.637699	0.625151	0.88518	0.64159	0.609512	0.685846	0.609389	0.621124	0.781505	0.58353
		64	0.749424	0.933733	0.165442	0.959956	0.739064	0.615836	0.618449	0.766881	0.853335	0.698941	0.473516	0.796251	0.795526	0.835811	0.711681	0.645882	0.750607	0.641516	0.724435	1.21977	0.784946	0.804156	0.754767	1.33373	0.596818	0.59774	0.737294	0.768181	0.695937	0.657896	0.542039	0.821457	0.798404	0.757215	0.666263	0.518761	0.273517	0.565684	0.763761	0.914202	0.539978	0.608574	0.572179	0.617977	0.54805	0.891777	0.620422
		65	0.718889	0.600333	0.681942	0.654366	0.502926	0.597898	0.668127	0.643149	0.656429	0.659752	0.741747	1.2241	0.704548	0.827205	0.377646	0.980921	0.93931	0.609499	0.573355	1.41247	1.08967	0.740048	0.717848	1.22291	0.619271	0.512623	0.932425	0.885691	0.53421	0.444429	0.532861	0.97225	0.589849	0.812369	0.549861	0.48943	1.12887	0.673621	0.610419	0.799801	0.602643	0.630158	0.627021	0.72521	0.594759	0.586806	0.566241
		66	0.701092	1.6229	0.664373	0.611181	0.509103	0.739467	0.808896	0.87843	0.70753	0.556405	0.684538	0.969879	0.698115	0.36075	1.13041	0.638437	0.606841	0.677053	0.673436	0.804609	0.745471	0.361862	0.387755	1.17072	0.615816	0.662027	0.419959	0.784384	0.846874	0.588852	0.717236	0.540988	0.590131	0.712964	0.488236	0.571729	0.889743	0.697654	0.503068	1.16528	0.385217	0.627864	0.6783	0.899676	0.7003	0.663849	0.534931
		67	0.68672	0.754357	0.58224	0.460036	0.392051	0.448211	0.454447	0.50877	0.623458	0.58711	0.738921	1.03207	0.439474	0.791031	0.533129	0.631922	0.328887	0.67831	0.614193	1.2006	1.21689	1.03338	1.00397	1.1675	0.54371	0.610696	0.743076	0.660534	0.599264	0.499649	0.489153	1.32488	0.660001	0.431883	0.690278	0.393088	0.801324	0.560895	0.513188	0.941537	0.692762	0.59116	0.642067	0.51063	0.575636	0.509148	0.634852
		68	0.732385	0.982518	0.471946	0.781562	0.587451	0.689211	0.597053	0.602812	0.807665	0.646904	0.549309	0.564167	1.02915	0.769098	0.76688	0.463471	0.459492	0.845772	0.474041	1.14216	0.584592	0.942915	0.954053	0.818492	0.599517	0.665498	0.895896	0.770858	0.604605	0.490074	0.482792	1.1005	0.532363	0.842511	0.619126	0.435759	0.906398	0.538486	0.569298	1.49364	0.785149	0.609773	0.605365	0.353339	0.657579	0.621635	0.506684
		69	0.722607	0.843406	0.615026	0.783825	0.519034	0.533183	0.795306	0.996011	0.634857	0.599715	0.620307	1.32186	0.677693	0.715865	0.8876	0.568637	0.565486	0.650819	0.405979	1.57853	0.208874	0.803475	0.600142	1.08105	0.600488	0.678145	0.720212	0.971921	0.717087	0.622402	0.646358	0.606409	0.704188	0.515621	0.442687	0.394415	0.82353	0.58279	0.669219	1.69645	0.680316	0.625309	0.680081	0.841031	0.647896	0.726738	0.658403
150 Hz	MF On	70	0.692851	1.49998	0.679168	0.140868	0.53694	0.386898	0.788878	0.895227	0.560883	0.544931	0.550765	0.436806	0.504109	0.734904	0.711681	1.0014	0.53558	0.658362	0.540666	0.83868	0.197514	0.813678	0.633191	0.776188	0.41828	0.67269	0.685128	0.992492	0.567645	0.570781	0.600196	0.838817	0.413169	0.596702	0.735231	0.450425	0.820687	0.483064	0.623998	0.53725	0.859967	0.538504	0.722548	1.12137	0.635771	0.558253	0.532821
	MF On	71	0.721776	0.837228	0.682279	0.365747	0.6303	0.65349	0.699899	0.663968	0.648397	0.630744	0.720337	0.528595	0.436922	0.294114	1.25376	0.460679	0.462451	0.627435	0.574985	1.71369	0.654311	0.78324	0.56084	0.781016	0.637621	0.712489	0.501165	0.750146	0.699889	0.675319	0.687703	1.04842	0.616868	0.519927	0.725506	0.263749	0.346771	0.66139	0.616056	1.07045	0.551471	0.574217	0.609771	0.585095	0.79567	0.64748	0.761046
	MF On	72	0.762411	0.668078	0.603341	0.42034	0.647815	0.438933	0.551691	0.64859	0.733309	0.645854	0.633924	0.994256	0.559452	0.357857	0.995574	0.744532	0.876461	0.871838	0.386998	1.03566	1.69712	1.12827	1.55568	1.13002	0.743945	0.569471	0.62534	1.03293	0.696577	0.545367	0.64136	0.535547	0.554457	0.779112	0.829901	0.605117	1.01553	0.628205	0.513572	0.592595	0.694079	0.64194	0.72297	0.746679	0.623728	0.80612	0.678006
	MF On	73	1.6047	0.813368	0.753062	0.08288	0.755562	0.466536	0.526255	0.404556	1.00251	0.514711	0.574831	0.885801	2.1553	0.566371	0.63847	0.555607	0.759641	0.684596	0.41106	0.932318	13.6643	3.10864	7.42351	1.18704	1.9161	0.807649	0.565421	0.853425	2.59371	0.741555	0.694973	0.590345	0.682306	0.765827	0.699011	0.49411	1.17856	0.771551	0.338325	1.4663	0.526874	1.52693	0.805232	0.36769	0.578484	2.792	0.752198
	MF On	74	1.36105	0.589042	0.718679	0.773641	0.719282	0.443572	0.636722	0.826618	0.822506	0.561092	0.623818	0.752968	1.53632	0.904351	0.560096	0.859004	0.469616	0.576224	0.472891	1.02821	9.74068	2.70937	4.56225	1.68917	1.62196	0.49793	0.440326	0.671242	1.96678	0.606419	0.567119	1.05373	0.696448	0.465506	0.682538	0.443092	0.674314	0.611784	0.800271	1.38396	0.619261	1.20448	0.611553	0.422041	0.55692	1.84484	0.583734
	MF On	75	1.12935	1.15678	0.84772	0.654366	0.647424	0.55924	0.528092	0.946329	0.804758	0.654984	0.739521	0.695507	1.32914	0.241719	0.765616	0.581666	0.605049	0.682836	0.477972	1.09319	5.62753	2.01847	2.95198	1.14957	1.31788	0.869333	0.36004	0.674765	1.66608	0.688278	0.608374	1.29288	0.646139	0.494457	0.573181	0.621733	0.975454	0.71955	0.47181	1.23007	0.590491	1.04004	0.635411	0.839675	0.685327	1.42677	0.574341
	MF On	76	0.95297	0.73071	0.521965	0.774773	0.558051	0.476896	0.722121	0.722522	0.928991	0.500167	0.641118	1.12709	1.06826	0.983325	0.572948	0.760354	0.263546	0.680825	0.527629	1.76265	3.72594	1.52363	2.25418	0.487417	1.03107	0.535746	0.548864	0.939514	1.2028	0.53212	0.620732	1.20064	0.672033	0.748237	0.421054	0.383415	0.700583	0.552	0.487951	0.945587	0.31362	0.768628	0.614177	0.78103	0.626494	0.989866	0.652753
	MF On	77	0.816799	0.73071	0.68623	0.712259	0.699656	0.479912	0.480251	0.596069	0.773853	0.575879	0.642745	0.924357	1.08153	0.951949	1.18571	0.860866	0.770388	0.695492	0.415949	0.973834	2.23769	1.14697	1.63409	0.872292	0.731532	0.737845	0.298281	0.984461	0.874327	0.529168	0.433631	0.742563	0.642762	0.844893	0.488037	0.397067	1.06942	0.480498	0.203559	1.14132	0.597153	0.712687	0.740219	0.557863	0.45325	0.996635	0.506275
	MF On	78	0.787869	0.892191	0.508346	0.531601	0.413632	0.526534	0.724967	0.838093	0.733309	0.579192	0.79673	1.06092	0.631336	0.948065	1.13557	0.430898	0.526546	0.672695	0.576327	1.33891	1.33617	1.30478	0.878626	0.90333	0.655432	0.5063	0.666731	1.12888	0.73514	0.601811	0.684886	0.781298	0.67154	0.531287	0.829504	0.706139	1.00592	0.643344	0.541499	1.28103	0.261863	0.654765	0.563789	0.459217	0.56937	0.648957	0.524585
	MF On	79	0.740934	1.1129	0.435629	0.873588	0.660638	0.547874	0.437368	0.871687	0.788235	0.575636	0.746715	0.900975	0.742021	0.651057	1.01485	0.93718	0.578648	0.551583	0.435696	0.625907	1.00589	1.17401	0.8163	0.766302	0.736713	0.60927	0.460825	0.539361	0.820383	0.603971	0.579659	0.76925	0.748587	0.930646	0.396543	0.494734	0.584406	0.791051	0.344474	1.21522	0.637124	0.620617	0.669488	0.274694	0.64342	0.733876	0.523972
	MF On	80	0.733432	0.822103	0.652603	0.591852	0.724442	0.424552	0.754994	0.799057	0.811949	0.656681	0.703722	0.57934	0.738141	0.684413	0.841356	0.311773	0.487061	0.722481	0.528971	1.08575	1.09038	0.802965	0.870885	1.08749	0.603079	0.863257	0.72757	1.12451	0.898255	0.646449	0.61419	1.42774	0.572188	0.705085	0.729873	0.559404	0.784805	0.54721	0.664351	1.64145	0.357106	0.614986	0.597819	0.926908	0.547969	0.67751	0.622055
		81	0.736988	0.760748	0.775003	0.787219	0.833363	0.449912	0.631305	0.805208	0.574806	0.664357	0.682911	0.150992	0.673507	0.524486	0.459812	0.649605	0.397188	0.792382	0.444995	1.37095	0.600069	0.977604	0.941747	0.753197	0.567782	0.6531	0.897867	0.881182	0.782248	0.464372	0.643541	1.15789	0.581124	0.67815	0.577746	0.637803	1.1634	0.686536	0.452979	0.956049	0.626582	0.651481	0.799045	0.90397	0.580681	0.602067	0.718981
		82	0.727339	0.528966	0.551724	0.749786	0.567512	0.668876	0.731395	0.883162	0.672494	0.693689	0.998674	1.0154	0.6199	0.660576	0.828504	0.711028	0.57086	0.593742	0.465893	1.24843	0.843874	0.880847	0.973208	0.609731	0.507873	0.584473	0.361091	0.787061	0.71431	0.71974	0.691611	0.77197	0.784542	0.440037	0.664278	0.221078	1.2988	0.607764	0.418646	0.896654	0.475409	0.604038	0.714579	0.759561	0.599397	0.560345	0.620762
		83	0.678817	1.12546	0.550547	0.671338	0.513482	0.558853	0.39623	0.696262	0.461971	0.629855	0.680428	0.714412	0.833	0.892928	0.88897	0.697068	0.55949	0.753073	0.619561	0.987823	0.685834	0.951417	0.778586	0.368551	0.496539	0.576972	0.388291	0.768181	0.884582	0.59598	0.518504	0.397968	0.621231	0.517545	0.657233	0.791793	1.14958	0.447655	0.461562	1.06033	0.810406	0.545907	0.593835	0.659446	0.511758	0.566499	0.599253
		84	0.697031	1.22559	0.700689	0.64522	0.592846	0.511844	0.689614	0.592757	0.75404	0.49144	0.607118	0.651478	0.536069	0.633922	0.682081	0.370405	0.585891	0.675042	0.548239	0.987823	1.07831	0.913666	1.03633	1.00449	0.614953	0.570897	0.455963	0.647853	0.51541	0.504905	0.539404	0.824048	0.835625	0.692625	0.749521	0.365083	1.07768	0.431405	0.622461	1.44875	0.744226	0.602891	0.69733	0.779561	0.598014	0.601451	0.72538
		85	0.6309	0.30464	0.525496	0.61005	0.527713	0.412877	0.571709	0.729856	0.480178	0.538467	0.594186	0.678094	0.939397	0.77481	0.83493	0.341554	0.456454	0.77587	0.718683	1.19112	0.72261	0.914346	0.513202	1.20337	0.515969	0.657377	0.466607	0.778044	0.508253	0.665167	0.547128	0.921597	0.526734	0.577096	0.500342	0.591778	1.26833	0.583731	0.443114	0.696535	0.545688	0.509934	0.638083	0.619333	0.648547	0.500409	0.518459
		86	0.653978	0.705572	0.505152	0.825878	0.56329	0.608182	0.541682	0.887184	0.581996	0.649005	0.633924	0.995749	0.681573	0.470186	0.894026	0.590973	0.422888	0.590724	0.909642	0.684346	0.899393	0.860271	0.622472	0.117256	0.533132	0.65279	0.713904	0.734929	0.571918	0.514985	0.616461	0.944268	0.537218	0.743473	0.508281	0.63008	1.02109	0.586125	0.530226	1.14874	0.690565	0.545959	0.640286	0.603626	0.550817	0.561945	0.454885
		87	0.672462	0.975062	0.593925	0.518024	0.519034	0.386589	0.578504	0.430107	0.548184	0.526104	0.476428	1.0853	0.690048	0.55114	0.716738	0.269893	0.672104	0.733879	0.813587	1.46346	0.233013	0.548404	0.837836	0.888616	0.513918	0.720239	0.562004	1.03913	0.530899	0.585324	0.600377	0.793346	0.572681	0.549702	0.511457	0.426398	0.784805	0.575691	0.485645	1.04143	0.613478	0.531935	0.669019	0.532099	0.73407	0.463734	0.523292
		88	0.634836	0.457386	0.410157	0.725931	0.522943	0.559858	0.585208	0.867666	0.452715	0.592524	0.581168	1.26738	0.820236	0.497831	0.640998	0.589111	0.63441	0.50691	0.882992	0.698336	0.689809	0.701957	0.333963	0.61134	0.463077	0.573748	0.571728	0.582335	0.41393	0.526576	0.668439	0.864078	0.768851	0.580577	0.729079	0.53842	0.987911	0.418832	0.47181	1.13828	0.265377	0.458841	0.814091	0.263281	0.443241	0.49241	0.500762
		89	0.630136	0.813368	0.550547	0.461168	0.497375	0.455556	0.702102	0.536332	0.602727	0.583232	0.438574	0.803216	0.511767	0.93291	0.540819	0.924151	0.287533	0.665235	0.708905	1.28904	0.598791	0.425969	0.677851	0.482588	0.349196	0.39527	0.676849	0.676597	0.592107	0.3882	0.588201	0.782723	0.604273	0.4612	0.544105	0.181683	0.758536	0.547467	0.605936	1.06235	0.605791	0.518067	0.675675	0.768149	0.605419	0.531793	0.573116
		90	0.657542	1.15167	0.660422	0.621365	0.7375	0.521895	0.68741	0.577261	0.668669	0.490147	0.491073	0.84625	0.695562	0.485494	0.696196	0.667287	0.581062	0.886086	0.817326	1.51671	0.450691	0.96349	0.667033	1.20337	0.470201	0.44691	0.501165	0.831867	0.495007	0.464156	0.623549	0.556922	0.835625	0.625653	0.62389	0.466417	1.01134	0.463905	0.44952	1.25808	0.337925	0.515773	0.554039	0.863969	0.406379	0.424474	0.483201
		91	0.63949	0.891126	0.297593	0.464562	0.571109	0.467231	0.698154	0.723823	0.577789	0.639066	0.66544	1.22783	0.407514	0.451147	0.30317	0.174034	0.971085	0.615701	0.752331	1.01016	0.847849	0.564388	0.799329	0.598465	0.530757	0.526757	0.390788	0.843562	0.392673	0.56207	0.467071	0.798657	0.671047	0.757215	0.539143	0.443092	0.817979	0.489649	0.327436	1.17878	0.375993	0.539025	0.580148	0.799562	0.607616	0.41229	0.58142
		92	0.630342	0.295693	0.499351	0.383945	0.431069	0.617846	0.624877	0.678755	0.613743	0.604968	0.432579	0.65297	0.532699	0.59493	0.805435	0.179618	0.461828	0.460896	0.743032	0.961199	0.449413	0.405734	1.18867	0.738712	0.575769	0.398183	0.505633	0.858779	0.618064	0.424846	0.41264	0.559643	0.539258	0.567659	0.50709	0.578126	0.827592	0.614521	0.352672	1.39881	0.545688	0.509777	0.522681	0.769618	0.444055	0.350385	0.476871
		93	0.647414	1.37727	0.533734	0.406669	0.549216	0.603543	0.530571	0.374983	0.554993	0.694497	0.603435	1.20047	0.417827	0.55213	0.971135	0.695207	0.554739	0.679232	0.820777	1.32718	0.545117	0.899552	0.763203	0.112428	0.458327	0.515537	0.477382	0.674765	0.410191	0.505337	0.579023	1.14455	0.526734	0.540266	0.716972	0.372104	0.880129	0.691838	0.628866	0.695523	0.667212	0.475837	0.545649	0.646565	0.652941	0.584467	0.577608
		94	0.591072	0.606511	0.196294	0.862179	0.552656	0.464912	0.270152	0.501318	0.639064	0.552769	0.373058	1.15644	0.431408	0.755771	0.795111	0.668218	0.368372	0.665235	0.822598	1.08146	0.640253	0.525107	0.405421	1.05162	0.38417	0.529671	0.492887	0.944023	0.598837	0.477187	0.376928	0.813425	0.651487	0.539899	0.586081	0.241751	0.589957	0.625126	0.606704	1.0259	0.469625	0.479956	0.682284	0.612214	0.288713	0.284911	0.492866
		95	0.633868	0.909873	0.340971	0.690667	0.456246	0.474886	0.30725	0.709747	0.608235	0.559233	0.525415	0.981321	0.625005	0.566371	0.989149	0.514658	0.428885	0.540519	0.915969	1.03024	0.815759	0.666927	0.426262	1.45282	0.516293	0.503448	0.777109	1.10831	0.636544	0.438957	0.561667	0.905533	0.51435	0.2623	0.433359	0.242375	0.997525	0.460228	0.146936	0.75188	0.497151	0.521247	0.63452	0.752442	0.493856	0.575483	0.450665
		96	0.641678	0.488703	0.0633857	0.425998	0.39729	0.521199	0.32938	0.815263	0.595996	0.574828	0.476171	0.942019	0.556899	0.555862	0.752764	0.558399	0.6524	0.612935	0.871584	0.476764	0.151934	0.447225	0.427751	1.15118	0.4335	0.646714	0.595117	0.639822	0.500775	0.462284	0.30923	1.17395	0.445817	0.620981	0.441695	0.225681	0.664565	0.466813	0.56712	0.466382	0.54825	0.467965	0.726532	0.409159	0.469688	0.423244	0.462509
		97	0.625699	0.350869	0.588125	0.402143	0.527869	0.419217	0.523776	0.639837	0.750215	0.63745	0.526871	0.836548	0.540766	1.01858	0.877382	0.575151	0.70092	0.604637	1.00416	0.807768	0.815049	0.557416	0.602424	0.476151	0.381687	0.477473	0.732826	0.793261	0.546388	0.374161	0.51287	0.606409	0.486627	0.342923	0.39813	0.440752	0.898138	0.350495	0.402761	1.5311	0.660477	0.481468	0.632786	0.579332	0.542436	0.573022	0.452027
		98	0.633416	0.827215	0.354254	0.500958	0.638197	0.550193	0.648843	0.524858	0.519039	0.516327	0.412624	1.1057	0.673507	0.612979	0.829874	0.590973	0.484024	0.591981	1.03407	1.4858	0.267234	0.342816	0.818582	1.2751	0.596279	0.586147	0.447159	0.444254	0.683973	0.480715	0.494877	0.914861	0.463759	0.347687	0.494984	0.468757	1.05142	0.431405	0.504605	1.04548	0.356447	0.48762	0.615537	0.406222	0.478883	0.404906	0.55433
		99	0.61162	0.686825	0.590395	0.91102	0.175774	0.387594	0.421574	0.474466	0.805982	0.520771	0.46675	1.04799	0.725786	0.570179	0.894026	0.313634	0.621248	0.266614	1.00157	1.49121	0.610861	0.589555	0.664751	0.591797	0.371541	0.711869	0.679871	0.613756	0.455804	0.305693	0.412458	1.218	0.305373	0.60055	0.465809	0.298697	0.969902	0.417036	0.318853	1.72278	0.406301	0.437831	0.60799	0.660802	0.418829	0.499794	0.510495
		100	0.639995	1.2846	0.640834	0.428261	0.556566	0.281901	0.690991	0.703004	0.593012	0.505257	0.527471	0.778092	0.716903	0.251238	1.45928	0.431829	0.32289	0.587791	0.799208	1.05371	0.859919	0.685292	0.747026	0.991387	0.386221	0.771321	0.537301	0.715203	0.605353	0.48705	0.47007	0.085501	0.5629	0.638205	0.449236	0.383103	1.04316	0.435082	0.535862	1.42378	0.553741	0.487255	0.444825	0.699447	0.523557	0.446012	0.489327
		101	0.657994	0.487424	0.468835	0.466919	0.586122	0.528854	0.473731	0.735298	0.644572	0.5257	0.52867	1.34549	0.582426	0.872899	0.8876	0	0.383948	0.898575	0.930828	0.932318	0.704577	0.565919	0.605501	0.997825	0.49179	0.508035	0.448211	0.7493	0.469263	0.567397	0.534224	0.814721	0.592734	0.588823	0.633218	0.37577	0.724008	0.596816	0.488335	1.13423	0.847522	0.493042	0.726954	0.423397	0.523557	0.407121	0.636213
		102	0.632162	1.48251	0.412932	0.771378	0.551561	0.423933	0.660597	0.657935	0.551168	0.65757	0.558387	0.940526	0.641138	0.606353	0.513852	0.368544	0.458246	0.641516	0.901781	0.680059	0.429249	0.702297	0.726283	0.645597	0.487148	0.890968	0.519167	0.37775	0.562624	0.438165	0.550399	1.19663	0.85209	0.64132	0.59144	0.273032	0.47527	0.591343	0.240453	0.866619	0.317134	0.492104	0.601803	0.5521	0.649442	0.357277	0.478845
		103	0.603997	1.33211	0.447735	0.449853	0.134254	0.550889	0.447652	0.603521	0.369409	0.532326	0.442257	1.1042	0.501965	0.245603	0.571578	0.149837	0.42834	0.556863	0.633461	0.588678	0.62151	0.510143	0.854013	1.00265	0.412019	0.637229	0.444269	0.628127	0.435294	0.504689	0.301779	0.673126	0.629956	0.540266	0.724514	0.0960293	0.848309	0.42174	0.284136	1.57564	0.386535	0.434442	0.661519	0.806793	0.459516	0.50964	0.44311
		104	0.628797	0.749458	0.548614	0.322563	0.366952	0.540838	0.642415	0.498006	0.547802	0.465018	0.521733	1.23306	0.474804	0.51687	0.327504	0.640298	0.869218	0.481849	0.745141	0.958942	0.656299	0.421718	0.632397	1.49513	0.462321	0.559676	0.327058	0.704495	0.475566	0.483162	0.611009	1.218	0.574229	0.356665	0.501732	0.487401	0.573438	0.428668	0.501915	0.938163	0.40857	0.49226	0.389562	0.233224	0.542842	0.383245	0.683519
		105	0.601898	0.843406	0.337861	0.964482	0.377273	0.470247	0.353347	0.662667	0.50764	0.480532	0.335375	0.900975	0.716494	0.969998	0.554935	0.72685	0.626622	0.634894	0.519768	0.573786	0.388355	0.609281	0.82017	0.872292	0.553641	0.453853	0.572779	0.837221	0.508146	0.460268	0.644086	0.834801	0.378269	0.67815	0.660805	0.31937	0.805521	0.459544	0.394947	0.64659	0.553375	0.406237	0.426685	0.44916	0.496622	0.398752	0.502736
		106	0.611137	0.78333	0.31634	0.594115	0.550545	0.443263	0.699256	0.493274	0.626824	0.395043	0.452105	0.933561	0.574359	0.638719	0.746338	0.718474	0.59843	0.543956	0.61448	1.16021	0.547815	0.769126	0.520149	1.41052	0.547164	0.726314	0.518773	0.985306	0.560167	0.456668	0.472433	1.2408	0.367222	0.681631	0.743567	0.484749	0.828946	0.575349	0.52382	1.25167	0.515014	0.434442	0.335189	0.507805	0.420701	0.49561	0.641795
		107	0.639243	0.708129	0.659665	0.5828	0.599727	0.625501	0.565557	0.334054	0.625524	0.481744	0.497239	1.47285	0.740286	0.651057	0.688506	0.938111	0.526546	0.704712	0.461004	0.527982	0.924952	1.10225	0.600836	0.339122	0.466639	0.505742	0.752799	0.55641	0.533462	0.528592	0.495059	0.818737	0.735992	0.470637	0.500739	0.332085	1.0418	0.6962	0.487567	1.30702	0.327676	0.476776	0.464277	0.274694	0.484254	0.524039	0.746889
		108	0.638937	0.897304	0.179901	0.438444	0.334815	0.598208	0.489158	0.683486	0.418061	0.612482	0.663128	1.00421	0.663296	0.863379	1.42463	0.443927	0.310274	0.530964	0.542008	0.920585	0.839898	0.657064	0.66088	0.727216	0.447101	0.637787	0.519167	0.768181	0.365433	0.474811	0.588201	0.69191	0.86363	0.857078	0.735827	0.396053	0.516704	0.555848	0.543292	0.804863	0.611575	0.492104	0.327643	0.635152	0.566766	0.312725	0.516962
		109	0.620885	1.14293	0.548614	0.354432	0.454291	0.591172	0.559496	0.866956	0.649238	0.566748	0.497838	0.948735	0.709653	0.66347	0.807963	0.58725	0.721246	0.483358	0.616014	0.868463	0.218956	0.138419	0.570864	1.17716	0.430154	0.395889	0.533884	0.614742	0.367997	0.487626	0.598651	0.888174	0.794815	0.843702	0.597196	0.455418	0.519547	0.528479	0.467967	1.05594	0.458791	0.454671	0.460762	0.686565	0.410611	0.363554	0.616678
250 Hz	MF On	110	0.602327	1.03258	0.4743	0.646351	0.387672	0.514241	0.673177	0.428805	0.552392	0.438919	0.663385	1.0353	0.533108	0.484504	0.760454	0.29409	0.604426	0.555355	0.487654	0.922841	0.327439	0.53531	0.873267	0.735263	0.382551	0.50599	0.43599	0.35887	0.606528	0.534207	0.501874	0.957611	0.595267	0.42831	0.533586	0.340744	0.772347	0.50436	0.614519	0.617568	0.427092	0.441741	0.584132	0.459217	0.339816	0.382753	0.60218
	MF On	111	0.602946	0.992531	0.524739	0.428261	0.439357	0.49986	0.505227	0.780958	0.305609	0.630663	0.561042	1.15719	0.423341	0.426397	0.764352	0.729642	0.249216	0.62886	0.617452	0.620492	0.263116	0.723383	0.450081	0.756645	0.426268	0.347721	0.806411	0.647853	0.737597	0.483234	0.419001	0.778707	0.482054	0.653871	0.48248	0.361105	0.618934	0.352291	0.581724	1.3924	0.531046	0.473491	0.489073	0.559332	0.545935	0.696586	0.498243
	MF On	112	0.634052	1.22687	0.443027	0.539616	0.450695	0.433212	0.686033	0.48251	0.446366	0.5055	0.574403	0.888786	0.555163	0.547332	0.859369	0.327594	0.392982	0.593071	0.570575	1.05912	0.394461	0.565919	0.460899	1.51145	0.346714	0.574368	0.568837	0.847084	0.565829	0.581652	0.534588	0.62636	0.534403	0.482364	0.711415	0.31976	1.05291	0.508209	0.545598	1.03299	0.502862	0.422764	0.4572	0.364752	0.505085	0.507794	0.634375
	MF On	113	0.638768	1.35469	0.283134	0.500958	0.484864	0.65349	0.398066	0.776936	0.38379	0.55083	0.234917	1.53206	0.63348	0.800551	0.872221	0.374128	0.143766	0.442037	0.535489	1.0783	0.67774	0.49994	0.590118	0.939197	0.634275	0.602327	0.815609	0.657716	0.530899	0.374593	0.413549	0.606409	0.556779	0.647183	0.44745	0.303378	0.917501	0.40318	0.513956	1.18215	0.386169	0.453889	0.427576	0.788149	0.547237	0.352108	0.566241
	MF On	114	0.628614	0.546435	0.330379	0.904232	0.50277	0.479912	0.668127	0.568626	0.538469	0.595837	0.423672	1.05868	0.567927	1.04524	0.26588	0.626338	0.359416	0.720301	0.63998	0.82266	0.809653	0.201847	0.747026	0.738712	0.32383	0.586147	0.732826	1.02208	0.572131	0.398856	0.668621	0.625064	0.638399	0.458818	0.606127	0.344723	1.25046	0.54473	0.639755	0.515315	0.502862	0.4505	0.380281	0.620801	0.521604	0.398383	0.488102
	MF On	115	0.613554	1.01767	0.507169	0.464562	0.628971	0.429578	0.376212	0.795744	0.51988	0.569819	0.436519	1.51365	0.564966	0.489225	0.449594	0.55933	0.547496	0.649897	0.616494	0.820629	0.394461	0.4644	0.797046	0.919654	0.386869	0.691722	0.493413	0.580644	0.494793	0.627226	0.43354	0.807984	0.647898	0.604489	0.501732	0.417037	0.490435	0.448425	0.581083	1.0394	0.400884	0.416143	0.503229	0.623626	0.609813	0.40429	0.58176
	MF On	116	0.614664	0.191732	0.511036	0.892917	0.517157	0.400274	0.568495	0.586724	0.640364	0.429707	0.557959	1.46365	0.609689	0.625392	0.610133	0.47557	0.487061	0.717619	0.607482	1.16968	0.238409	0.539561	0.550915	0.77113	0.416229	0.674425	0.370815	1.08859	0.54094	0.361202	0.34158	0.590345	0.462493	0.405222	0.591837	0.344723	0.747433	0.378719	0.550466	0.773816	0.661429	0.48762	0.521322	0.562156	0.426804	0.410444	0.61239
	MF On	117	0.637624	0.857253	0.488002	0.782693	0.658918	0.232263	0.518818	0.71436	0.295435	0.482794	0.373486	1.67981	0.435186	0.825301	0.814389	0.396464	0.53192	0.574967	0.52389	0.578975	0.46347	0.886119	0.549328	0.50535	0.464588	0.478651	0.401432	0.366055	0.445122	0.454004	0.462982	0.312597	0.73367	0.775997	0.341666	0.683751	1.09705	0.518644	0.459768	1.21657	0.590491	0.494867	0.305565	0.753798	0.480754	0.503117	0.623689
	MF On	118	0.637948	0.552613	0.759367	0.511141	0.490416	0.633155	0.458763	0.817983	0.557517	0.515035	0.477027	1.39176	0.509214	0.724395	0.793847	0.543509	0.440878	0.757431	0.429945	1.34432	0.596093	0.543813	0.613242	1.40063	0.383738	0.394402	0.590256	0.679274	0.433051	0.514769	0.628456	0.570266	0.523145	0.423179	0.480495	0.363757	0.947832	0.604685	0.63873	1.00599	0.612526	0.438613	0.400624	0.763855	0.551305	0.504717	0.543575
	MF On	119	0.63386	1.25563	0.600567	0.713391	0.58706	0.525916	0.61597	0.469734	0.65597	0.485138	0.502806	0.981321	0.848316	0.420761	1.04435	0.752908	0.590642	0.650065	0.63442	1.23783	0.51899	0.727124	0.87019	1.04358	0.389459	0.626815	0.404848	0.649685	0.573093	0.473227	0.589564	1.15258	0.64818	0.604489	0.542914	0.267416	1.11641	0.681489	0.497431	1.28711	0.665894	0.469529	0.319674	0.51063	0.404019	0.508286	0.524177
	MF On	120	0.663136	0.605233	0.421927	0.504352	0.512309	0.515555	0.386955	0.498006	0.644572	0.465018	0.478312	1.54325	0.478582	0.927122	1.08164	0.448581	0.461828	0.415468	0.696347	1.31228	0.636278	0.302855	0.770944	0.82332	0.476893	0.707592	0.949902	0.801433	0.461786	0.372001	0.547128	0.794641	0.512591	0.287403	0.488236	0.401747	1.24762	0.637357	0.539962	1.18114	0.261497	0.475681	0.256021	0.765324	0.622182	0.469026	0.577268
		121	0.653529	0.978683	0.160314	0.354432	0.355223	0.570837	0.45307	0.686917	0.61795	0.77336	0.467607	1.74275	0.678204	0.350241	1.09965	0.68497	0.491189	0.846694	0.53779	1.00159	0.444017	1.01433	0.777792	1.10381	0.457032	0.576104	0.505107	0.968257	0.55034	0.474595	0.646358	0.686469	0.556779	0.455703	0.533388	0.54076	1.00308	0.432346	0.721614	0.673925	0.462597	0.458216	0.447919	0.451985	0.615753	0.445766	0.445628
		122	1.71291	2.60542	0.326512	1.67222	0.349593	0.51857	0.378048	1.35432	0.631491	0.588241	0.488589	6.97646	0.75213	0.842436	1.45033	2.03443	1.63065	0.640678	1.42145	2.76198	0.704577	0.830853	1.16178	3.4487	0.442999	0.467368	2.7501	3.4237	0.575336	0.441981	0.592563	4.39268	0.931952	0.455337	0.777406	0.349715	3.42519	0.432174	1.72416	3.31327	0.541222	0.459676	2.17252	1.84376	0.547806	0.532408	0.615521
		123	6.09542	19.1482	0.261193	5.57437	0.373051	0.521508	0.568495	11.0226	0.688099	0.530953	0.517622	25.8298	0.833	3.64787	4.69019	13.8036	5.14903	0.523924	11.5797	21.4352	0.860629	0.684782	0.324733	14.9002	0.378989	0.4267	10.481	12.348	0.714096	0.54911	0.445899	8.81593	0.673581	0.472561	0.491808	0.459084	12.0385	0.49213	7.74432	39.6775	0.368306	0.463951	6.19962	8.64501	0.458377	0.482318	0.59973
		124	4.29739	11.4638	0.377372	2.88317	0.278752	0.35628	0.56418	8.10827	0.448049	0.459927	0.698327	17.6976	0.517791	2.08949	2.54608	11.49	3.59681	0.697839	11.9327	13.8936	0.521688	0.57	0.484718	10.1569	0.432421	0.669776	6.66981	7.71802	0.488704	0.449037	0.635907	4.50085	0.743169	0.508566	0.66408	0.368749	8.14079	0.500768	5.71732	30.1407	0.310106	0.429594	4.30834	5.92586	0.517454	0.643542	0.438822
		125	2.7316	6.64925	0.253795	2.0687	0.500424	0.419913	0.689981	4.80014	0.44124	0.426394	0.534236	10.0844	0.519017	1.32321	2.47414	7.40158	1.55402	0.392838	9.31681	7.61942	0.739366	0.734436	0.997821	5.73956	0.529786	0.741874	3.63338	4.68644	0.552583	0.500729	0.596106	3.25474	0.441736	0.45607	0.401901	0.422732	5.23379	0.601264	3.64919	17.9304	0.460987	0.444921	2.80441	3.76187	0.497355	0.609205	0.499809
		126	1.79232	3.88981	0.290111	0.920167	0.292748	0.612202	0.899712	2.9768	0.58498	0.506227	0.417934	6.07623	0.887015	1.00907	1.75729	4.57329	1.19577	0.591562	6.70627	4.50094	0.142563	0.522727	0.831683	2.77023	0.46869	0.640701	2.29808	3.04764	0.489025	0.436797	0.243804	2.51749	0.658945	0.534036	0.513541	0.310087	2.71229	0.500939	2.20904	11.1635	0.336681	0.503886	1.63878	2.59033	0.501016	0.317894	0.537858
		127	1.23206	2.10287	0.286244	0.511141	0.277032	0.453237	0.468038	1.72859	0.743025	0.421546	0.420418	3.78201	0.449277	0.693932	1.17929	2.88972	0.842895	0.476485	4.72354	3.31207	0.553211	0.680701	0.460899	2.27292	0.423677	0.686514	1.21901	1.84606	0.344924	0.413975	0.574934	1.13665	0.253446	0.87705	0.600768	0.251424	2.15131	0.440727	1.30449	6.81484	0.613844	0.413015	0.908259	2.03393	0.506631	0.384476	0.421669
		128	1.27925	2.33337	0.959948	1.20077	1.37108	1.76926	1.1605	1.40731	0.592171	1.24743	0.98146	2.0711	0.753458	0.786233	0.894026	2.04933	0.67631	1.43767	3.16347	2.23197	0.66638	0.756882	0.67011	1.44294	0.446777	2.94884	0.920205	0.891045	0.372911	4.89297	1.54942	1.42243	0.788412	1.19844	1.63311	0.686091	1.32642	1.69774	0.953996	4.6871	0.726657	0.419584	0.684487	1.23867	1.06111	0.394076	1.11519
		129	1.15185	0.69556	0.981805	0.591852	1.3133	1.41569	1.21835	0.598198	0.436191	1.32015	0.983858	1.79971	0.58069	0.40454	1.08933	1.65658	0.773348	1.50958	2.18097	1.12298	0.454667	0.28687	0.887062	0.508799	0.461026	2.65617	1.07552	1.10747	0.559313	4.29807	1.42793	1.39833	0.44835	1.09198	1.3744	0.770107	1.57516	1.7618	0.73814	3.45062	0.957479	0.424015	0.555399	0.843969	1.25209	0.409213	1.1834
		130	0.970255	0.999987	0.783578	1.01219	0.919217	0.945442	0.756004	0.985957	0.6754	0.947974	0.730271	1.87857	0.501556	0.901457	1.08164	1.31317	0.656528	1.19947	1.65852	1.17826	0.692507	0.886969	0.734719	0.953911	0.437926	1.61933	0.935842	0.969244	0.4808	2.86262	1.17231	1.01643	0.889312	0.613468	1.29561	0.592792	1.08879	1.20757	0.758893	2.23505	0.654401	0.389814	0.448387	0.719447	0.843517	0.665449	0.949725
		131	0.809568	0.505106	0.330043	0.652009	0.639683	0.858459	0.521297	0.696262	0.518197	0.698618	0.641289	1.17311	0.582018	0.597748	1.44907	0.944626	0.348046	0.763214	1.28667	1.30394	0.630172	0.674919	0.793969	1.13807	0.356429	0.985508	0.762523	0.703508	0.465524	1.70846	0.773666	1.16994	0.467137	0.758406	0.823153	0.161713	0.735111	0.775742	0.3177	2.4183	0.646714	0.43293	0.461184	0.926908	0.745625	0.516409	0.64159
		132	0.736682	1.42116	0.260436	0.580443	0.282036	0.595192	0.528827	0.963126	0.531737	0.653287	0.534065	0.805455	0.519017	0.760569	1.24987	0.901815	0.359416	0.649143	1.00349	1.38043	0.682426	0.208989	0.683211	0.926092	0.438681	0.793515	0.833086	0.938669	0.463602	1.27533	0.592472	0.69191	0.646913	0.544572	0.71201	0.348077	1.01134	0.403351	0.56443	1.63841	0.450738	0.388563	0.466059	0.564981	0.51957	0.444166	0.652753
		133	0.682076	1.0313	0.273298	0.52255	0.6493	0.49955	0.598798	0.423364	0.567615	0.559476	0.466322	1.05644	0.590084	0.862389	1.22164	0.537925	0.467825	0.546889	0.870242	1.0792	0.515014	0.64091	0.487795	1.10221	0.433608	0.494769	0.506553	0.73676	0.569888	0.929823	0.661169	1.05373	0.758578	0.331562	0.65366	0.392698	0.782096	0.646081	0.556103	1.26112	0.710697	0.41682	0.369641	0.652327	0.446822	0.360969	0.516689
		134	0.644455	1.46994	0.333153	0.68501	0.355379	0.506895	0.718907	0.581401	0.60311	0.581858	0.462211	1.3833	0.585387	0.832917	0.865795	0.710098	0.431922	0.72533	0.695005	0.381095	1.0039	0.590746	0.748614	1.00449	0.373916	0.612122	0.530862	0.610233	0.557604	0.734139	0.320498	1.30091	0.584713	0.424828	0.425817	0.291052	1.37476	0.550888	0.336916	1.14672	0.582145	0.368178	0.249833	0.451985	0.589876	0.306695	0.491777
		135	0.6503	0.685547	0.414109	0.834929	0.418402	0.531173	0.552426	0.830049	0.532961	0.591312	0.373914	0.731824	0.287537	0.870995	1.0868	0.944626	0.446875	0.75324	0.666438	0.895088	0.961729	0.468311	0.706236	0.304865	0.471928	0.452365	0.555697	0.762827	0.596273	0.770713	0.628456	0.378018	0.480506	0.625653	0.698217	0.377721	1.28215	0.693292	0.525614	0.824773	0.456521	0.435381	0.270598	0.696622	0.625437	0.399368	0.575702
		136	0.798214	1.22303	0.332396	0.853127	0.389393	0.369888	0.345174	0.821295	0.446748	0.477461	0.400206	2.09548	0.601622	0.864293	1.15738	1.07213	0.581062	0.406416	1.0589	1.12501	0.754843	0.614722	1.16019	1.3289	0.41569	0.477163	0.886172	1.42054	0.488064	0.634929	0.675163	0.914861	0.365182	0.490609	0.586875	0.286762	1.28499	0.430892	0.698171	1.25707	0.768531	0.342319	0.700424	0.423397	0.520465	0.266204	0.352786
		137	3.33316	15.0215	0.569714	2.54128	0.305024	0.68952	0.256195	6.56315	0.621775	0.431081	0.399007	21.2189	0.618164	1.73156	3.11134	7.79805	3.29074	0.617629	9.49645	17.61	0.538443	0.557927	0.691647	8.94363	0.368195	0.5735	6.79582	6.04696	0.450035	0.589068	0.62055	4.89079	0.742184	0.606413	0.375703	0.390748	4.51533	0.537802	5.16224	8.36045	0.272405	0.396644	3.10731	5.22506	0.358125	0.416352	0.547047
		138	2.469	9.95258	0.70422	2.43897	0.39901	0.534575	0.558854	3.85854	0.440858	0.659832	0.177708	13.4651	0.734363	1.34225	2.68482	6.65333	2.18601	0.491153	9.73228	11.401	0.7361	0.600949	0.401649	5.13144	0.420763	0.500224	4.72402	3.81864	0.304866	0.490578	0.621277	3.44569	0.511817	0.448649	0.500144	0.197363	3.78442	0.476649	3.66418	5.29522	0.391293	0.33794	1.93726	3.87769	0.402636	0.349154	0.573252
		139	1.98008	6.47755	0.342905	2.16299	0.401121	0.417903	0.185121	2.76837	0.339804	0.407648	0.323043	9.82341	0.872618	1.09946	1.87169	5.09632	1.60191	0.552672	7.37031	7.3033	0.707843	0.612002	0.7109	3.8253	0.388488	0.398183	3.45336	3.33761	0.467554	0.539895	0.497331	3.02635	0.511325	0.624095	0.398527	0.30174	2.56307	0.546868	3.0553	3.64534	0.479216	0.323551	1.3018	2.24851	0.411668	0.461273	0.413025
		140	1.46625	4.29841	0.468079	1.25301	0.451633	0.580889	0.611654	1.78111	0.515214	0.537013	0.432579	5.71455	0.446724	0.829109	1.66354	3.35505	0.989075	0.511939	5.40829	4.84367	0.755411	0.306596	0.667033	2.3757	0.432853	0.475179	2.24158	2.20225	0.516157	0.485754	0.524501	2.04736	0.245776	0.478424	0.364787	0.231687	2.34886	0.400615	1.79129	2.8182	0.13558	0.341068	0.96221	1.67777	0.50891	0.398383	0.457063
		141	1.08982	2.59413	0.236561	0.80768	0.461798	0.834182	0.607062	0.725834	0.677925	0.430596	0.443027	3.40888	0.512686	0.860485	1.6687	2.33504	0.835652	0.431393	3.70989	2.93752	0.859919	0.864012	0.589324	1.26039	0.445806	0.605799	1.39378	1.43858	0.322064	0.396336	0.355665	1.80031	0.352094	0.649932	0.517708	0.478118	1.39968	0.515907	1.16883	1.61749	0.418161	0.333873	0.69733	1.35742	0.586214	0.499917	0.493138
		142	0.910322	1.2682	0.581063	0.936007	0.450695	0.532178	0.429471	1.01281	0.659336	0.566102	0.339486	2.28278	0.303364	0.644431	1.50426	2.19079	0.667353	0.510681	2.7596	2.07335	0.77955	0.383968	0.758638	1.73815	0.537773	0.348589	0.971846	0.96558	0.491482	0.383665	0.315773	1.27409	0.541862	0.45607	0.54867	0.434745	1.31952	0.447997	1.11835	1.40184	0.448542	0.336324	0.499667	0.99561	0.405565	0.452658	0.598981
		143	0.769542	1.57156	0.587284	0.640694	0.628345	0.408238	0.472354	0.614286	0.392664	0.514146	0.488589	1.31191	0.583243	0.899553	1.33983	1.09819	0.604426	0.74092	1.69581	2.18616	0.804967	0.663186	0.878626	0.816883	0.468798	0.646466	0.373706	1.07238	0.317578	0.38604	0.351848	1.40636	0.37264	0.839854	0.60573	0.0486777	0.986557	0.373673	0.660124	1.56113	0.441514	0.333978	0.440419	0.843969	0.384652	0.374261	0.563246
		144	2.18359	5.06896	0.377708	1.54719	0.322539	0.51857	0.255828	3.89414	0.651304	0.440292	0.486277	9.20751	0.668401	0.995662	2.01295	3.57003	0.986661	0.337269	2.67467	5.58127	0.589987	0.483616	0.60699	5.90763	0.473655	0.425584	4.8725	4.72054	0.660258	0.291078	0.428179	2.575	0.58218	0.505451	0.491014	0.363757	4.10912	0.391463	2.69814	10.826	0.423944	0.39508	1.64848	3.09813	0.438196	0.464965	0.38505
		145	2.21085	4.6529	0.575935	1.66081	0.135036	0.466536	0.443061	3.78863	0.344929	0.523357	0.360297	8.5023	0.46541	0.397915	2.46518	4.64309	1.04959	0.300475	2.75107	5.5578	0.283989	0.459129	0.817094	6.40815	0.302889	0.549571	4.9947	5.2823	0.368211	0.324988	0.373203	2.99435	0.254783	0.333211	0.478908	0.293081	4.63557	0.23392	3.11077	10.0238	0.33119	0.343675	1.87492	2.99802	0.398079	0.246143	0.408873
		146	1.49719	2.93733	0.416799	0.883771	0.385718	0.535194	0.349398	1.98197	0.586663	0.414112	0.519848	4.81034	0.423341	0.338818	2.07848	3.11308	0.807537	0.415636	1.91658	3.79109	0.742773	0.281429	0.546251	3.72759	0.336459	0.27649	2.74813	2.89505	0.318539	0.351123	0.417729	2.15294	0.408032	0.633899	0.513739	0.271082	3.17375	0.565684	2.06479	5.90334	0.278115	0.347324	1.04799	1.84659	0.313857	0.319863	0.482044
		147	1.06441	1.83977	0.464128	0.861047	0.416681	0.587538	0.236177	1.24939	0.400237	0.408375	0.470262	3.42953	0.858119	0.678701	1.67513	2.19544	0.802709	0.286059	1.2952	1.55191	0.88278	0.591426	0.857884	2.13774	0.46027	0.330424	1.8094	2.00753	0.656947	0.422542	0.462164	1.39963	0.518994	0.485112	0.439908	0.261721	1.53508	0.47759	1.33831	3.71317	0.429069	0.37334	0.701314	1.34025	0.424037	0.439243	0.444267
		148	0.824356	1.27075	0.345259	0.694061	0.381104	0.475195	0.2112	0.653913	0.542294	0.4773	0.395496	1.86264	1.05723	0.685403	1.58137	1.01349	0.682306	0.554097	0.942427	1.24211	0.562582	0.183481	0.622472	1.66319	0.461781	0.43135	1.03124	1.52467	0.619987	0.189636	0.435449	0.840112	0.34928	0.397801	0.448442	0.345035	1.45221	0.500341	0.754665	2.12369	0.477312	0.371202	0.535056	0.946909	0.317275	0.412413	0.433104
		149	0.734196	1.04387	0.568958	0.759969	0.24685	0.351564	0.662434	0.80852	0.399013	0.291858	0.405173	1.8216	0.773471	0.862389	1.21911	1.45649	0.426548	0.39485	0.726065	0.806865	0.949659	0.521706	0.674775	1.32062	0.4335	0.421555	0.652146	1.12719	0.608557	0.39108	0.406643	1.07381	0.316631	0.349611	0.370345	0.260395	0.815135	0.264796	0.850744	1.52367	0.450152	0.34868	0.395327	0.752442	0.310033	0.483303	0.410574
500 Hz	MF On	150	0.663903	0.971227	0.710441	0.623628	0.167877	0.37994	0.515971	0.801068	0.699497	0.446433	0.214962	2.19398	0.718128	0.582593	0.891498	0.809679	0.57086	0.586366	0.546897	0.754744	0.165992	0.326832	0.557069	0.329236	0.464264	0.360677	0.603396	1.23568	0.460504	0.473875	0.293873	0.91227	0.204685	0.767385	0.359528	0.0653717	0.928469	0.221347	0.435941	1.02489	0.490709	0.353163	0.356376	0.832444	0.466189	0.523424	0.374772
	MF On	151	0.63128	1.34596	0.631083	0.937233	0.330984	0.519885	0.382272	0.644568	0.319532	0.412981	0.380252	1.13231	0.507581	0.677787	1.03276	1.42113	0.491812	0.383619	0.399748	1.35606	1.02946	0.350808	0.885574	0.965177	0.334732	0.157153	0.735323	1.11282	0.444588	0.347091	0.653991	0.677142	0.467418	0.573614	0.299094	0.218348	1.14539	0.393516	0.624383	0.682024	0.483681	0.341694	0.300691	0.875382	0.38807	0.414875	0.466797
	MF On	152	0.603958	0.817203	0.237318	0.411194	0.35405	0.245948	0.438745	0	0.486527	0.585656	0.273027	1.56837	0.569254	0.623488	1.00716	0.736156	0.253967	0.656016	0.493981	0.612144	0.407808	0.28449	0.447799	0.466265	0.355889	0.349456	0.687099	0.981784	0.506009	0.29187	0.181922	1.46777	0.259356	0.379753	0.40071	0.495748	0.737819	0.222801	0.706114	1.01747	0.274601	0.381056	0.43156	0.586451	0.471966	0.457088	0.493955
	MF On	153	0.596282	0.455043	0.374177	0.76789	0.378211	0.551894	0.543427	0.315246	0.580313	0.349713	0.338715	1.12012	0.96666	0.869091	1.1125	0.989297	0.452249	0.551918	0.314813	0.845223	0.638265	0.335674	0.77938	0.732045	0.396907	0.557072	0.514306	0.825668	0.547883	0.364442	0.476431	1.37695	0.420909	0.517178	0.392176	0.348701	0.765442	0.533012	0.622461	2.53101	0.603229	0.379961	0.33472	0.609389	0.382618	0.490441	0.465299
	MF On	154	0.603971	1.24562	0.451266	0.646351	0	0.362234	0.496963	0.515513	0.417602	0.514469	0.399607	1.25445	0.641138	0.398828	0.860633	0.786412	0.407935	0.788191	0.249531	0.777082	0.639543	0.378696	0.347759	1.00449	0.402089	0.423848	0.203804	0.975443	0.540619	0.320884	0.488789	0.639703	0.503092	0.449107	0.399123	0.017006	0.780607	0.346646	0.276194	0.741419	0.492027	0.391066	0.288316	0.692328	0.398811	0.59099	0.42303
	MF On	155	0.592985	0.837228	0.524739	0.518024	0.110641	0.203964	0.568128	0.579981	0.636539	0.37161	0.389929	1.21863	0.879357	0.47308	0.533129	0.482085	0.681138	0.526439	0.352104	0.710971	0.673054	0.788511	1.02015	0.878729	0.361718	0.587883	0.552806	0.712526	0.626503	0.331684	0.378473	1.32229	2.63451	0.335502	0.652271	0.234028	1.12467	0.377607	0.739677	1.4528	0.202711	0.353424	0.366125	0.535037	0.39222	0.43752	0.414386
	MF On	156	0.64188	1.05644	0.0759115	0.662286	0.372269	0.594883	0.408075	0.709747	0.521181	0.310604	0.477456	1.09052	0.664521	0.88813	0.718107	0.69986	0.655983	0.598267	0.380192	0.625907	0.657009	0.679171	0.612448	1.06634	0.458759	0.583605	0.766991	0.641654	0.452279	0.386688	0.418092	0.780002	16.1647	0.768942	0.39555	0.480771	0.979652	0.315257	0.654872	1.22467	0.483681	0.298317	0.297597	0.646565	0.430873	0.400968	0.429565
	MF On	157	0.623119	1.1881	0.200245	0.738377	0.38173	0.534189	0.763901	0.621028	0.50045	0.730211	0.450307	0.953213	0.483279	0.747242	0.87991	0.544439	0.479818	0.691888	0.280878	0.208711	0.376428	0.374105	0.610066	0.657093	0.421411	0.69197	0.736768	0.71168	0.650538	0.405767	0.231627	0.671831	15.2402	0.561796	0.496968	0.364381	1.18276	0.638982	0.38662	0	0.450445	0.371202	0.247162	0.523512	0.590853	0.573022	0.499332
	MF On	158	0.604722	0.513841	0.521208	0.897443	0.531544	0.66617	0.7246	0.231851	0.379583	0.486834	0.473345	0.512675	0.447132	0.713961	0.660275	0.148906	0.398979	0.624753	0.326892	0.715258	0.459352	0.419848	0.923287	0.282104	0.351571	0.683043	0.426792	0.884845	0.48582	0.447381	0.509871	1.10983	10.8633	0.751352	0.519892	0.30837	1.21444	0.553454	0.311295	0.962123	0.458132	0.335907	0.258692	0.572213	0.545609	0.53487	0.43535
	MF On	159	0.558041	1.17425	0.339038	0.809943	0.144654	0.564575	0.453805	0.427386	0.612902	0.449908	0.320987	1.22634	0.649205	0.19039	0.94933	0.454165	0.252175	0.552337	0.253078	0.685474	1.08839	0.42665	0.525508	0.612949	0.447965	0.457573	0.327978	0.615587	0.468088	0.356738	0.31859	0.765363	6.80385	0.286945	0.429389	0.348077	1.10815	0.431405	0.461562	1.5726	0.548909	0.349305	0.33472	0.409159	0.463585	0.546069	0.415543
	MF On	160	0.553897	1.22431	0.35274	0.516892	0.324494	0.37128	0.433419	0.418041	0.472145	0.619916	0.391214	1.18754	0.740286	0.397915	0.471399	0.737087	0.327096	0.418569	0.163925	0.586421	0.476108	0.539561	0.630908	0.551103	0.340237	0.382871	0.623894	0.511463	0.461572	0.475819	0.375474	0.849439	4.57561	0.530463	0.353772	0.130743	0.544326	0.222288	0.591204	1.68836	0.34305	0.389762	0.240974	0.419103	0.335177	0.419182	0.504778
		161	0.551276	1.2094	0.529447	0.491906	0.315815	0.442876	0.425522	0.557861	0.605711	0.521741	0.395496	0.794758	0.683309	0.727213	0.953122	0.566775	0.582308	0.547057	0.343285	0.851541	0.557897	0.436682	0.556275	0.751587	0.287345	0.363839	0.265168	0.817495	0.41158	0.259472	0.305141	0.978986	2.84687	0.368392	0.45916	0.47609	1.08743	0.40224	0.53804	0.615543	0.37021	0.334291	0.254239	0.626564	0.189682	0.271619	0.400841
		162	0.579782	1.0051	0.31634	0.553194	0.338099	0.32458	0.615235	0.416621	0.700798	0.455079	0.52336	1.1445	0.962371	0.433099	1.21521	0.445789	0.451704	0.325703	0.411539	0.996172	0.681858	0.611662	0.360859	0.218418	0.259604	0.350572	0.323116	0.519635	0.487209	0.292086	0.34476	0.77197	1.86334	0.454146	0.390985	0.244403	0.931312	0.190728	0.372657	0.938163	0.193414	0.349827	0.428045	0.881145	0.427292	0.336232	0.324607
		163	0.59499	1.1604	0.342148	0.41572	0.67221	0.601532	0.470242	0.627061	0.358469	0.653287	0.18473	0.915402	0.266299	0.743434	0.593489	0.919498	0.258172	0.696749	0.327755	1.45917	0.655589	0.366453	0.543968	0.826539	0.234885	0.588503	0.312867	0.579658	0.411687	0.418798	0.734956	0.657062	1.70826	0.375813	0.525647	0.397379	0.606612	0.633508	0.548673	0.804863	0.537708	0.273762	0.246271	0.703741	0.415818	0.307433	0.338356
		164	1.04867	0.641662	0.825023	0.646351	1.28312	1.93758	1.67932	0.30247	0.675018	2.53784	1.59577	0.772868	0.562004	0.514052	0.723164	0.803164	0.51097	2.36541	0.351433	0.61959	0.989844	0.254391	0.896292	0.619617	0.379205	1.60805	0.71443	0.462148	0.463281	0.941559	2.4086	0.916156	1.48585	1.38791	2.28042	1.60925	1.13022	2.43687	0.516262	1.77272	1.11414	0.288933	0.425842	0.579332	1.3617	0.485887	1.67749
		165	0.93947	1.01256	0.567361	0.787219	0.987634	1.41739	1.23479	0.522847	0.497084	1.71277	0.994563	1.23853	0.436922	0.522582	0.671863	0.758492	0.328264	1.33835	0.581216	0.964357	0.468156	0.674239	0.848654	0.668588	0.389675	1.39931	0.628231	0.893863	0.228489	0.719452	1.6233	1.15789	1.31508	0.913789	1.83019	1.08916	0.661857	1.65908	0.753256	1.01342	0.634562	0.32183	0.21885	0.895382	1.04565	0.408229	1.20559
		166	0.784046	0.686825	0.526336	0.585063	0.653132	0.882119	0.949666	0.66941	0.556217	1.21163	0.769753	1.29002	0.495226	0.797733	1.08164	0.821778	0	1.04139	0.290177	0.472702	0.313382	0.589895	0.717054	1.43972	0.313467	0.872184	0.392234	0.444254	0.453347	0.558758	1.02147	0.725204	1.0503	1.1147	1.03452	0.745144	0.82353	0.999313	0.367405	0.67595	0.711283	0.381212	0.388671	0.497749	0.683456	0.306572	0.769282
		167	0.667985	1.02257	0.35232	0.599772	0.570014	0.680165	0.664546	0.492683	0.527912	0.636076	0.693445	1.01863	0.684126	0.243623	0.950594	0.364821	0.600221	0.744943	0.372331	0.966388	0.72332	0.731375	0.83476	0.666749	0.405111	0.847697	0.646233	0.569795	0.557604	0.629746	0.741317	0.699813	0.655357	0.845259	0.683133	0.623137	0.612028	0.726306	0.63271	0.672575	0.71099	0.320527	0.27416	0.300457	0.631702	0.457211	0.696656
		168	0.632131	1.10906	0.439496	0.673601	0.360227	0.631222	0.828547	0.473756	0.505957	0.659267	0.650196	0.763665	0.493898	0.698654	1.18434	0.72778	0.213235	0.86002	0.324304	1.0334	0.389065	0.371044	0.681623	1.02725	0.368087	0.570029	0.521664	0.490892	0.383166	0.533127	0.53377	0.622344	0.939903	0.666789	0.695438	0.580076	0.768285	0.61435	0.418646	1.13929	0.57929	0.2808	0.178633	0.729504	0.420945	0.480964	0.629134
		169	0.622281	1.10416	0.237738	0.839455	0.489086	0.445582	0.75178	0.55514	0.456922	0.603028	0.520705	1.21117	0.642364	0	1.03919	0.299674	0.330055	0.658949	0.308486	1.36982	0.386367	0.737497	0.750103	0.487417	0.262194	0.464516	0.833086	0.58783	0.413075	0.332548	0.676617	1.57736	0.595548	0.491342	0.60434	0.493096	1.07498	0.369055	0.598377	0.77989	0.547006	0.302697	0.263098	1.01267	0.538937	0.358262	0.482044
		170	0.595647	0.706851	0.272121	0.464562	0.382668	0.724468	0.492739	0.503329	0.363059	0.490875	0.405773	1.20818	0.654719	0.851956	0.765616	0.398325	0.629582	0.54999	0.397639	0.894185	0.805677	0.495689	0.817888	0.0781706	0.341748	0.603505	0.416017	0.855256	0.337553	0.472003	0.570299	0.82936	0.384672	0.571232	0.510861	0.414073	0.967194	0.4468	0.272095	0.99992	0.524604	0.329546	0.420498	0.486336	0.402229	0.394076	0.504097
		171	0.91345	1.05026	0.912199	0.712259	1.16364	1.35105	1.28345	0.154607	0.454398	1.7539	0.956881	0.844011	0.402511	1.17943	0.954492	0.705444	0.39415	1.64167	0.141589	0.653435	0.596093	0.366113	0.698594	0.676635	0.469553	3.27957	0.415623	0.634468	0.38167	5.80011	1.45892	0.600968	0.843858	1.2623	1.53764	1.71527	0.631391	2.16404	0.496662	0.750868	0.675485	0.363486	0.420076	0.660802	1.28985	0.463488	1.21968
		172	0.903537	0.896026	0.979872	1.11327	0.973012	0.946447	1.45094	0.443592	0.379965	1.40693	0.576458	0.96764	0.650532	0.665374	0.728325	0.757562	0.448121	1.39224	0.192205	1.04739	0.602767	0.450796	0.517073	1.17394	0.389891	2.93383	0.6122	0.475534	0.437858	5.09455	1.33261	0.849439	0.828941	1.1323	1.11332	1.23551	0.319148	1.75393	0.587873	0.766391	0.906307	0.302227	0.271067	0.326107	1.11189	0.251805	1.07469
		173	0.734864	0.746901	0.627972	0.738377	0.667363	0.738153	0.806417	0.478488	0.497466	0.923652	0.70946	1.40594	0.36034	0.690125	0.845253	0.435551	0.482233	0.931514	0.307336	0.55032	0.342207	0.525447	0.780174	0.0471323	0.348873	1.6078	0.644262	1.03645	0.516264	3.10229	0.710875	1.18328	0.515898	0.484654	0.946403	0.894453	0.869026	0.85802	0.440552	0.807225	0.477312	0.30181	0.0149994	0.660802	0.893481	0.26042	0.886152
		174	0.66204	0.507663	0.341392	0.488511	0.548825	0.718514	0.709632	0.0947512	0.0777984	0.618623	0.439602	1.11938	0.594781	0.624402	0.95702	0.710098	0.378574	0.599944	0.389299	1.02934	0.706565	0.341286	0.123164	0.816883	0.344123	1.21848	0.348345	0.707172	0.504728	2.0693	0.546855	0.727924	0.419853	0.339441	0.457969	0.426086	0.382789	0.79088	0.418646	1.39442	0.513403	0.357647	0.325439	0.54645	0.837008	0.252174	0.648805
		175	0.619119	1.1016	0.364426	0.423735	0.54038	0.355894	0.636355	0.923499	0.536404	0.481097	0.256584	0.900229	0.673098	0.962382	0.920993	0.297813	0.247425	0.659284	0.284329	1.24527	0.845151	0.452327	0.499307	0.348779	0.35686	0.62855	0.680266	0.773535	0.359665	1.27115	0.259524	1.08444	0.439907	0.382501	0.249774	0.616429	0.962997	0.571842	0.446958	0.721845	0.239461	0.303009	0.287425	0.925439	0.523801	0.437028	0.455021
		176	0.572434	1.32849	0.441094	0.401011	0.469148	0.618852	0.375477	0.706316	0.369409	0.543154	0.480967	0.957939	0.502884	0.407358	0.992941	0.429967	0.251552	0.503809	0.447296	1.058	0.455376	0.329042	0.358576	0	0.348657	0.948622	0.762523	0.562609	0.313732	1.04811	0.321952	0.782723	0.472273	0.60962	0.49419	0.441064	0.664565	0.448767	0.619899	1.26213	0.439244	0.292582	0.2923	0.629389	0.480999	0.194822	0.456791
		177	1.65816	1.33722	3.14642	0.74064	3.16088	5.38325	5.16081	0.541064	0.460747	4.56946	4.71486	0.666652	0.568846	0.693932	0.720635	0.877618	0.416346	6.64523	0.286726	0.853571	0.833082	0.628836	0.808559	0.145075	0.352867	3.31881	0.601031	0.370564	0.347488	4.46841	5.86729	0.483469	1.04517	5.70454	5.81308	3.68976	0.952029	4.79087	0.423899	1.3249	2.96797	0.263022	0.437747	0.619333	3.80958	0.181408	4.65626
		178	4.57434	0.896026	13.971	0.898574	10.614	16.6616	18.9733	0.241196	0.713879	16.9801	17.6671	1.17012	0.578138	0.778694	0.540819	0.680317	0.45404	21.7053	0.565015	0.400274	0.651613	0.21477	0.547839	1.06634	0.397015	8.95816	0.0972371	0.838208	0.508146	10.3134	19.7623	0.825344	2.42596	18.5192	20.8508	11.6201	0.50709	16.6526	0.332304	0.791364	11.3171	0.298839	0.49437	0.296163	13.0037	0.37943	19.5723
		179	4.6965	0.817203	15.0826	0.338498	11.0023	15.7238	18.0983	0.60151	0.281053	17.1055	17.8414	1.58728	0.611731	0.961468	0.860633	0.664495	0.271957	21.6236	0.521398	0.474733	0.363648	0.25099	0.57007	0.523283	0.332573	9.26063	0.425347	0.583322	0.459756	8.97504	19.9977	0.56625	2.61573	17.271	20.4863	12.2861	0.762734	16.031	0.36971	0.846709	12.3315	0.22439	0.270598	0.838206	12.8413	0.385214	22.4245
		180	3.21492	1.27693	9.19647	0.640694	6.75518	9.44475	11.6101	0.522255	0.611142	10.215	10.6376	0.523371	0.724969	0.587314	0.0448751	0.505351	0.410973	13.8252	0.337533	0.839808	0.25843	0.546023	0.63855	1.08105	0.393453	5.91528	0.620478	0.542884	0.229451	5.75734	12.4417	0.395377	1.86362	10.6777	12.5239	7.43389	0.580344	9.45857	0.411857	1.43728	7.33223	0.281217	0.275895	0.795268	8.17608	0.253158	15.6009
		181	2.10882	1.01895	5.17106	0.0590249	3.97024	5.69121	6.98025	0.34541	0.498767	5.79878	5.96019	1.15495	0.6054	0.526389	0.987885	0.476501	0.543914	8.43324	0.438285	1.09522	0.480794	0.455388	0.511614	0.619617	0.431989	3.5878	0.285667	0.979107	0.454095	3.56299	6.96654	0.711861	1.24035	6.21549	7.39528	4.20454	0.476624	5.21115	0.226489	1.06235	4.09903	0.261614	0.185711	0.60227	4.80714	0.309033	9.96956
		182	1.4653	0.573917	2.73819	0.371499	2.14244	3.33966	4.16	0.546387	0.613743	3.25028	3.54285	1.26639	0.530963	0.653951	0.664067	0.51745	0.494849	5.11411	0.51392	0.398017	0.182747	0.332953	0.695517	0.13358	0.378989	2.08843	0.484215	0.652362	0.37494	2.36945	4.01472	0.924188	0.988664	3.63958	3.96086	2.52765	0.79171	3.17567	0.470273	1.12883	2.4523	0.312081	0.270176	0.642271	2.90251	0.329709	6.18421
		183	1.0761	1.21558	1.82011	0.874719	1.48141	1.97462	2.37067	0.50806	0.278529	1.95542	1.9231	1.19674	0.371368	0.719597	0.529231	0.507213	0.3894	3.29449	0.38556	0.691792	0.501667	0.552485	0.626243	1.05829	0.195377	1.32461	0.441378	0.971921	0.416387	1.63401	2.37552	0.654471	0.771173	2.39139	2.53654	1.32818	0.864964	1.65147	0.536247	0.274699	1.44182	0.259842	0.440841	0.736623	1.71462	0.374876	4.09056
		184	0.848204	1.04515	0.736669	0.750918	1.19093	1.25371	1.87867	0.467132	0.333914	1.325	1.43314	1.07236	0.476948	0.832917	0.461181	0.536994	0.426548	2.13048	0.359102	0.90998	0.21569	0.232285	0.526997	0.539607	0.309689	0.913162	0.676455	0.370564	0.584095	1.1353	1.66946	0.448751	0.424216	1.20312	1.64601	1.05351	0.631391	1.24914	0.690997	0.430947	0.915239	0.243106	0.417404	0.524981	1.10839	0.368477	2.61816
		185	0.716853	0.698116	0.934897	0.566866	0.443188	0.706143	1.14617	0.452937	0.216413	0.963649	0.804951	1.10868	0.650532	0.951949	0.53176	0.955794	0.143766	1.31463	0.338683	1.10064	0.584024	0.174639	0.485512	0.627664	0.348117	0.600281	0.451627	0.922465	0.475031	0.837669	1.08199	0.870815	0.530815	1.07476	1.38413	0.617443	1.03354	0.70022	0.408782	1.15178	0.596567	0.251865	0.316159	0.482042	0.761493	0.391368	1.80498
		186	0.660598	1.60778	0.569714	0.822483	0.442406	0.732818	1.14516	0.450926	0.206697	0.582909	0.74937	0.707696	0.465818	0.641537	0.813124	0.23825	0.200697	0.981132	0.350762	0.672613	0.934892	0.381757	0.70703	0.790672	0.348009	0.433953	0.610229	0.704495	0.278802	0.880866	0.75631	0.864078	0.561915	0.555566	0.893313	0.602075	0.718456	0.663614	0.367405	0.80925	0.631999	0.259007	0.335189	0.411984	0.662706	0.258697	1.35976
		187	0.738173	0.446096	0.899337	0.510009	0.541005	0.997477	0.799622	0.561883	0.404521	0.859738	0.891878	1.16117	0.594373	0.451147	0.282524	0.620754	0.255213	0.978953	0.342422	0.942922	0.210862	0.302005	0.635473	1.11853	0.227976	0.980611	0.375151	0.701817	0.442131	0.976332	0.929235	0.66911	0.530041	1.20119	0.814421	1.49785	0.700583	0.827572	0.329357	1.0664	0.800157	0.317034	0.383375	0.843969	0.695418	0.452165	1.23465
		188	0.742843	0.626536	0.866131	0.552062	0.589953	0.99276	0.856095	0.557861	0.445907	0.804711	0.55873	1.38405	0.606217	0.869091	0.27357	0.926012	0.57748	1.10023	0.415469	1.21436	0.452679	0.630367	0.710106	0.61134	0.212001	0.991893	0.496829	0.488215	0.433799	0.977988	1.02292	0.540988	0.55699	1.12561	0.816207	1.57485	0.523609	0.963733	0.33192	0.752892	0.873364	0.260676	0.312174	0.530743	0.698429	0.176362	0.98757
		189	0.664322	0.668078	0.586528	0.199893	0.544837	0.734132	0.654537	0.407986	0.285337	0.699587	0.374342	1.25146	0.684126	0.813878	0.372485	0.331317	0.53854	0.701443	0.550156	1.02392	0.277883	0.344687	0.720924	0.69135	0.250536	0.702942	0.591701	0.673074	0.378466	0.821902	0.882892	0.857471	0.386009	0.926707	0.758849	0.895468	0.730914	0.663015	0.135663	0.525776	0.575776	0.278662	0.324549	0.381927	0.574659	0.316787	0.793446
1k Hz	MF On	190	0.608087	1.10416	0.416042	0.572523	0.429896	0.529859	0.308352	0.41532	0.484768	0.56287	0.238599	1.0057	0.564149	0.703452	0.843989	0.556538	0.799749	0.642438	0.428507	0.469318	0.253176	0.25014	0.167726	0.624445	0.230027	0.438851	0.629282	0.595016	0.375688	0.542127	0.671619	1.05516	0.429141	0.393862	0.696034	0.733755	0.613518	0.673963	0.359846	0.752892	0.566479	0.21146	0.214444	0.559332	0.504353	0.324417	0.526082
	MF On	191	0.542566	0.439918	0.442271	0.42034	0.4055	0.289246	0.445908	0.269467	0.416761	0.365146	0.268488	1.0261	0.830856	0.138908	0.575476	0.243834	0.579271	0.446396	0.550636	0.273693	0.322186	0.467461	0.171597	0.901721	0.360099	0.519008	0.527051	0.378736	0.479732	0.565309	0.36457	0.856176	0.337951	0.306551	0.705163	0.464779	0.75163	0.418319	0.0999217	1.04649	0.353885	0.25932	0.28916	0.52645	0.447635	0.313341	0.520841
	MF On	192	0.549126	0.929898	0.363669	0.444196	0.538269	0.421227	0.49632	0.727136	0.593012	0.480613	0.2374	0.911671	0.677285	0.430281	0.70652	0.6859	0.59547	0.520823	0.537407	0.699238	0.524386	0.53582	0.602424	0.816883	0.255286	0.370224	0.51194	0.595862	0.355713	0.503393	0.538858	0	0.24268	0.389556	0.498358	0.503783	0.773701	0.318593	0.408526	0.786302	0.468015	0.286326	0.464277	0.264637	0.54211	0.215868	0.57155
	MF On	193	0.537781	0.612902	0.366359	0.102209	0.281645	0.462206	0.161522	0.540354	0.596378	0.417344	0.337259	1.494	0.491754	0.751049	0.983987	0.430898	0.422343	0.435919	0.351433	0.500229	0.57593	0.552485	0.487001	0.986559	0.365604	0.534569	0.542163	0.809464	0.265556	0.344571	0.51605	0.651751	0.371866	0.322584	0.294926	0.278025	1.02379	0.397364	0.503836	0.949637	0.454911	0.250614	0.404608	0.473454	0.307917	0.390506	0.359321
	MF On	194	0.539047	0.593942	0.137616	0.671338	0.159432	0.558853	0.458396	0.310514	0.532961	0.234812	0.400206	1.55917	0.569663	0.56165	0.62172	0.899954	0.604426	0.465757	0.550636	0.863274	0.488887	0.275817	0.31471	1.26039	0.233481	0.35206	0.347951	0.784384	0.378252	0.320164	0.598287	0.956316	0.331548	0.046175	0.45519	0.228021	0.433836	0.298494	0.507551	1.07787	0.221233	0.228978	0.296706	0.599332	0.321588	0.245774	0.386751
	MF On	195	0.533179	0.228161	0.0465725	0.439575	0.243409	0.250278	0.452335	0.782259	0.65597	0.393346	0.381279	0.969879	0.480726	0.816772	0.723164	0.658911	0.55949	0.555355	0.428315	0.994141	0.522398	0.541432	0.663957	0.645597	0.277954	0.500534	0.540192	0.969244	0.434653	0.408143	0.42727	0.825344	0.468403	0.450664	0.385627	0.156408	0.806875	0.463563	0.514725	0.969547	0.481778	0.22856	0.386468	0.567919	0.362437	0.254389	0.430109
	MF On	196	0.493768	0.196844	0.208063	0.60543	0.390956	0.282906	0.198987	0.473165	0.0659412	0.328785	0.30266	0.78655	0.468882	0.454041	0.692404	0.417869	0.526546	0.473719	0.332452	0.339578	0.493573	0.626966	0.51082	0.26578	0.300622	0.476915	0.650569	0.481029	0.337446	0.348459	0.205639	0.735956	0.679491	0.327348	0.383642	0.273734	0.928469	0.4728	0.378678	1.14874	0.385217	0.248737	0.311753	0.414809	0.363739	0.241467	0.335021
	MF On	197	0.503042	0.466121	0	0.388471	0.423171	0.481226	0.449489	0.630373	0.258716	0.201764	0.0558387	0.748491	0.807881	0.805272	0.727061	0.372266	0.6098	0.15908	0.318935	0.814311	0.813061	0.564048	0.353912	0.586969	0.302025	0.290625	0.28317	0.865119	0.473002	0.435501	0.236353	0.439423	0.527226	0.649565	0.373719	0.211717	0.820687	0.220834	0.291695	0.919602	0.405715	0.299621	0.26352	0.593682	0.366832	0.28048	0.371845
	MF On	198	0.521547	1.059	0.45673	0.236288	0.377273	0.311591	0.479516	0.623631	0.295053	0.380256	0.229607	1.16191	0.644916	0.358847	0.986515	0.78269	0.436673	0.479754	0.375399	0.438631	0.415192	0.0625776	0.907805	0.484198	0.310229	0.746214	0.0603133	0.7493	0.288309	0.871579	0.342489	0.962923	0.586261	0.726249	0.252156	0.416725	1.13442	0.410878	0.634503	1.58408	0.133677	0.265941	0.474918	0.639446	0.265603	0.290572	0.380285
	MF On	199	0.875368	0.52641	0.617044	0.216959	1.25145	1.25309	1.41201	0.92137	0.522022	1.24533	0.811974	1.14823	0.633072	0.444522	0.83493	0.718474	0.608632	1.38596	0.573835	0.736468	0.51899	0.439743	0.673981	0.69135	0.26554	3.78587	0.568837	0.697309	0.278588	6.60732	1.24619	0.865503	0.795308	2.88007	1.15787	1.78586	0.844247	1.1436	0.612341	1.03097	0.538074	0.273449	0.604897	0.679447	1.23907	0.458934	1.38351
	MF On	200	0.778777	0.300806	0.814514	0.335103	0.865108	0.881114	0.904304	0.848147	0.385091	0.977063	0.48071	0.92983	0.338183	0.581602	0.939007	0.885063	0.51097	1.07584	0.431574	0.795132	0.673764	0.307786	0.498514	0.604902	0.319188	2.46616	0.453992	0.67392	0.408909	5.08584	0.8629	0.0948284	0.744999	2.00815	0.815612	1.13815	0.714394	0.80944	0.384699	1.32895	0.733684	0.266202	0.430669	0.344752	0.831149	0.362569	0.961569
		201	1.19415	0.827215	0.923212	0.669075	1.30118	1.64965	2.09593	0.434838	0.419285	1.4639	1.184	0.649239	0.552202	0.74252	0.416201	0.902746	0.367204	1.87778	0.386231	1.13674	3.64756	0.845307	0.330887	0.552712	0.946878	1.99501	0.338228	0.735915	0.76804	3.63981	1.63411	0.638407	0.641003	2.05744	1.8417	2.27459	0.740527	1.62606	0.287083	0.821736	0.807551	0.36943	0.392234	0.679447	1.33688	0.805996	1.66632
		202	1.30104	1.20173	0.713972	0.416852	1.19054	1.60566	2.09951	0.64859	0.519039	1.50753	1.18486	0.82436	0.694745	0.528293	0.376382	0.784551	0.366581	2.02496	0.516221	0.832362	4.17734	0.382437	1.00636	0.61134	1.05558	1.99154	0.404848	0.688291	0.498959	2.52647	1.5287	0.957611	0.705947	1.91883	1.99006	1.83993	1.04316	1.48186	0.691766	1.28306	1.05404	0.377563	0.432919	0.575038	1.24396	0.658803	1.72568
		203	0.990304	0.949924	0.655714	0.702076	0.948851	1.20639	1.33561	0.539053	0.426476	0.99395	0.751853	1.14525	0.756419	0.766281	0.533129	0.0893439	0.568524	1.23677	0.309637	0.638543	3.12516	0.480045	0.567787	0.290151	0.733798	0.934797	0.430209	0.784384	0.435294	1.73437	1.12461	0.555627	0.625804	1.00348	1.30702	1.19814	0.718456	1.09108	0.247627	0.0269975	0.729219	0.30546	0.293613	0.615039	0.854747	0.446504	1.05686
		204	0.784249	0.681712	0.306925	0.887165	0.508321	0.709855	0.887867	0.62162	0.639905	0.548163	0.34942	1.13828	0.530555	0.510168	0.692404	0.0818986	0.624208	0.976774	0.236781	1.00587	1.07689	0.725594	0.793175	0.999434	0.35481	0.808207	0.309451	0.707172	0.502698	1.20333	0.731957	0.984298	0.457356	0.770133	0.682538	0.645448	0.766796	0.711595	0.226105	1.17068	0.533901	0.32939	0.268395	0.564981	0.608918	0.474934	0.735998
		205	1.21887	0.612902	2.14469	0.413457	1.88042	2.50185	2.53036	0.379715	0.319991	2.38537	2.03469	1.06639	0.415683	0.304624	0.536921	0.953002	0.295321	2.72548	0.292286	1.46978	1.27256	0.797354	0.776304	0.712502	0.326097	3.06421	0.401957	0.805801	0.407414	4.67374	2.34617	0.770675	0.676184	4.63647	2.3216	1.88392	0.94228	2.64847	0.24263	1.16865	1.61796	0.269226	0.374516	0.728035	1.72927	0.449212	2.18921
		206	2.83777	2.95501	3.61248	1.86532	3.15205	4.59074	4.37331	3.12466	0.458988	4.05022	4.12016	15.2337	0.422422	0.725385	1.54156	1.46394	1.8787	4.82989	1.00109	3.65707	0.784236	0.49841	0.283149	6.22882	0.254746	5.33862	4.6365	2.9848	0.288843	7.89381	4.1712	3.67939	1.05544	7.67073	4.40831	3.04837	1.83216	3.97989	2.419	2.70987	3.00985	0.247694	1.771	2.26286	3.22149	0.310879	4.27169
		207	2.0137	1.66423	2.027	1.58585	1.95377	2.85944	2.71658	2.43301	0.206315	2.56919	2.42479	9.91968	0.475212	0.500649	1.80354	1.54211	1.38081	3.2898	0.839566	2.19902	0.555199	0.183141	0.597065	3.78139	0.329983	3.41509	2.9409	1.74461	0.562838	5.28354	2.76254	2.69121	1.20721	5.28163	3.0868	1.76823	1.7589	2.48263	1.60554	1.74033	2.1173	0.177468	1.15987	1.32737	2.14826	0.313833	2.7918
		208	1.47207	1.74071	1.45846	1.20643	1.66602	2.38317	2.45249	1.58747	0.486909	1.98863	2.01568	5.00685	0.419461	0.678701	0.692404	1.42206	0.824281	2.88104	0.773708	1.17284	0.649625	0.721512	0.561634	2.18487	0.302997	2.36666	1.49456	1.22765	0.245367	3.51468	2.54227	1.5065	0.895223	3.40706	2.49496	1.20953	0.946478	1.85956	0.97744	1.2456	1.45009	0.177572	0.703517	1.08996	1.62975	0.369092	2.88546
		209	1.20247	0.983796	0.849654	0.575917	1.12463	1.91624	1.84864	1.10094	0.404904	1.54922	1.35632	3.25117	0.498595	0.788137	0.764352	0.8255	0.546328	2.14515	0.439914	0.620492	0.122541	0.510993	0.842501	1.48708	0.246219	1.49875	1.04241	1.20159	0.459542	2.58975	2.03985	1.46919	0.744506	2.77829	1.90997	1.08612	0.940926	1.73366	0.982692	1.70793	0.810113	0.210939	0.588116	0.881145	1.41517	0.231252	2.42975
		210	0.900421	0.941189	0.605274	0.694061	1.04143	1.13309	1.16941	0.936274	0.560424	0.901755	0.931616	2.36836	0.544952	0.863379	0.52407	0.530479	0.567278	1.39735	0.620232	0.363947	0.708553	0.518645	0.539304	1.3942	0.240606	0.898159	0.821391	0.585999	0.281793	1.73826	1.26355	1.20466	0.663097	1.47055	1.04207	0.786489	0.683928	0.893771	0.361768	1.21421	0.697886	0.213076	0.430669	0.66939	0.929773	0.336478	1.52597
		211	0.783148	0.617802	0.641255	0.43505	0.507149	0.576559	1.12267	0.797755	0.660636	0.5438	0.710659	2.0303	0.518608	0.7758	0.116823	0.449511	0.303109	0.819873	0.38719	0.881324	0.694495	0.870134	0.347759	1.28981	0.57102	0.856624	0.264643	0.931483	0.768468	1.16187	0.895614	0.622344	0.692578	1.10719	0.764307	0.474062	0.816625	0.657969	0.340631	1.31849	0.699789	0.330224	0.585022	0.427691	0.689152	0.609943	1.12697
		212	0.969654	1.46994	1.3021	0.596378	1.41088	1.84998	1.45746	0.926811	0.28572	1.32726	1.16276	0.984306	1.04784	0.931006	0.335194	0.855282	0.339634	1.23568	0.576135	0.934574	0.978484	0.870474	0.994744	0.901721	0.568213	1.19889	0.574225	0.657716	0.396198	1.20636	1.7736	0.559643	0.771947	2.83463	1.92228	1.70122	0.916011	1.28523	0.406989	0.992495	1.17168	0.415361	0.330314	0.610745	0.769712	0.67111	1.30571
		213	0.986491	1.50637	1.18045	0.663418	1.09679	1.76261	0.912568	0.735889	0.624682	1.3473	1.01358	1.15047	0.833	0.661566	0.268408	0.60121	0.43971	1.33508	0.505389	0.288585	0.586011	0.724403	0.861655	1.07783	0.512515	1.42207	0.617587	0.382259	0.69615	0.949334	1.61939	0.93222	0.778139	3.31855	2.30096	1.97457	0.572084	1.50538	0.294641	0.789339	1.23559	0.340495	0.267973	0.564981	0.954023	0.501517	1.02439
		214	0.820658	0.721763	1.00568	0.452116	0.746336	1.00142	0.748934	0.709037	0.685957	0.905795	0.780287	1.19674	0.489712	0.816772	0.488149	0.407632	0.23364	0.752151	0.343093	0.913139	1.06155	1.04902	0.780174	0.492475	0.605346	0.70846	0.674484	0.725066	0.68472	0.927951	1.21084	0.590345	0.707495	2.0077	1.22307	0.940167	0.433836	0.826118	0.262999	0.581121	0.921681	0.41291	0.189226	0.464867	0.777279	0.630004	0.806719
		215	0.691397	0.684269	0.637724	0.466919	0.568451	0.694546	0.813579	1.12235	0.644572	0.702254	0.550337	0.693268	0.624495	0.468359	0.475297	0.576082	0.612214	0.393509	0.340121	1.16653	1.0154	0.791912	0.908599	0.472702	0.496971	0.660849	0.361486	0.35267	0.449074	0.662288	0.651083	1.22603	0.535951	1.37545	1.00545	0.782432	0.310889	0.566197	0.430688	0.619592	0.55784	0.373653	0.293144	0.386221	0.421759	0.529701	0.535884
		216	0.606333	0.965049	0.416799	0.596378	0.334033	0.780137	0.431215	1.98138	0.460747	0.332179	0.157325	0.992764	0.577729	0.577795	1.11756	0.71289	0.210821	0.481682	0.328426	1.05687	0.430669	0.506062	0.363936	0.241179	0.446993	0.560544	0.0763443	0.959381	0.536667	0.477763	0.606011	0.66911	0.282717	0.707833	0.478511	0.195413	1.34443	0.610501	0.178962	0.29461	0.222184	0.292895	0.279035	0.2504	0.282529	0.426936	0.343733
		217	0.591703	0.40221	0.261193	0.795234	0.370001	0.506586	0.482363	1.68092	0.488592	0.466876	0.384791	0.765157	0.59519	0.612065	0.441904	0.0604933	0.655983	0.433404	0.472412	0.858987	1.02676	0.883908	1.03941	0.999434	0.496323	0.503448	0.51286	0.515126	0.408589	0.479707	0.407006	0.706549	0.455809	0.831242	0.656042	0.633747	0.500184	0.387272	0.566351	0.412387	0.32548	0.352851	0.292722	0.756736	0.400683	0.435551	0.409894
		218	0.535261	0.615245	0.526336	0.439575	0.155366	0.408547	0.234065	1.08745	0.484768	0.276991	0.390957	0.931322	0.472251	0.627296	0.610133	0.285714	0.103035	0.608744	0.35891	0.243684	0.774864	1.04052	0.518561	0.735263	0.435983	0.667792	0.426792	0.901049	0.42803	0.455516	0.23917	1.30881	0.577536	0.358589	0.481885	0.366409	0.614872	0.312948	0.376756	1.02995	0.467722	0.280643	0.148119	0.775267	0.293351	0.563914	0.398186
		219	0.605332	0.927342	0.419993	0.642957	0.385561	0.452928	0.514502	1.10898	0.53342	0.623714	0.295466	0.794758	0.612242	0.61968	0.76688	0.332248	0.426548	0.444971	0.449596	0.607857	0.647637	0.516265	0.891727	0.61134	0.382875	0.764936	0.309976	0.631791	0.611976	0.997931	0.55367	0.634391	0.389597	0.7388	0.614363	0.780794	0.493279	0.539256	0	0.518689	0.244586	0.318129	0.227709	0.420572	0.595003	0.599113	0.346592
		220	1.00464	0.873444	1.16246	0.770153	1.68307	1.63001	1.0762	0.608844	0.3779	1.4664	1.21569	1.35743	0.637258	0.703452	0.800273	0.286645	0.196491	1.62575	0.468002	0.258576	0.766203	0.710459	0.554687	0.735263	0.397123	3.97737	0.51286	0.803124	0.495968	6.65808	1.16032	0.9523	0.551079	1.73367	1.25046	3.25408	0.683928	1.35314	0.656409	0.676962	1.12498	0.26615	0.272379	0.938321	1.26519	0.413152	0.724223
		221	2.46715	11.92	0.942294	2.01411	1.15168	1.12142	0.820374	5.14164	0.424334	1.16226	1.08295	15.7942	0.581609	0.841446	1.55051	4.21312	1.11423	1.12906	5.10047	12.626	0.489597	0.591086	0.856296	7.46483	0.226141	2.85715	6.65667	2.06769	0.433585	5.13393	0.898067	3.53119	0.545943	1.29088	1.18407	2.26726	0.900846	0.922337	3.64983	6.17433	0.759893	0.216569	1.34427	3.48718	1.14322	0.302879	0.679503
		222	1.94928	8.4788	0.98811	1.74604	0.790748	1.06142	0.982907	3.63201	0.425635	1.1461	0.734382	10.0229	0.586204	0.773896	1.28589	3.4295	0.747648	1.23459	4.54159	9.37868	0.308696	0.649752	0.805482	4.45319	0.288532	2.47192	4.72507	2.17351	0.408589	3.67264	1.03074	2.4908	0.788412	1.28695	0.776414	2.04127	1.30571	1.2021	3.00073	5.01175	0.827976	0.113498	0.738907	2.49315	1.12116	0.139809	0.582645
		223	1.32766	4.86594	0.554499	1.14505	0.56501	0.83681	0.468405	2.20719	0.363059	0.901674	0.63675	5.66356	0.491345	0.770088	0.869692	2.47092	0.386362	1.07743	3.54117	5.14805	0.492295	0.304385	0.424674	1.81977	0.208546	1.47774	2.76035	1.06336	0.202532	2.38233	0.884528	1.51855	0.751683	0.978379	0.760239	1.62119	0.272163	0.82167	1.7061	2.60796	0.635879	0.192535	0.61863	1.76511	0.75775	0.309402	0.573729
		224	1.03734	2.46865	0.568117	0.566866	1.0487	0.969797	0.609542	1.39867	0.483926	1.07984	0.500065	3.12083	0.306733	0.700558	0.971135	1.33644	0.713458	0.627603	2.34231	3.30057	0.295349	0.31918	0.640932	1.96323	0.177567	1.3814	1.58602	0.793261	0.25434	1.86951	1.00666	0.993625	0.58605	0.983876	0.921396	1.33552	1.20903	1.16105	1.06212	2.35789	0.534853	0.206716	0.394437	1.11855	0.750996	0.20553	0.529554
		225	0.800812	2.21194	0.56425	0.971271	0.67526	0.848795	0.506329	0.939587	0.429842	0.831133	0.488161	2.07881	0.452238	0.341711	0.409775	1.29828	0.497186	0.661799	1.5779	1.8265	0.00993962	0.31952	0.330887	0.896663	0.231646	0.958727	1.3918	0.7493	0.330717	1.3546	0.908335	0.733236	0.530322	0.690243	0.585089	0.537717	0.769639	0.996576	0.676393	1.41231	0.366696	0.116157	0.382062	1.0642	0.462283	0.0545208	0.525129
		226	0.705435	1.52895	0.400826	0.518024	0.44397	0.618156	0.464824	0.767473	0.198665	0.619593	0.282106	1.7216	0.378209	0.56165	0.82724	1.11028	0.198282	0.562227	1.21209	1.61892	0.134611	0.483616	0.560145	1.62066	0.162886	0.592532	0.617062	0.739437	0.320782	0.972229	0.634726	0.869519	0.414224	0.927898	0.442091	0.713472	0.981006	0.572783	0.750566	0.770778	0.419478	0.13284	0.347095	0.795268	0.440393	0.27445	0.422554
		227	0.885627	1.53897	0.914973	0.572523	0.777456	1.50971	0.612388	0.748665	0.576489	1.05972	0.775148	1.26191	0.511767	0.700558	0.494574	0.298744	0.472653	0.969733	0.865162	1.86057	0.506353	0.227014	0.458517	1.86851	0.180589	1.16516	0.53914	0.828345	0.516478	1.351	1.11643	0.807984	0.517728	2.91489	0.937274	1.77292	0.819333	1.25222	0.379831	1.10386	0.909529	0.171003	0.374984	0.901145	0.996906	0.290941	0.453592
		228	0.701612	0.857253	0.575599	0.511141	0.662984	0.83712	0.566659	0.510071	0.277305	0.780066	0.409113	1.12087	0.373512	0.517784	0.539449	0.264309	0.336675	0.574716	0.650621	1.07605	0.440609	0.458279	0.610066	0.588579	0.179618	0.74764	0.313393	0.699986	0.145276	0.972013	0.783935	0.418048	0.634529	1.79707	0.759643	1.22982	1.30015	0.921311	0.473219	1.01747	0.686026	0.145144	0.403717	0.625095	0.699975	0.0942729	0.448147
		229	0.586439	0.943746	0.331556	0.436181	0.376726	0.671814	0.208996	0.525568	0.234619	0.571919	0.494755	1.07162	0.466737	0.643441	0.783629	0.39181	0.256381	0.602458	0.260938	0.656819	0.482213	0.0039111	0.462388	1.20176	0.218261	0.533391	0.423376	1.05618	0.43209	0.784752	0.567664	1.23938	0.430689	1.13733	0.462534	0.626726	1.02379	0.654463	0.523052	1.06843	0.399273	0.158439	0.164477	0.835381	0.643501	0.265589	0.310585
		230	0.841864	0.918607	1.22972	0.21017	1.4266	1.47167	1.42239	0.436139	0.162329	1.8848	1.24592	0.694761	0.362485	0.373164	0.581902	1.01908	0.357002	1.98732	0.453335	0.505645	0.320766	0.199466	0.423186	0.562598	0.0607721	1.37538	0.167406	0.804955	0.315975	1.21241	1.42957	0.108172	0.502037	2.86789	1.3225	1.55418	0.7213	1.92704	0.276578	0.764366	0.955576	0.0820086	0.33472	0.68374	0.981364	0.151255	1.39352
[truncated: 333 more columns]

## Sheet: Figure 2f
				Cell Number
		Time (s)	Average	1	2	3	4	5	6	7	8	9	10	11	12	13	14	15	16	17	18	19	20	21	22	23	24	25	26	27	28	29	30	31	32	33	34	35	36	37	38	39	40	41	42	43	44	45	46
		1	2.7448	1.02539	0.84868	1.01931	2.46395	1.2026	2.83601	1.52107	1.10614	1.71271	1.07116	1.04014	1.47041	1.25454	0.883918	2.17971	0.95554	1.17238	1.14235	0.893922	1.36263	10.9914	1.62634	2.96296	0.929949	1.07915	1.11683	0.888728	0.903376	1.01897	1.15892	1.56381	1.36915	0.924088	1.49891	0.855529	0.825218	1.90079	1.38512	0.91036	1.3284	0.824977	0.827128	1.02496	0.990983	0.918778	0.847103
		2	2.21517	0.99168	0.9079	1.04804	1.91233	1.19162	2.29739	1.3251	1.0724	1.46939	1.04862	1.71883	1.30619	1.13393	0.947474	1.71322	0.996628	1.12871	1.1383	0.944003	1.08365	7.57742	1.38604	2.09933	1.02113	1.06641	1.06667	0.914183	0.949729	1.08438	1.12333	1.44941	1.27682	0.957864	1.3068	0.920043	0.878175	1.60253	1.68643	0.960464	1.16681	0.853835	0.953788	0.946764	1.04625	1.04693	1.00988
		3	1.8144	0.923135	0.876573	0.925419	1.61148	1.09037	1.70428	1.12705	0.993763	1.22239	1.0399	1.61582	1.15158	1.03487	0.959455	1.47219	0.865436	1.07148	1.05027	0.853469	1.11744	5.34428	1.24108	1.8784	0.97192	0.966979	1.00581	0.916175	0.977509	0.897039	1.06036	1.18017	1.11545	0.919655	1.11438	0.838771	0.860578	1.40024	1.54821	0.921575	1.0904	0.81063	0.97709	0.994723	1.03515	0.992516	0.916494
		4	1.59402	1.04502	0.907325	0.959522	1.50359	1.07726	1.55322	1.08699	0.849565	1.16606	1.02584	1.84753	1.0617	1.10424	0.926881	1.33309	0.925434	0.979369	1.00397	0.937044	1.05246	4.07939	1.15885	1.51679	0.992095	1.00126	0.930211	0.881202	1.03095	0.990642	1.02048	1.20514	0.974477	0.91521	1.12627	0.905528	0.872425	1.27085	1.71766	0.978773	1.02411	0.854635	0.881566	1.00098	0.985539	0.982045	0.921641
		5	1.44455	0.967611	0.900888	0.882145	1.24931	1.01271	1.25023	1.08979	0.898721	1.09885	0.961319	1.87722	1.05986	1.07208	0.923709	1.26284	0.925635	0.96554	0.946807	0.945066	0.980985	3.21068	1.09088	1.32215	0.880656	1.08255	0.959804	0.967308	0.86895	0.879274	0.994637	1.07943	1.07817	0.902656	1.03215	0.854503	0.846878	1.24592	1.59043	0.927287	0.901636	1.01457	0.976245	0.932037	0.939253	1.02834	0.943566
		6	1.33914	0.90794	0.847393	0.833435	1.13596	1.02329	1.29862	1.07245	0.87305	1.07534	0.917786	1.79972	1.00945	0.972704	0.896236	1.04553	0.890858	0.956821	0.958698	0.819243	0.86532	2.87486	1.10279	1.32185	0.858947	0.952087	0.885747	0.941409	0.940665	0.923305	0.944751	1.06625	1.04351	0.889299	1.03016	0.857211	0.828947	1.19376	1.72229	0.940107	1.01287	0.86318	0.884946	0.953805	0.925854	1.0174	0.841965
		7	1.2826	0.951306	0.793606	0.938777	1.36007	0.993308	1.22851	0.946646	0.909506	0.999178	0.930735	1.64847	1.0526	0.920963	0.718746	1.08587	1.00924	0.924527	0.939218	0.897667	1.03816	2.4338	1.0046	1.2309	0.924479	1.03303	0.897413	0.91529	0.921191	0.893563	0.979663	1.02099	0.948646	0.892685	0.968704	0.856841	0.857363	1.14218	1.6046	0.862773	0.958036	0.92784	0.877956	0.988725	0.880596	1.06648	0.872977
		8	1.22103	0.826107	0.953671	0.797493	1.14945	0.956176	1.25587	0.910212	0.866365	0.990061	0.824025	1.63732	1.09473	0.943939	0.914028	1.00535	0.911609	0.939857	0.776572	0.929566	0.917082	2.3714	1.00967	1.15405	0.88629	0.879761	0.94897	0.853975	0.87589	0.851336	0.948515	1.04549	0.949018	0.858932	0.957846	0.811529	0.829617	1.05039	1.59448	0.83806	1.02141	0.822235	0.846397	1.00345	0.855499	1.04298	0.881034
		9	1.20104	0.929941	0.84553	0.90657	1.07143	0.927728	1.12857	0.994187	0.805741	0.914297	0.911092	1.95594	0.934499	1.01043	0.827915	1.04021	0.941101	0.939607	0.874725	0.749207	1.0399	2.10624	1.00551	1.01421	0.814246	0.937369	0.860727	0.805499	0.847504	0.927682	0.921919	1.08206	0.973538	0.861073	0.926337	0.82688	0.807286	1.19131	1.92991	0.899836	0.950841	0.863027	0.696229	0.88799	0.88713	0.931576	0.827057
		10	1.18364	0.907778	0.882152	0.847228	1.06275	0.986988	1.14712	0.931082	0.91552	0.954584	0.957085	1.49208	0.967833	0.948796	0.852576	1.03437	0.994387	0.891969	0.901532	0.797327	0.884594	2.26617	0.907089	1.15518	0.841503	0.954055	0.929233	0.810812	0.926624	0.814633	0.94421	0.964575	0.900646	0.866425	0.941461	0.800759	0.874792	1.00299	1.68296	0.925461	0.940061	0.819492	0.831365	0.898806	0.890784	1.01948	0.867149
		11	1.16211	0.862517	0.834227	0.840837	1.19311	0.930653	1.17244	0.91437	0.91552	0.999743	0.935875	1.79885	1.01518	0.941671	0.864371	0.971018	0.881704	0.86709	0.82311	0.916913	0.947627	1.85142	0.959555	0.997255	0.829037	0.81299	0.804304	0.906657	0.849163	0.780645	0.912474	0.971079	0.895393	0.842609	0.881253	0.794771	0.76957	1.1795	1.89492	0.893889	0.833087	0.781607	0.805951	0.90376	0.849015	1.14463	0.817288
		12	1.14838	0.905722	0.884435	0.843674	1.03644	0.95175	1.0578	0.976129	0.825945	0.98365	0.808176	1.67938	0.995033	0.938693	0.789008	1.03455	0.985645	0.878048	0.909885	0.872361	0.974702	2.07529	0.959148	1.02578	0.896257	0.911878	0.917004	0.849106	0.900351	0.78631	0.921955	1.05121	0.906281	0.869066	0.887823	0.831842	0.828612	1.18252	1.42849	0.940328	0.922752	0.821105	0.793878	0.818921	0.925524	0.954598	0.879147
		13	1.1574	0.894964	0.883148	0.868605	1.07527	0.9581	1.16724	0.937407	0.819943	0.962061	0.860411	1.57402	0.968549	0.918068	0.798863	0.941115	0.912423	0.89459	0.931128	0.803211	0.838893	2.1635	0.99325	1.12523	0.853727	0.869345	0.880465	0.86128	0.803114	0.853778	0.908545	1.1033	0.88919	0.835465	0.979138	0.877439	0.862945	1.03455	1.53635	0.95886	1.06051	0.858672	0.798103	0.910926	0.933315	0.952732	0.829626
		14	1.11676	0.80822	0.868557	0.803069	1.14046	0.911208	1.21789	0.927243	0.873596	0.919681	0.785853	1.75331	0.985523	0.840554	0.827741	0.956161	0.914452	0.891298	0.940494	0.799643	0.842353	1.6987	0.882742	1.09077	0.822929	0.98977	0.826267	0.91197	0.898085	0.867043	0.940128	0.926916	0.887219	0.832812	0.944281	0.798326	0.73556	1.10875	1.64739	0.99158	0.890165	0.834004	0.897877	0.855541	0.890239	0.813166	0.782684
		15	1.12209	0.897333	0.798472	0.780919	1.00849	0.907328	1.08584	0.882289	0.867048	0.927332	0.894349	1.57045	0.995851	0.884669	0.859618	0.982702	0.840214	0.86501	0.907859	0.809272	0.909504	2.05155	0.912224	1.1114	0.839091	0.841172	0.835157	0.783143	0.862608	0.799705	0.906604	0.959929	0.939161	0.841399	0.919653	0.868828	0.8078	1.05933	1.61732	0.920662	0.935565	0.836099	0.79133	0.89698	0.875965	0.815495	0.82226
		16	1.10365	0.855226	0.819783	0.772885	1.04445	0.913648	1.05373	0.922983	0.867185	0.901948	0.845235	1.51541	0.938793	0.858589	0.880571	0.93934	0.879875	0.89272	0.871936	0.785383	0.844953	1.73275	0.932121	1.05347	0.864582	0.855533	0.805001	0.819002	0.854757	0.779874	0.919614	0.94055	0.912112	0.84048	0.93176	0.785218	0.839777	0.961353	1.58638	0.920428	0.952197	0.791446	0.870121	0.880949	0.822382	0.824347	0.790051
		17	1.10028	0.869161	0.880719	0.811664	1.09102	0.9275	0.999457	0.859869	0.844247	0.875538	0.752588	1.5566	0.940736	0.834876	0.849926	0.967301	0.942728	0.859873	0.92784	0.778082	0.951745	1.67447	0.900356	1.11168	0.858146	0.84368	0.805001	0.801072	0.900807	0.816052	0.947444	0.904276	0.888809	0.808414	0.850364	0.774173	0.866675	0.89435	1.51842	0.870558	0.946122	0.843843	0.82056	0.840814	0.861589	0.914352	0.799304
		18	1.0933	0.854117	0.848963	0.821595	1.15234	0.926242	0.932075	0.913744	0.729821	0.982071	0.859517	1.63105	0.949632	0.970018	0.867183	1.0273	0.8935	0.896592	0.926827	0.755091	0.809218	2.06393	0.924199	0.948951	0.877038	0.894835	0.836405	0.870355	0.927827	0.776399	0.937234	0.930159	0.894639	0.845308	0.890954	0.822204	0.765338	1.09578	1.42068	0.905326	0.94186	0.785632	0.848304	0.834045	0.907279	0.947612	0.820032
		19	1.08373	0.85206	0.867845	0.841596	1.03227	0.908464	1.03066	0.832674	0.802871	0.94325	0.811517	1.6611	0.923251	0.885184	0.874226	0.960045	0.7916	0.824036	0.754052	0.78432	0.751821	1.6559	0.909147	1.06534	0.843674	0.800789	0.843913	0.799744	0.841616	0.86833	0.877527	0.914819	0.8998	0.81942	0.878536	0.763869	0.827082	1.01955	1.37702	0.929348	0.878708	0.839971	0.712323	0.831959	0.864368	0.863189	0.765889
		20	1.0889	0.87517	0.768287	0.806987	1.08716	0.938731	1.14643	0.908344	0.858711	0.913958	0.96378	1.64159	0.928875	0.942297	0.86666	0.95757	0.965508	0.836917	0.82236	0.817648	0.920988	1.85708	0.87824	1.05772	0.796802	0.809942	0.876576	0.795539	0.826816	0.853139	0.902958	0.939621	0.894546	0.820456	0.910159	0.781103	0.909974	0.994482	1.17952	0.747229	0.869049	0.903325	0.683093	0.845768	0.84989	0.8276	0.813181
		21	1.08173	0.948626	0.815637	0.774598	1.05506	0.853418	0.994482	0.853329	0.830045	0.948122	1.00308	1.77856	0.953518	0.938999	0.806788	0.937753	0.800141	0.842659	0.979692	0.833326	0.869003	1.79982	0.885991	0.905447	0.808457	0.913141	0.849612	0.814575	0.86804	0.758503	0.920825	0.865688	0.831139	0.817815	0.894921	0.747026	0.786485	1.07431	1.40594	0.910138	0.910395	0.833357	0.789845	0.892683	0.879187	0.967149	0.765207
		22	1.08516	0.822467	0.828648	0.815457	0.982494	0.895006	1.07023	0.90783	0.815023	0.887948	0.912205	1.95167	0.924682	0.894981	0.867183	0.9443	0.882117	0.898225	1.01106	0.799111	0.879829	1.69097	0.873844	1.07918	0.845044	0.851936	0.838777	0.851541	0.836335	0.858541	0.893947	0.926747	0.893412	0.828181	0.84932	0.848504	0.784956	1.05903	1.39177	0.744255	0.892642	0.77564	0.850852	0.872877	0.804797	0.882957	0.797242
		23	1.06306	0.831006	0.901171	0.872088	1.07721	0.872863	0.962831	0.968656	0.759444	0.916614	0.896809	1.68992	0.92233	0.865909	0.702907	0.882186	0.727531	0.826249	0.835514	0.833326	0.918164	1.98036	0.861355	1.03963	0.802263	0.80294	0.841834	0.772075	0.836781	0.793008	0.876315	0.894207	0.868622	0.766575	0.879063	0.743651	0.82083	1.11783	1.28188	0.863008	0.858035	0.794024	0.875626	0.828308	0.805609	0.883882	0.801358
		24	1.04553	0.88847	0.834519	0.74485	1.00882	0.890323	1.10031	0.938761	0.822938	0.849415	0.794114	1.65935	0.900346	0.87746	0.702023	0.937398	0.743398	0.788529	0.78745	0.845093	0.951087	1.81632	0.850806	0.897254	0.7845	0.859478	0.858086	0.826528	0.857013	0.814511	0.881032	0.770518	0.850025	0.77636	0.919973	0.738034	0.84383	1.06264	1.45163	0.680654	0.858035	0.742427	0.659587	0.815009	0.809694	0.802481	0.807012
		25	1.05855	0.813131	0.833944	0.812676	0.955196	0.848735	0.939089	0.904093	0.852299	0.834738	0.904617	1.91144	0.847685	0.831786	0.92071	0.94288	0.813565	0.816819	0.712579	0.763113	0.89629	1.8122	0.848351	1.05375	0.818424	0.80402	0.764427	0.772961	0.800999	0.72335	0.873633	0.902266	0.8009	0.77309	0.937287	0.832403	0.848743	1.02446	1.59361	0.681345	0.889501	0.867052	0.688394	0.836641	0.825377	0.883882	0.753044
		26	1.05318	0.858866	0.787315	0.797998	0.875573	0.856904	1.05395	0.851573	0.722304	0.890727	0.786746	1.7123	0.863023	0.880035	0.795167	0.986597	0.723462	0.827329	0.870923	0.747423	0.809865	1.55221	0.840375	1.07523	0.801703	0.682341	0.807362	0.955797	0.790124	0.776653	0.885361	0.883039	0.827289	0.780851	0.872906	0.819485	0.77379	0.986558	1.47245	0.775371	0.886125	0.792894	0.75342	0.814102	0.833002	0.876913	0.804268
		27	1.06384	0.872489	0.892734	0.797816	1.03161	0.873045	1.05711	0.897134	0.809692	0.878932	0.808849	1.63001	0.936032	0.99312	0.739885	0.921465	0.843871	0.872043	0.734322	0.910497	0.801205	1.67859	0.941245	1.06958	0.790849	0.82574	0.798337	0.87921	0.828333	0.844638	0.881608	1.02906	0.858003	0.802783	0.84744	0.783631	0.792403	0.957452	1.36603	0.819307	0.911737	0.795789	0.847254	0.732788	0.834043	0.925053	0.795704
		28	1.05163	0.866469	0.818778	0.771424	1.06501	0.869317	1.04219	0.834646	0.772553	0.911855	0.70034	1.72858	0.94953	0.870961	0.833552	0.866608	0.690313	0.826868	0.874975	0.825658	0.83954	1.54964	0.86797	0.983983	0.77461	0.78446	0.884219	0.885407	0.836781	0.83189	0.893853	0.91095	0.836876	0.832614	0.876873	0.813592	0.845862	1.08008	1.2975	0.790929	0.731731	0.78209	0.767184	0.87926	0.7932	0.820614	0.848816
		29	1.04373	0.799669	0.79346	0.773138	1.07272	0.842854	1.07543	0.853227	0.821981	0.89203	0.795668	1.59283	0.852593	0.806431	0.728264	0.947484	0.763936	0.849297	0.829437	0.883053	0.852319	1.92774	0.891351	0.980018	0.799455	0.769926	0.84225	0.813247	0.844034	0.765454	0.807362	0.92722	0.879511	0.772497	0.81248	0.645442	0.772439	0.962639	1.47939	0.88862	0.797803	0.721949	0.752998	0.876006	0.770488	0.786891	0.734877
		30	1.04935	0.837027	0.799038	0.850262	0.891952	0.875591	0.998549	0.793653	0.823074	0.871568	0.677796	1.56905	0.942679	0.860134	0.829147	0.913154	0.849982	0.876507	0.890404	0.863807	0.811383	1.63835	0.900592	0.83707	0.771793	0.852302	0.849061	0.796203	0.802061	0.807174	0.867646	0.651627	0.79639	0.796907	0.749039	0.775485	0.819635	0.907311	1.50281	0.826401	0.759599	0.78628	0.723334	0.766801	0.804847	0.864808	0.852757
		31	1.04474	0.765327	0.832081	0.809712	1.0634	0.91383	1.05644	0.893397	0.768054	0.853384	0.790087	1.61416	0.911185	0.877655	0.846405	0.904833	0.854854	0.860005	0.933917	0.824418	0.754633	1.95511	0.812426	1.08992	0.749679	0.82358	0.81251	0.768976	0.832259	0.74009	0.818077	0.869253	0.933052	0.775592	0.838576	0.704137	0.79765	1.03585	1.148	0.854766	0.87803	0.725656	0.78434	0.792855	0.78999	0.758288	0.762289
		32	1.40358	0.904774	0.837094	0.746563	1.1	0.936624	1.17041	0.929728	0.883698	0.960255	0.803709	3.40317	1.45681	1.14754	0.9068	1.1409	0.979747	0.871792	1.00499	0.889113	0.932248	2.83669	1.04252	1.32667	0.84954	0.936472	0.827661	0.823429	0.824702	0.728761	1.07206	1.17211	0.983395	0.840386	1.02212	0.765276	0.844165	1.28526	3.66377	0.876727	1.15873	0.818845	0.791113	0.935948	0.821355	0.969478	0.78611
		33	5.00267	1.28451	0.912045	0.995521	2.37244	1.37212	4.45231	2.01889	1.7558	2.18048	1.8934	17.6011	3.48625	2.26291	1.2285	3.25868	1.17134	1.45192	1.98722	0.930983	2.14932	13.9807	2.30892	4.57297	1.03801	1.26329	1.37475	1.40094	1.09633	0.828545	1.76997	3.28603	1.86273	1.14308	2.33227	0.867325	0.979679	2.8535	12.1621	1.47067	2.31654	0.870606	1.06542	1.3024	1.13948	1.15928	0.847793
		34	5.69868	1.28609	0.925777	1.04493	2.30243	1.40535	4.96425	2.33798	1.79554	2.6044	1.79249	15.6231	2.70073	2.08139	1.34259	3.51245	1.23154	1.76863	1.99127	0.873955	2.52772	15.9379	2.43853	4.93571	1.0639	1.27172	1.40421	1.43436	1.0302	0.93361	1.58145	2.87435	1.98464	1.14022	2.47377	1.01572	0.904737	3.35809	13.7936	1.37344	2.11384	0.970562	1.11689	1.25458	1.17618	1.14346	1.00405
		35	4.77568	1.10026	0.87829	1.26056	2.40326	1.38121	4.21128	2.01723	1.50593	2.37071	1.67997	9.90118	2.92252	1.79109	1.31019	3.09745	1.1034	1.51502	1.71301	0.852394	2.04643	13.4613	2.09217	3.99495	0.950848	1.15129	1.33542	1.07953	0.966634	0.914812	2.26712	2.56341	1.85615	1.08665	2.10082	0.98408	0.854828	3.15781	8.9515	1.24394	1.95024	0.911234	1.06478	1.32143	1.10425	1.13277	0.924892
		36	5.00951	1.23718	0.869416	1.29275	2.37756	1.47566	4.65492	2.29594	1.52423	2.58586	2.24101	5.91424	4.09721	1.86315	1.42342	3.44927	1.04177	1.63598	1.71125	0.839209	2.39234	17.6314	2.29392	5.09758	0.979957	1.2579	1.41449	1.06736	0.910164	0.926395	4.03019	3.35469	2.01103	1.05737	2.23303	0.967693	0.827417	5.25254	5.47165	1.26384	2.13542	0.952014	0.957809	1.4696	1.15288	1.08602	0.985204
		37	3.65841	0.990409	0.887731	1.07835	1.75789	1.26892	3.26654	1.86247	1.13726	2.02867	1.67595	4.09396	2.67374	1.42154	1.11652	2.60955	0.855668	1.30563	1.26705	0.740477	1.82637	12.0901	1.67196	3.46639	0.907517	1.13299	1.20188	0.987451	0.921636	0.818757	2.83246	2.3802	1.63411	0.973687	1.71701	0.911421	0.835032	4.27419	3.16408	1.05885	1.64011	0.885753	0.869493	1.20232	1.01347	1.11811	0.880685
		38	2.602	1.01194	0.804334	0.89303	1.46122	1.08423	2.38128	1.38904	1.06777	1.51817	1.24708	3.21326	1.70191	1.18238	1.04467	1.99353	0.844485	1.15821	1.00246	0.749929	1.44646	7.78736	1.27958	2.30048	0.932921	0.976489	1.0518	0.871241	0.861849	0.870133	2.00664	1.5249	1.34144	0.901865	1.26443	0.827631	0.778535	2.83607	2.68753	0.931186	1.29154	0.888331	0.83518	1.05284	0.983091	0.972269	0.822435
		39	1.96032	0.929941	0.841093	0.888606	1.31705	0.996703	1.68121	1.26137	0.905828	1.2429	0.946364	2.39838	1.25568	1.01043	0.94501	1.65111	0.760692	1.14504	0.98298	0.811056	1.17094	4.96667	1.08974	1.45153	0.778788	0.915475	0.917848	0.803286	0.829993	0.762618	1.5917	1.09865	1.15388	0.852394	1.08766	0.806187	0.819133	2.01982	2.11903	1.01172	1.0394	0.805311	0.731181	0.868183	0.875812	0.965068	0.833401
		40	1.59252	0.875332	0.790602	0.79731	1.17032	1.65021	1.48245	1.04754	0.824441	1.09783	0.786513	2.10127	1.04176	0.986106	0.695504	1.28903	0.779603	1.37161	0.894192	0.745285	1.08625	3.90606	0.912053	1.26706	0.768011	0.770282	0.759425	0.793546	0.860645	0.786056	1.28264	1.07431	0.909573	0.787203	0.938548	0.74983	0.609693	1.64662	1.63669	0.850879	0.983662	0.76839	0.773112	0.845643	0.778773	0.891793	0.740364
		41	1.38671	0.845416	0.797322	0.796481	1.05763	2.19104	1.23259	0.954951	0.781437	0.994871	0.913332	1.94985	0.907401	0.919404	0.720687	1.14339	0.72286	1.63073	0.825135	0.703226	0.955205	3.28601	0.861301	1.14246	0.707631	0.896089	0.726212	0.822986	0.840109	0.733524	1.096	1.00426	1.01336	0.789042	0.920489	0.765371	0.749093	1.4318	1.71708	0.848128	0.85578	0.792894	0.748543	0.791551	0.801752	0.919009	0.75972
		42	1.24019	0.803471	0.824649	0.726506	0.990525	1.57736	1.17628	0.94219	0.724081	0.959455	0.714635	1.76272	0.885314	0.873021	0.624905	1.06995	0.780617	1.22691	0.734585	0.775235	0.947627	2.69998	0.820188	1.0337	0.768821	0.807965	0.864897	0.752375	0.833159	0.752575	1.0179	1.01572	0.852461	0.765376	0.833772	0.788117	0.769391	1.24535	1.49731	0.723207	0.842524	0.822882	0.861223	0.78035	0.786995	0.794571	0.72751
		43	1.14512	0.809965	0.815774	0.628061	1.00432	1.22122	1.04129	0.923506	0.812289	0.914184	0.710608	1.80756	0.914457	0.829114	0.666637	0.968721	0.83513	0.991288	0.876238	0.675072	1.023	2.36004	0.842144	0.86391	0.738989	0.923365	0.849477	0.798416	0.784692	0.662964	0.920908	0.985339	0.883834	0.770391	0.824795	0.739906	0.769737	1.14218	1.39206	0.787278	0.866351	0.781442	0.567866	0.74738	0.766897	0.874816	0.711231
		44	1.08418	0.762473	0.713642	0.762196	1.04702	1.06916	1.00714	0.83756	0.691588	0.860573	0.714855	1.68086	0.8529	0.89384	0.658711	1.03172	0.82049	0.878378	0.798578	0.779322	0.948487	1.79775	0.84893	1.01816	0.758121	0.829502	0.762898	0.842908	0.793452	0.704683	0.919873	0.867073	0.822687	0.774289	0.771054	0.685792	0.651653	1.16854	1.26685	0.822737	0.780728	0.790952	0.705127	0.737607	0.776045	0.790838	0.679196
		45	1.03797	0.74744	0.723941	0.673681	1.02038	1.00619	1.00941	0.888007	0.73637	0.912143	0.770003	1.50575	0.812816	0.814989	0.667694	0.864666	0.813565	0.829739	0.835514	0.725331	0.813113	1.71263	0.813627	0.854587	0.774852	0.883165	0.71468	0.75813	0.76023	0.709184	0.806691	0.855145	0.896983	0.748424	0.768864	0.743461	0.628139	1.10817	1.44208	0.851792	0.768136	0.753714	0.773112	0.76145	0.730952	0.759213	0.782684
		46	1.03515	0.784312	0.769858	0.641418	1.06309	0.867907	0.987468	0.837869	0.750162	0.868225	0.800135	2.29624	0.806783	0.747467	0.731076	0.894037	0.803609	0.82941	0.791501	0.776475	0.771742	1.60173	0.805469	0.771528	0.728694	0.731877	0.800416	0.756802	0.781677	0.684467	0.805244	0.730983	0.795172	0.785761	0.775124	0.745894	0.668903	1.11321	1.28738	0.742664	0.818032	0.745005	0.709365	0.705283	0.786335	0.798055	0.657778
		47	1.10978	0.718148	0.743398	0.724231	0.960973	0.905812	1.03632	0.812543	0.73719	0.854625	0.689851	5.57907	0.824269	0.787671	0.721919	0.959168	0.784073	0.813329	0.861058	0.749384	0.86358	1.95458	0.798007	0.9529	0.720174	0.722898	0.761932	0.793325	0.744226	0.772406	0.802904	0.969694	0.782675	0.759978	0.859135	0.682322	0.814231	1.02432	2.25638	0.793446	0.790386	0.683263	0.696434	0.681304	0.749629	0.790607	0.68485
		48	1.05051	0.835917	0.712783	0.706449	1.02519	0.865997	1.02342	0.900459	0.735823	0.84482	0.722003	3.9306	0.797581	0.772405	0.662581	0.847678	0.776759	0.795404	0.801366	0.798403	0.747055	1.72863	0.847783	0.781425	0.725076	0.805997	0.73372	0.747948	0.806887	0.68009	0.76745	0.926595	0.885899	0.744608	0.826055	0.706951	0.671103	1.01985	1.94929	0.699185	0.818032	0.746947	0.744305	0.77866	0.742333	0.949478	0.785769
		49	1.00419	0.886251	0.703343	0.698415	1.16872	0.860602	1.01822	0.811188	0.705927	0.80765	0.682704	2.61625	0.847174	0.832607	0.694098	0.845193	0.761907	0.775648	0.71713	0.711248	0.76547	1.66001	0.834897	0.743558	0.741478	0.784277	0.699113	0.847113	0.812026	0.712922	0.840274	0.908922	0.786906	0.734498	0.784628	0.71734	0.687516	0.942039	1.64595	0.805118	0.796903	0.689548	0.69961	0.766144	0.751697	0.905516	0.78354
		50	0.976587	0.803471	0.735673	0.691772	1.04028	0.844476	0.919415	0.810254	0.747155	0.776717	0.771337	2.17755	0.80525	0.858896	0.704847	0.924305	0.808894	0.789609	0.677155	0.69075	0.841928	1.88339	0.764816	0.983409	0.722027	0.798455	0.768181	0.773403	0.75148	0.729531	0.789153	0.802753	0.785687	0.753765	0.739751	0.685697	0.688197	0.91063	1.3108	0.761196	0.808361	0.789987	0.585445	0.771223	0.757039	0.780385	0.667373
		51	0.98057	0.814714	0.71765	0.720116	0.961941	0.880881	0.883236	0.784517	0.683537	0.818871	0.696766	1.70228	0.797581	0.813333	0.618386	0.809454	0.810522	0.787185	0.824635	0.755622	0.767847	1.84006	0.876471	0.954604	0.718804	0.831122	0.733158	0.799523	0.75933	0.640822	0.823512	0.955282	0.877539	0.764073	0.703128	0.764154	0.720342	1.01193	1.61009	0.703306	0.702742	0.704542	0.725036	0.850587	0.760743	0.896681	0.652981
		52	0.957629	0.703901	0.755559	0.737897	1.04445	0.796341	1.00081	0.707595	0.64052	0.914409	0.800808	1.56531	0.704734	0.810856	0.587218	0.82025	0.708208	0.759396	0.691835	0.703226	0.759186	1.43357	0.835068	0.752882	0.707226	0.806354	0.690358	0.764771	0.768991	0.747681	0.733174	0.737032	0.74708	0.727342	0.799753	0.638227	0.677701	1.04045	1.41895	0.83257	0.73353	0.758069	0.725241	0.759364	0.713252	0.978313	0.682962
		53	0.956889	0.765166	0.797185	0.679749	1.11541	0.776122	0.925061	0.79427	0.642707	0.837179	0.722003	1.5984	0.739194	0.852411	0.708717	0.793875	0.824761	0.795904	0.695123	0.749384	0.864238	1.60947	0.763787	0.951491	0.714308	0.708363	0.752614	0.729133	0.770499	0.759658	0.771956	0.947207	0.774222	0.730705	0.735371	0.697028	0.758058	1.07503	1.33567	0.742195	0.745886	0.690843	0.653442	0.780089	0.712059	0.866674	0.706433
		54	0.958287	0.816297	0.748976	0.672543	1.00528	0.786838	1.02455	0.775689	0.70005	0.874748	0.697659	1.59352	0.870079	0.926836	0.709949	0.855989	0.66692	0.693701	0.731033	0.638365	0.816796	1.55531	0.75238	0.817588	0.746466	0.726129	0.792222	0.666269	0.689265	0.698371	0.715541	0.8863	0.803243	0.721874	0.805497	0.68392	0.771937	0.966107	1.49124	0.717039	0.748363	0.686641	0.682454	0.735521	0.725458	0.836435	0.69427
		55	0.957389	0.785422	0.747114	0.672599	0.932089	0.83811	0.937497	0.771644	0.660313	0.841363	0.803268	1.61651	0.791036	0.791888	0.619095	0.802019	0.773905	0.722005	0.812494	0.65565	0.840623	1.464	0.811515	0.88934	0.715668	0.75	0.811116	0.752375	0.754798	0.666571	0.773426	0.864133	0.778072	0.745213	0.777211	0.679889	0.621707	0.933533	1.28391	0.710857	0.893984	0.739038	0.718046	0.737607	0.766402	0.746414	0.719113
		56	0.947732	0.813443	0.734669	0.676588	0.806218	0.800812	0.919191	0.704484	0.694185	0.876615	0.800808	1.54432	0.766291	0.819108	0.700083	0.878291	0.6834	0.732054	0.843103	0.724622	0.789509	1.30615	0.760817	0.74074	0.714221	0.800075	0.721211	0.816346	0.75238	0.746779	0.756146	0.766632	0.787278	0.708459	0.804763	0.659947	0.677199	1.00515	1.52912	0.745403	0.745665	0.691161	0.681608	0.682347	0.737816	0.835032	0.827573
		57	0.949181	0.738254	0.786027	0.658877	1.09808	0.758496	0.963279	0.83444	0.643527	0.793312	0.726017	1.34831	0.746556	0.801796	0.61082	0.83706	0.672216	0.733805	0.810969	0.694318	0.752033	1.47121	0.718343	0.822094	0.689058	0.682698	0.664518	0.765877	0.745592	0.71807	0.772708	0.665734	0.757224	0.736475	0.782851	0.646373	0.667385	0.934115	1.54445	0.763478	0.785889	0.675519	0.587992	0.729784	0.737981	0.85039	0.683644
		58	0.935122	0.733978	0.664584	0.645393	0.982811	0.790627	0.84569	0.85531	0.753032	0.839609	0.663954	1.58168	0.786946	0.733244	0.644801	0.846436	0.699667	0.735504	0.7447	0.691825	0.879181	1.33608	0.787394	0.823798	0.709001	0.674799	0.694112	0.746398	0.720979	0.709315	0.723517	0.747574	0.667428	0.712287	0.820001	0.582241	0.655549	0.91495	1.38309	0.698507	0.783426	0.720666	0.7119	0.692381	0.720281	0.788758	0.754922
		59	0.955771	0.772133	0.783161	0.662487	0.885524	0.780154	0.951526	0.811403	0.708387	0.798871	0.699679	1.5539	0.737046	0.759323	0.579827	0.851573	0.705766	0.741392	0.656162	0.670973	0.730371	1.34329	0.718964	0.823225	0.708519	0.743364	0.768046	0.686412	0.73321	0.693862	0.773885	0.762611	0.719463	0.718057	0.744348	0.734754	0.696147	1.01193	1.65578	0.877874	0.78701	0.737273	0.658102	0.717664	0.714076	0.88877	0.655891
		60	0.943025	0.817244	0.80448	0.652992	0.980558	0.81915	0.805893	0.678121	0.671384	0.842676	0.79054	1.36999	0.773653	0.719425	0.746567	0.804671	0.715534	0.707965	0.697399	0.746183	0.705037	1.13901	0.822697	0.796107	0.726204	0.798638	0.726909	0.594551	0.740453	0.718718	0.742184	0.755633	0.677386	0.700221	0.714709	0.660518	0.647935	1.00529	1.30675	0.896171	0.76072	0.787409	0.517883	0.609763	0.740265	0.731303	0.604999
		61	0.934498	0.761838	0.775007	0.726759	0.868193	0.781594	0.978426	0.76417	0.639426	0.820174	0.860864	1.40587	0.745124	0.817049	0.685823	0.871035	0.678315	0.700708	0.757341	0.759899	0.605611	1.62442	0.804504	0.827747	0.683346	0.703878	0.767618	0.756581	0.679452	0.710865	0.714671	0.864133	0.771879	0.702967	0.731817	0.719118	0.682101	0.904427	1.17547	0.69942	0.761397	0.713569	0.575279	0.749727	0.703076	0.913658	0.70798
		62	0.940674	0.715144	0.679886	0.724919	0.975098	0.761815	0.932747	0.857692	0.69923	0.786574	0.682924	1.52395	0.759338	0.827361	0.582999	0.839534	0.645155	0.699457	0.64681	0.701454	0.774565	1.36805	0.804793	0.846672	0.77324	0.771353	0.801944	0.697701	0.746341	0.712922	0.751583	0.755481	0.819023	0.70911	0.827615	0.719678	0.696649	0.896503	1.77492	0.683627	0.688808	0.682134	0.662762	0.696553	0.715383	0.869927	0.655201
		63	0.942535	0.665284	0.703489	0.663119	1.11124	0.792946	0.948355	0.719431	0.757269	0.838532	0.699226	1.40648	0.779175	0.792612	0.718746	0.915629	0.618517	0.725758	0.7877	0.691825	0.78019	1.32419	0.716005	0.913919	0.704332	0.705132	0.704396	0.748833	0.714485	0.710733	0.700744	0.697514	0.747173	0.720861	0.751435	0.664168	0.756875	0.875185	1.54821	0.765538	0.688352	0.739203	0.713591	0.664241	0.681189	0.725011	0.761782
		64	0.940278	0.756938	0.80333	0.697277	0.865939	0.767332	0.957856	0.802575	0.627411	0.758358	0.795901	1.53684	0.748703	0.772725	0.63512	0.889087	0.826176	0.708413	0.672104	0.703947	0.817878	1.35514	0.782602	0.812214	0.675628	0.692208	0.707869	0.727583	0.742416	0.652274	0.732245	0.881333	0.741445	0.705364	0.734741	0.678207	0.614271	0.922589	1.31369	0.642678	0.891286	0.674554	0.649421	0.717664	0.723656	0.808526	0.605689
		65	0.927595	0.721788	0.716362	0.714048	0.94204	0.757617	0.873287	0.733865	0.717806	0.810768	0.504103	1.48624	0.75535	0.787254	0.682128	0.766624	0.774719	0.690909	0.654899	0.612692	0.837587	1.25406	0.780039	0.809674	0.795673	0.801869	0.682164	0.672246	0.752835	0.705191	0.706778	0.875757	0.74933	0.705492	0.708965	0.615016	0.703248	0.964089	1.6954	0.624369	0.744088	0.734848	0.718673	0.656282	0.685706	0.919471	0.666167
		66	0.930518	0.744898	0.690469	0.759092	0.96675	0.7603	0.98702	0.712163	0.617036	0.819609	0.685384	1.48468	0.746147	0.78994	0.704138	0.840422	0.677902	0.72859	0.667803	0.744222	0.764599	1.49495	0.788026	0.815605	0.714462	0.819452	0.727875	0.63041	0.720372	0.740729	0.715106	0.93761	0.681524	0.704142	0.703542	0.657609	0.733874	0.850981	1.4658	0.718408	0.762075	0.695515	0.669753	0.710759	0.677205	0.705705	0.681075
		67	0.942547	0.637586	0.687894	0.686462	0.825802	0.764407	0.831226	0.853329	0.753169	0.780963	0.818224	1.55965	0.745124	0.779836	0.617688	0.915629	0.756622	0.712838	0.720418	0.715702	0.739477	1.5156	0.782259	0.842166	0.716633	0.712848	0.780128	0.737102	0.705269	0.652405	0.713318	0.73269	0.790383	0.689529	0.666288	0.633921	0.70883	1.00572	1.57337	0.59097	0.77803	0.715664	0.687114	0.676485	0.668932	0.78922	0.685357
		68	0.932688	0.722273	0.662292	0.726001	1.02936	0.781927	0.842084	0.776838	0.628778	0.799661	0.713509	1.46221	0.77171	0.81993	0.602895	0.866963	0.716148	0.679451	0.676906	0.702163	0.808135	1.23341	0.777359	0.804299	0.707554	0.765074	0.747478	0.716073	0.74544	0.68923	0.681229	0.729598	0.682742	0.689692	0.723893	0.760219	0.658084	0.841758	1.65404	0.589601	0.71128	0.650215	0.647719	0.76628	0.722184	0.807353	0.644924
		69	0.93659	0.700423	0.72237	0.711829	0.863685	0.736914	0.875998	0.745897	0.62372	0.796768	0.675789	1.55625	0.690827	0.739632	0.565393	0.808921	0.74177	0.696493	0.695123	0.735137	0.82655	1.50733	0.735849	0.855996	0.670968	0.675879	0.724683	0.669811	0.629781	0.664899	0.73695	0.805693	0.76934	0.703968	0.791715	0.747587	0.748076	0.971145	1.68441	0.701481	0.698024	0.680356	0.686909	0.690952	0.670505	0.778981	0.677134
		70	0.932354	0.736035	0.697764	0.72777	0.854052	0.702495	0.899292	0.767496	0.694595	0.870604	0.648105	1.36381	0.741545	0.738811	0.735829	0.846791	0.521088	0.717211	0.677668	0.733353	0.813113	1.40364	0.753184	0.604003	0.703695	0.699393	0.750388	0.728248	0.703913	0.717037	0.722823	0.843673	0.844008	0.684782	0.831789	0.57438	0.622556	0.78643	1.44787	0.637644	0.667458	0.70712	0.755328	0.685873	0.733895	0.85551	0.608599
		71	0.932604	0.750606	0.657143	0.621235	0.911853	0.747068	1.01258	0.6939	0.652945	0.848676	0.734718	1.62487	0.780811	0.77715	0.687938	0.853692	0.736485	0.691699	0.676656	0.718561	0.690305	1.38715	0.767432	0.794976	0.735448	0.690954	0.73789	0.705227	0.735476	0.624983	0.753629	0.794221	0.754221	0.699581	0.741735	0.699271	0.63304	0.879221	1.19831	0.656867	0.738248	0.644884	0.686909	0.653424	0.696262	0.79178	0.663939
		72	0.907925	0.699949	0.694194	0.6876	0.874922	0.702571	0.970517	0.805686	0.633015	0.763456	0.778705	1.59109	0.76261	0.770554	0.6853	0.805381	0.674859	0.690501	0.580028	0.639783	0.633768	1.30203	0.709841	0.88313	0.657383	0.789302	0.738025	0.642142	0.665562	0.727474	0.705943	0.693628	0.758442	0.688912	0.775021	0.627648	0.676015	0.874033	1.3857	0.723898	0.679371	0.670529	0.718468	0.722097	0.714343	0.834107	0.64544
		73	0.918059	0.793337	0.729236	0.655394	0.912488	0.722046	0.916019	0.730436	0.643527	0.739938	0.683157	1.57384	0.755145	0.770039	0.777387	0.808744	0.771675	0.723835	0.622515	0.678286	0.697024	1.4805	0.776845	0.813066	0.651748	0.817301	0.713433	0.741529	0.674626	0.669277	0.66502	0.840886	0.756564	0.686899	0.769494	0.624844	0.632538	0.933113	1.63525	0.711079	0.697124	0.670529	0.59159	0.702811	0.683638	0.755497	0.61905
		74	0.907798	0.714982	0.741681	0.659692	0.944277	0.74137	0.964186	0.802061	0.644483	0.787199	0.693865	1.60598	0.758622	0.803021	0.63089	0.825021	0.67119	0.715459	0.682983	0.616792	0.782143	1.448	0.743547	0.790454	0.700318	0.729543	0.723717	0.752154	0.704975	0.695797	0.697991	0.716267	0.715706	0.679686	0.724937	0.681762	0.701729	0.813518	1.44093	0.732127	0.651047	0.657301	0.581847	0.718321	0.697569	0.708265	0.647668
		75	0.906128	0.688394	0.6663	0.66406	0.898363	0.734792	0.831898	0.821884	0.66045	0.778071	0.654359	1.46386	0.742875	0.755608	0.678258	0.905543	0.682586	0.705463	0.73711	0.673643	0.843223	1.44645	0.741553	0.835104	0.716633	0.74157	0.622831	0.653652	0.749517	0.676736	0.701003	0.737336	0.756378	0.713543	0.686423	0.660984	0.646405	0.872733	1.59534	0.642222	0.722516	0.659078	0.618067	0.683265	0.738793	0.725952	0.67217
		76	0.891924	0.689665	0.680599	0.652107	0.773477	0.713316	0.925285	0.777875	0.605293	0.763056	0.596531	1.4724	0.779584	0.699218	0.630541	0.779185	0.704952	0.742511	0.63972	0.574922	0.766977	1.1911	0.79002	0.760796	0.687852	0.789128	0.690773	0.608054	0.698177	0.628976	0.702767	0.760904	0.705282	0.673554	0.695607	0.62203	0.649118	0.781811	1.49095	0.720012	0.672398	0.665045	0.715715	0.665148	0.667346	0.723855	0.636701
		77	0.896651	0.657207	0.682607	0.570235	0.985383	0.729503	0.890238	0.787833	0.64134	0.728266	0.624215	1.76341	0.762712	0.721081	0.661698	0.830868	0.694996	0.72996	0.727745	0.651019	0.799899	1.3536	0.79076	0.641853	0.676834	0.750183	0.647838	0.680214	0.709497	0.681114	0.722787	0.918384	0.684053	0.66954	0.7241	0.59245	0.638623	0.854868	1.53433	0.713374	0.73757	0.647791	0.535462	0.771359	0.678461	0.601283	0.640468
		78	0.895331	0.785583	0.735098	0.654691	1.10449	0.733383	0.969385	0.805275	0.573882	0.772409	0.600778	1.65065	0.81977	0.743139	0.659594	0.892094	0.725502	0.723796	0.753053	0.635683	0.769577	1.45574	0.770691	0.854308	0.691953	0.765971	0.706206	0.572637	0.657408	0.671466	0.713201	0.779354	0.710257	0.65495	0.723057	0.707142	0.642006	0.946508	1.52392	0.752954	0.719374	0.610388	0.621459	0.68873	0.723872	0.673155	0.740364
		79	0.906906	0.727646	0.690761	0.610097	0.924693	0.719727	0.976163	0.873779	0.650895	0.759312	0.694539	1.55712	0.711687	0.751892	0.740757	0.831745	0.784887	0.704251	0.649835	0.581338	0.704814	1.47174	0.768526	0.71531	0.707631	0.775124	0.775408	0.706555	0.696518	0.677253	0.694357	0.742151	0.817898	0.674019	0.699265	0.677551	0.59414	0.95198	1.39177	0.67562	0.646785	0.69761	0.544987	0.715714	0.686302	0.807353	0.624188
		80	0.898181	0.724804	0.716079	0.702531	0.981843	0.731761	0.958988	0.729708	0.709481	0.789404	0.618854	1.32785	0.715266	0.796425	0.685823	0.810686	0.638855	0.732462	0.697149	0.619829	0.835858	1.43667	0.757976	0.859682	0.642987	0.770996	0.753592	0.645683	0.57059	0.652659	0.684617	0.81159	0.687438	0.672658	0.721703	0.609112	0.672119	0.781093	1.3643	0.65229	0.682969	0.573786	0.652596	0.691859	0.704865	0.742467	0.666517
		81	0.893319	0.791118	0.669733	0.61535	0.819057	0.690522	0.909913	0.64138	0.658002	0.744358	0.532008	1.59352	0.74901	0.695823	0.570495	0.806791	0.715334	0.725376	0.721681	0.734947	0.758104	1.3665	0.727637	0.754586	0.666385	0.693288	0.704531	0.73356	0.703609	0.649315	0.689263	0.686346	0.732992	0.671134	0.68883	0.612858	0.65977	0.972296	1.6072	0.655719	0.761176	0.566054	0.54902	0.64508	0.655267	0.734788	0.69787
		82	0.89226	0.699475	0.748118	0.646348	0.963862	0.722258	0.738511	0.739675	0.581399	0.744871	0.727584	1.71125	0.731116	0.66664	0.662755	0.741138	0.689912	0.69054	0.745463	0.723901	0.694859	1.3531	0.777992	0.813623	0.691789	0.597631	0.655347	0.717401	0.776386	0.601029	0.669184	0.705573	0.679925	0.680605	0.660658	0.665564	0.659435	0.965673	1.60951	0.696903	0.707018	0.679391	0.557495	0.647552	0.682648	0.707109	0.634989
		83	0.888808	0.667814	0.62567	0.693794	0.75805	0.660134	1.01167	0.728671	0.620043	0.781979	0.659487	1.28544	0.696349	0.720357	0.635469	0.72698	0.650652	0.699496	0.637694	0.692888	0.734489	1.46657	0.742346	0.815032	0.695166	0.744975	0.685637	0.621777	0.773827	0.695928	0.662479	0.736575	0.731579	0.650971	0.746952	0.636079	0.649286	0.817256	1.0919	0.708562	0.586553	0.609741	0.51047	0.683265	0.648403	0.713385	0.674905
		84	0.90852	0.688394	0.70263	0.597821	0.904791	0.685338	1.03632	0.776006	0.660997	0.767189	0.763969	1.81975	0.711381	0.711075	0.611518	0.733704	0.618317	0.684824	0.70245	0.653866	0.726264	1.12146	0.697748	0.785096	0.645882	0.665289	0.691189	0.733339	0.702406	0.679704	0.699038	0.844299	0.689131	0.673845	0.747995	0.651155	0.665018	0.94449	1.75467	0.687748	0.751961	0.605069	0.687114	0.632699	0.6668	0.713847	0.595754
		85	0.886673	0.640117	0.66043	0.581374	0.806535	0.693462	0.948355	0.679056	0.643663	0.71444	0.647652	1.55982	0.670581	0.643552	0.698851	0.930319	0.657765	0.690369	0.570163	0.623928	0.879181	1.33453	0.721988	0.696942	0.60094	0.722184	0.836833	0.631295	0.711015	0.595749	0.703661	0.757492	0.776575	0.65239	0.683613	0.639073	0.557596	0.88686	1.37586	0.63741	0.676217	0.570079	0.559391	0.678571	0.642465	0.640588	0.542292
		86	0.886596	0.633623	0.625533	0.627555	0.926947	0.688551	1.02253	0.757108	0.591911	0.76243	0.649659	1.57672	0.679273	0.789425	0.630181	0.817587	0.67953	0.635896	0.656162	0.596661	0.675362	1.34019	0.671236	0.695827	0.738506	0.64788	0.628664	0.64347	0.722942	0.701462	0.673031	0.713784	0.658603	0.649947	0.790775	0.672684	0.598193	0.814805	1.60662	0.757075	0.635549	0.58153	0.603663	0.647812	0.689728	0.736191	0.672677
		87	0.899695	0.634096	0.681174	0.605729	0.968687	0.703965	0.960107	0.783583	0.709605	0.75042	0.637604	1.60458	0.694918	0.795297	0.620849	0.795828	0.661021	0.674789	0.683732	0.673111	0.784096	1.16687	0.7314	0.778869	0.691306	0.752517	0.686885	0.6189	0.732755	0.65807	0.686864	0.792363	0.780424	0.666247	0.700411	0.59994	0.731328	0.880223	1.77752	0.662357	0.761176	0.568949	0.594983	0.667234	0.639851	0.684781	0.602089
		88	0.901893	0.676203	0.767712	0.653554	0.952308	0.709179	0.926877	0.703858	0.669061	0.777794	0.643418	1.59248	0.737046	0.781478	0.784778	0.81741	0.636413	0.693003	0.644784	0.688611	0.655653	1.48929	0.698778	0.640444	0.677316	0.734385	0.684659	0.614915	0.765673	0.682147	0.688487	0.727418	0.708007	0.689971	0.68695	0.70601	0.485524	0.915668	1.33856	0.696903	0.654202	0.684711	0.548803	0.662018	0.66642	0.813876	0.568848
		89	0.880691	0.634732	0.714792	0.674496	0.913456	0.682352	0.895213	0.757631	0.670974	0.761702	0.604339	1.43626	0.658822	0.736333	0.542674	0.773348	0.631742	0.648737	0.565612	0.640858	0.766117	1.40829	0.698949	0.616997	0.68681	0.682698	0.708004	0.683977	0.672057	0.672753	0.7188	0.713936	0.683496	0.652704	0.652517	0.632705	0.680415	0.985272	1.64074	0.7152	0.71038	0.593464	0.671865	0.649638	0.710803	0.832241	0.647834
		90	0.882415	0.594208	0.67817	0.645716	0.950054	0.705602	0.905846	0.784722	0.639153	0.789466	0.711735	1.51559	0.711381	0.746534	0.649554	0.673187	0.71472	0.683073	0.753303	0.646021	0.638969	1.44441	0.718053	0.795255	0.652394	0.787691	0.713983	0.666269	0.672957	0.578501	0.72661	0.816236	0.642349	0.646852	0.689977	0.659291	0.664002	0.930079	1.3108	0.759357	0.688808	0.677132	0.63078	0.673878	0.668716	0.733632	0.588212
		91	0.877726	0.702167	0.731957	0.5865	0.787919	0.659937	0.943156	0.723589	0.578529	0.79604	0.625782	1.41284	0.732547	0.74819	0.644092	0.841831	0.706993	0.690751	0.641746	0.657257	0.787779	1.29377	0.761107	0.747229	0.657624	0.685929	0.669789	0.588796	0.658319	0.637985	0.714671	0.757644	0.769526	0.650517	0.694781	0.678577	0.649118	0.852417	1.48864	0.753645	0.65488	0.661337	0.608541	0.649513	0.619055	0.714557	0.677649
		92	0.874455	0.708973	0.68804	0.567637	1.09262	0.696069	0.946091	0.771541	0.6229	0.771333	0.523979	1.50366	0.693793	0.735304	0.652552	0.69124	0.704351	0.681782	0.663502	0.701986	0.721275	1.25972	0.690737	0.758256	0.665497	0.675339	0.72302	0.652545	0.608486	0.60721	0.72921	0.833604	0.72811	0.650715	0.701765	0.631774	0.588379	0.915817	1.47129	0.692782	0.674653	0.606999	0.654927	0.665284	0.663654	0.904129	0.594207
		93	0.875879	0.74744	0.674737	0.65236	0.947165	0.719576	0.905846	0.710715	0.577709	0.768779	0.743213	1.53666	0.743897	0.771695	0.730553	0.719201	0.693368	0.6507	0.680194	0.590954	0.71911	1.20865	0.779246	0.916737	0.724516	0.712848	0.740251	0.656308	0.674778	0.518632	0.743831	0.75641	0.69523	0.649458	0.628199	0.730734	0.547614	0.888444	1.48864	0.740147	0.751061	0.612165	0.576764	0.636089	0.707758	0.673155	0.593866
		94	0.888978	0.645501	0.705205	0.670198	0.842815	0.666848	0.908334	0.715069	0.611842	0.789004	0.604572	1.62322	0.743693	0.729626	0.671216	0.741315	0.663263	0.694623	0.640733	0.585792	0.821126	1.33608	0.756208	0.8868	0.667272	0.662955	0.732742	0.704563	0.665866	0.670047	0.764522	0.759671	0.790281	0.664281	0.734327	0.586462	0.5515	0.875185	1.54156	0.704454	0.625656	0.596689	0.697919	0.621622	0.692024	0.761541	0.584437
		95	0.897403	0.669397	0.654139	0.646854	0.957133	0.711619	1.01687	0.669293	0.659232	0.687404	0.623101	1.44105	0.784083	0.686846	0.559583	0.817587	0.5754	0.682243	0.635669	0.605037	0.627273	1.46193	0.787287	0.943019	0.674267	0.675879	0.620458	0.764771	0.749517	0.7097	0.754876	0.808802	0.714767	0.673042	0.728067	0.684671	0.737927	0.815969	1.52189	0.722072	0.72567	0.646179	0.70025	0.636611	0.661852	0.822249	0.574161
		96	0.874388	0.638695	0.67617	0.616544	0.878461	0.656239	0.922126	0.656738	0.534704	0.771158	0.607252	1.81714	0.67508	0.717574	0.700617	0.821304	0.515803	0.668822	0.692848	0.711969	0.812688	1.464	0.725236	0.787914	0.674026	0.696336	0.643803	0.586582	0.669487	0.653053	0.767556	0.75222	0.717677	0.684782	0.682146	0.683634	0.701048	0.845211	1.37124	0.657089	0.635093	0.5351	0.636285	0.653549	0.671051	0.780847	0.66137
		97	0.865586	0.690138	0.678599	0.658048	0.890015	0.685005	0.909005	0.734276	0.64011	0.735004	0.686498	1.60441	0.740932	0.746534	0.582999	0.780072	0.673431	0.657944	0.632643	0.632127	0.703084	1.29584	0.693814	0.731138	0.649982	0.736005	0.720232	0.639264	0.70105	0.570902	0.764698	0.69797	0.644795	0.650296	0.662745	0.699271	0.665353	0.880805	1.48083	0.571526	0.584311	0.590722	0.67335	0.563891	0.656345	0.884113	0.657263
		98	0.864652	0.704698	0.677028	0.615532	0.843784	0.687233	1.018	0.635457	0.621409	0.759712	0.716189	1.56766	0.691237	0.745811	0.60078	0.737243	0.615462	0.662369	0.693098	0.604506	0.618177	1.49443	0.691541	0.83848	0.6528	0.644833	0.631024	0.657194	0.658167	0.588544	0.749936	0.667289	0.71684	0.644176	0.676516	0.635043	0.598193	0.821726	1.74513	0.696447	0.673753	0.715994	0.509625	0.660715	0.67388	0.83016	0.683137
		99	0.877062	0.772284	0.704493	0.661152	0.880715	0.670561	0.917599	0.840671	0.621956	0.693702	0.746333	1.81104	0.713835	0.719634	0.58845	0.76415	0.646782	0.657614	0.641746	0.613236	0.637674	1.50167	0.744855	0.896124	0.610183	0.657573	0.634497	0.581491	0.70799	0.64133	0.749724	0.732537	0.69974	0.671972	0.734224	0.619417	0.565378	0.922738	1.34984	0.645417	0.664981	0.591687	0.604303	0.62762	0.634737	0.675715	0.604999
		100	0.880979	0.647708	0.663725	0.632303	0.921804	0.746705	1.0284	0.801015	0.553131	0.778133	0.621314	1.43757	0.711176	0.705508	0.61698	0.763085	0.699266	0.633394	0.574201	0.625535	0.690518	1.32781	0.666391	0.812771	0.696459	0.751437	0.63561	0.604069	0.62449	0.627041	0.720741	0.714088	0.660202	0.656858	0.748408	0.590482	0.720509	0.775188	1.33365	0.665787	0.750162	0.62071	0.680558	0.595296	0.715333	0.694772	0.651775
		101	1.05041	0.699163	0.679457	0.793447	0.77892	0.711406	1.30449	0.836514	0.705791	0.833035	0.897703	1.45228	1.01119	0.806431	0.700443	1.01155	0.576002	0.688657	0.714591	0.66581	0.778248	1.89422	0.850688	1.01759	0.679333	0.709617	0.689807	0.694823	0.674778	0.633739	0.805338	0.82911	0.772344	0.678452	0.844103	0.648246	0.623572	1.03022	1.57944	0.57862	0.805441	0.672295	0.653019	0.738128	0.720991	0.65337	0.715862
		102	3.7931	1.08206	0.687036	1.70356	1.45897	1.24311	4.06859	1.90336	1.79376	1.9864	2.04789	1.70228	3.10075	1.90026	1.29153	2.89094	0.975063	1.27746	1.81268	0.590245	1.6284	17.29	2.15689	5.66459	0.804038	0.955309	1.06722	1.07555	0.92542	0.698887	1.46312	3.52766	1.7565	0.895582	1.94199	0.760505	0.66705	3.97392	1.46261	1.22586	1.94978	0.708085	0.803404	0.985596	0.979868	1.04485	0.74704
		103	3.9805	1.01827	0.768716	1.17976	1.3832	1.17603	4.09053	1.82001	1.6676	2.06369	1.84049	1.62626	2.35511	1.53771	1.19346	2.8175	0.884559	1.29575	1.52381	0.655473	1.48847	18.6585	1.89646	5.34733	0.806209	0.965185	1.15922	0.881866	0.896426	0.774726	1.27978	3.02314	1.53107	0.879375	1.75979	0.731104	0.739959	4.08602	1.55891	1.20527	1.7918	0.618933	0.750028	0.947546	0.95694	0.958083	0.72031
		104	2.78478	0.866157	0.678599	0.896261	1.15941	0.922256	2.76048	1.31908	1.13181	1.43533	1.27856	1.56017	1.5381	1.11187	0.968787	1.9132	0.830659	1.06222	1.16461	0.5751	1.1939	12.8737	1.34669	3.47797	0.677075	0.844403	0.903393	0.730682	0.730185	0.673261	1.01709	1.93503	1.25719	0.766203	1.22039	0.684015	0.579246	2.81806	1.59679	0.950174	1.12636	0.626512	0.664247	0.906493	0.853811	0.842017	0.677649
		105	1.99807	0.827055	0.651418	0.759907	0.990191	0.831457	1.90575	1.10328	0.928765	1.15807	0.978295	1.47292	1.09872	0.890235	0.761361	1.49414	0.798513	0.911475	0.878763	0.635506	1.02452	8.5627	0.989037	2.26261	0.708673	0.907036	0.755671	0.671803	0.751632	0.63837	0.926342	1.37563	1.00115	0.724049	0.994479	0.726238	0.675848	1.89532	1.71882	0.786808	1.02995	0.606516	0.630357	0.775917	0.799303	0.945531	0.661204
		106	1.53129	0.806163	0.755559	0.66552	0.899966	0.75113	1.44875	0.909175	0.791265	0.951466	0.740752	1.56374	0.857706	0.905084	0.661698	1.18197	0.713906	0.773317	0.840828	0.664203	0.819619	5.51965	0.803132	1.79054	0.690264	0.691494	0.768878	0.716959	0.740757	0.621762	0.792846	1.19119	0.897922	0.67338	0.836696	0.681106	0.598707	1.36191	1.49992	0.765304	0.77803	0.664562	0.682454	0.682222	0.715003	0.779906	0.663257
		107	1.25613	0.64423	0.686607	0.662669	0.939151	0.690688	1.01913	0.824267	0.713842	0.863076	0.74276	1.27386	0.772733	0.780351	0.736364	0.970308	0.647809	0.776517	0.657175	0.624105	0.826762	3.76369	0.818698	1.30576	0.661396	0.707649	0.750388	0.662506	0.626908	0.597299	0.732997	0.894207	0.856218	0.672623	0.859858	0.619882	0.592946	1.22907	1.51091	0.756162	0.824328	0.657148	0.618912	0.718582	0.665176	0.838302	0.61254
		108	1.10334	0.691872	0.720225	0.683555	1.03836	0.685778	1.01868	0.706661	0.649391	0.812748	0.723557	1.52839	0.807806	0.772725	0.547253	0.870147	0.599194	0.696296	0.627079	0.662065	0.777165	2.89652	0.726898	1.09839	0.615007	0.714285	0.726212	0.619785	0.656953	0.619704	0.683723	0.76849	0.745294	0.673031	0.778678	0.620253	0.670768	1.0223	1.45249	0.655028	0.807018	0.559922	0.660637	0.666191	0.634408	0.686878	0.666001
		109	1.01986	0.700896	0.617234	0.604212	0.889698	0.714756	0.980242	0.719226	0.686941	0.772297	0.712628	1.61686	0.759849	0.673041	0.625777	0.897054	0.730988	0.660117	0.640733	0.65279	0.655218	2.16195	0.742571	0.83961	0.634062	0.621676	0.686469	0.71231	0.717803	0.602193	0.730621	0.770974	0.681524	0.675055	0.693004	0.659947	0.615622	1.05169	1.5537	0.752497	0.639812	0.672624	0.597313	0.695771	0.686949	0.832488	0.561141
		110	0.946944	0.645339	0.634682	0.603832	0.849243	0.685414	0.936142	0.709884	0.659506	0.756317	0.630016	1.62835	0.710562	0.665721	0.581767	0.859529	0.619732	0.682664	0.760629	0.685941	0.77153	1.9716	0.706132	0.943855	0.641222	0.671394	0.626573	0.56489	0.685036	0.633861	0.701403	0.819344	0.732611	0.635194	0.707715	0.577184	0.584493	0.891465	1.34406	0.64886	0.699366	0.604586	0.610449	0.534572	0.671051	0.76387	0.592494
		111	0.914902	0.677636	0.68132	0.612372	0.937866	0.646827	0.852928	0.697216	0.573335	0.735917	0.670649	1.44784	0.684692	0.7855	0.629833	0.855989	0.744413	0.618682	0.677419	0.615729	0.602586	1.75702	0.705221	0.739888	0.677239	0.718413	0.696888	0.65166	0.676134	0.622409	0.691181	0.833756	0.674848	0.64456	0.742045	0.655556	0.628987	0.923741	1.54127	0.6905	0.661618	0.657148	0.587992	0.742164	0.694689	0.731072	0.681075
		112	0.882384	0.679369	0.599064	0.635154	0.907045	0.654102	0.72743	0.68694	0.612662	0.761015	0.672435	1.42276	0.626612	0.696435	0.62931	0.658852	0.673844	0.691699	0.700175	0.561725	0.774342	1.47638	0.642784	0.650341	0.58968	0.593146	0.584751	0.666048	0.596407	0.622278	0.701497	0.827082	0.702558	0.660221	0.658675	0.664443	0.62949	0.944775	1.59158	0.698729	0.591949	0.649403	0.688816	0.660068	0.67388	0.764332	0.589584
		113	1.05242	0.755355	0.635403	0.636797	11.4573	0.647069	1.31557	0.709053	0.561456	0.979968	0.632476	1.43199	0.67733	0.67819	0.74587	0.822902	0.643125	0.707965	0.602534	0.712323	0.672974	1.45574	0.991203	0.742723	0.654806	0.617374	1.22898	0.603184	0.574819	0.559187	0.662221	0.883664	0.691009	0.640697	0.642083	0.647685	0.587541	0.887862	1.63033	0.658002	0.632173	0.650698	0.772267	0.607291	0.727412	0.721757	0.62916
		114	1.08614	0.569515	0.616229	0.621923	14.5381	0.672653	1.50009	0.622799	0.642296	1.01596	0.757948	1.59762	0.659129	0.635509	0.62121	0.881653	0.653294	0.700748	0.655912	0.679349	0.70872	1.43407	0.950432	0.839053	0.674663	0.645546	1.22704	0.594551	0.626604	0.646224	0.662797	0.790826	0.652689	0.633088	0.60952	0.644882	0.666201	0.830231	1.42618	0.615448	0.679593	0.6257	0.643059	0.69356	0.710207	0.644997	0.611509
		115	1.00593	0.692831	0.632682	0.628763	9.02676	0.706526	1.17199	0.636391	0.653902	0.914748	0.727804	1.54041	0.641234	0.719119	0.559222	0.786264	0.555062	0.646446	0.654899	0.65155	0.62792	1.58728	0.760817	0.746098	0.740995	0.694002	0.907001	0.558692	0.618147	0.565885	0.682653	0.758117	0.688945	0.633263	0.733491	0.616042	0.592108	0.855302	1.4496	0.640383	0.597345	0.623287	0.625697	0.658889	0.668006	0.778518	0.662226
		116	0.934076	0.689029	0.607793	0.572328	5.79865	0.654693	1.03202	0.737387	0.580989	0.902738	0.665741	1.60119	0.659129	0.680153	0.627195	0.694957	0.646582	0.6286	0.613162	0.552286	0.676222	1.52024	0.694328	0.820128	0.66212	0.777815	0.920477	0.618678	0.605168	0.605801	0.670537	0.746949	0.660295	0.655939	0.693417	0.644882	0.613758	0.915533	1.67457	0.593252	0.581156	0.568949	0.651317	0.592042	0.623026	0.713385	0.670108
		117	0.886312	0.65025	0.587049	0.672979	3.79546	0.65439	0.983401	0.656327	0.593688	0.801189	0.680917	1.37165	0.702382	0.621704	0.660466	0.669825	0.555464	0.631985	0.63188	0.658851	0.62532	1.46347	0.698724	0.787357	0.72275	0.568735	0.681749	0.635722	0.675223	0.556998	0.70045	0.697818	0.561953	0.616183	0.695194	0.575501	0.618324	0.781242	1.42213	0.658002	0.596224	0.672624	0.507295	0.622144	0.571233	0.832241	0.555828
		118	0.856622	0.727173	0.67302	0.54581	2.49317	0.618546	0.865365	0.57764	0.556412	0.717158	0.667748	1.39777	0.704632	0.686123	0.56186	0.72628	0.539597	0.610227	0.629355	0.590245	0.685105	1.27777	0.641187	0.738757	0.683916	0.611626	0.641443	0.588575	0.645329	0.639657	0.677912	0.63784	0.671184	0.629598	0.628509	0.603124	0.597177	0.852417	1.58898	0.705367	0.658242	0.571538	0.667205	0.62084	0.618344	0.746645	0.525157
		119	0.863016	0.65879	0.622383	0.594211	1.95567	0.664862	0.971648	0.545877	0.630691	0.675733	0.683157	1.39255	0.792775	0.783747	0.565207	0.740083	0.646582	0.623687	0.587355	0.620537	0.693988	1.10961	0.665758	0.807134	0.66952	0.571069	0.688694	0.637051	0.571349	0.503048	0.692851	0.806791	0.650709	0.633553	0.706568	0.563991	0.589227	0.780226	1.55515	0.62712	0.683412	0.673107	0.624852	0.670748	0.622265	0.664534	0.575192
		120	0.839996	0.636315	0.69991	0.591557	1.55273	0.636885	0.841847	0.717666	0.522826	0.709569	0.684271	1.53266	0.636633	0.623554	0.501825	0.697254	0.593496	0.638899	0.600509	0.584362	0.676222	1.29739	0.637938	0.755995	0.62096	0.658287	0.627135	0.643691	0.706938	0.644806	0.665397	0.714713	0.603565	0.627364	0.695401	0.583457	0.62154	0.834552	1.75959	0.706971	0.641389	0.655206	0.574229	0.602201	0.632339	0.727339	0.59301
		121	0.838519	0.782256	0.595494	0.630336	1.27563	0.676623	0.860614	0.648638	0.722714	0.71721	0.565493	1.6179	0.663321	0.756846	0.618386	0.794585	0.613433	0.610266	0.644271	0.545516	0.60128	1.39281	0.692056	0.916458	0.628997	0.679467	0.543895	0.643248	0.654839	0.522493	0.681865	0.800895	0.629201	0.640639	0.661485	0.610054	0.590243	0.924892	1.62744	0.644504	0.671499	0.609906	0.660432	0.629048	0.658198	0.631505	0.547265
		122	0.841786	0.684754	0.605793	0.622373	1.07175	0.613741	0.875998	0.646359	0.621956	0.75643	0.65792	1.43678	0.664241	0.706232	0.543022	0.704333	0.631942	0.639979	0.587868	0.559764	0.687493	1.56252	0.702262	0.689044	0.58172	0.531583	0.605038	0.653431	0.587505	0.597299	0.669149	0.704171	0.702279	0.633065	0.637589	0.602373	0.62729	0.801409	1.37153	0.627798	0.726335	0.66375	0.551133	0.67127	0.624765	0.925516	0.542292
		123	0.841693	0.73778	0.663725	0.579983	1.15137	0.696205	0.793009	0.648433	0.600373	0.739035	0.716189	1.63227	0.667411	0.716642	0.524893	0.784677	0.498509	0.62827	0.635169	0.629091	0.639191	1.3665	0.69599	0.85883	0.582038	0.688446	0.609905	0.641699	0.666766	0.605284	0.683311	0.729446	0.595763	0.650133	0.651154	0.555654	0.667552	0.862074	1.59187	0.546122	0.664082	0.579753	0.500727	0.667755	0.644964	0.808526	0.544521
		124	0.813723	0.637898	0.598781	0.559926	0.809757	0.639643	0.866497	0.689435	0.557642	0.714666	0.632916	1.42294	0.639292	0.655827	0.638455	0.616022	0.569702	0.56525	0.57674	0.620714	0.615141	1.43717	0.656067	0.699203	0.594823	0.610912	0.557787	0.533458	0.693493	0.620089	0.648023	0.735646	0.604122	0.593867	0.651991	0.541425	0.652836	0.765964	1.25817	0.626207	0.579592	0.559286	0.55135	0.599468	0.617685	0.718504	0.584271
		125	0.824483	0.665757	0.641119	0.545937	0.803646	0.62623	0.748461	0.647807	0.551628	0.686615	0.658373	1.76768	0.655754	0.704576	0.615573	0.586297	0.709435	0.593053	0.678931	0.701454	0.633343	1.23134	0.652186	0.575476	0.60311	0.653985	0.64576	0.634394	0.664206	0.580821	0.666467	0.838875	0.60535	0.62762	0.633106	0.502006	0.593794	0.775472	1.4016	0.690956	0.626112	0.617485	0.598375	0.669581	0.654442	0.819458	0.524125
		126	0.823332	0.708026	0.62095	0.555431	0.818422	0.662832	0.798667	0.695666	0.578666	0.716194	0.59363	1.50166	0.603912	0.68995	0.652726	0.745387	0.549164	0.569175	0.60431	0.678463	0.756363	1.34484	0.654705	0.746672	0.617255	0.58435	0.594619	0.568432	0.630833	0.527895	0.644294	0.730679	0.632307	0.625351	0.60796	0.530094	0.519187	0.798091	1.73819	0.456673	0.637791	0.65956	0.578032	0.647552	0.603854	0.767123	0.671996
		127	0.823808	0.679843	0.635257	0.567581	0.776682	0.642674	0.790298	0.666911	0.539066	0.610963	0.684491	1.49121	0.641337	0.729626	0.694272	0.660616	0.602651	0.565171	0.690572	0.644237	0.593055	1.45109	0.634851	0.806004	0.613318	0.64788	0.647288	0.578392	0.593392	0.593692	0.669267	0.776093	0.730082	0.608154	0.653871	0.572317	0.645903	0.877772	1.42387	0.641531	0.598245	0.622475	0.555588	0.69551	0.599337	0.776421	0.51128
		128	0.81675	0.654676	0.59606	0.634452	0.761906	0.66365	0.802958	0.699505	0.56788	0.680379	0.63627	1.49852	0.723651	0.661602	0.688822	0.720256	0.744212	0.585796	0.694111	0.630343	0.681857	1.1586	0.680585	0.701464	0.653282	0.550072	0.619492	0.653209	0.678703	0.522231	0.652505	0.716572	0.547959	0.619394	0.621308	0.599654	0.628987	0.900837	1.78706	0.529195	0.646564	0.647473	0.572321	0.635046	0.627163	0.754093	0.572108
		129	0.833393	0.589783	0.694477	0.538478	0.918281	0.622683	0.832582	0.636494	0.622366	0.644174	0.70056	1.96395	0.707495	0.725089	0.533516	0.715306	0.609764	0.597096	0.671591	0.575985	0.628578	1.22877	0.705392	0.784817	0.586708	0.546658	0.633531	0.589903	0.630681	0.600644	0.664703	0.692851	0.69298	0.607096	0.614428	0.560246	0.578576	0.874169	1.91632	0.589601	0.554423	0.678097	0.66636	0.651078	0.635879	0.902032	0.547605
		130	0.849519	0.722897	0.693764	0.564547	0.829659	0.628897	0.81833	0.700337	0.568427	0.685599	0.584475	2.17041	0.670888	0.621592	0.640396	0.65478	0.58597	0.605143	0.585842	0.608782	0.635721	1.25146	0.666391	0.793567	0.682864	0.526028	0.66354	0.643691	0.598673	0.510647	0.664244	0.746341	0.639532	0.611889	0.705525	0.525884	0.556748	0.820723	2.21098	0.644739	0.674874	0.559121	0.564051	0.591521	0.618611	0.725259	0.559594
		131	0.831406	0.659263	0.642835	0.622176	0.840578	0.610665	0.760674	0.610131	0.515445	0.633692	0.584475	1.76881	0.653198	0.686443	0.681954	0.728045	0.628887	0.606552	0.590643	0.58917	0.633343	1.50012	0.668781	0.667857	0.687293	0.615754	0.612816	0.493836	0.655597	0.582748	0.648258	0.728195	0.615299	0.613239	0.601483	0.579151	0.64032	0.857753	1.89666	0.734422	0.640489	0.574916	0.724191	0.656282	0.598957	0.771302	0.563535
		132	0.840541	0.73161	0.638261	0.582062	0.760955	0.652404	0.802734	0.599752	0.531151	0.682933	0.603678	1.64638	0.739705	0.664177	0.531762	0.699551	0.582714	0.57792	0.620752	0.547111	0.698531	1.43562	0.673466	0.757404	0.599734	0.564964	0.615604	0.718508	0.605623	0.556867	0.69251	0.622956	0.616053	0.613507	0.597733	0.513622	0.636937	0.868697	1.58811	0.645195	0.583411	0.625382	0.538009	0.628005	0.656675	0.637103	0.624538
		133	0.808291	0.714508	0.574467	0.623566	0.748099	0.608922	0.81246	0.578163	0.572254	0.633692	0.716189	1.70568	0.710869	0.742109	0.541093	0.652128	0.626044	0.561417	0.558522	0.590777	0.599763	1.43357	0.556623	0.837922	0.575285	0.596194	0.556123	0.614915	0.636417	0.541676	0.678489	0.607142	0.579983	0.601813	0.607124	0.503603	0.622053	0.779075	1.88191	0.591661	0.63959	0.538961	0.735202	0.597122	0.607991	0.806197	0.535092
		134	0.824796	0.748861	0.664584	0.615729	0.681315	0.663711	0.849309	0.61511	0.613345	0.711435	0.777811	1.60371	0.667514	0.713552	0.576654	0.658142	0.696624	0.562128	0.648073	0.613768	0.57031	1.24632	0.683844	0.670954	0.590809	0.65901	0.64867	0.636608	0.628718	0.527895	0.70886	0.655969	0.607321	0.605036	0.662011	0.528317	0.661635	0.905158	1.59014	0.700789	0.609702	0.552507	0.62717	0.604548	0.613282	0.693385	0.544005
		135	0.814443	0.619063	0.610222	0.554729	0.52721	0.650964	0.850217	0.586468	0.594918	0.681917	0.65748	1.57471	0.679784	0.7252	0.473656	0.589304	0.608549	0.585387	0.633906	0.617336	0.602798	1.44286	0.648487	0.639592	0.58968	0.582913	0.613659	0.579056	0.677944	0.542193	0.664126	0.740901	0.579797	0.601185	0.654501	0.577935	0.619005	0.795355	1.64392	0.690956	0.616897	0.640376	0.621665	0.609502	0.67067	0.696407	0.554281
		136	0.803939	0.672089	0.610513	0.586627	0.673935	0.653738	0.726759	0.604834	0.587674	0.68203	0.59609	1.39664	0.683874	0.620256	0.587043	0.642042	0.702522	0.575457	0.598746	0.530548	0.636368	1.52126	0.624023	0.683948	0.547391	0.559765	0.595316	0.578614	0.723093	0.583518	0.632967	0.655665	0.603565	0.584827	0.609107	0.518298	0.536951	0.854151	1.4256	0.614992	0.534415	0.643272	0.526141	0.64364	0.645738	0.785488	0.528582
		137	0.804352	0.63457	0.642123	0.559856	0.740085	0.659785	0.686054	0.595492	0.519135	0.648194	0.740532	1.44358	0.690827	0.674684	0.571018	0.66805	0.628273	0.576708	0.696636	0.492044	0.537388	1.48721	0.647973	0.672937	0.573114	0.583453	0.644084	0.612923	0.670094	0.52983	0.647482	0.80446	0.657283	0.587072	0.52646	0.518584	0.589909	0.776922	1.12082	0.575178	0.717119	0.633279	0.539059	0.541091	0.679387	0.834338	0.599695
		138	0.800493	0.61384	0.635969	0.55796	0.792727	0.650692	0.677684	0.659746	0.576206	0.633466	0.574647	1.61616	0.651562	0.627576	0.517665	0.690352	0.670989	0.572717	0.557509	0.560308	0.629873	1.22311	0.615414	0.793845	0.557358	0.581119	0.570993	0.565554	0.591885	0.500605	0.618863	0.594285	0.590035	0.588352	0.574767	0.520266	0.625772	0.790032	1.40796	0.584567	0.575095	0.621192	0.725881	0.617711	0.666648	0.792011	0.542118
		139	0.805329	0.565563	0.588628	0.55126	0.602977	0.634732	0.772439	0.597678	0.601193	0.633404	0.634483	1.32985	0.649006	0.630986	0.522778	0.552844	0.728345	0.543663	0.708777	0.648513	0.653052	1.16841	0.548582	0.924651	0.549803	0.626884	0.600452	0.595879	0.577085	0.540389	0.666726	0.660919	0.541003	0.586072	0.623291	0.518023	0.579078	0.809333	1.79256	0.688439	0.648362	0.587497	0.492046	0.607416	0.701008	0.721064	0.545036
		140	0.814639	0.661008	0.619096	0.570165	0.666221	0.659906	0.75208	0.729082	0.695142	0.649158	0.5722	1.52821	0.614546	0.703031	0.502348	0.693537	0.609764	0.506022	0.558772	0.640327	0.68467	1.55274	0.642495	0.789618	0.556953	0.596917	0.636588	0.577728	0.717347	0.503949	0.653869	0.660159	0.626951	0.598021	0.621835	0.491617	0.550316	0.826195	1.48604	0.643356	0.693305	0.606999	0.639243	0.647948	0.657817	0.673848	0.530985
		141	0.809587	0.696621	0.687757	0.557651	0.800124	0.611377	0.810868	0.675524	0.579623	0.608871	0.526647	1.64046	0.678455	0.726021	0.552529	0.739196	0.682586	0.543202	0.594944	0.677919	0.56944	1.3237	0.635365	0.805709	0.564276	0.459257	0.560293	0.608054	0.677793	0.615712	0.61017	0.765398	0.599994	0.596927	0.642187	0.553496	0.48587	0.812367	1.18617	0.580903	0.618917	0.583142	0.525079	0.682222	0.66708	0.802712	0.537836
		142	0.804524	0.610362	0.613946	0.619774	0.703153	0.654284	0.713191	0.636186	0.590681	0.608358	0.490261	1.65822	0.672013	0.654894	0.617503	0.609831	0.724889	0.528781	0.621515	0.594522	0.548861	1.13901	0.647683	0.736791	0.616773	0.54361	0.573488	0.656308	0.712067	0.575025	0.627391	0.726033	0.555193	0.607282	0.662115	0.498822	0.639471	0.830231	1.46551	0.638101	0.704984	0.485599	0.454969	0.647291	0.598792	0.811085	0.605689
		143	0.808289	0.666555	0.628245	0.555052	0.689997	0.630625	0.679947	0.550763	0.593688	0.594533	0.675116	1.56191	0.659947	0.717671	0.61469	0.698674	0.601636	0.525277	0.699162	0.613591	0.699189	1.39281	0.62949	0.79414	0.623526	0.547198	0.432589	0.695709	0.620261	0.491079	0.61831	0.781516	0.603472	0.58962	0.64886	0.510438	0.609693	0.781378	1.47447	0.75341	0.649249	0.660855	0.735407	0.690555	0.677535	0.76572	0.54349
		144	0.807968	0.678734	0.700485	0.588326	0.766398	0.653223	0.785771	0.662969	0.66168	0.670522	0.595417	1.35632	0.614648	0.623972	0.547961	0.653015	0.658992	0.558704	0.640983	0.546756	0.560132	1.37217	0.642323	0.691862	0.559693	0.663678	0.626438	0.52394	0.632047	0.554424	0.636695	0.754704	0.616434	0.590923	0.702705	0.596851	0.548965	0.778208	1.64421	0.655263	0.593526	0.608611	0.609386	0.647552	0.666965	0.705012	0.544346
		145	0.803032	0.610986	0.625241	0.575924	0.834467	0.60489	0.719968	0.578677	0.518179	0.66803	0.577781	1.60563	0.735819	0.676131	0.561163	0.653193	0.651053	0.566422	0.618976	0.581515	0.663443	1.16015	0.58753	0.754291	0.554782	0.529432	0.551122	0.513315	0.618754	0.607088	0.605536	0.744786	0.596423	0.565606	0.584375	0.491522	0.574847	0.766682	1.51987	0.652055	0.644986	0.46319	0.628872	0.574832	0.713797	0.68711	0.529788
		146	0.798092	0.681426	0.571171	0.559224	0.651145	0.623274	0.787126	0.545261	0.632878	0.653753	0.731158	1.55765	0.66465	0.731379	0.589867	0.636195	0.605907	0.581555	0.564599	0.554956	0.676657	1.30924	0.612048	0.857126	0.54908	0.668703	0.549031	0.589681	0.645481	0.466354	0.623262	0.657827	0.532644	0.597788	0.611091	0.556966	0.598193	0.880941	1.50252	0.753867	0.642731	0.451421	0.604303	0.622144	0.676063	0.618722	0.512477
		147	0.78632	0.633472	0.608076	0.492858	0.725309	0.613226	0.665931	0.627983	0.60051	0.643158	0.715749	1.61094	0.654936	0.606242	0.525416	0.620272	0.588211	0.521906	0.52615	0.543909	0.57377	1.40983	0.611073	0.78	0.564999	0.500894	0.584469	0.599421	0.652724	0.503564	0.636554	0.744009	0.548424	0.558543	0.64792	0.467739	0.495841	0.746664	1.4736	0.599434	0.691285	0.572986	0.503057	0.574582	0.644698	0.627095	0.595754
		148	0.798651	0.673834	0.605072	0.486791	0.815217	0.657572	0.812907	0.604012	0.602287	0.665651	0.549877	1.79511	0.675694	0.743751	0.530704	0.629293	0.545495	0.55092	0.745713	0.513972	0.600845	1.46864	0.595571	0.749211	0.567807	0.572323	0.567521	0.678886	0.615436	0.509746	0.61444	0.745395	0.554347	0.585211	0.557133	0.445364	0.551667	0.781527	1.68874	0.459646	0.636892	0.595559	0.568506	0.550081	0.632822	0.633602	0.585643
		149	0.802517	0.604816	0.650422	0.506019	0.81682	0.603981	0.814723	0.663174	0.608847	0.618112	0.711061	1.62896	0.741136	0.724379	0.545137	0.474807	0.574586	0.550617	0.607085	0.530358	0.700484	1.48514	0.608853	0.618979	0.598122	0.561376	0.609905	0.63528	0.629022	0.548243	0.582281	0.619695	0.545699	0.564326	0.622145	0.547794	0.563849	0.847514	1.44729	0.629859	0.601164	0.580235	0.572949	0.645726	0.659784	0.750146	0.472211
		150	0.784083	0.629983	0.626391	0.488996	0.788887	0.630777	0.806353	0.606815	0.633015	0.633579	0.589383	1.47022	0.573542	0.624376	0.554818	0.663456	0.573359	0.574166	0.638707	0.577592	0.559697	1.24477	0.586276	0.629433	0.534761	0.562099	0.594754	0.57795	0.616184	0.51541	0.590515	0.63784	0.434683	0.555518	0.574148	0.526254	0.490258	0.869997	1.27234	0.647256	0.637113	0.627642	0.579517	0.649898	0.66746	0.768279	0.618709
		151	0.779691	0.647396	0.626391	0.486215	0.96291	0.646296	0.698938	0.591653	0.594235	0.60122	0.623101	1.55608	0.690316	0.689115	0.601837	0.586297	0.670789	0.483145	0.753303	0.543011	0.671456	1.18132	0.605208	0.74582	0.529059	0.582016	0.584616	0.64015	0.55836	0.530986	0.620075	0.648839	0.570313	0.558916	0.619748	0.472331	0.557764	0.82201	1.41143	0.535833	0.72859	0.566854	0.542029	0.607155	0.672307	0.654543	0.545377
		152	0.780353	0.632837	0.643127	0.557524	0.781825	0.573699	0.697819	0.608888	0.60215	0.644174	0.551651	1.29807	0.664548	0.670564	0.526997	0.504	0.643538	0.542662	0.553208	0.471913	0.623377	0.923898	0.60389	0.763909	0.531307	0.557248	0.571825	0.585033	0.601394	0.519788	0.612276	0.546387	0.560447	0.555798	0.608167	0.495267	0.534584	0.760926	1.55891	0.679285	0.611279	0.596689	0.577187	0.637393	0.708024	0.736191	0.576049
		153	0.976875	0.673199	0.656284	0.496468	0.749067	0.63399	0.778769	0.669293	0.56624	0.578276	0.523979	5.6045	0.682954	0.639851	0.557642	0.590191	0.669562	0.51403	0.656925	0.53304	0.526987	1.4449	0.570592	0.794976	0.493119	0.666726	0.543063	0.473029	0.629629	0.510779	0.612241	0.719832	0.644423	0.579172	0.591049	0.485248	0.502439	0.728217	3.30606	0.586393	0.541388	0.538961	0.479116	0.626838	0.724417	0.794571	0.491575
		154	1.50953	0.590568	0.657718	0.91195	0.74329	0.694796	0.78985	0.648853	0.601466	0.681292	0.65994	12.9332	1.11457	0.843949	0.629484	0.737598	0.608549	0.512989	0.643008	0.565825	0.620989	1.70335	0.58901	0.674346	0.57046	0.623113	0.576827	0.600085	0.699988	0.472404	0.766839	0.829718	0.537721	0.591249	0.549312	0.555189	0.664002	0.842042	7.55106	0.689118	0.703863	0.551707	0.610871	0.605205	0.6912	0.729437	0.509393
		155	2.57873	0.811386	0.610651	0.721253	0.870748	0.733428	1.37007	0.865268	0.891899	0.793199	0.808616	19.0288	2.02759	1.15877	0.662755	1.11207	0.660207	0.648487	1.0437	0.554779	0.602363	4.02213	0.937428	1.54758	0.576655	0.677499	0.55863	0.811254	0.73064	0.55867	1.22333	1.25179	0.717212	0.612611	0.897534	0.560986	0.644887	1.41233	13.7604	0.814729	1.12389	0.515917	0.621459	0.795984	0.783011	0.831778	0.523959
		156	5.48186	1.12496	0.722945	1.17735	3.49813	1.28382	5.04611	2.02035	1.65585	2.3677	2.13184	17.6214	3.70732	2.02767	1.25104	3.07038	0.923606	1.33202	2.0105	0.566179	1.60067	16.5064	2.36081	5.69452	0.681658	0.9178	1.15478	1.10366	0.904428	0.640822	2.196	3.6774	1.80318	0.836954	2.08965	0.671182	0.663667	4.35632	13.5111	1.08447	2.26576	0.646826	0.795351	1.05414	1.11704	0.908538	0.654694
		157	4.99511	1.05705	0.730095	1.0033	3.10095	1.21436	4.65764	2.05439	1.42018	2.56394	1.75119	12.0887	2.59173	1.64132	1.10207	3.02012	0.871334	1.41592	1.64244	0.630343	1.64551	16.0395	2.15279	4.91171	0.685845	1.07807	1.1702	0.935876	0.841161	0.671466	1.63483	3.17846	1.72701	0.790671	1.94877	0.734574	0.566048	4.9674	9.57408	1.10392	1.76753	0.530263	0.806156	0.997976	1.05077	1.08625	0.709518
		158	3.41991	0.845577	0.637403	0.764148	2.13773	0.963496	2.95698	1.44467	1.00496	1.72518	1.13747	7.5317	1.62655	1.15269	0.875818	2.26041	0.698853	1.08094	1.16511	0.596483	1.2827	10.8742	1.42675	3.11833	0.610984	0.839552	0.910205	0.745734	0.756912	0.581207	1.22443	1.82763	1.2029	0.698674	1.34749	0.57457	0.552862	3.35377	6.27582	0.863686	1.27402	0.454328	0.727571	0.820485	0.955748	0.949247	0.595754
		159	2.33436	0.796977	0.625533	0.632106	1.4959	0.828426	2.02672	1.13557	0.826218	1.20386	0.855063	4.98642	1.11355	0.929313	0.642337	1.39538	0.687057	0.833532	0.840315	0.510935	0.886324	7.05899	0.988801	1.99903	0.614283	0.780332	0.813757	0.641478	0.727322	0.530216	0.943622	1.30232	0.946675	0.615438	1.05125	0.562774	0.555731	2.26965	4.18947	0.667613	0.944558	0.557992	0.51979	0.796506	0.823042	0.708496	0.563195
		160	1.72239	0.709609	0.623241	0.600349	1.2233	0.714256	1.35424	0.855198	0.716849	0.905117	0.815544	3.46805	0.923762	0.773643	0.673145	1.13383	0.735258	0.638978	0.619226	0.544795	0.720193	4.68347	0.785571	1.2648	0.559693	0.702084	0.657145	0.562234	0.660433	0.522747	0.84692	0.965031	0.777607	0.626037	0.836903	0.468585	0.571463	1.6864	2.98827	0.639014	0.749706	0.563629	0.641791	0.672574	0.79391	0.874816	0.610312
		161	1.33764	0.613367	0.61108	0.520753	1.01749	0.672334	1.10664	0.716115	0.573472	0.785271	0.697892	2.82141	0.783265	0.669117	0.575957	0.90784	0.627259	0.630944	0.719905	0.47476	0.635509	3.06316	0.643352	1.11816	0.566041	0.51023	0.573354	0.601634	0.604712	0.530084	0.761087	0.791586	0.60985	0.569655	0.665142	0.533649	0.495506	1.25817	2.11787	0.688896	0.645208	0.543315	0.626965	0.587995	0.661738	0.629886	0.492606
		162	1.12162	0.695038	0.630537	0.427687	0.986017	0.635369	0.916467	0.664837	0.552858	0.671825	0.767763	2.12844	0.6669	0.769524	0.514144	0.867318	0.611805	0.52645	0.60456	0.533926	0.664101	2.62777	0.612445	0.944428	0.596916	0.531053	0.563766	0.680878	0.622527	0.510647	0.66395	0.97233	0.670245	0.563686	0.591049	0.499107	0.534752	1.01653	1.8634	0.636953	0.736906	0.57847	0.54902	0.602858	0.622481	0.757115	0.485747
		163	0.986102	0.613367	0.540136	0.482352	1.04671	0.603708	0.798207	0.650507	0.517769	0.659702	0.605012	1.79938	0.633156	0.58861	0.488438	0.688932	0.602037	0.548918	0.551182	0.662773	0.638109	1.94684	0.609593	0.959405	0.503732	0.565147	0.616986	0.616244	0.599735	0.522362	0.676113	0.688205	0.581015	0.544628	0.639996	0.463433	0.540335	0.929795	2.117	0.56717	0.64161	0.595394	0.549225	0.62084	0.639356	0.718967	0.530129
		164	0.895809	0.644554	0.484633	0.505766	0.79979	0.581232	0.74371	0.594147	0.585351	0.604276	0.522413	1.56261	0.664344	0.628606	0.456921	0.677959	0.600209	0.509776	0.552458	0.49026	0.525044	1.97315	0.553771	0.758535	0.486278	0.509873	0.548346	0.589903	0.607282	0.47215	0.635625	0.658909	0.548898	0.544163	0.572164	0.480667	0.500072	0.771152	1.15465	0.626207	0.594426	0.517035	0.538009	0.557111	0.61752	0.751071	0.509393
		165	0.829624	0.587402	0.650422	0.493294	0.899966	0.570562	0.639479	0.613242	0.576752	0.623487	0.619968	1.36129	0.660356	0.556964	0.590565	0.732117	0.568688	0.495604	0.607348	0.551754	0.47739	1.25406	0.535632	0.796385	0.460797	0.511667	0.489	0.558471	0.68715	0.477552	0.617075	0.61412	0.558857	0.545443	0.564023	0.421211	0.470976	0.813369	1.495	0.556424	0.529253	0.62796	0.412399	0.589695	0.665823	0.611505	0.489006
		166	0.798153	0.68064	0.554152	0.531133	0.718246	0.576837	0.733997	0.515675	0.551765	0.57323	0.675556	1.41049	0.689907	0.547376	0.437909	0.59797	0.555876	0.451549	0.600509	0.500598	0.526551	1.51507	0.574698	0.703447	0.506057	0.520097	0.468016	0.549174	0.590975	0.500342	0.598666	0.664805	0.570127	0.543988	0.553383	0.422988	0.520036	0.838304	1.46348	0.641531	0.608581	0.495921	0.556638	0.565716	0.61856	0.679893	0.46862
		167	0.792961	0.580758	0.614513	0.457927	0.898363	0.550041	0.676328	0.5545	0.578939	0.556174	0.538482	1.37409	0.624056	0.625002	0.460442	0.640267	0.665292	0.491192	0.5689	0.541948	0.552331	1.50062	0.50883	0.669823	0.503973	0.493361	0.503455	0.572637	0.664803	0.527125	0.598549	0.629613	0.520249	0.522161	0.544302	0.418492	0.552181	0.834119	1.50021	0.513415	0.643409	0.607811	0.552412	0.57575	0.675682	0.69502	0.57964
		168	0.764402	0.683171	0.615234	0.48394	0.797235	0.587461	0.657785	0.560413	0.563643	0.613917	0.65502	1.3538	0.657493	0.632531	0.538444	0.56506	0.66285	0.465102	0.657688	0.544087	0.569005	1.27418	0.543726	0.667857	0.505662	0.548818	0.551538	0.467938	0.635213	0.479233	0.601642	0.699524	0.507566	0.517752	0.494941	0.429727	0.46709	0.655877	1.3695	0.563284	0.56296	0.472865	0.460269	0.576657	0.583109	0.697811	0.478039
		169	0.752943	0.604978	0.561301	0.468377	0.724023	0.58737	0.608275	0.533835	0.574565	0.571866	0.595637	1.29328	0.659129	0.675101	0.463789	0.600632	0.621561	0.432426	0.557009	0.577947	0.574853	1.20865	0.529478	0.62999	0.492309	0.580405	0.485943	0.610931	0.586442	0.492751	0.609935	0.597529	0.54091	0.481486	0.553062	0.499763	0.505153	0.800407	1.36169	0.609267	0.577559	0.544127	0.55834	0.592303	0.661852	0.670595	0.452681
		170	0.746139	0.590418	0.629824	0.424527	0.704121	0.584869	0.612566	0.557611	0.522689	0.557528	0.604572	1.47823	0.66281	0.656133	0.601303	0.621337	0.64821	0.505654	0.479849	0.575277	0.430606	1.45317	0.55599	0.65683	0.503491	0.545404	0.530003	0.573744	0.584025	0.525584	0.60149	0.587763	0.494613	0.529608	0.493381	0.39893	0.499056	0.729219	1.35591	0.532624	0.601386	0.601032	0.445226	0.573278	0.586319	0.556379	0.511446
		171	0.728912	0.605613	0.642835	0.433572	0.646971	0.530596	0.714098	0.563113	0.450858	0.527723	0.6606	1.42102	0.591437	0.659222	0.49161	0.584699	0.577429	0.438721	0.627329	0.51005	0.500994	1.02913	0.561061	0.59581	0.497779	0.480794	0.536533	0.5764	0.62887	0.60953	0.571871	0.613191	0.452155	0.523045	0.509652	0.411573	0.512086	0.641764	1.35649	0.713596	0.557786	0.46658	0.529316	0.538483	0.618446	0.708744	0.483352
		172	0.729577	0.57743	0.538703	0.510696	0.609722	0.545388	0.735353	0.51972	0.553268	0.558605	0.668188	1.55573	0.596549	0.679944	0.505347	0.497631	0.673231	0.479853	0.605323	0.516288	0.531317	1.2912	0.458133	0.614735	0.487648	0.407214	0.506927	0.649889	0.522426	0.541291	0.582881	0.637519	0.540631	0.483091	0.490251	0.425802	0.409566	0.794488	1.28825	0.619113	0.539355	0.513975	0.67166	0.614978	0.609361	0.724086	0.495175
		173	0.730221	0.591204	0.633395	0.464192	0.750353	0.593629	0.59018	0.548997	0.510537	0.552492	0.447621	1.32663	0.597265	0.668908	0.557107	0.550369	0.488552	0.453722	0.501106	0.498105	0.559697	1.07968	0.51106	0.751194	0.520048	0.531583	0.474693	0.477456	0.601546	0.468543	0.602278	0.717974	0.555751	0.508967	0.52583	0.465867	0.554548	0.676491	1.2602	0.542927	0.600043	0.492531	0.446506	0.621747	0.56579	0.752227	0.520184
		174	0.730603	0.631889	0.645556	0.416366	0.733657	0.563908	0.514652	0.498859	0.572664	0.537476	0.61462	1.32524	0.602071	0.691175	0.507287	0.461004	0.590854	0.489269	0.638457	0.506836	0.52894	1.18699	0.563066	0.659664	0.495444	0.543967	0.521382	0.484761	0.626604	0.516058	0.579705	0.624341	0.426416	0.496506	0.577071	0.427294	0.455757	0.72995	1.27494	0.572439	0.580935	0.483834	0.585445	0.552032	0.538561	0.628962	0.479927
		175	0.718024	0.553685	0.564597	0.489754	0.844435	0.528095	0.585205	0.613765	0.444309	0.527384	0.532008	1.2554	0.595629	0.66355	0.4939	0.603462	0.688885	0.46576	0.505907	0.51611	0.482156	1.24889	0.482029	0.560778	0.558159	0.444722	0.372975	0.590345	0.66888	0.467641	0.558202	0.564364	0.52898	0.52699	0.512782	0.444528	0.534082	0.738876	1.53057	0.574043	0.580035	0.445136	0.543297	0.579786	0.525061	0.658259	0.469983
		176	0.717692	0.553211	0.580612	0.391436	0.749702	0.537522	0.653942	0.526474	0.520639	0.557989	0.675556	1.2291	0.6533	0.566553	0.587578	0.378708	0.627459	0.419295	0.503131	0.572417	0.552331	1.3371	0.491099	0.547227	0.458057	0.583636	0.48247	0.58946	0.568628	0.459017	0.565248	0.686042	0.451969	0.515006	0.524374	0.42393	0.521901	0.627204	1.55081	0.550934	0.606561	0.511562	0.542452	0.628788	0.546999	0.718735	0.406586
		177	0.706317	0.590418	0.574604	0.444837	0.575679	0.542402	0.674525	0.469899	0.50999	0.50761	0.535581	1.16014	0.629986	0.61057	0.537921	0.529842	0.579258	0.444964	0.505907	0.549793	0.489946	1.22001	0.545956	0.713901	0.442619	0.483128	0.547502	0.467716	0.569235	0.481676	0.58681	0.752068	0.464271	0.508362	0.457585	0.452663	0.483492	0.726483	1.23938	0.542014	0.560484	0.54268	0.572949	0.610149	0.544994	0.645939	0.48198
		178	0.698061	0.581706	0.515813	0.365816	0.71439	0.526761	0.621831	0.528445	0.577846	0.528235	0.530894	1.29041	0.649926	0.587678	0.538804	0.557448	0.547737	0.377031	0.443426	0.510581	0.50836	1.22311	0.466688	0.519536	0.482506	0.498743	0.477053	0.522833	0.615587	0.510131	0.558061	0.506549	0.487564	0.476762	0.534384	0.437503	0.509887	0.790899	1.22	0.479547	0.575317	0.548482	0.402873	0.537179	0.505293	0.635699	0.422525
		179	0.710902	0.536121	0.614942	0.498421	0.581472	0.540659	0.613474	0.506959	0.40963	0.49843	0.565493	1.35275	0.57436	0.64191	0.588636	0.494092	0.646181	0.455882	0.542842	0.558701	0.556885	1.06216	0.487336	0.761926	0.454284	0.530869	0.526799	0.557585	0.556397	0.472019	0.581152	0.461439	0.513861	0.517961	0.511842	0.463994	0.476904	0.716257	1.63525	0.638557	0.583855	0.47157	0.465992	0.514889	0.483672	0.685012	0.433317
		180	0.700284	0.488479	0.588482	0.396183	0.669127	0.489872	0.59651	0.500102	0.521596	0.476728	0.514151	1.44105	0.623442	0.627479	0.535806	0.566125	0.650852	0.474058	0.588631	0.548363	0.47825	0.904306	0.528621	0.619831	0.499786	0.571069	0.489844	0.512651	0.547333	0.42502	0.549592	0.476475	0.453847	0.465441	0.483567	0.427019	0.531034	0.667701	1.13528	0.523939	0.52138	0.494956	0.468745	0.541737	0.525492	0.564984	0.494144
		181	0.695399	0.562709	0.640407	0.446101	0.717929	0.54701	0.551514	0.479652	0.519819	0.524328	0.511471	1.33682	0.610251	0.585827	0.4615	0.4718	0.509491	0.439762	0.545368	0.662951	0.575288	0.805757	0.466291	0.604855	0.466904	0.507356	0.444537	0.463953	0.53405	0.504081	0.532477	0.468416	0.491786	0.480473	0.507152	0.422618	0.484675	0.715973	1.21798	0.580211	0.558685	0.479149	0.414306	0.514765	0.505179	0.680124	0.523619
		182	1.03332	0.595791	0.578895	0.6492	0.687743	0.580868	1.08199	0.652272	0.651852	0.685825	0.685837	1.1065	1.02683	0.78788	0.690937	0.79777	0.544681	0.570004	0.706751	0.496498	0.651535	2.18362	0.757741	0.980018	0.468033	0.587764	0.538062	0.56002	0.622983	0.472404	0.712248	0.853439	0.585339	0.508176	0.680276	0.427675	0.468441	1.03455	1.30617	0.576782	0.698702	0.4727	0.449258	0.605069	0.540147	0.776883	0.521556
		183	3.36061	0.951792	0.656859	1.82257	1.48915	1.05326	3.97611	1.78545	1.61762	1.78643	1.72418	1.30268	2.33088	1.45298	1.01491	2.56745	0.929504	1.09099	1.41099	0.580616	1.48241	13.3658	1.85306	4.92526	0.637034	0.931264	0.960782	0.786906	0.784236	0.616351	1.26712	2.7959	1.50769	0.698069	1.70344	0.557241	0.553532	3.68805	1.11474	1.02933	1.5138	0.617968	0.945953	0.818138	0.826367	0.956464	0.655716
		184	2.9324	0.896073	0.671733	1.24765	1.45544	0.928971	3.50126	1.42205	1.25565	1.52713	1.23324	1.32898	1.65222	1.16155	0.887253	2.37667	0.758038	1.00717	1.10719	0.512542	1.39382	12.2598	1.58066	3.65623	0.558487	0.755748	0.924647	0.660957	0.686402	0.520042	1.02229	2.2717	1.288	0.633169	1.40228	0.523916	0.585677	3.50016	1.32034	0.940328	1.2212	0.639082	0.691569	0.792594	0.747459	0.922725	0.598489
		185	2.0437	0.693455	0.621096	0.789838	1.15009	0.716196	2.1183	1.06591	0.766004	1.1451	0.9669	1.24521	1.11886	0.943118	0.775272	1.64951	0.700481	0.744381	0.793014	0.457121	0.793404	7.69451	1.05324	2.46828	0.495126	0.683952	0.745802	0.509552	0.565603	0.570648	0.858941	1.40152	0.979731	0.569038	1.0358	0.455943	0.462691	2.55481	1.42705	0.684997	0.993998	0.438039	0.602178	0.645862	0.662943	0.697101	0.472561
		186	1.48143	0.640278	0.467897	0.564421	0.907045	0.559498	1.30224	0.824584	0.688171	0.85565	0.729371	1.62766	0.786435	0.594594	0.58652	1.33151	0.601223	0.555662	0.829437	0.44357	0.750515	4.9677	0.711953	1.56595	0.481618	0.701901	0.548481	0.602741	0.547039	0.434169	0.690851	1.06098	0.707254	0.528304	0.788688	0.468776	0.497035	1.73624	1.33018	0.657089	0.778473	0.523166	0.55071	0.639343	0.581422	0.648267	0.423722
		187	1.15601	0.633623	0.613371	0.486721	0.952625	0.587294	1.00285	0.652796	0.572528	0.629948	0.642291	1.39847	0.666593	0.649328	0.538269	0.870325	0.447865	0.516361	0.57674	0.524664	0.65803	3.24733	0.676768	0.946411	0.448814	0.52243	0.527362	0.554265	0.543266	0.523649	0.618722	0.710371	0.632772	0.498019	0.700205	0.450145	0.496187	1.32301	1.52999	0.541545	0.659363	0.509302	0.542452	0.541601	0.507095	0.626402	0.442405
		188	0.978424	0.567932	0.609938	0.522972	0.757732	0.532384	0.773558	0.700122	0.551628	0.662471	0.61216	1.39351	0.614342	0.599437	0.414132	0.791578	0.582112	0.536196	0.623791	0.463537	0.573993	2.28112	0.55286	0.828321	0.501156	0.451184	0.530835	0.557807	0.615587	0.445236	0.599243	0.526384	0.58215	0.482731	0.608477	0.395841	0.502953	1.05385	1.36459	0.532403	0.697568	0.443524	0.432525	0.547474	0.514441	0.689438	0.43572
		189	0.87368	0.578228	0.57747	0.516329	0.818105	0.510499	0.774242	0.538618	0.537152	0.528071	0.651899	1.40892	0.644915	0.568612	0.531762	0.700438	0.612619	0.450509	0.566361	0.484212	0.424536	2.05362	0.507919	0.789897	0.503973	0.47057	0.427441	0.529474	0.563944	0.418453	0.564872	0.658605	0.549363	0.493167	0.530944	0.406135	0.417181	0.820425	1.172	0.571748	0.546107	0.480609	0.491611	0.583834	0.546073	0.651521	0.442055
		190	0.805145	0.569677	0.563309	0.3977	0.691917	0.48725	0.604656	0.520037	0.475708	0.504553	0.658153	1.32358	0.609229	0.568821	0.486323	0.620804	0.571944	0.446215	0.40144	0.481529	0.461576	1.27365	0.494744	0.624059	0.482023	0.451184	0.480391	0.509552	0.555041	0.454639	0.56886	0.51802	0.410637	0.484348	0.502772	0.400708	0.498721	0.778791	1.04419	0.445223	0.568122	0.427235	0.448619	0.540955	0.549943	0.63058	0.449771
		191	0.769115	0.477236	0.557156	0.368092	0.721135	0.509574	0.635399	0.556368	0.488817	0.52841	0.529327	1.42494	0.582643	0.523774	0.506404	0.521698	0.480212	0.420915	0.672354	0.462815	0.489734	1.56871	0.523432	0.579425	0.446238	0.342246	0.370614	0.60916	0.541152	0.400304	0.534853	0.513053	0.452527	0.459496	0.48555	0.431981	0.495171	0.782244	1.25123	0.60722	0.58723	0.424987	0.491406	0.452203	0.494673	0.60011	0.427663
		192	0.742211	0.546255	0.647127	0.42256	0.659159	0.515121	0.575704	0.442602	0.511891	0.516451	0.671542	1.55469	0.49675	0.524803	0.437026	0.551079	0.589226	0.404122	0.567624	0.416846	0.47306	1.253	0.504328	0.496088	0.430964	0.457106	0.410627	0.413264	0.531187	0.443826	0.521209	0.555376	0.534811	0.453655	0.453101	0.420745	0.420397	0.640748	0.996475	0.722751	0.54857	0.556697	0.418121	0.579525	0.487974	0.63314	0.376946
		193	0.724887	0.628561	0.562734	0.430482	0.643114	0.458923	0.632241	0.472393	0.42915	0.555261	0.556351	1.43643	0.515973	0.548406	0.458862	0.583989	0.655335	0.432544	0.560797	0.432878	0.503595	0.973947	0.517846	0.672085	0.540714	0.482954	0.465521	0.546075	0.539037	0.427086	0.572624	0.489806	0.45328	0.495192	0.453617	0.381421	0.462345	0.738158	1.42705	0.574956	0.572619	0.455611	0.525079	0.554242	0.51755	0.671751	0.43572
		194	0.712802	0.559069	0.506372	0.418136	0.722738	0.519107	0.571637	0.538404	0.540706	0.508461	0.423291	1.41536	0.654834	0.554598	0.460442	0.462236	0.494852	0.442672	0.476561	0.433055	0.466119	1.17306	0.481407	0.47518	0.426622	0.543253	0.463577	0.435842	0.516539	0.490563	0.585633	0.52096	0.550116	0.459926	0.498381	0.407447	0.47504	0.77447	1.69568	0.609736	0.565658	0.38855	0.361353	0.589435	0.486337	0.72549	0.458675
		195	0.700079	0.573155	0.579753	0.369356	0.694488	0.477959	0.500412	0.43212	0.38791	0.529138	0.586042	1.51942	0.551149	0.556241	0.449181	0.550902	0.459261	0.443845	0.446965	0.493474	0.284184	1.08228	0.500275	0.582243	0.501156	0.39483	0.433421	0.496935	0.540848	0.45168	0.55959	0.409824	0.481548	0.449723	0.507462	0.34397	0.392986	0.694641	1.42415	0.490763	0.537791	0.375168	0.32005	0.498472	0.489712	0.716407	0.459706
		196	0.688436	0.55781	0.504373	0.348035	0.695122	0.514561	0.542921	0.448618	0.441986	0.422892	0.405875	1.49312	0.593073	0.559539	0.528415	0.421004	0.57947	0.383695	0.483138	0.434485	0.383387	1.13229	0.479177	0.634513	0.423728	0.460694	0.37992	0.544747	0.621627	0.515156	0.540511	0.555223	0.508319	0.459554	0.477203	0.395651	0.422429	0.609488	1.4097	0.534463	0.555987	0.550577	0.426585	0.483359	0.527129	0.648019	0.465185
		197	0.696194	0.465993	0.502081	0.410608	0.816168	0.463834	0.593799	0.4263	0.523497	0.518943	0.419264	1.24634	0.522824	0.49171	0.517491	0.490907	0.590854	0.401041	0.553458	0.522348	0.458329	1.14003	0.527484	0.65937	0.456696	0.532123	0.425081	0.485425	0.499321	0.480389	0.534324	0.599083	0.476294	0.458588	0.460405	0.393027	0.479439	0.681245	1.28217	0.496475	0.554866	0.444324	0.47658	0.544605	0.513515	0.736191	0.371467
		198	0.689168	0.49718	0.601639	0.364932	0.639575	0.547207	0.661404	0.535704	0.462053	0.48642	0.554331	1.27691	0.553807	0.491195	0.452703	0.451273	0.533698	0.418584	0.428497	0.530548	0.498182	1.17408	0.505754	0.741871	0.401614	0.388908	0.465802	0.546739	0.601243	0.421807	0.544275	0.490735	0.49292	0.453108	0.48524	0.323002	0.424461	0.668704	1.07571	0.45576	0.482277	0.433038	0.447773	0.418451	0.483622	0.568254	0.406079
		199	0.677768	0.558919	0.537561	0.402068	0.740402	0.465455	0.499057	0.47031	0.440482	0.541784	0.418603	1.53919	0.491944	0.58335	0.419768	0.486136	0.490994	0.39082	0.429773	0.482959	0.416522	1.17717	0.507973	0.497776	0.406284	0.395187	0.451483	0.52239	0.524541	0.39477	0.533371	0.500348	0.444828	0.431782	0.490871	0.380861	0.356107	0.644649	1.29114	0.509294	0.44969	0.479632	0.405203	0.526363	0.483457	0.65408	0.487975
		200	0.682045	0.541344	0.521392	0.421296	0.789839	0.480111	0.556713	0.455475	0.445539	0.515035	0.475085	1.42755	0.56935	0.490165	0.453749	0.507717	0.565019	0.420757	0.568637	0.430562	0.536305	1.32008	0.456428	0.573772	0.460556	0.40488	0.445515	0.448459	0.570135	0.473437	0.543052	0.635357	0.504097	0.446069	0.461655	0.357173	0.470306	0.625335	1.37529	0.576325	0.452389	0.479797	0.415151	0.491953	0.460859	0.697332	0.397341
		201	0.675094	0.516963	0.511093	0.391759	0.685171	0.469426	0.488647	0.476233	0.443626	0.452359	0.423511	1.60598	0.544604	0.522841	0.442836	0.472333	0.522102	0.389372	0.449503	0.365689	0.428866	1.14727	0.458594	0.676329	0.410625	0.437189	0.467184	0.484761	0.527252	0.473691	0.462101	0.494773	0.338414	0.412828	0.441933	0.356708	0.400768	0.659196	1.3643	0.41961	0.507225	0.398059	0.476363	0.498336	0.456824	0.680818	0.494319
		202	0.658947	0.496233	0.522679	0.373022	0.597835	0.501769	0.573676	0.497196	0.475845	0.418984	0.437573	1.52586	0.542048	0.546443	0.446009	0.537808	0.460688	0.384986	0.489977	0.393311	0.373634	0.82278	0.455002	0.511064	0.419222	0.463211	0.429385	0.462625	0.582669	0.483348	0.498236	0.399603	0.501466	0.434423	0.463215	0.385357	0.444759	0.672171	1.38627	0.546578	0.54071	0.436427	0.399263	0.496908	0.438414	0.573357	0.444799
		203	0.676954	0.625234	0.524258	0.346771	0.952625	0.470335	0.672709	0.477578	0.497975	0.503641	0.616394	1.61686	0.634077	0.539235	0.496015	0.529132	0.510919	0.448217	0.426984	0.501496	0.462447	1.04978	0.464126	0.717014	0.506781	0.40757	0.450651	0.52394	0.55232	0.514762	0.5034	0.491039	0.440504	0.447209	0.497865	0.380109	0.491453	0.715241	1.42763	0.559854	0.423621	0.3958	0.477643	0.554639	0.516243	0.648019	0.444974
		204	0.666654	0.504934	0.514526	0.399849	0.794981	0.506649	0.613921	0.550763	0.417818	0.471743	0.646098	1.46683	0.589494	0.570575	0.472598	0.493914	0.604078	0.387738	0.509195	0.473697	0.466777	0.88004	0.509517	0.470658	0.452113	0.526202	0.466915	0.517963	0.510955	0.450393	0.50627	0.574129	0.409604	0.42572	0.467812	0.422427	0.48654	0.577213	1.39292	0.486185	0.551946	0.38935	0.365796	0.516975	0.44996	0.50312	0.371126
		205	0.658083	0.517598	0.626391	0.423586	0.663016	0.478035	0.657562	0.441462	0.387774	0.416153	0.474412	1.48407	0.521086	0.504082	0.379269	0.478169	0.54001	0.338639	0.541317	0.418086	0.436454	1.07503	0.481922	0.65062	0.458385	0.449573	0.451898	0.523718	0.535709	0.391032	0.493837	0.459732	0.432051	0.439263	0.47835	0.407256	0.476558	0.631823	1.21624	0.477265	0.516218	0.380806	0.504325	0.482055	0.43613	0.625692	0.490037
		206	0.668155	0.467738	0.580183	0.351012	0.733974	0.49116	0.533655	0.456195	0.486084	0.502399	0.491608	1.66606	0.530596	0.515939	0.517316	0.547007	0.550379	0.37765	0.477324	0.356605	0.491899	0.799072	0.442974	0.635365	0.402984	0.55312	0.449257	0.493615	0.556852	0.426184	0.497448	0.516939	0.5148	0.44074	0.48367	0.356983	0.409231	0.639597	1.19224	0.432417	0.421823	0.408216	0.546267	0.627223	0.471961	0.737347	0.474273
		207	0.664417	0.517448	0.523967	0.369103	0.569268	0.462651	0.463774	0.432737	0.513805	0.473835	0.587156	1.56035	0.502783	0.502537	0.46308	0.566125	0.533085	0.378993	0.492753	0.363728	0.41804	1.02811	0.459387	0.606543	0.418662	0.461957	0.446481	0.574408	0.547636	0.445236	0.519327	0.522515	0.424631	0.429978	0.454558	0.44256	0.486205	0.728786	1.30646	0.593252	0.43126	0.403544	0.251209	0.504855	0.477899	0.663841	0.400426
		208	0.654333	0.587564	0.624383	0.36569	0.629941	0.456604	0.55083	0.426926	0.421372	0.430205	0.523306	1.47632	0.565157	0.496859	0.405335	0.539573	0.528414	0.404702	0.433811	0.519135	0.452693	1.09568	0.493211	0.607116	0.448408	0.512207	0.38826	0.576843	0.55232	0.447688	0.496695	0.545289	0.497895	0.41704	0.44746	0.317849	0.51615	0.565402	1.23793	0.516388	0.553067	0.38403	0.483571	0.425628	0.480247	0.543349	0.48815
		209	0.675343	0.546405	0.547715	0.329874	0.827405	0.471927	0.529352	0.462734	0.564327	0.493333	0.44204	1.61433	0.512292	0.59902	0.485625	0.54542	0.539196	0.36149	0.454304	0.454806	0.530892	0.963609	0.451175	0.635086	0.442947	0.500537	0.362128	0.518849	0.456589	0.388458	0.484179	0.590872	0.406787	0.471131	0.496408	0.404918	0.385885	0.695074	1.40623	0.501052	0.491948	0.447396	0.476158	0.538608	0.457256	0.575685	0.44223
		210	0.680349	0.488791	0.503943	0.366954	0.722738	0.453815	0.52347	0.492525	0.456188	0.499446	0.546523	1.50505	0.511065	0.515939	0.49971	0.471978	0.562376	0.416331	0.438362	0.431094	0.635721	0.995087	0.505582	0.582538	0.406843	0.410088	0.368108	0.476571	0.502042	0.443564	0.488979	0.425638	0.494138	0.452084	0.444227	0.389187	0.452709	0.611357	1.23706	0.521879	0.507446	0.426105	0.387612	0.487135	0.460098	0.595932	0.462957
		211	0.68304	0.489739	0.607364	0.407124	0.634449	0.483173	0.57548	0.464088	0.404436	0.426461	0.507677	1.50227	0.562703	0.520364	0.447415	0.465776	0.495052	0.303342	0.385497	0.428424	0.482591	1.23443	0.409719	0.687061	0.472288	0.420311	0.472748	0.517521	0.476225	0.449745	0.453902	0.513053	0.483054	0.444301	0.446107	0.329645	0.416679	0.606454	1.08872	0.523013	0.359127	0.50543	0.400108	0.476965	0.522993	0.550798	0.500995
		212	0.681327	0.567458	0.480916	0.369356	0.663016	0.507422	0.496346	0.555639	0.497838	0.419435	0.581122	1.44035	0.513315	0.528102	0.498478	0.547717	0.570316	0.406994	0.63138	0.409356	0.616882	1.16222	0.408464	0.444097	0.393982	0.561019	0.396038	0.446909	0.605168	0.452319	0.510857	0.540339	0.477987	0.446034	0.444754	0.355766	0.376751	0.570156	1.38338	0.504938	0.532837	0.448196	0.474878	0.486738	0.47795	0.631274	0.407792
		213	0.673926	0.564142	0.485345	0.330253	0.733339	0.45859	0.566438	0.525745	0.441302	0.432071	0.465931	1.42956	0.543377	0.519028	0.451285	0.451618	0.502791	0.33856	0.51931	0.416302	0.615141	1.2396	0.492128	0.674346	0.473494	0.48851	0.412155	0.479448	0.454323	0.476528	0.488026	0.471677	0.414021	0.461125	0.512886	0.393778	0.459475	0.649403	1.54763	0.578386	0.578914	0.46625	0.38783	0.488178	0.476326	0.596163	0.470673
		214	0.68952	0.533429	0.526971	0.424148	0.791776	0.447723	0.50765	0.405963	0.386009	0.453661	0.443374	1.46987	0.551046	0.571911	0.357258	0.571429	0.526585	0.370775	0.406241	0.387617	0.616012	0.788734	0.480721	0.681687	0.467792	0.479897	0.426891	0.494057	0.542356	0.495965	0.501094	0.519406	0.392132	0.460438	0.368987	0.317193	0.411431	0.614825	1.17923	0.591661	0.53577	0.534936	0.485683	0.587212	0.49565	0.592893	0.429891
		215	0.900555	0.575223	0.474479	0.447056	0.498627	0.457362	0.455641	0.460866	0.358151	0.456102	0.554784	9.32734	0.497363	0.59067	0.494248	0.418707	0.537155	0.410576	0.446465	0.525373	0.515938	0.957945	0.49469	0.465299	0.447849	0.461417	0.494846	0.481219	0.489204	0.407001	0.474969	0.455086	0.472063	0.440217	0.428369	0.39472	0.38977	0.741761	3.42144	0.445458	0.420702	0.522684	0.518511	0.46811	0.479536	0.536149	0.459191
		216	1.56306	0.484516	0.458173	0.393205	0.635735	0.42946	0.482317	0.478933	0.402112	0.390482	0.548983	18.7874	0.543889	0.55727	0.398815	0.502591	0.469229	0.334938	0.53424	0.435016	0.56078	1.15449	0.463161	0.515865	0.480412	0.436823	0.407569	0.452665	0.49494	0.415757	0.491613	0.522515	0.509258	0.450153	0.423978	0.34069	0.435113	0.502435	10.0599	0.466506	0.540033	0.493014	0.287223	0.499776	0.444897	0.611505	0.418925
		217	1.77958	0.571734	0.522679	0.445286	0.798187	0.502754	0.555581	0.344923	0.507257	0.457969	0.494949	19.6233	0.438874	0.555837	0.421883	0.583822	0.471258	0.389582	0.565862	0.435193	0.53847	1.12044	0.459387	0.604855	0.414002	0.415469	0.398961	0.508002	0.445876	0.365151	0.515915	0.502207	0.387065	0.467419	0.438803	0.298002	0.421413	0.65199	12.1786	0.377044	0.557342	0.412724	0.451794	0.419109	0.437652	0.58173	0.378152
		218	1.55152	0.555753	0.520963	0.349875	0.788887	0.472412	0.652363	0.49118	0.439389	0.456215	0.448295	15.0456	0.454212	0.439969	0.444068	0.534446	0.498922	0.358237	0.539041	0.391363	0.5023	1.14263	0.569562	0.640444	0.479129	0.441491	0.415359	0.427652	0.523327	0.429792	0.479121	0.650546	0.455437	0.44444	0.514869	0.382638	0.46134	0.612075	10.6345	0.504716	0.427897	0.452869	0.515975	0.481919	0.486553	0.603595	0.404367
		219	1.23123	0.423736	0.544857	0.334565	0.674569	0.446495	0.563727	0.479447	0.430244	0.437969	0.385999	9.55748	0.501658	0.531915	0.459211	0.528244	0.606308	0.392493	0.463407	0.379064	0.457023	0.795976	0.491495	0.538182	0.4374	0.379398	0.436197	0.49118	0.491015	0.387556	0.507764	0.438664	0.516678	0.408046	0.427739	0.450325	0.433929	0.662365	6.64133	0.442028	0.507225	0.428695	0.440783	0.501205	0.428618	0.720833	0.377802
		220	1.03217	0.519181	0.490495	0.421802	0.630275	0.435901	0.605788	0.489106	0.411941	0.474235	0.36993	6.30678	0.470777	0.553666	0.469949	0.596028	0.424484	0.371868	0.363741	0.471736	0.560992	1.05752	0.494862	0.387042	0.432411	0.426773	0.420495	0.471479	0.490267	0.470478	0.510693	0.575058	0.511703	0.442323	0.431602	0.361384	0.481292	0.578513	4.33926	0.449579	0.526555	0.468192	0.370034	0.521148	0.413964	0.519866	0.445996
		221	0.895566	0.513958	0.515676	0.391506	0.654033	0.421473	0.510809	0.461697	0.381772	0.48041	0.482893	4.36442	0.469448	0.481203	0.516793	0.456045	0.571944	0.358987	0.528926	0.442153	0.429948	1.06473	0.480828	0.675476	0.394223	0.410628	0.388395	0.497599	0.508982	0.414076	0.495225	0.565293	0.457883	0.46835	0.435569	0.287613	0.445094	0.639313	3.19502	0.4537	0.52632	0.46352	0.398418	0.417147	0.464069	0.514515	0.410702
		222	0.811932	0.438134	0.555439	0.387952	0.572473	0.445419	0.560108	0.432429	0.439115	0.456841	0.438467	3.10127	0.532743	0.535825	0.464138	0.492327	0.611192	0.341273	0.42117	0.393678	0.544095	0.880567	0.45928	0.620962	0.42477	0.475769	0.382146	0.440047	0.47139	0.483226	0.5004	0.551811	0.507668	0.42914	0.454764	0.396677	0.396201	0.6873	2.17339	0.320315	0.360704	0.391928	0.377664	0.491568	0.481604	0.637797	0.388428
		223	0.760598	0.455547	0.460172	0.364932	0.740085	0.429354	0.597418	0.51588	0.450174	0.471117	0.382205	2.56157	0.509531	0.507074	0.405335	0.432155	0.435254	0.407376	0.448491	0.436269	0.499912	0.887778	0.47907	0.480554	0.446566	0.436823	0.430364	0.399319	0.550054	0.388326	0.499189	0.526384	0.41205	0.432747	0.497451	0.327963	0.446278	0.668419	2.04095	0.433786	0.529918	0.414183	0.379354	0.491568	0.500395	0.590102	0.424753
		224	0.731264	0.552263	0.488212	0.416942	0.680997	0.491342	0.585653	0.527296	0.441439	0.469589	0.421504	1.89621	0.507588	0.480688	0.446892	0.601687	0.553836	0.368365	0.390048	0.411317	0.432772	1.27931	0.46538	0.4167	0.442706	0.393933	0.41827	0.432964	0.457652	0.424127	0.483815	0.563739	0.397116	0.449373	0.438906	0.349492	0.446959	0.640464	1.74745	0.4784	0.423843	0.513174	0.500727	0.494822	0.452421	0.558939	0.325206
		225	0.705645	0.503039	0.432425	0.370311	0.654351	0.437417	0.690121	0.480484	0.391601	0.419835	0.469271	1.76454	0.522722	0.442543	0.420652	0.375168	0.452949	0.365401	0.390048	0.32649	0.47565	0.804736	0.521202	0.5362	0.415208	0.432338	0.446481	0.512651	0.516235	0.438153	0.437481	0.504538	0.468214	0.411572	0.507782	0.394244	0.388933	0.582969	1.08178	0.592574	0.51442	0.427235	0.461754	0.497429	0.433085	0.486143	0.325206
		226	0.699415	0.528679	0.487491	0.405228	0.624815	0.456331	0.575256	0.51858	0.455915	0.484317	0.487801	1.73267	0.515053	0.582946	0.438792	0.518868	0.525358	0.407665	0.492503	0.305638	0.523092	0.966209	0.502848	0.494105	0.401218	0.420677	0.459823	0.398876	0.466109	0.430693	0.457337	0.477709	0.454787	0.421601	0.455808	0.370281	0.401617	0.580964	1.27118	0.427618	0.488572	0.417726	0.431885	0.430832	0.453944	0.562193	0.427838
		227	0.704579	0.396512	0.53055	0.423642	0.711501	0.446465	0.525286	0.515151	0.404709	0.434512	0.491608	1.64159	0.565157	0.483778	0.36114	0.461892	0.442179	0.356103	0.505144	0.455337	0.530457	0.976516	0.492235	0.677181	0.422203	0.458186	0.389373	0.373421	0.521516	0.417044	0.424507	0.375105	0.468214	0.413654	0.423462	0.361765	0.419548	0.623466	1.22174	0.504025	0.401593	0.360009	0.428287	0.425231	0.497832	0.484045	0.376605
		228	0.695811	0.525513	0.464747	0.395242	0.528162	0.464031	0.532748	0.485155	0.400062	0.450205	0.457216	1.39168	0.517303	0.500477	0.51591	0.526835	0.474915	0.401501	0.442663	0.359451	0.613847	1.33091	0.472788	0.519814	0.410539	0.454232	0.3431	0.455763	0.5114	0.441121	0.457572	0.480513	0.431679	0.426104	0.528444	0.381136	0.444078	0.80401	1.40333	0.378883	0.512621	0.360492	0.309667	0.455729	0.496196	0.582671	0.393566
		229	0.658504	0.425793	0.46303	0.350184	0.60458	0.472488	0.572085	0.404917	0.386953	0.47922	0.334437	1.13184	0.421593	0.494076	0.385439	0.45215	0.543466	0.367113	0.42142	0.415594	0.479768	1.23598	0.525029	0.566709	0.452837	0.487439	0.355879	0.494279	0.537216	0.398369	0.487332	0.366894	0.42783	0.427128	0.449237	0.377867	0.381653	0.601998	0.852469	0.559854	0.460248	0.517035	0.409646	0.479572	0.456393	0.513359	0.387231
		230	0.669843	0.452381	0.456593	0.353414	0.64632	0.438265	0.632688	0.474981	0.473932	0.465569	0.378191	1.33551	0.45503	0.461915	0.386846	0.548605	0.456205	0.36336	0.402952	0.392071	0.50143	1.09051	0.42655	0.504559	0.38883	0.535537	0.435647	0.475906	0.473352	0.455926	0.471523	0.424084	0.47131	0.449734	0.451427	0.375804	0.403649	0.736722	1.21075	0.439276	0.435079	0.398377	0.554103	0.52727	0.475235	0.44659	0.542467
		231	0.648199	0.510954	0.511093	0.368668	0.521417	0.42805	0.605328	0.454429	0.450311	0.482738	0.504556	1.37252	0.51403	0.428	0.451459	0.409853	0.486311	0.370446	0.411805	0.478151	0.525692	1.12146	0.528674	0.583668	0.386418	0.330402	0.42244	0.41105	0.462032	0.459148	0.496471	0.542654	0.443889	0.433364	0.425239	0.339199	0.452709	0.699679	1.08438	0.442028	0.501385	0.480444	0.377664	0.488042	0.46157	0.499635	0.468104
		232	0.646703	0.480564	0.505943	0.335324	0.525591	0.417335	0.445467	0.482249	0.378765	0.507897	0.565726	1.37661	0.435295	0.470585	0.360431	0.545065	0.397422	0.373027	0.444189	0.36035	0.488004	1.11682	0.509345	0.414439	0.439406	0.50969	0.381584	0.438498	0.548091	0.383309	0.458807	0.486241	0.438914	0.420787	0.48148	0.359511	0.421748	0.590757	1.20728	0.543149	0.54071	0.383065	0.472982	0.413111	0.463143	0.562903	0.48815
		233	0.650773	0.381318	0.503085	0.375241	0.752273	0.458544	0.43665	0.501559	0.348869	0.472194	0.511251	1.40465	0.532334	0.492531	0.398641	0.540283	0.492009	0.366363	0.518048	0.474583	0.578536	0.722188	0.469314	0.426875	0.466345	0.367728	0.397701	0.467716	0.536164	0.452065	0.474216	0.584351	0.43844	0.436017	0.433483	0.306244	0.429865	0.676193	1.30993	0.399018	0.431937	0.414831	0.536947	0.451036	0.47899	0.540096	0.469476
		234	0.637754	0.49718	0.486632	0.360886	0.700265	0.449132	0.532524	0.443219	0.428877	0.453323	0.479993	1.24138	0.501146	0.469444	0.423464	0.563462	0.506035	0.381324	0.455817	0.433409	0.522221	0.877471	0.481407	0.548358	0.461521	0.344763	0.390058	0.394006	0.498866	0.459534	0.463689	0.508255	0.506915	0.396807	0.44402	0.415223	0.414981	0.540183	1.42242	0.404509	0.483176	0.451421	0.398635	0.430832	0.47932	0.516381	0.367867
		235	0.632377	0.432437	0.409252	0.382966	0.77508	0.481915	0.5029	0.534153	0.420689	0.461487	0.453875	1.49156	0.511167	0.465728	0.376979	0.537453	0.521902	0.397287	0.407503	0.366765	0.495582	1.07658	0.480089	0.413587	0.457497	0.334347	0.401871	0.413264	0.498117	0.395155	0.440975	0.360541	0.399181	0.443998	0.36502	0.318315	0.451358	0.606752	1.17374	0.430356	0.468121	0.419821	0.337846	0.377409	0.432273	0.644766	0.381236
		236	0.644753	0.466478	0.470617	0.318174	0.636052	0.465698	0.561016	0.543392	0.383412	0.389292	0.470398	1.20594	0.447156	0.44914	0.442127	0.545587	0.562376	0.388199	0.497304	0.350721	0.405039	0.773258	0.443596	0.478293	0.4341	0.463211	0.442727	0.536557	0.494647	0.463132	0.462159	0.479736	0.529176	0.441997	0.48618	0.396963	0.460324	0.591624	1.3189	0.391468	0.488351	0.419173	0.347589	0.466545	0.473002	0.547544	0.46862
		237	0.63546	0.448591	0.483774	0.354931	0.598486	0.404407	0.508322	0.513703	0.411668	0.443241	0.441587	1.26428	0.420161	0.44502	0.47118	0.530729	0.541225	0.36498	0.470997	0.413632	0.495369	1.15139	0.448216	0.476589	0.407567	0.460877	0.406872	0.546739	0.484227	0.436227	0.483121	0.415569	0.468874	0.413515	0.464475	0.331052	0.431048	0.625484	1.26453	0.391011	0.462946	0.402249	0.374911	0.432396	0.483558	0.568485	0.417046
		238	0.628754	0.458089	0.428417	0.373092	0.604263	0.408863	0.561016	0.519206	0.402523	0.435476	0.401408	1.32715	0.497363	0.410382	0.438966	0.462946	0.456819	0.356946	0.391324	0.404547	0.437102	0.996108	0.466581	0.522354	0.4374	0.454772	0.422158	0.472365	0.526048	0.437383	0.473263	0.601415	0.363204	0.388791	0.494838	0.302964	0.445094	0.589456	1.13065	0.445458	0.493734	0.402084	0.288491	0.449732	0.382167	0.557552	0.449255
		239	0.627821	0.389071	0.450156	0.368036	0.634766	0.410682	0.525957	0.597986	0.525274	0.456892	0.421944	1.1388	0.459836	0.402339	0.47347	0.477104	0.481627	0.345527	0.417369	0.369966	0.417605	0.907401	0.448902	0.593549	0.393818	0.55258	0.389226	0.421675	0.533291	0.47447	0.446903	0.495381	0.458069	0.390408	0.464052	0.307555	0.363889	0.659913	1.32786	0.3814	0.494868	0.423693	0.391005	0.456115	0.471745	0.615469	0.450793
		240	0.638064	0.503351	0.465751	0.361069	0.705724	0.452224	0.54496	0.539235	0.404299	0.439446	0.34872	1.19279	0.473742	0.505209	0.348635	0.400655	0.42794	0.383037	0.369818	0.366411	0.441867	1.09258	0.506268	0.424614	0.419868	0.410261	0.421192	0.466167	0.462629	0.424897	0.45262	0.528394	0.444735	0.397703	0.420435	0.379549	0.372687	0.715106	1.02799	0.423262	0.470142	0.422398	0.459847	0.446478	0.405589	0.48568	0.374211
		241	0.63332	0.520764	0.487207	0.338231	0.757415	0.448935	0.57548	0.509135	0.400746	0.480523	0.431552	1.36164	0.44143	0.448416	0.42946	0.498874	0.465973	0.349649	0.52615	0.324883	0.467212	0.655148	0.501015	0.38506	0.406438	0.495338	0.450786	0.356819	0.404652	0.465584	0.479074	0.442229	0.436561	0.388593	0.433793	0.376089	0.436977	0.532544	0.954834	0.443397	0.389015	0.412724	0.328308	0.432918	0.442499	0.563596	0.447883
		242	0.631437	0.466155	0.403811	0.40954	0.652431	0.405134	0.485488	0.506538	0.378355	0.408841	0.384212	1.30033	0.430591	0.400794	0.525591	0.48861	0.460476	0.347187	0.49958	0.451415	0.504242	1.334	0.454488	0.519536	0.394136	0.463925	0.439401	0.339332	0.487697	0.405198	0.465488	0.514135	0.511889	0.412398	0.470415	0.408007	0.419381	0.532259	1.16853	0.51318	0.473283	0.3821	0.457299	0.549424	0.436028	0.430538	0.456281
		243	0.607437	0.385108	0.467613	0.39954	0.621593	0.448208	0.578651	0.484641	0.396794	0.431794	0.342025	1.10362	0.4673	0.443462	0.469426	0.47109	0.520687	0.343486	0.413331	0.336106	0.421723	0.889326	0.452097	0.500889	0.370826	0.477206	0.435365	0.416806	0.380495	0.385113	0.432823	0.490431	0.45845	0.385486	0.411147	0.378893	0.468776	0.694207	1.10318	0.465358	0.511044	0.417726	0.444598	0.427714	0.45775	0.469397	0.38363
		244	0.621244	0.459187	0.488778	0.375943	0.6826	0.415531	0.582034	0.496682	0.440892	0.524728	0.342919	1.35841	0.537856	0.435529	0.452877	0.499939	0.474101	0.404583	0.438112	0.386542	0.436879	0.812473	0.465091	0.473771	0.433058	0.486542	0.39923	0.450008	0.462781	0.389359	0.439904	0.448109	0.462393	0.375003	0.446004	0.427675	0.388084	0.66078	1.20612	0.405643	0.415762	0.333081	0.474455	0.475275	0.496792	0.621976	0.463473
		245	0.642301	0.435291	0.473046	0.364552	0.662381	0.425368	0.50765	0.551174	0.447043	0.49322	0.513931	1.23616	0.436726	0.452535	0.420477	0.50471	0.438711	0.386658	0.591656	0.406331	0.479991	1.13025	0.437378	0.429972	0.43217	0.546841	0.521663	0.480776	0.531784	0.397983	0.483027	0.45463	0.458915	0.405033	0.455188	0.354454	0.44256	0.642631	1.32208	0.403818	0.443173	0.363717	0.470012	0.452861	0.415004	0.583827	0.409671
		246	0.644285	0.489589	0.513668	0.40447	0.613579	0.42655	0.651455	0.520551	0.393651	0.470605	0.471732	1.1786	0.477526	0.497388	0.45763	0.54258	0.570717	0.40295	0.359953	0.430208	0.531317	1.06884	0.414339	0.526024	0.377898	0.480977	0.392565	0.413928	0.464298	0.389999	0.465112	0.533513	0.435343	0.387825	0.494321	0.386669	0.395018	0.6445	1.37933	0.364929	0.44969	0.389997	0.319628	0.401773	0.435204	0.479619	0.417387
		247	0.639936	0.53106	0.451444	0.312415	0.687425	0.449056	0.608499	0.527716	0.276354	0.483466	0.428872	1.23781	0.480491	0.450169	0.446892	0.472155	0.345964	0.397287	0.43635	0.33665	0.446845	0.799072	0.509913	0.583374	0.396876	0.469307	0.371715	0.439162	0.41492	0.503818	0.471405	0.543752	0.474602	0.405661	0.403637	0.392001	0.395699	0.733255	1.07542	0.443854	0.441153	0.407887	0.38952	0.415855	0.382763	0.51359	0.458509
		248	0.653484	0.471066	0.453023	0.391056	0.673935	0.472094	0.62116	0.481633	0.367843	0.441651	0.523746	1.30904	0.490308	0.49903	0.492319	0.486136	0.551807	0.357947	0.42926	0.359996	0.337898	1.03121	0.482083	0.671249	0.455162	0.465362	0.434534	0.431193	0.496306	0.431079	0.479098	0.444088	0.457316	0.374189	0.484507	0.419243	0.360673	0.626351	1.15234	0.442719	0.417326	0.407734	0.409223	0.430049	0.448107	0.622207	0.306017
		249	0.64624	0.565875	0.535416	0.427884	0.670729	0.435977	0.548343	0.499793	0.502336	0.443753	0.400074	1.30495	0.499101	0.486352	0.431041	0.58258	0.462517	0.367403	0.34326	0.490437	0.523739	1.00335	0.485395	0.559647	0.421962	0.449747	0.41827	0.451115	0.510955	0.471887	0.502388	0.471829	0.409604	0.409768	0.551296	0.376745	0.518517	0.688586	1.33769	0.396723	0.491492	0.410958	0.35563	0.454947	0.455467	0.469165	0.395113
		250	0.645287	0.501144	0.4729	0.393964	0.686457	0.474155	0.66322	0.443845	0.410313	0.489138	0.423951	1.17947	0.432227	0.49697	0.464138	0.474985	0.490381	0.388779	0.465433	0.324529	0.455081	1.23496	0.475468	0.454551	0.441577	0.498926	0.386169	0.418798	0.459007	0.321891	0.482215	0.629004	0.405662	0.402473	0.489207	0.349313	0.41075	0.651123	1.11012	0.402905	0.472618	0.31438	0.314967	0.411161	0.440875	0.538015	0.479927
		251	0.631503	0.459672	0.484349	0.364103	0.573442	0.408696	0.59651	0.428589	0.395974	0.481312	0.476639	1.34849	0.456052	0.458422	0.430867	0.425964	0.370785	0.431636	0.567124	0.361957	0.466777	0.845499	0.467492	0.468675	0.466104	0.521534	0.515267	0.380282	0.379736	0.430177	0.474334	0.545914	0.503809	0.406918	0.415424	0.368409	0.429027	0.492345	1.23533	0.416167	0.367664	0.383548	0.362838	0.464323	0.411134	0.467299	0.436235
		252	0.63882	0.508262	0.459889	0.404414	0.666555	0.439266	0.566662	0.472907	0.428194	0.464605	0.421284	1.31348	0.472106	0.499962	0.427868	0.584877	0.533498	0.372908	0.407766	0.416846	0.412192	0.861996	0.500683	0.569823	0.454439	0.409364	0.383393	0.483875	0.486787	0.359749	0.452279	0.48842	0.439472	0.402113	0.504755	0.3949	0.364235	0.494647	1.35273	0.442028	0.436213	0.371779	0.350765	0.440866	0.463143	0.467993	0.434007
		253	0.646009	0.485787	0.478342	0.33722	0.591423	0.471002	0.616409	0.507164	0.386953	0.40323	0.567513	1.35136	0.459938	0.45934	0.341941	0.578685	0.331737	0.382246	0.536765	0.390642	0.521139	0.94866	0.495548	0.525189	0.440535	0.494441	0.381999	0.467052	0.498724	0.418716	0.460807	0.430909	0.430266	0.394748	0.487224	0.342288	0.361689	0.660211	1.08814	0.454156	0.476216	0.420303	0.407956	0.445038	0.42551	0.447762	0.43212
		254	0.640997	0.441935	0.432562	0.352979	0.594946	0.473382	0.484581	0.516086	0.432704	0.46041	0.412129	1.22518	0.418219	0.476151	0.448298	0.546297	0.530242	0.34014	0.549919	0.469053	0.377317	1.0018	0.499139	0.432234	0.457497	0.3864	0.440783	0.426102	0.432432	0.456697	0.445198	0.454309	0.446334	0.413119	0.412191	0.353989	0.328707	0.593208	0.728705	0.463298	0.517339	0.405639	0.388035	0.48023	0.500877	0.572894	0.35399
		255	0.632878	0.350442	0.447153	0.336391	0.585646	0.413379	0.510138	0.431186	0.478852	0.487158	0.33041	1.28414	0.438567	0.549644	0.391424	0.561698	0.480412	0.389332	0.375632	0.369612	0.369091	0.69848	0.447648	0.574345	0.425899	0.54523	0.373244	0.473914	0.383509	0.420134	0.451149	0.402238	0.4082	0.411781	0.471882	0.359606	0.342072	0.603719	1.26453	0.450035	0.340253	0.356467	0.519368	0.44048	0.422135	0.632677	0.394597
		256	0.642599	0.444316	0.407819	0.375185	0.782142	0.430869	0.533655	0.515151	0.501789	0.430994	0.461904	1.45159	0.435806	0.424605	0.427171	0.61266	0.423056	0.380863	0.412055	0.424324	0.444032	0.789786	0.449299	0.468396	0.395989	0.391425	0.426059	0.48631	0.458259	0.464034	0.416038	0.519254	0.414961	0.391374	0.426385	0.303154	0.458794	0.603719	1.18501	0.388494	0.542731	0.424823	0.297594	0.482316	0.429925	0.48241	0.438289
		257	0.637264	0.528841	0.409964	0.333933	0.710867	0.43337	0.537498	0.529688	0.485549	0.487887	0.452982	1.52055	0.458098	0.430269	0.451819	0.585764	0.578243	0.37466	0.39385	0.393855	0.475437	1.00747	0.431278	0.475737	0.435229	0.393759	0.398679	0.38316	0.486938	0.416011	0.442939	0.398353	0.441071	0.39533	0.478876	0.357924	0.441209	0.560648	1.08525	0.547726	0.401371	0.455941	0.365168	0.341695	0.437767	0.413098	0.446346
		258	0.63941	0.532007	0.489499	0.37739	0.708613	0.419184	0.644901	0.456195	0.40881	0.488287	0.438246	1.50932	0.490308	0.393168	0.504812	0.422957	0.500349	0.407995	0.423196	0.392957	0.50749	0.810926	0.421758	0.478572	0.39816	0.382446	0.380055	0.457534	0.470783	0.429914	0.472793	0.413085	0.42717	0.403986	0.453514	0.338818	0.40433	0.578513	1.27003	0.434934	0.540033	0.380323	0.397778	0.449471	0.438744	0.528238	0.424238
		259	0.63318	0.500508	0.412393	0.408262	0.601374	0.399254	0.456312	0.545672	0.411941	0.428564	0.404308	1.39472	0.428648	0.413263	0.383499	0.527012	0.468203	0.389701	0.446965	0.401511	0.369304	0.916687	0.45973	0.53479	0.42011	0.303657	0.437444	0.380282	0.507171	0.427857	0.435399	0.398048	0.456665	0.419972	0.429929	0.361109	0.363387	0.661363	1.43457	0.428752	0.486317	0.429978	0.350342	0.404642	0.460478	0.42915	0.390656
		260	0.629922	0.507626	0.398953	0.349622	0.665904	0.399405	0.620936	0.529688	0.407443	0.510553	0.35386	1.30338	0.385497	0.425217	0.42752	0.512854	0.459874	0.366692	0.438112	0.432346	0.485403	0.849089	0.446394	0.516996	0.450502	0.475055	0.402018	0.432521	0.387586	0.410477	0.463724	0.485785	0.399553	0.415958	0.404577	0.304276	0.4165	0.578364	1.26396	0.377735	0.479357	0.358562	0.328731	0.446999	0.403889	0.462642	0.392028
		261	0.638782	0.445737	0.471184	0.408515	0.625133	0.456786	0.574124	0.40658	0.442806	0.453435	0.388459	1.53353	0.463926	0.459452	0.488798	0.440477	0.357974	0.384907	0.465682	0.370333	0.483015	0.901706	0.500962	0.49694	0.419463	0.410985	0.361443	0.492729	0.506868	0.451286	0.414908	0.42285	0.497802	0.403032	0.407077	0.364938	0.419213	0.618847	1.1026	0.412516	0.426776	0.429012	0.305647	0.466931	0.469627	0.511955	0.433151
		262	0.639494	0.46188	0.522396	0.372207	0.634115	0.426535	0.61121	0.527296	0.410723	0.469415	0.510357	1.27403	0.515769	0.443267	0.43562	0.453215	0.500549	0.373027	0.432298	0.368005	0.370598	1.13127	0.453855	0.417552	0.399366	0.375984	0.443143	0.460633	0.455234	0.488374	0.461324	0.496158	0.458162	0.416726	0.538981	0.366441	0.353405	0.54667	1.1078	0.458734	0.481156	0.366294	0.409429	0.448564	0.426436	0.448456	0.502883
		263	0.627868	0.454762	0.494357	0.37607	0.641511	0.431536	0.606236	0.448104	0.366613	0.420625	0.323936	1.42738	0.471084	0.527378	0.524893	0.551434	0.442179	0.369273	0.434574	0.407926	0.443597	0.82538	0.500565	0.552864	0.473822	0.446342	0.349214	0.434514	0.461729	0.401976	0.467535	0.460053	0.427356	0.396109	0.464475	0.373	0.390284	0.647669	1.05026	0.393528	0.395076	0.343721	0.295686	0.44048	0.455682	0.497306	0.329313
		264	0.628833	0.399991	0.487637	0.331335	0.648574	0.420654	0.549475	0.415305	0.365109	0.472482	0.336224	1.29859	0.410856	0.424814	0.415724	0.480111	0.362846	0.402081	0.461381	0.454085	0.368009	1.13694	0.47713	0.491008	0.379422	0.430727	0.402715	0.423889	0.426241	0.424127	0.450491	0.525454	0.356537	0.384963	0.446623	0.274124	0.337505	0.597678	1.16651	0.440424	0.343837	0.35549	0.365591	0.410379	0.414243	0.441949	0.487634
		265	0.637633	0.44368	0.453452	0.416689	0.833182	0.428657	0.495885	0.541935	0.37208	0.50682	0.425971	1.43452	0.429466	0.424702	0.369588	0.530019	0.3179	0.358065	0.359953	0.35358	0.529799	0.856827	0.491217	0.396071	0.410297	0.465719	0.374638	0.494721	0.463995	0.471633	0.428083	0.492137	0.510104	0.400379	0.549829	0.31457	0.44036	0.491762	1.21856	0.472231	0.389458	0.392092	0.376819	0.406728	0.464234	0.642437	0.411558
		266	0.628471	0.478345	0.425559	0.370241	0.656922	0.40565	0.517824	0.50893	0.489637	0.451456	0.362342	1.3167	0.523745	0.495634	0.379803	0.488965	0.440339	0.380942	0.436087	0.434308	0.397249	1.10239	0.464983	0.657108	0.414726	0.498029	0.480673	0.380504	0.466858	0.336311	0.428753	0.400836	0.404444	0.397249	0.486594	0.342383	0.38402	0.563384	1.17518	0.411603	0.429917	0.335988	0.348012	0.4715	0.404054	0.513111	0.467588
		267	0.628758	0.424048	0.538128	0.378275	0.731086	0.433128	0.555133	0.485883	0.404026	0.497179	0.525313	1.35101	0.550842	0.503261	0.329263	0.587706	0.453976	0.356024	0.427497	0.497574	0.53847	0.796998	0.504446	0.518126	0.424934	0.37473	0.405075	0.381168	0.398309	0.434808	0.443033	0.498169	0.443414	0.402997	0.397273	0.348276	0.412279	0.624468	1.26049	0.417093	0.386538	0.411441	0.275572	0.409596	0.40144	0.554992	0.393225
		268	0.631017	0.499399	0.481483	0.384539	0.523988	0.444919	0.645809	0.550548	0.366066	0.418533	0.293804	1.35328	0.466891	0.486867	0.35304	0.437992	0.373828	0.327023	0.394863	0.37871	0.542588	0.957419	0.466752	0.549472	0.364313	0.491567	0.419664	0.413043	0.50189	0.454893	0.431117	0.345961	0.440792	0.389233	0.443493	0.394159	0.366089	0.614527	1.09884	0.327853	0.475082	0.35549	0.294636	0.458337	0.374326	0.524523	0.397507
		269	0.67557	0.475491	0.408394	0.409161	0.51918	0.434673	0.565083	0.491591	0.37208	0.494184	0.386452	1.33412	0.478037	0.399764	0.479989	0.586297	0.499122	0.353811	0.42951	0.498459	0.508572	0.9373	0.496738	0.446358	0.383369	0.418343	0.362128	0.364345	0.436053	0.377259	0.416414	0.438039	0.418057	0.404044	0.458938	0.282366	0.449661	0.583402	1.36979	0.343189	0.373061	0.414501	0.359445	0.370753	0.455352	0.54406	0.390481
		270	0.791386	0.404901	0.401098	0.429527	0.577933	0.433794	0.574124	0.449141	0.386543	0.480471	0.416363	1.2938	0.502067	0.450782	0.495666	0.408089	0.475529	0.350229	0.458093	0.394033	0.404179	0.727883	0.453802	0.430546	0.505498	0.46949	0.373109	0.375855	0.438026	0.423094	0.45589	0.541572	0.421163	0.422997	0.462492	0.327212	0.393834	0.519284	1.22897	0.440424	0.413507	0.424175	0.341022	0.406467	0.469627	0.540806	0.443427
		271	0.774832	0.41076	0.476333	0.384104	0.523988	0.442736	0.514205	0.43326	0.328927	0.435589	0.356308	1.43722	0.448588	0.443267	0.367473	0.499229	0.302847	0.357104	0.353126	0.431638	0.390095	0.84652	0.46344	0.535069	0.41874	0.466076	0.380887	0.416141	0.428507	0.354207	0.467653	0.478807	0.396735	0.407849	0.416571	0.392752	0.459643	0.512228	1.16246	0.549787	0.467222	0.402897	0.414512	0.462634	0.427743	0.517537	0.444974
		272	0.729286	0.398569	0.387366	0.375311	0.554492	0.435552	0.530708	0.514946	0.41004	0.476789	0.429092	1.46508	0.455541	0.447692	0.4777	0.488965	0.428341	0.339851	0.399914	0.390464	0.459623	1.03944	0.423924	0.5362	0.436589	0.344397	0.349214	0.385816	0.500838	0.341975	0.461301	0.342092	0.466717	0.414411	0.394866	0.352677	0.374887	0.503288	0.912038	0.444545	0.459805	0.421268	0.287851	0.460026	0.473052	0.595932	0.383456
		273	0.71339	0.401412	0.504373	0.378907	0.550318	0.418032	0.547895	0.429729	0.330293	0.455476	0.473078	1.38689	0.472209	0.366879	0.448124	0.529132	0.406789	0.407086	0.442413	0.359451	0.411969	1.06265	0.503588	0.501741	0.372186	0.482414	0.470938	0.400204	0.425644	0.393352	0.457572	0.49849	0.383587	0.390687	0.460818	0.34397	0.420564	0.533695	1.27668	0.377735	0.414406	0.438852	0.435483	0.424449	0.421209	0.620341	0.378658
		274	0.937126	0.516489	0.429421	0.434204	0.54197	0.436629	0.653719	0.522317	0.386146	0.448564	0.475979	7.7413	0.694713	0.60428	0.443371	0.482774	0.507663	0.375161	0.49908	0.428424	0.414792	1.32834	0.539513	0.562482	0.416733	0.414032	0.399095	0.477235	0.507626	0.425151	0.503141	0.500348	0.4391	0.401624	0.495251	0.366441	0.484173	0.830665	2.27923	0.36309	0.493512	0.352112	0.413039	0.426013	0.452091	0.478926	0.40642
		275	4.01074	0.809479	0.528979	1.63485	1.19119	0.996854	3.85559	1.63671	1.66077	1.71412	1.6976	10.1744	4.26573	1.71245	1.03288	2.43755	0.914452	0.98112	1.94953	0.477253	1.2344	15.7202	1.84	5.29677	0.570547	0.915649	0.875598	0.743742	0.807494	0.510779	3.20052	3.17319	1.4999	0.640569	1.57665	0.507528	0.602425	3.20925	3.09439	1.17209	2.29385	0.440617	0.59223	1.02444	0.696262	0.872487	0.511105
		276	4.34523	0.917912	0.540419	1.40279	1.46379	1.05504	4.45322	1.8389	1.50375	2.10171	1.71079	5.8835	3.45117	1.524	1.03957	3.08082	0.820691	1.20594	1.77373	0.519666	1.67237	18.3645	1.94413	5.67871	0.668237	0.919063	0.941192	0.677779	0.76718	0.57914	2.9394	3.15675	1.53756	0.660965	1.68362	0.560711	0.574512	3.8928	2.28299	1.04535	2.12193	0.400955	0.575702	0.908318	0.817053	0.795264	0.469301
		277	2.94564	0.650562	0.458456	0.844826	1.14623	0.777244	2.87829	1.34928	1.01875	1.45398	1.12899	3.67294	1.86511	1.05971	0.790065	1.99301	0.639468	0.904178	1.15195	0.39421	1.13151	12.2299	1.33957	3.42402	0.491266	0.684492	0.68911	0.473472	0.582973	0.52146	1.91049	1.91768	1.04125	0.554215	1.23522	0.503318	0.511751	2.67166	1.50512	0.844698	1.33244	0.461413	0.427442	0.737867	0.669643	0.727108	0.502542
		278	1.96265	0.485787	0.461031	0.572637	0.857591	0.604193	1.82367	0.95142	0.694185	0.939517	0.770664	2.56418	1.13625	0.777665	0.583522	1.34796	0.546109	0.662777	0.711816	0.409533	0.788426	7.61147	0.846528	2.26884	0.468033	0.627424	0.61421	0.475464	0.481961	0.420642	1.27556	1.12841	0.851243	0.487489	0.874156	0.423178	0.472505	1.58035	1.5005	0.591661	0.910616	0.31245	0.595405	0.556986	0.5555	0.661512	0.496547
		279	1.42559	0.551316	0.503798	0.468377	0.679712	0.507801	1.33729	0.63556	0.552858	0.748153	0.555004	1.97919	0.834903	0.650984	0.507287	0.991368	0.499736	0.504903	0.656412	0.382619	0.546483	4.60194	0.678987	1.65748	0.480894	0.523511	0.45816	0.403524	0.487849	0.402878	0.956749	0.909699	0.634743	0.429839	0.619645	0.331518	0.387749	1.17561	1.68123	0.448431	0.721395	0.345827	0.467042	0.445956	0.487047	0.629655	0.492432
		280	1.09388	0.460458	0.384792	0.461481	0.709581	0.475216	0.875774	0.575771	0.485276	0.56603	0.374617	1.74939	0.588574	0.511193	0.376979	0.833698	0.495265	0.424458	0.423446	0.403649	0.620989	3.40363	0.540542	1.11168	0.407084	0.437903	0.445784	0.422339	0.46188	0.384596	0.775943	0.567456	0.544667	0.409803	0.530314	0.375708	0.430043	0.871433	1.0679	0.579077	0.486995	0.360492	0.422564	0.390311	0.415435	0.583827	0.378318
		281	0.917139	0.472325	0.428846	0.430229	0.605548	0.454422	0.841847	0.597155	0.386543	0.539056	0.394493	1.65901	0.552989	0.518207	0.491436	0.573903	0.414315	0.419466	0.500842	0.399727	0.412192	2.48128	0.595967	0.794419	0.418257	0.450827	0.503173	0.348629	0.431683	0.459271	0.694815	0.6755	0.486532	0.405498	0.578631	0.396211	0.368969	0.741612	1.58175	0.326484	0.507003	0.429177	0.297389	0.491568	0.489014	0.646632	0.397507
		282	0.802148	0.394294	0.396661	0.399722	0.698011	0.41147	0.723364	0.412082	0.380269	0.501323	0.371716	1.58342	0.485399	0.498418	0.40322	0.66805	0.395192	0.379494	0.563323	0.467636	0.399849	1.92415	0.456707	0.50315	0.38634	0.408651	0.419664	0.456206	0.480302	0.402746	0.60543	0.486866	0.447366	0.402287	0.486904	0.37281	0.419046	0.698961	1.37239	0.478856	0.42632	0.390162	0.412399	0.442827	0.408964	0.471015	0.383115
		283	0.724271	0.417242	0.448303	0.404287	0.523354	0.35712	0.636531	0.432223	0.341899	0.460974	0.444941	1.24155	0.426603	0.477376	0.419768	0.563995	0.51296	0.381403	0.400427	0.389933	0.424323	1.19782	0.462646	0.70769	0.41545	0.50018	0.455371	0.407509	0.418542	0.355371	0.546004	0.452603	0.396642	0.404603	0.468752	0.363912	0.369472	0.589172	1.04939	0.435846	0.480478	0.265208	0.425317	0.461976	0.419635	0.433097	0.39631
		284	0.677863	0.414712	0.410247	0.356265	0.659159	0.399102	0.456996	0.459931	0.36839	0.446697	0.416583	1.3673	0.438976	0.472951	0.431389	0.521875	0.489767	0.362359	0.388286	0.376748	0.462224	1.31286	0.497713	0.460204	0.37758	0.57484	0.34129	0.436506	0.441344	0.46983	0.527219	0.549327	0.49292	0.384835	0.49118	0.320473	0.357123	0.540616	1.26685	0.398562	0.422044	0.350982	0.362415	0.405685	0.474575	0.468224	0.332747
		285	0.66135	0.521561	0.409389	0.38107	0.637337	0.413197	0.496346	0.483389	0.378492	0.433374	0.454769	1.29093	0.417503	0.489038	0.4453	0.511434	0.391323	0.37491	0.419907	0.413101	0.439914	1.0018	0.514652	0.605986	0.414243	0.517946	0.428554	0.368994	0.38185	0.375456	0.518233	0.447331	0.419182	0.390024	0.425652	0.333115	0.479439	0.570007	1.46898	0.261513	0.366322	0.328727	0.383387	0.390175	0.404384	0.639647	0.369754
		286	0.643227	0.418513	0.39552	0.382517	0.625133	0.375262	0.622963	0.392987	0.376988	0.443692	0.407882	1.21465	0.381816	0.46872	0.448473	0.536566	0.435254	0.347358	0.31569	0.315975	0.395508	0.997656	0.526219	0.539034	0.439242	0.442388	0.415775	0.507781	0.427151	0.354723	0.433035	0.487322	0.464178	0.388639	0.426282	0.453139	0.407032	0.588021	1.30126	0.325349	0.445871	0.361139	0.347372	0.414676	0.417453	0.422875	0.408814
		287	0.66335	0.391602	0.409681	0.366954	0.534273	0.406241	0.493398	0.504567	0.336978	0.467097	0.398287	1.18556	0.465664	0.446871	0.410088	0.494447	0.356747	0.363189	0.432548	0.365512	0.458541	1.1643	0.480153	0.550602	0.392207	0.582199	0.451629	0.378512	0.430621	0.388974	0.453631	0.449038	0.437593	0.384684	0.52833	0.295103	0.380804	0.566404	1.49847	0.461251	0.341817	0.364529	0.395882	0.446342	0.417186	0.524754	0.405564
		288	0.759298	0.459984	0.436716	0.413389	0.591741	0.414895	0.465814	0.426824	0.437749	0.496564	0.480886	1.26637	0.50084	0.451923	0.47541	0.608766	0.45072	0.395035	0.332132	0.444468	0.407639	0.578791	0.50079	0.511343	0.402337	0.426242	0.372278	0.446688	0.341537	0.416265	0.455019	0.359139	0.467368	0.37676	0.417935	0.346033	0.452542	0.66395	1.29837	0.480238	0.435079	0.345498	0.344837	0.480094	0.48923	0.568947	0.428519
		289	0.773327	0.392237	0.430279	0.3743	0.577933	0.414486	0.634504	0.401703	0.433387	0.43202	0.472405	1.48032	0.467607	0.556352	0.321872	0.473565	0.437696	0.334898	0.380946	0.420756	0.546919	1.13127	0.459055	0.476311	0.468757	0.507722	0.406188	0.385374	0.452067	0.453475	0.456325	0.45044	0.396363	0.397819	0.416571	0.335358	0.419213	0.565402	1.44122	0.426926	0.437555	0.328574	0.412616	0.404766	0.42622	0.531954	0.31749
		290	0.723662	0.414873	0.45831	0.447562	0.733974	0.392025	0.521219	0.529996	0.407443	0.448112	0.422397	1.25488	0.522211	0.462124	0.398815	0.467196	0.335194	0.343565	0.399164	0.376926	0.501865	0.828475	0.454316	0.482242	0.422117	0.427853	0.442727	0.467052	0.468517	0.407772	0.431435	0.363481	0.422939	0.390164	0.433059	0.335824	0.433762	0.550693	1.37182	0.378427	0.3353	0.396765	0.379777	0.535615	0.357057	0.686647	0.345077
		291	0.669422	0.295683	0.476479	0.343737	0.653065	0.391206	0.536143	0.399526	0.441576	0.460235	0.272815	1.30303	0.447565	0.468414	0.329972	0.507362	0.378311	0.403754	0.356664	0.457653	0.367138	0.86147	0.507405	0.489304	0.394783	0.473261	0.380471	0.434071	0.533291	0.413183	0.443233	0.410754	0.437407	0.404102	0.421582	0.382077	0.386733	0.544354	1.46088	0.352801	0.372839	0.42321	0.504964	0.409857	0.466251	0.462873	0.464329
		292	0.644433	0.389383	0.416976	0.383022	0.582107	0.42758	0.677684	0.441976	0.311456	0.431733	0.313888	1.31975	0.46638	0.396869	0.342476	0.544533	0.40332	0.318053	0.399164	0.377988	0.528292	0.753666	0.457854	0.464726	0.429999	0.392139	0.343369	0.374085	0.465047	0.389105	0.390054	0.471052	0.395145	0.380425	0.380051	0.380575	0.442727	0.561799	1.16419	0.376822	0.352388	0.438522	0.304379	0.438394	0.435483	0.459389	0.405564
		293	0.622427	0.483407	0.458885	0.427252	0.52721	0.421518	0.480054	0.436576	0.384232	0.435702	0.42061	1.15517	0.453701	0.487076	0.385962	0.457997	0.345964	0.341194	0.361465	0.368195	0.507925	0.854258	0.439318	0.469806	0.385376	0.471824	0.431061	0.396884	0.351956	0.346484	0.441528	0.329218	0.532839	0.407953	0.438906	0.330111	0.399082	0.577362	1.76248	0.413429	0.37194	0.361787	0.27218	0.374665	0.468104	0.525216	0.417212
		294	0.619966	0.468847	0.380783	0.38961	0.715675	0.420957	0.546987	0.546195	0.37126	0.466533	0.305186	1.32132	0.450326	0.480271	0.447938	0.518868	0.50889	0.355273	0.423196	0.440191	0.399414	0.732	0.474846	0.590157	0.383282	0.456209	0.447728	0.400425	0.386686	0.411502	0.441292	0.451673	0.466242	0.375678	0.382975	0.315977	0.401449	0.544937	1.39842	0.39238	0.499352	0.350982	0.455609	0.389529	0.4088	0.471478	0.445655
		295	0.605791	0.501294	0.405819	0.33684	0.501832	0.447617	0.434162	0.42319	0.358151	0.437292	0.483787	1.26716	0.384884	0.447177	0.458327	0.438169	0.440752	0.360449	0.390311	0.413101	0.413922	0.533385	0.485513	0.481112	0.4415	0.466442	0.384787	0.380504	0.482265	0.388072	0.426436	0.556761	0.470566	0.405149	0.44715	0.35802	0.415998	0.475631	1.15725	0.472909	0.384075	0.386937	0.410914	0.507985	0.424317	0.438448	0.449255
		296	0.616188	0.365649	0.40224	0.343737	0.68068	0.411121	0.488647	0.512872	0.407443	0.414051	0.376404	1.18522	0.421491	0.443782	0.330146	0.47392	0.493224	0.36469	0.469234	0.386365	0.369739	0.941448	0.491892	0.429694	0.460633	0.501791	0.445368	0.381611	0.4732	0.445113	0.400746	0.415569	0.45488	0.380099	0.448297	0.383484	0.422429	0.476349	1.19253	0.443632	0.363845	0.364682	0.335516	0.387442	0.372854	0.507067	0.371808
		297	0.599977	0.404901	0.461743	0.367207	0.624481	0.385356	0.425569	0.469591	0.435848	0.449528	0.292458	1.17964	0.44368	0.46378	0.472598	0.501348	0.473087	0.345474	0.42142	0.399372	0.437537	0.771215	0.445761	0.499201	0.332628	0.50126	0.333366	0.320296	0.470186	0.429275	0.453526	0.347819	0.456098	0.384079	0.440053	0.393217	0.372185	0.560932	1.33885	0.394897	0.449013	0.366141	0.36093	0.432396	0.42263	0.548469	0.399394
		298	0.600469	0.48499	0.351319	0.358723	0.513403	0.38428	0.539302	0.444779	0.397204	0.407712	0.359208	1.60406	0.415764	0.484696	0.345823	0.459939	0.38848	0.292634	0.345023	0.382619	0.393343	0.600983	0.410919	0.433086	0.42148	0.339198	0.367276	0.410608	0.471238	0.395155	0.42586	0.314502	0.429048	0.376946	0.395806	0.372714	0.451526	0.527505	1.0546	0.42098	0.408345	0.35469	0.329793	0.388871	0.347262	0.449843	0.391687
		299	0.592437	0.505893	0.458885	0.344046	0.611008	0.36976	0.471236	0.482352	0.431611	0.418082	0.443154	1.27099	0.421491	0.509954	0.4129	0.340138	0.361229	0.384538	0.502368	0.387073	0.374281	0.837761	0.472563	0.614735	0.394541	0.493718	0.483167	0.343538	0.448284	0.400689	0.40164	0.375257	0.453847	0.396435	0.503495	0.305683	0.441376	0.581384	0.874446	0.441572	0.333058	0.368389	0.27387	0.438133	0.406833	0.443337	0.425269
		300	0.58836	0.439093	0.438141	0.316278	0.727229	0.363077	0.444783	0.432531	0.454958	0.466697	0.421051	1.24617	0.423638	0.415838	0.400407	0.501526	0.425699	0.332225	0.479349	0.354466	0.355007	0.795976	0.463214	0.433086	0.442706	0.572323	0.390755	0.420126	0.367809	0.459017	0.403957	0.45958	0.396177	0.373316	0.47835	0.390319	0.391635	0.480968	0.919556	0.343411	0.445193	0.340661	0.380417	0.485049	0.384134	0.384957	0.314405
		301	0.601503	0.365487	0.418401	0.319635	0.532019	0.38766	0.59018	0.466891	0.379448	0.428164	0.328403	1.30712	0.408709	0.449028	0.41713	0.483828	0.429969	0.331184	0.380946	0.400271	0.424971	1.11632	0.512486	0.545244	0.43957	0.370785	0.377279	0.394228	0.508688	0.390261	0.460489	0.383468	0.435901	0.409012	0.423978	0.340786	0.42666	0.489893	0.999656	0.4299	0.514863	0.400472	0.316875	0.412068	0.389577	0.505217	0.356044
		302	0.607028	0.465519	0.398232	0.344425	0.595597	0.380066	0.634952	0.446021	0.389824	0.457856	0.400074	1.57863	0.506157	0.335331	0.379094	0.484538	0.466374	0.35123	0.400427	0.37871	0.406121	0.831044	0.443028	0.546654	0.465775	0.357504	0.440086	0.419462	0.461577	0.432488	0.463806	0.424709	0.426602	0.388733	0.489414	0.320473	0.378605	0.514963	1.12024	0.341585	0.410808	0.341955	0.338897	0.477747	0.430852	0.598244	0.502367
		303	0.603352	0.462515	0.397665	0.317598	0.562205	0.377793	0.478474	0.478615	0.364973	0.434851	0.563266	1.33908	0.412288	0.384915	0.314295	0.511789	0.411873	0.351111	0.381459	0.381025	0.275301	1.08639	0.433958	0.439017	0.308989	0.44885	0.378111	0.473693	0.435456	0.404681	0.423836	0.393706	0.363297	0.38793	0.466769	0.332174	0.461842	0.580815	1.40883	0.418006	0.302713	0.27746	0.46726	0.396694	0.413152	0.436136	0.378492
		304	0.599332	0.465843	0.332292	0.349748	0.572156	0.407393	0.577519	0.415408	0.417682	0.465456	0.350066	1.29267	0.489387	0.423366	0.382092	0.504178	0.475941	0.381785	0.355401	0.345735	0.337463	1.11115	0.443253	0.182223	0.364632	0.423725	0.424531	0.470594	0.423833	0.412018	0.423895	0.350624	0.443042	0.389186	0.476676	0.327403	0.319741	0.52332	1.60286	0.465358	0.420923	0.417078	0.28214	0.370753	0.433846	0.475672	0.403161
		305	0.607229	0.506991	0.406102	0.386183	0.596549	0.394965	0.50132	0.424226	0.432157	0.463189	0.319249	1.1321	0.413515	0.423784	0.487741	0.425786	0.453162	0.418412	0.450003	0.45373	0.532399	0.688142	0.414682	0.647228	0.416173	0.529616	0.419382	0.328265	0.40707	0.421159	0.443057	0.236852	0.504004	0.379564	0.472502	0.288925	0.45914	0.63441	1.40015	0.427839	0.443629	0.411441	0.409646	0.460548	0.413583	0.373331	0.401964
		306	0.606195	0.452381	0.345449	0.370241	0.642797	0.3926	0.584758	0.444676	0.400336	0.489989	0.286877	1.13166	0.482536	0.456863	0.353388	0.542058	0.387465	0.412828	0.341998	0.382265	0.481933	0.830518	0.504381	0.381946	0.447048	0.559765	0.369771	0.477677	0.509285	0.442277	0.407592	0.411683	0.410544	0.375934	0.423048	0.371593	0.377254	0.495663	1.27003	0.439055	0.412607	0.491731	0.298234	0.414812	0.42589	0.541962	0.354506
		307	0.607865	0.489589	0.373634	0.381885	0.673935	0.403028	0.5176	0.462631	0.430107	0.437969	0.360101	1.23067	0.477219	0.515827	0.422941	0.52719	0.296135	0.382194	0.525637	0.384049	0.488004	0.885209	0.439608	0.422074	0.443102	0.43826	0.332816	0.413707	0.497055	0.43198	0.484873	0.504065	0.399739	0.392467	0.436396	0.407076	0.456941	0.481685	1.26511	0.357378	0.433058	0.471417	0.295264	0.418973	0.451495	0.548931	0.344055
		308	0.633437	0.428324	0.394945	0.38246	0.616133	0.370397	0.564859	0.410839	0.403479	0.457805	0.308307	1.33926	0.501453	0.438939	0.467485	0.54329	0.443394	0.388832	0.435837	0.464599	0.378834	0.950733	0.528846	0.443818	0.419068	0.350859	0.418967	0.400204	0.376873	0.407124	0.436011	0.379599	0.431493	0.362391	0.441303	0.341632	0.460826	0.584418	1.1986	0.388951	0.414406	0.416596	0.366436	0.461591	0.434112	0.603364	0.385343
		309	0.672531	0.436562	0.455735	0.312612	0.596549	0.395707	0.525957	0.416239	0.349143	0.408728	0.341352	1.36608	0.402778	0.474495	0.362894	0.393221	0.43424	0.380653	0.367792	0.387073	0.409804	0.975494	0.491495	0.430824	0.386659	0.447413	0.295848	0.403967	0.392877	0.34082	0.520056	0.419438	0.359448	0.379192	0.423668	0.312041	0.377254	0.481821	1.12371	0.464446	0.400251	0.424493	0.420657	0.445559	0.41168	0.521253	0.407102
		310	0.657763	0.494176	0.436716	0.347979	0.562522	0.350058	0.654626	0.446544	0.420552	0.491179	0.464584	1.20742	0.45595	0.480062	0.485974	0.50542	0.4196	0.348609	0.436087	0.41381	0.438397	0.816095	0.469261	0.375179	0.403148	0.454598	0.384372	0.46174	0.50536	0.320857	0.439763	0.390598	0.304688	0.371245	0.429722	0.356612	0.398915	0.603719	1.29779	0.388494	0.422944	0.35582	0.377869	0.484788	0.413646	0.493574	0.427497
		311	0.627687	0.473284	0.453589	0.334186	0.572156	0.381082	0.527997	0.421013	0.291514	0.432184	0.323716	1.33342	0.455234	0.438006	0.360431	0.385265	0.301019	0.378572	0.307587	0.368726	0.400709	0.826402	0.417824	0.53479	0.444153	0.38478	0.417304	0.42566	0.431076	0.375972	0.482768	0.312019	0.400492	0.386243	0.384638	0.344435	0.407199	0.587736	1.22232	0.360573	0.358449	0.383713	0.242528	0.404517	0.448767	0.531029	0.41293
		312	0.623696	0.507626	0.407389	0.2966	0.670078	0.381249	0.516468	0.458063	0.399926	0.454738	0.338892	1.37853	0.468016	0.46666	0.461674	0.583645	0.401492	0.407125	0.433061	0.379241	0.362161	0.573127	0.449074	0.451454	0.403061	0.402372	0.414246	0.356155	0.459007	0.411764	0.45629	0.200579	0.345732	0.366429	0.455704	0.357543	0.341223	0.610355	1.25008	0.273407	0.547006	0.362916	0.318565	0.441523	0.417237	0.581267	0.397341
		313	0.619997	0.408703	0.46418	0.39954	0.664619	0.424868	0.549935	0.456718	0.279225	0.441425	0.359208	1.16884	0.545116	0.52728	0.287357	0.530907	0.493424	0.318146	0.549419	0.425754	0.366056	0.93111	0.514416	0.526024	0.473253	0.578785	0.5104	0.43385	0.48015	0.470346	0.477686	0.46965	0.453652	0.407604	0.562877	0.382172	0.401784	0.673891	1.24487	0.477265	0.503406	0.299386	0.457939	0.472929	0.435863	0.558939	0.468104
		314	0.607027	0.488953	0.365764	0.357712	0.571505	0.385735	0.634044	0.478307	0.2709	0.473384	0.359661	1.2332	0.424865	0.420889	0.375573	0.491262	0.433225	0.386737	0.352613	0.393311	0.437537	0.8104	0.460309	0.608247	0.427269	0.464282	0.391452	0.417027	0.480899	0.32717	0.47918	0.425942	0.425291	0.363694	0.462802	0.34397	0.383685	0.45113	1.34203	0.355996	0.481377	0.439981	0.31306	0.368282	0.405361	0.558939	0.375067
		315	0.609717	0.439243	0.373917	0.349116	0.604897	0.35956	0.561688	0.444573	0.379995	0.38521	0.360775	1.29589	0.489285	0.446565	0.349158	0.488965	0.408417	0.371657	0.418632	0.397411	0.399191	0.580338	0.459387	0.329972	0.417534	0.502688	0.404928	0.453771	0.43228	0.342877	0.474099	0.42797	0.420317	0.394143	0.484403	0.337887	0.381999	0.670871	1.18299	0.417315	0.391934	0.434815	0.369188	0.385742	0.408254	0.632677	0.3934
		316	0.602947	0.442097	0.414831	0.333048	0.498944	0.331507	0.548119	0.424124	0.312127	0.433097	0.385559	1.24809	0.469243	0.365432	0.38702	0.47038	0.45722	0.371736	0.417369	0.446429	0.379269	0.65979	0.497831	0.572936	0.409178	0.373293	0.376582	0.3929	0.435153	0.373521	0.419355	0.352009	0.358788	0.387674	0.434526	0.328238	0.379967	0.560499	1.38685	0.449344	0.568122	0.372261	0.296109	0.449607	0.368984	0.499156	0.433151
		317	0.611192	0.453179	0.474763	0.363794	0.583075	0.407575	0.43665	0.430355	0.382045	0.499846	0.404088	1.53988	0.45728	0.435432	0.396526	0.517636	0.505834	0.344144	0.469484	0.409178	0.400061	0.923898	0.461392	0.471231	0.436917	0.429647	0.377695	0.41747	0.463843	0.364249	0.454267	0.353716	0.427635	0.391013	0.454558	0.367657	0.446959	0.651272	1.13123	0.485037	0.400251	0.327762	0.462805	0.473065	0.403509	0.519634	0.424063
		318	0.606392	0.436077	0.468326	0.375564	0.6444	0.369806	0.492266	0.413437	0.380952	0.480246	0.416583	1.20098	0.417298	0.449863	0.409914	0.453925	0.432411	0.375569	0.303536	0.389933	0.411545	0.605099	0.457801	0.424893	0.375168	0.529432	0.314057	0.351728	0.507626	0.438153	0.461124	0.422529	0.405662	0.387732	0.417098	0.346033	0.476726	0.626351	1.11185	0.414342	0.479135	0.376781	0.304584	0.437351	0.374491	0.567081	0.410361
		319	1.60629	0.613043	0.475904	0.917582	0.969972	0.627003	1.83655	0.972084	0.888892	0.86364	0.821125	1.12478	1.76091	0.911166	0.721221	1.35309	0.67953	0.558296	0.894955	0.419339	0.6916	5.71929	1.00227	2.01796	0.504456	0.426059	0.561687	0.467938	0.546281	0.415625	0.737008	1.67432	0.908727	0.479194	1.07462	0.420459	0.425644	1.60095	1.06472	0.774459	0.926349	0.484469	0.362198	0.65186	0.537965	0.668035	0.39991
		320	4.21606	0.935638	0.576612	1.18698	4.59269	1.14549	4.8123	2.03239	1.68412	2.41263	2.06219	1.26211	2.5223	1.4872	1.20262	3.16665	0.789771	1.32781	1.66774	0.474051	1.73323	21.1372	2.34473	6.6141	0.690505	1.0682	1.14463	0.592338	0.577833	0.515795	0.905075	3.82155	1.76533	0.648004	1.94992	0.573534	0.520717	4.58844	1.28796	1.17919	1.62459	0.397577	0.607684	0.817095	0.776807	0.753631	0.542808
		321	4.16624	0.866157	0.397374	0.950547	3.38832	1.11868	4.73113	2.27486	1.35355	2.71109	1.86862	1.21021	1.82902	1.28207	1.04309	3.29654	0.692755	1.38678	1.47903	0.457476	1.70638	19.405	2.28308	5.67927	0.619107	1.02171	1.1495	0.53545	0.528314	0.521723	0.83291	3.19907	1.74166	0.667434	1.9853	0.613799	0.546431	5.56666	1.29461	1.00898	1.52167	0.423693	0.686486	0.731088	0.803223	0.743392	0.572964
		322	2.97059	0.674782	0.487353	0.652037	2.12135	0.886473	3.10713	1.6666	0.848062	1.95643	1.28259	1.02369	1.21222	0.976114	0.748159	2.41613	0.72936	1.08111	0.991333	0.437686	1.28184	12.7066	1.54912	3.79805	0.593221	0.902011	0.898245	0.441376	0.523782	0.433775	0.707966	2.12971	1.29504	0.584326	1.42555	0.522795	0.519534	4.24797	1.07368	0.649994	0.962755	0.467227	0.516398	0.554639	0.752788	0.640819	0.492432
		323	2.07227	0.602597	0.457314	0.548718	1.38577	0.610862	1.93356	1.12716	0.589178	1.29152	0.828713	1.21038	0.828461	0.700763	0.62279	1.74401	0.510105	0.796615	0.68222	0.373534	0.884806	8.08295	1.04663	2.32589	0.470204	0.672474	0.733989	0.477456	0.435001	0.46983	0.554274	1.33317	0.969028	0.505791	0.92769	0.412229	0.479093	2.59068	1.22116	0.685923	0.77511	0.46013	0.387407	0.509413	0.586218	0.601283	0.398363
		324	1.50462	0.452855	0.405098	0.3977	1.10032	0.528928	1.30833	0.894546	0.514762	0.934696	0.400294	1.12888	0.632645	0.668296	0.474179	1.01632	0.428754	0.595516	0.601271	0.371042	0.768717	5.10955	0.771206	1.29559	0.4374	0.591526	0.552785	0.459305	0.455082	0.409575	0.528925	0.741069	0.730361	0.47426	0.73161	0.353989	0.487556	1.75296	1.2628	0.500596	0.537791	0.374038	0.497757	0.489085	0.523589	0.519634	0.435204
		325	1.14872	0.497492	0.413543	0.438137	0.869479	0.417002	0.942696	0.648956	0.508213	0.66401	0.485794	1.13245	0.541435	0.582223	0.411668	0.826796	0.478584	0.431254	0.480112	0.399372	0.633343	3.25042	0.64883	0.94528	0.449296	0.484565	0.509716	0.372314	0.435001	0.430046	0.490425	0.615353	0.540064	0.40779	0.587402	0.346128	0.3891	1.2259	1.26077	0.345706	0.495989	0.33986	0.429555	0.408417	0.471416	0.457291	0.506308
		326	0.952083	0.483256	0.454594	0.363794	0.707644	0.450648	0.737616	0.535395	0.398435	0.615784	0.307414	1.19784	0.522415	0.501605	0.418536	0.691417	0.380753	0.409746	0.522099	0.34752	0.421076	2.29452	0.578064	0.846672	0.424451	0.39591	0.473996	0.46174	0.443914	0.43803	0.471405	0.500652	0.59567	0.434458	0.47679	0.348371	0.428011	0.890598	0.942689	0.575634	0.494412	0.364529	0.3908	0.451421	0.479485	0.598475	0.43246
		327	0.822211	0.436401	0.435283	0.376758	0.61807	0.411091	0.641282	0.463565	0.327286	0.521384	0.307867	1.31548	0.520268	0.444909	0.440896	0.733182	0.452749	0.455632	0.389036	0.398841	0.443597	1.67704	0.514362	0.637905	0.391483	0.48851	0.473164	0.411936	0.432432	0.326137	0.473322	0.535524	0.484179	0.400205	0.514043	0.365224	0.440193	0.687435	1.14713	0.407482	0.473739	0.414018	0.393335	0.416626	0.474524	0.457523	0.414984
		328	0.73523	0.479929	0.448869	0.305645	0.660779	0.427383	0.69374	0.46066	0.377398	0.523989	0.399401	1.23084	0.493682	0.502634	0.37469	0.57904	0.53187	0.369827	0.513996	0.407926	0.51269	1.19729	0.496802	0.543262	0.376287	0.398244	0.391733	0.505125	0.486038	0.322792	0.472687	0.327984	0.532644	0.37818	0.493061	0.384606	0.428179	0.586287	1.27176	0.311617	0.411265	0.391292	0.287851	0.480616	0.426982	0.488934	0.3605
		329	0.691876	0.459984	0.428563	0.336517	0.752273	0.414971	0.549251	0.367969	0.393924	0.561446	0.345599	1.16336	0.412186	0.555517	0.341058	0.495867	0.326441	0.377492	0.407503	0.380658	0.426924	1.05492	0.459505	0.383929	0.403302	0.468593	0.398398	0.509109	0.507019	0.353305	0.436552	0.381457	0.431679	0.393992	0.459568	0.341907	0.433248	0.623601	1.12487	0.392602	0.553966	0.46432	0.307977	0.510196	0.450074	0.539171	0.358447
		330	0.719045	0.478034	0.365618	0.351827	0.653065	3.47922	0.601037	0.457026	0.379312	0.502789	0.30876	1.06078	0.387338	0.543465	0.363255	0.498874	0.441365	1.62998	0.447228	0.446062	0.392048	0.956397	0.438235	0.502298	0.405319	0.37581	0.460104	0.368551	0.490864	0.350993	0.489449	0.399755	0.409697	0.432014	0.425239	0.386669	0.452709	0.496814	0.951075	0.530799	0.48925	0.482539	0.439093	0.429142	0.474473	0.435657	0.360325
		331	0.779018	0.51412	0.478908	0.306474	0.802044	6.46948	0.461747	0.462117	0.347229	0.495425	0.314781	1.1914	0.489899	0.560165	0.402337	0.460472	0.488953	2.53469	0.427997	0.424501	0.376022	1.02087	0.510996	0.59835	0.409255	0.369522	0.411739	0.511765	0.487697	0.397213	0.465135	0.680146	0.402751	0.400961	0.446314	0.400993	0.455244	0.56612	1.45423	0.421436	0.495311	0.442394	0.349062	0.508109	0.489395	0.438679	0.330344
		332	0.787446	0.506517	0.410393	0.28799	0.78503	7.27284	0.487976	0.38613	0.305853	0.516451	0.316348	1.13062	0.480593	0.508104	0.355678	0.436405	0.379125	2.98257	0.471247	0.379418	0.446845	1.1318	0.520859	0.371492	0.433212	0.434132	0.402287	0.497378	0.488901	0.406485	0.516927	0.503288	0.463239	0.407581	0.434103	0.359606	0.397217	0.550991	0.961775	0.449344	0.440475	0.46625	0.396305	0.475922	0.48857	0.598723	0.450793
		333	0.900408	0.617168	0.471613	0.354875	0.815851	15.0894	0.569373	0.415305	0.393241	0.490728	0.497849	0.973878	0.505032	0.570268	0.484045	0.455335	0.504006	4.99253	0.519823	0.424324	0.470025	1.40262	0.459795	0.588469	0.389235	0.518486	0.561259	0.470373	0.458704	0.420388	0.504882	0.562353	0.549363	0.445138	0.392986	0.337326	0.468608	0.539898	1.12573	0.447062	0.483176	0.456906	0.349062	0.544991	0.502248	0.546388	0.393916
		334	0.798424	0.500508	0.482487	0.325393	0.890983	10.4143	0.544052	0.467199	0.376442	0.491805	0.479099	1.33856	0.451144	0.564382	0.436677	0.533736	0.455391	3.16071	0.437099	0.441077	0.338546	1.32524	0.457457	0.583668	0.441336	0.482771	0.518043	0.518627	0.448739	0.401459	0.499647	0.416498	0.406508	0.424777	0.435043	0.379739	0.481973	0.530675	1.15581	0.511811	0.407224	0.401931	0.334454	0.448167	0.466251	0.42915	0.394422
		335	0.716851	0.519343	0.437428	0.36923	0.612293	5.97979	0.5592	0.41239	0.292334	0.469589	0.24201	1.17964	0.425683	0.486867	0.320105	0.505775	0.492009	1.72563	0.422933	0.39421	0.429524	0.746454	0.44217	0.489878	0.453474	0.437189	0.459541	0.495607	0.486787	0.35369	0.474934	0.581715	0.397209	0.39092	0.424195	0.342944	0.499235	0.476349	1.08438	0.56511	0.372383	0.42208	0.340176	0.439301	0.460034	0.561499	0.355528
		336	0.661477	0.497492	0.513384	0.376505	0.619356	3.53869	0.520535	0.356862	0.275671	0.429241	0.346039	1.18469	0.465051	0.507171	0.374876	0.503656	0.361017	1.0288	0.495791	0.424501	0.35349	0.720146	0.406363	0.41416	0.414485	0.441848	0.327252	0.448459	0.511551	0.390515	0.449267	0.377115	0.374763	0.412491	0.431499	0.334512	0.384869	0.431111	1.18068	0.4784	0.45463	0.405474	0.295904	0.440344	0.447955	0.474037	0.372498
		337	1.36228	0.587252	0.499506	0.65906	0.851814	2.31006	1.15276	0.750465	0.656635	0.71682	0.913332	1.32802	0.948405	0.731894	0.544789	0.914564	0.552408	0.845162	0.700438	0.4368	0.616447	4.09332	0.863177	1.486	0.445755	0.469133	0.50096	0.49937	0.489356	0.419355	0.597537	0.985964	0.704529	0.437157	0.80278	0.382733	0.416846	1.25846	0.988378	0.585936	0.753759	0.433685	0.276623	0.550206	0.519834	0.519866	0.474439
		338	3.22474	0.880878	0.488778	0.841146	1.47214	2.00889	3.92523	1.73179	1.58581	2.01847	1.83469	1.31087	1.98802	1.2701	0.940606	2.57823	0.774919	1.3248	1.3475	0.433776	1.37822	16.3717	1.94681	4.79927	0.592256	0.956032	0.940776	0.77606	0.611814	0.539741	1.20313	2.94083	1.38633	0.597509	1.57144	0.516616	0.47284	3.67479	1.29576	0.898688	1.42886	0.46432	0.482726	0.804329	0.788949	0.695714	0.46536
		339	2.83481	0.777356	0.521967	0.661405	1.29812	1.46949	3.6964	1.55056	1.19461	1.89636	1.5112	1.27229	1.56183	1.1299	0.92071	2.28908	0.557292	1.11741	1.14639	0.480112	1.31563	15.3968	1.69197	4.26109	0.591851	0.859652	0.874485	0.779601	0.617247	0.448327	1.02108	2.25357	1.3977	0.558334	1.28812	0.426638	0.513605	3.53633	1.11619	0.888164	1.30727	0.483504	0.544987	0.673617	0.691415	0.78922	0.500314
		340	1.98077	0.555429	0.515384	0.464192	0.903188	1.0058	2.26324	1.13328	0.794272	1.24556	0.936989	1.43556	1.03368	0.829421	0.686532	1.46087	0.486311	0.878338	0.945545	0.386188	0.884382	10.1433	1.13485	2.51716	0.460951	0.607141	0.6766	0.539213	0.520464	0.454893	0.804033	1.35456	0.914083	0.486175	0.885633	0.446771	0.385717	2.32383	1.10838	0.624603	0.884547	0.531228	0.468322	0.5777	0.628469	0.703162	0.379349
		341	1.42838	0.485463	0.504656	0.393276	0.87943	0.754207	1.36442	0.792607	0.542073	0.901948	0.534908	1.31009	0.673853	0.654797	0.518548	1.17418	0.498721	0.655784	0.620502	0.425033	0.672114	6.09897	0.813455	1.72048	0.465862	0.493901	0.599058	0.483654	0.430166	0.474339	0.644012	0.877312	0.730268	0.441171	0.664202	0.329275	0.443743	1.54979	1.19658	0.550934	0.625878	0.38709	0.241888	0.506159	0.526419	0.628251	0.3641
		342	1.10745	0.55179	0.450586	0.425735	0.778602	0.594099	1.03044	0.666603	0.421509	0.679189	0.496956	1.37356	0.586938	0.579133	0.404626	0.86714	0.428754	0.489362	0.533227	0.425033	0.53414	4.34659	0.611759	1.18202	0.435788	0.517406	0.502904	0.487859	0.457348	0.395278	0.5734	0.539562	0.551622	0.420438	0.553383	0.39163	0.429362	1.06769	1.1266	0.510428	0.544973	0.399342	0.375334	0.465106	0.533499	0.51359	0.500488
		343	0.912421	0.451907	0.461889	0.272554	0.699947	0.472351	0.803866	0.544943	0.398708	0.589948	0.5693	1.42477	0.481616	0.53872	0.40903	0.757248	0.506849	0.453261	0.492253	0.477253	0.54193	2.47404	0.491442	0.767006	0.352253	0.473078	0.422024	0.448459	0.450854	0.380604	0.515715	0.449511	0.528041	0.375853	0.510799	0.328058	0.432913	0.801992	1.20497	0.404274	0.533294	0.373391	0.241888	0.458722	0.417618	0.542193	0.35399
		344	0.79398	0.461406	0.454594	0.355254	0.66173	0.379627	0.740327	0.416127	0.437339	0.515035	0.349833	1.30617	0.467709	0.494911	0.510623	0.664333	0.441566	0.439419	0.454804	0.38868	0.363456	1.87463	0.49885	0.681408	0.444636	0.376707	0.389373	0.429644	0.530428	0.458886	0.540288	0.462064	0.442856	0.370012	0.432543	0.356327	0.447796	0.6873	1.44758	0.445692	0.421601	0.392575	0.264972	0.494561	0.446103	0.578014	0.412589
		345	0.728427	0.497978	0.456456	0.31191	0.629941	0.362819	0.568702	0.506959	0.349404	0.447148	0.341132	1.4171	0.446645	0.495523	0.430332	0.533914	0.439525	0.372777	0.427234	0.376926	0.339628	1.40312	0.490981	0.463038	0.416974	0.45836	0.399511	0.484096	0.460515	0.456443	0.503494	0.616907	0.311643	0.370826	0.505168	0.345938	0.394002	0.648685	1.45134	0.406569	0.490593	0.396612	0.381902	0.469539	0.471416	0.50847	0.407276
		346	0.691716	0.507788	0.431996	0.326587	0.684854	0.307106	0.497017	0.458278	0.329747	0.47922	0.450302	1.1065	0.434375	0.472644	0.408507	0.524538	0.429769	0.321675	0.435337	0.420225	0.322085	1.15603	0.475929	0.535348	0.391888	0.391242	0.384922	0.395113	0.48709	0.454377	0.492249	0.430284	0.423041	0.391455	0.502978	0.320103	0.474705	0.506891	1.48025	0.468332	0.463624	0.414984	0.270067	0.491692	0.456989	0.574529	0.372498
		347	0.633395	0.46077	0.37735	0.370817	0.541335	0.240222	0.458576	0.402432	0.374391	0.441876	0.249598	1.17172	0.489081	0.469444	0.349867	0.473032	0.473499	0.363189	0.415093	0.381379	0.423665	1.2886	0.415486	0.298888	0.368172	0.359115	0.361859	0.455763	0.490115	0.348025	0.47811	0.279158	0.385558	0.377656	0.459775	0.349778	0.405513	0.520151	1.58146	0.433564	0.422044	0.407251	0.364746	0.376366	0.438959	0.483352	0.407792
		348	0.646438	0.519505	0.452448	0.352403	0.632512	0.284917	0.638795	0.479867	0.351317	0.439948	0.252952	1.29711	0.467403	0.509551	0.387368	0.473032	0.439324	0.304475	0.402452	0.416302	0.307353	0.785143	0.42358	0.411326	0.45605	0.40488	0.399792	0.421233	0.447232	0.465584	0.487249	0.49136	0.4607	0.383753	0.373688	0.345938	0.460659	0.642766	1.24458	0.494192	0.463624	0.434167	0.398213	0.435922	0.438642	0.477059	0.366329
		349	0.629068	0.503674	0.388654	0.315267	0.703788	0.25165	0.463326	0.446021	0.287413	0.407712	0.358988	0.991293	0.447565	0.485211	0.364661	0.500638	0.539196	0.344487	0.446715	0.475468	0.41544	0.940396	0.436124	0.216404	0.402501	0.396981	0.375335	0.525047	0.466109	0.405198	0.501035	0.408591	0.353246	0.361588	0.381198	0.336109	0.386733	0.483121	1.27726	0.466741	0.442952	0.432402	0.342072	0.474493	0.503225	0.584768	0.395628
		350	0.61594	0.460932	0.487207	0.307106	0.518862	0.234327	0.630661	0.406785	0.32633	0.445107	0.290904	1.3848	0.442248	0.402032	0.32451	0.413226	0.349633	0.271878	0.373606	0.49312	0.398543	0.591171	0.451465	0.469806	0.331103	0.403983	0.354901	0.418355	0.363135	0.37043	0.493554	0.451994	0.358602	0.390478	0.450487	0.341442	0.460156	0.429662	1.23995	0.432651	0.373282	0.391928	0.282768	0.383395	0.479802	0.469628	0.378492
		351	0.608545	0.446211	0.460885	0.340071	0.509229	0.214245	0.554226	0.44789	0.418502	0.393036	0.344706	1.20655	0.416276	0.497694	0.37469	0.480644	0.494852	0.279332	0.453292	0.433232	0.367138	0.604078	0.489844	0.455124	0.380957	0.467879	0.357407	0.413707	0.514424	0.385884	0.46817	0.436789	0.389036	0.37982	0.41062	0.354359	0.432243	0.509492	1.27176	0.461929	0.441596	0.402567	0.368549	0.367896	0.443261	0.560574	0.365638
		352	0.590322	0.48373	0.437283	0.3033	0.582424	0.22061	0.390286	0.446021	0.363059	0.381641	0.381544	1.14821	0.423638	0.508521	0.329623	0.488255	0.470444	0.3008	0.384234	0.445	0.30194	0.459102	0.46538	0.406246	0.43876	0.511667	0.398545	0.380061	0.507019	0.342238	0.444186	0.231581	0.424919	0.387325	0.419495	0.323657	0.534919	0.49955	1.29229	0.475204	0.546771	0.363399	0.366858	0.445695	0.390503	0.499866	0.353815
		353	0.593624	0.478981	0.340874	0.304381	0.613896	0.199635	0.542921	0.466686	0.345999	0.384646	0.37551	1.188	0.472106	0.456668	0.322395	0.623101	0.568074	0.277133	0.447478	0.483668	0.354137	0.842403	0.413031	0.412456	0.448572	0.457106	0.411458	0.47325	0.449043	0.339918	0.479333	0.418812	0.357476	0.35505	0.435466	0.354359	0.330058	0.505171	1.14916	0.544531	0.467665	0.499145	0.19974	0.428621	0.486172	0.445203	0.397166
		354	0.802488	0.522035	0.464318	0.814263	0.617419	0.267442	0.655074	0.513283	0.539066	0.469364	0.465477	1.33482	1.20281	0.683966	0.474179	0.501703	0.560749	0.329103	0.670079	0.364981	0.408945	1.77299	0.543897	0.607673	0.357878	0.480437	0.353653	0.600749	0.546129	0.404296	0.582128	0.625118	0.477605	0.377772	0.533547	0.324779	0.398568	0.613958	1.07368	0.590736	0.642067	0.481892	0.406676	0.497169	0.450505	0.532896	0.404873
		355	0.961569	0.541656	0.547715	1.0102	0.715358	0.2769	0.916703	0.60546	0.513121	0.50682	0.579115	1.33273	1.58074	0.775508	0.526823	0.746985	0.560961	0.389029	0.824385	0.445177	0.340934	2.26821	0.636341	0.883687	0.47334	0.487439	0.470241	0.375191	0.524085	0.395541	0.614876	0.680771	0.585618	0.393026	0.663995	0.351746	0.400601	0.675909	1.65491	0.567627	0.792407	0.424011	0.346527	0.535093	0.523919	0.530105	0.400426
		356	1.06459	0.523618	0.539278	0.743529	0.721769	0.31482	0.954909	0.669817	0.636146	0.586717	0.592737	1.22196	1.39382	0.797663	0.50781	0.781137	0.620546	0.419005	0.786937	0.397778	0.530892	2.84855	0.700493	1.0823	0.47334	0.555454	0.463711	0.459526	0.516842	0.410346	0.603889	0.825376	0.659449	0.400449	0.662425	0.386849	0.430881	0.818556	1.03262	0.552069	0.738027	0.403697	0.31475	0.500944	0.500548	0.630811	0.408814
		357	3.29033	0.831966	0.587195	1.16204	1.44901	0.84872	3.65999	1.44623	1.18792	1.69367	1.51298	1.10362	3.04216	1.387	0.95153	2.24023	0.796083	0.880761	1.65003	0.461221	1.16964	11.9916	1.80403	3.99608	0.544738	0.815864	0.841137	0.657194	0.722335	0.433521	0.937728	2.46219	1.31665	0.580068	1.43734	0.487406	0.496354	2.63636	0.916375	1.15814	1.63223	0.399024	0.483993	0.800678	0.753613	0.801309	0.515387
		358	4.24633	0.836865	0.554435	0.878732	1.51772	0.91239	3.8601	1.64138	1.46579	2.11912	1.42592	1.28771	2.57424	1.3833	1.03622	2.44852	0.72509	1.08032	1.41883	0.487944	1.31044	19.2461	1.93609	5.67786	0.577137	0.861089	0.960782	0.623105	0.732603	0.488374	0.914838	2.46608	1.33074	0.615589	1.3765	0.558553	0.412447	3.09341	1.10867	1.13503	1.38391	0.39274	0.666155	0.791948	0.772556	0.782003	0.523785
		359	3.19089	0.723856	0.457743	0.640393	0.945563	0.648085	2.55517	1.16058	0.97136	1.49862	0.926721	1.14629	1.98393	0.986523	0.77827	1.80401	0.6293	0.790359	0.974891	0.464777	0.920117	13.7063	1.2502	3.6599	0.517636	0.723264	0.804451	0.558692	0.566665	0.42734	0.937387	1.71989	1.01449	0.496797	1.02609	0.457255	0.497705	2.14862	1.11474	0.888399	1.04816	0.427082	0.495644	0.666055	0.693166	0.751302	0.4227
		360	3.20871	0.693143	0.528979	0.494446	0.978003	0.614075	2.64403	1.04577	0.859804	1.34977	0.962886	1.1786	3.15126	1.1462	0.704487	1.60828	0.672004	0.720753	1.23594	0.466915	0.781061	13.0744	1.13866	3.37429	0.557763	0.567664	0.712871	0.672467	0.645178	0.392065	1.9845	1.60333	0.996357	0.470549	1.09674	0.454356	0.535935	1.88538	1.13065	0.87421	1.5156	0.374191	0.359023	0.786347	0.69866	0.647326	0.496888
		361	2.21734	0.557648	0.551002	0.449767	0.847323	0.440357	1.66086	0.823856	0.637513	0.952768	0.661947	1.02578	1.8737	0.77118	0.56028	1.18161	0.607535	0.556004	0.846129	0.413101	0.703954	8.34811	0.838434	2.09282	0.484194	0.522257	0.570578	0.591231	0.537975	0.502146	1.47102	1.07152	0.721341	0.431153	0.797769	0.376745	0.406183	1.35816	1.26338	0.792077	1.07377	0.39999	0.417699	0.722879	0.607128	0.669422	0.425094
		362	1.53304	0.446211	0.498219	0.392826	0.656922	0.318276	1.1349	0.597986	0.458375	0.71161	0.448955	1.22092	1.14279	0.723141	0.573667	0.844494	0.545295	0.453762	0.625803	0.474583	0.515291	5.03269	0.606055	1.18315	0.351847	0.513461	0.464959	0.590567	0.554434	0.428505	1.06597	0.844299	0.571066	0.400961	0.593239	0.3069	0.466576	0.859473	1.25008	0.440424	0.718696	0.35582	0.400748	0.510332	0.552341	0.644997	0.379689
		363	1.1255	0.468373	0.478196	0.364679	0.672015	0.318306	0.850665	0.492114	0.466427	0.575897	0.482893	1.17555	0.764041	0.499754	0.390715	0.77529	0.474514	0.371275	0.607848	0.406863	0.486051	3.06264	0.497027	0.931992	0.457256	0.396807	0.445515	0.458862	0.40964	0.36129	0.815478	0.507005	0.568155	0.373863	0.483153	0.346964	0.457276	0.796804	1.02279	0.488246	0.544973	0.476254	0.421079	0.433439	0.484599	0.531954	0.378833
		364	0.90936	0.4546	0.417259	0.289507	0.558666	0.17731	0.619344	0.447273	0.398845	0.489076	0.458563	1.14769	0.642461	0.476764	0.530878	0.539751	0.457432	0.32589	0.49933	0.443393	0.439702	2.19343	0.472906	0.640723	0.391811	0.416723	0.479278	0.400647	0.426999	0.374291	0.701838	0.4216	0.481362	0.365463	0.451531	0.314665	0.326842	0.673756	0.903073	0.367211	0.461382	0.407887	0.338897	0.37454	0.476161	0.538478	0.391172
		365	1.20597	0.486099	0.510955	0.711576	0.699614	0.336493	0.921902	0.644491	0.596968	0.584112	0.470165	1.2527	1.13778	0.628397	0.343533	0.699906	0.57113	0.360778	0.757854	0.462284	0.495146	4.38064	0.598304	0.982852	0.385376	0.419597	0.465387	0.48963	0.435153	0.340688	0.80982	0.74602	0.534996	0.364427	0.744968	0.370937	0.471657	0.777639	1.27668	0.564888	0.80724	0.352112	0.383387	0.536918	0.488024	0.529873	0.3605
		366	1.18523	0.488791	0.477621	0.580615	0.62353	0.308955	0.800247	0.58927	0.521596	0.571702	0.469271	1.37801	1.00004	0.738811	0.462557	0.791223	0.638242	0.356814	0.66679	0.384758	0.44728	4.07113	0.560096	1.01618	0.420592	0.36522	0.457597	0.439162	0.453271	0.338885	0.8253	0.584351	0.63399	0.40729	0.724307	0.330111	0.430211	0.689602	0.935749	0.705823	0.73353	0.346628	0.31475	0.518019	0.517435	0.583133	0.338567
		367	0.925024	0.52995	0.496365	0.425861	0.694805	0.297936	0.581586	0.47301	0.46506	0.488687	0.392706	1.23441	0.652073	0.586244	0.459919	0.638857	0.522716	0.310138	0.587105	0.426994	0.448363	2.78872	0.545323	0.708821	0.407808	0.444365	0.386451	0.40109	0.414313	0.368627	0.685052	0.531351	0.560447	0.367604	0.56173	0.317659	0.402968	0.711503	1.16737	0.599212	0.635993	0.373709	0.398418	0.462759	0.500827	0.631752	0.363585
		368	0.760766	0.497654	0.50366	0.408712	0.573442	0.227552	0.512625	0.406066	0.325783	0.417456	0.359881	1.14943	0.546956	0.531706	0.36695	0.531262	0.474101	0.270995	0.478086	0.443393	0.35782	1.98606	0.456032	0.684243	0.366638	0.38424	0.422586	0.361246	0.491471	0.350599	0.608665	0.269713	0.530961	0.331978	0.560686	0.332174	0.394002	0.597244	1.28275	0.454613	0.553067	0.415466	0.324916	0.452725	0.437005	0.576148	0.336339
		369	0.6962	0.435603	0.454877	0.407756	0.566379	0.231993	0.475987	0.44405	0.328517	0.409466	0.311441	1.45908	0.451553	0.55542	0.379977	0.576566	0.413501	0.27492	0.514759	0.447669	0.4215	1.39953	0.433561	0.480833	0.387064	0.398244	0.377279	0.559356	0.507475	0.390778	0.571177	0.305193	0.462672	0.351454	0.476996	0.305588	0.464544	0.481387	1.25875	0.394663	0.561161	0.419656	0.303522	0.391615	0.427045	0.535918	0.412589
		370	1.26357	0.54815	0.488924	0.742954	0.77508	0.385144	1.11818	0.688089	0.64544	0.662133	0.677576	1.10258	1.30926	0.682727	0.494957	0.901826	0.534925	0.399249	0.689296	0.417909	0.52721	4.41831	0.706421	1.41056	0.437236	0.476135	0.444256	0.579499	0.517439	0.451032	1.20744	0.878697	0.746233	0.402974	0.765837	0.348561	0.433929	0.955732	1.04708	0.766686	0.804099	0.525097	0.417699	0.594911	0.531925	0.563828	0.47547
		371	2.12936	0.659425	0.514243	1.21153	0.917947	0.533854	1.94555	1.01111	0.884518	0.979004	1.012	1.00444	2.123	0.932917	0.644092	1.47113	0.525771	0.654572	0.831212	0.509872	0.786473	10.1443	0.955728	2.88441	0.527612	0.553843	0.69328	0.693495	0.581313	0.417044	2.1345	1.45376	1.0699	0.506373	1.11553	0.389938	0.428681	1.65369	1.0465	0.796198	1.13018	0.406286	0.486323	0.738911	0.638925	0.811317	0.507514
		372	1.60681	0.5882	0.481483	0.756943	0.77154	0.338388	1.3461	0.869426	0.552311	0.778071	0.646538	1.279	1.27306	0.755914	0.39935	1.2216	0.508076	0.467354	0.619989	0.471736	0.618612	6.74173	0.672662	1.8202	0.380629	0.491924	0.562238	0.603184	0.449043	0.411887	1.5263	0.880555	0.823626	0.435412	0.796313	0.37281	0.466074	1.22675	1.33365	0.612019	0.778707	0.340343	0.497974	0.652381	0.564052	0.518462	0.415158
		373	1.22659	0.585195	0.449161	0.552018	0.627387	0.286766	0.957396	0.573595	0.463146	0.575548	0.484007	1.28579	0.870181	0.589028	0.323278	0.857942	0.493023	0.358895	0.603047	0.438407	0.521362	4.58699	0.567279	1.02269	0.437959	0.534814	0.466071	0.399983	0.488001	0.412403	1.05307	0.643095	0.657283	0.400798	0.60044	0.293136	0.498386	0.802127	1.24227	0.53149	0.699822	0.414984	0.31603	0.566362	0.461075	0.661281	0.323318
		374	0.9465	0.467738	0.477621	0.369609	0.586915	0.262274	0.737616	0.538095	0.367433	0.432246	0.362562	1.27935	0.665775	0.497791	0.391076	0.63939	0.498108	0.356814	0.476311	0.472444	0.380564	2.5308	0.487389	0.675755	0.41078	0.419414	0.361859	0.467938	0.450105	0.350346	0.798057	0.430588	0.50287	0.375248	0.44809	0.333581	0.398747	0.710487	0.798973	0.524396	0.489915	0.427565	0.368983	0.472543	0.409231	0.496844	0.326578
		375	0.783338	0.470904	0.391512	0.381379	0.500547	0.242086	0.521667	0.44561	0.416451	0.44681	0.318135	1.03788	0.557795	0.511193	0.350041	0.579573	0.474715	0.298508	0.440901	0.355542	0.432114	2.21921	0.483573	0.507099	0.349271	0.357147	0.414381	0.37984	0.437723	0.371849	0.678312	0.486241	0.488029	0.337679	0.437336	0.319256	0.435626	0.547388	1.05489	0.449579	0.52228	0.312285	0.263282	0.417022	0.420561	0.599648	0.404873
		376	0.682675	0.444628	0.488778	0.260475	0.583392	0.239859	0.553554	0.396098	0.294247	0.401025	0.289777	1.18269	0.39286	0.519445	0.334202	0.558158	0.449906	0.292134	0.416356	0.321859	0.432549	1.53311	0.452376	0.298888	0.376769	0.414215	0.344482	0.429201	0.471541	0.354084	0.591609	0.353091	0.394764	0.323798	0.449031	0.285836	0.402465	0.419287	1.10347	0.389864	0.35665	0.380005	0.353517	0.417022	0.435533	0.550566	0.391512
		377	0.661053	0.512849	0.421551	0.28983	0.564125	0.169777	0.551514	0.47685	0.344086	0.406748	0.22146	1.39455	0.490001	0.54398	0.418188	0.434452	0.477357	0.248948	0.427234	0.385656	0.47912	1.14056	0.45512	0.457385	0.358196	0.390162	0.424249	0.466167	0.428355	0.379054	0.567366	0.356976	0.474323	0.352618	0.459041	0.32188	0.445094	0.534277	1.32902	0.432182	0.449247	0.364529	0.365796	0.447385	0.408254	0.628251	0.392884
		378	0.606045	0.45824	0.502939	0.305336	0.714707	0.212517	0.602169	0.411876	0.3251	0.409753	0.35162	0.985111	0.490921	0.464907	0.298804	0.398713	0.393564	0.233907	0.364254	0.421654	0.331615	0.996108	0.389768	0.445801	0.378062	0.423908	0.386866	0.404188	0.448142	0.335672	0.5397	0.220261	0.353153	0.324496	0.405517	0.315226	0.429697	0.445942	1.00544	0.467197	0.443395	0.38097	0.289119	0.437226	0.438642	0.472881	0.36701
		379	0.6066	0.421044	0.437712	0.256809	0.497024	0.237358	0.482541	0.40274	0.32551	0.390882	0.26322	1.17329	0.376397	0.475943	0.339303	0.498341	0.412888	0.287709	0.444689	0.362134	0.297398	1.26591	0.337591	0.442687	0.397996	0.432338	0.364353	0.410829	0.439382	0.407903	0.507446	0.348749	0.359634	0.339913	0.397686	0.31841	0.422083	0.516264	1.292	0.511811	0.420923	0.411441	0.388892	0.490525	0.42976	0.508933	0.380721
		380	0.581861	0.446211	0.450156	0.354622	0.553857	0.196315	0.589048	0.324268	0.292607	0.360164	0.345599	1.09082	0.386827	0.512014	0.377339	0.362253	0.462918	0.242323	0.417119	0.38868	0.306706	1.0152	0.438461	0.258219	0.357955	0.293974	0.420495	0.413264	0.448436	0.351379	0.507046	0.335587	0.377013	0.324741	0.429412	0.333581	0.380302	0.39163	1.24661	0.379561	0.489693	0.422881	0.257354	0.403859	0.411794	0.611274	0.313899
		381	0.582477	0.479767	0.45431	0.343358	0.593026	0.199316	0.518271	0.419042	0.323062	0.404256	0.261433	1.3538	0.348277	0.467078	0.42365	0.445958	0.467802	0.273208	0.416869	0.447492	0.240648	0.947638	0.425971	0.255958	0.352089	0.438617	0.295286	0.369658	0.468972	0.365667	0.486297	0.311562	0.364804	0.335201	0.377861	0.400517	0.515804	0.545221	1.11388	0.490071	0.465645	0.34518	0.320895	0.494822	0.431283	0.532896	0.387571
		382	0.574883	0.454438	0.466892	0.329874	0.546461	0.198937	0.474631	0.353433	0.307903	0.351497	0.283303	1.24173	0.385293	0.482024	0.368008	0.403839	0.451322	0.220948	0.459869	0.334866	0.319272	0.774806	0.396382	0.397201	0.417379	0.457106	0.388811	0.32428	0.444814	0.402624	0.421731	0.450288	0.313048	0.338167	0.471149	0.299219	0.382334	0.460218	0.997631	0.321685	0.462282	0.385961	0.203978	0.40073	0.45449	0.443105	0.339082
		383	0.577342	0.441623	0.420976	0.264085	0.506975	0.400512	0.521219	0.408766	0.247826	0.400964	0.407442	1.05408	0.420673	0.495523	0.35849	0.368799	0.379727	0.378032	0.476311	0.403826	0.255804	0.873355	0.484827	0.368953	0.361419	0.392853	0.264298	0.308786	0.548395	0.282238	0.462571	0.370915	0.359829	0.317783	0.379318	0.312888	0.348671	0.439604	1.07831	0.36652	0.480699	0.390798	0.289758	0.438269	0.41942	0.597088	0.385177
		384	0.582894	0.5214	0.463322	0.29476	0.689997	0.66021	0.541341	0.364746	0.363059	0.417456	0.110737	1.17059	0.434886	0.416867	0.399699	0.315362	0.560749	0.457423	0.388536	0.376027	0.423018	0.733547	0.391194	0.400888	0.361901	0.445619	0.370186	0.381611	0.50536	0.377645	0.463983	0.329843	0.342264	0.342356	0.424918	0.339008	0.42666	0.473329	1.24169	0.486863	0.518904	0.386773	0.335094	0.469017	0.431727	0.426591	0.315777
		385	0.574086	0.456021	0.405956	0.257567	0.561237	0.415046	0.413804	0.365475	0.322378	0.402492	0.32751	1.24521	0.421491	0.411718	0.344591	0.38137	0.413902	0.415291	0.362991	0.349304	0.347206	0.468387	0.391472	0.476589	0.33368	0.37365	0.348236	0.462625	0.414617	0.373652	0.438752	0.36441	0.402751	0.352979	0.452677	0.349873	0.425644	0.345228	0.916086	0.43882	0.44969	0.303423	0.347372	0.474096	0.417186	0.540096	0.436061
		386	0.563394	0.461729	0.440716	0.309817	0.649208	0.280704	0.517824	0.419144	0.257244	0.394677	0.32975	1.14185	0.38018	0.433567	0.237711	0.328987	0.443807	0.314682	0.349324	0.449099	0.412192	0.691763	0.429852	0.270361	0.390277	0.352836	0.344629	0.496049	0.417793	0.390778	0.484497	0.289548	0.354938	0.328068	0.411778	0.327593	0.454574	0.402872	1.06992	0.428987	0.430139	0.400802	0.273242	0.435526	0.400793	0.438448	0.359128
		387	0.56587	0.421679	0.526258	0.317472	0.55738	0.308591	0.388023	0.398069	0.312401	0.36481	0.145115	1.08421	0.467403	0.489344	0.429635	0.482064	0.466174	0.284219	0.441914	0.408824	0.270748	0.786691	0.405109	0.394104	0.426545	0.346557	0.334894	0.44049	0.517591	0.320604	0.502106	0.312171	0.423599	0.326754	0.418038	0.288449	0.364056	0.455748	1.31283	0.447284	0.507225	0.371614	0.145942	0.409982	0.44354	0.461024	0.362388
		388	1.37491	0.530101	0.458027	0.722208	0.46652	0.377899	0.983177	0.562487	0.622093	0.482051	0.428198	1.18591	1.21457	0.685302	0.456224	0.559568	0.399262	0.338481	0.616451	0.452478	0.432984	3.87719	0.604351	1.13173	0.433859	0.427313	0.344347	0.490958	0.479543	0.383563	0.600572	0.863052	0.577733	0.353141	0.72879	0.342849	0.453212	0.713521	0.764851	0.572439	0.736006	0.34937	0.231517	0.542519	0.518577	0.570103	0.424238
		389	1.15662	0.490686	0.44844	0.529686	0.61807	0.268655	0.687186	0.602144	0.52336	0.42443	0.378411	1.32271	0.813123	0.592841	0.305497	0.625586	0.425699	0.327721	0.580278	0.383518	0.366268	2.80265	0.488022	0.715883	0.374203	0.485105	0.459957	0.459526	0.453878	0.314554	0.542452	0.595822	0.550404	0.34466	0.578218	0.326556	0.437647	0.53788	1.0092	0.542692	0.628811	0.359845	0.386139	0.455729	0.476326	0.635468	0.399569
		390	0.891292	0.416457	0.401957	0.392826	0.590455	0.261198	0.513757	0.474047	0.396248	0.44403	0.302066	1.20951	0.609229	0.523871	0.400582	0.553554	0.547324	0.293504	0.470247	0.498814	0.307353	1.99893	0.470451	0.431955	0.397754	0.410628	0.467881	0.410165	0.46792	0.400172	0.509622	0.443158	0.485314	0.321972	0.515086	0.250818	0.398747	0.506756	1.02886	0.520496	0.484975	0.3821	0.260952	0.418451	0.443375	0.603364	0.339257
		391	1.05229	0.528841	0.44329	0.546765	0.476471	0.268988	0.909689	0.58615	0.485947	0.465107	0.452762	1.24739	0.988693	0.649536	0.487566	0.594785	0.452135	0.31534	0.598996	0.388503	0.411757	2.99507	0.531354	0.869563	0.413433	0.377961	0.433421	0.418355	0.476822	0.314422	0.56586	0.616907	0.48775	0.339401	0.633519	0.370472	0.443911	0.721878	0.785382	0.617052	0.582512	0.377416	0.35458	0.505513	0.502628	0.617319	0.417553
		392	3.64282	0.829435	0.550719	1.88115	1.26568	1.02867	3.96526	1.54619	1.34017	1.72949	1.66055	1.18391	3.07815	1.13713	0.8744	2.44392	0.837973	0.936025	1.49674	0.455869	1.20711	15.3395	1.82073	4.48596	0.571271	0.835607	0.892131	0.512872	0.606979	0.435325	1.96262	2.52977	1.57917	0.499915	1.48482	0.531967	0.446791	2.93707	0.71627	1.08219	1.5783	0.470935	0.593075	0.83587	0.709014	0.90621	0.496373
		393	4.13443	0.699475	0.528833	1.4689	1.18959	1.01334	3.92862	1.8416	1.35355	1.98011	1.67484	1.75366	2.61443	1.13084	0.933738	2.63504	0.754381	1.00938	1.36419	0.487767	1.26451	17.8641	1.77506	4.96255	0.618548	0.848531	0.952027	0.519513	0.632795	0.464296	1.6024	2.80149	1.74269	0.553564	1.57958	0.502471	0.451526	3.85938	1.30242	1.03528	1.47987	0.346946	0.597313	0.785826	0.773812	0.859226	0.491916
		394	3.08107	0.636638	0.522679	0.844573	1.0162	0.678806	2.50678	1.16276	0.749478	1.38654	0.943917	6.18792	1.53759	0.817772	0.549891	1.94116	0.601223	0.760805	0.946058	0.369789	0.977514	11.9869	1.21451	2.94572	0.525277	0.656859	0.778746	0.57795	0.470186	0.515279	1.12313	1.53125	1.23484	0.460345	1.06345	0.410726	0.483157	2.75105	3.08948	0.84745	0.929947	0.408216	0.547318	0.640261	0.665341	0.62338	0.479237
		395	2.07103	0.606237	0.450448	0.555052	0.854703	0.451754	1.66923	0.852395	0.552721	0.943086	0.763749	4.27108	1.00863	0.606034	0.448473	1.15773	0.65248	0.543374	0.593932	0.446607	0.649805	7.33291	0.701972	1.96146	0.453879	0.52028	0.566542	0.423889	0.454182	0.38408	0.819701	0.890321	0.826918	0.403928	0.783368	0.37683	0.479439	1.78567	2.58401	0.611106	0.713535	0.474477	0.370879	0.535875	0.568569	0.686878	0.482837
		396	1.43752	0.46062	0.435283	0.425159	0.614213	0.347072	0.859035	0.637643	0.468067	0.61522	0.493835	2.71134	0.678659	0.557479	0.424696	0.866785	0.603264	0.39946	0.679181	0.325237	0.410027	4.97234	0.559582	1.25293	0.390682	0.510587	0.46941	0.389137	0.470489	0.403779	0.638977	0.690688	0.657004	0.373421	0.542422	0.370091	0.501937	1.27921	1.63814	0.554364	0.512165	0.323089	0.465992	0.406989	0.507196	0.533127	0.373354
		397	1.06089	0.539287	0.426983	0.344931	0.546144	0.270959	0.668866	0.5491	0.426827	0.536902	0.357874	1.61364	0.50677	0.485629	0.452168	0.744145	0.435868	0.325468	0.410042	0.43947	0.40938	3.14002	0.50957	0.815032	0.308989	0.441848	0.418685	0.436063	0.470631	0.35756	0.55245	0.356976	0.536401	0.31783	0.466459	0.29285	0.395866	0.886426	1.3348	0.343881	0.493291	0.319217	0.36029	0.464063	0.437107	0.51288	0.393916
		398	0.864405	0.468061	0.432279	0.32507	0.530733	0.214169	0.48616	0.407308	0.386146	0.394277	0.309654	1.46683	0.49133	0.488314	0.453749	0.553376	0.436281	0.310178	0.440901	0.492765	0.311906	2.1341	0.41896	0.666432	0.360367	0.348525	0.391036	0.403967	0.475011	0.375456	0.535594	0.347515	0.519031	0.32331	0.391116	0.293887	0.430378	0.685417	1.16737	0.475661	0.509701	0.360492	0.379572	0.470582	0.49277	0.524985	0.334626
		399	0.751892	0.343486	0.425413	0.286347	0.522068	0.162578	0.521667	0.390287	0.279771	0.413825	0.376624	1.45995	0.490512	0.449446	0.481047	0.574081	0.510919	0.322018	0.287857	0.425577	0.258616	1.77713	0.398837	0.383077	0.352648	0.35571	0.364072	0.467274	0.49494	0.407255	0.48205	0.418204	0.439565	0.313385	0.467285	0.327403	0.429865	0.575628	1.22781	0.41412	0.443395	0.332928	0.264767	0.429267	0.442613	0.714078	0.389459
		400	0.671894	0.429271	0.428563	0.271416	0.471012	0.195239	0.463102	0.453915	0.324553	0.459559	0.496062	1.12374	0.394087	0.460064	0.358676	0.496044	0.498721	0.261921	0.450766	0.427893	0.339851	1.19318	0.399406	0.544966	0.343241	0.347088	0.327667	0.418134	0.41054	0.349575	0.425142	0.368904	0.436096	0.303798	0.425239	0.29632	0.397552	0.471311	1.01816	0.4736	0.433515	0.416278	0.366858	0.395651	0.428453	0.44403	0.320234
		401	0.638407	0.48388	0.400953	0.626544	0.38304	0.228552	0.527313	0.439902	0.356238	0.3796	0.316801	1.16937	0.396745	0.430171	0.351808	0.477459	0.534111	0.259616	0.370581	0.369966	0.311259	0.830518	0.413718	0.346078	0.3943	0.426773	0.348652	0.436727	0.413565	0.355625	0.454267	0.258073	0.337001	0.298411	0.411984	0.310169	0.377421	0.451861	0.799551	0.485272	0.480256	0.404026	0.295481	0.465763	0.409726	0.522888	0.36376
		402	0.619373	0.375771	0.410968	0.542524	0.613579	0.246436	0.479382	0.34752	0.332344	0.398923	0.216113	1.31688	0.416173	0.499448	0.39935	0.471978	0.542853	0.210227	0.459369	0.360881	0.307141	1.00799	0.381041	0.320927	0.418103	0.417263	0.337401	0.398433	0.388345	0.288927	0.440751	0.196084	0.45553	0.348011	0.420125	0.277309	0.4187	0.446674	1.23417	0.706736	0.37598	0.397895	0.278108	0.423666	0.460643	0.553357	0.331541
		403	0.597403	0.414873	0.393803	0.381632	0.618705	0.221641	0.506743	0.379385	0.364426	0.441764	0.255179	0.980322	0.413924	0.416979	0.398292	0.471978	0.512346	0.24908	0.474798	0.378343	0.250179	1.0214	0.387999	0.441278	0.417292	0.388908	0.371996	0.393342	0.402993	0.36811	0.417167	0.259779	0.303563	0.297515	0.414908	0.282366	0.465393	0.492927	1.32815	0.478856	0.447214	0.409664	0.206513	0.40073	0.458727	0.600573	0.356044
		404	0.569351	0.428162	0.353173	0.318932	0.606516	0.242314	0.451798	0.382711	0.279088	0.377282	0.382438	1.06757	0.439487	0.312132	0.30444	0.289165	0.494451	0.261249	0.3936	0.429854	0.263382	0.730452	0.35989	0.312455	0.365278	0.4187	0.416325	0.380947	0.457348	0.393991	0.419884	0.310937	0.331552	0.312896	0.393409	0.366536	0.338008	0.385576	1.16361	0.493736	0.388115	0.374038	0.351187	0.440344	0.387445	0.509858	0.362388
		405	0.551013	0.419623	0.435	0.32552	0.627053	0.224111	0.41154	0.34866	0.311456	0.369066	0.207631	0.948451	0.415764	0.467593	0.319234	0.362785	0.455804	0.229034	0.431035	0.397234	0.321649	0.47303	0.411209	0.377719	0.309395	0.39483	0.387698	0.41592	0.369174	0.345451	0.424648	0.257616	0.345546	0.310744	0.375351	0.304741	0.38977	0.464823	1.13643	0.416637	0.386538	0.366777	0.32238	0.433961	0.413431	0.653139	0.395969
		406	0.534286	0.412343	0.438433	0.282807	0.481614	0.190026	0.422621	0.377825	0.422329	0.366912	0.402741	0.962384	0.361877	0.469138	0.391947	0.381193	0.420001	0.259866	0.432298	0.365158	0.431466	0.584981	0.37939	0.325449	0.3869	0.278899	0.332816	0.413264	0.439685	0.306184	0.428459	0.286912	0.35372	0.288242	0.353646	0.288639	0.370488	0.396818	1.01122	0.454378	0.361603	0.297138	0.303739	0.420152	0.393599	0.351928	0.3533
		407	0.543306	0.392549	0.461031	0.334439	0.486739	0.184979	0.347554	0.461902	0.262289	0.401877	0.340458	1.17006	0.387542	0.461915	0.363603	0.361365	0.426312	0.222199	0.377408	0.432346	0.276818	0.65979	0.44827	0.367544	0.324668	0.360735	0.360465	0.417912	0.419908	0.373267	0.441175	0.301476	0.285905	0.31285	0.407284	0.35127	0.3913	0.59249	0.938352	0.470392	0.51442	0.354207	0.411554	0.450117	0.439619	0.565446	0.296422
		408	0.539524	0.517598	0.412685	0.213914	0.624815	0.181614	0.544052	0.332778	0.351454	0.361128	0.24469	1.00766	0.442759	0.444603	0.343533	0.43109	0.466174	0.22345	0.385497	0.388857	0.35956	0.566936	0.384804	0.342408	0.33175	0.360552	0.409661	0.472143	0.389407	0.352534	0.471358	0.198568	0.384154	0.306369	0.424918	0.375243	0.387403	0.458335	1.26945	0.510663	0.500929	0.408216	0.254806	0.394211	0.397583	0.584768	0.330003
		409	0.528099	0.456345	0.495644	0.276417	0.774111	0.783898	0.455417	0.326659	0.378902	0.369743	0.290231	1.06453	0.418628	0.376983	0.259536	0.419595	0.377297	0.407204	0.435337	0.44357	0.479555	0.413201	0.449074	0.334494	0.420428	0.389448	0.372412	0.425217	0.447535	0.298067	0.423495	0.225989	0.309198	0.285415	0.369927	0.284334	0.438831	0.398402	0.817769	0.384139	0.5115	0.384513	0.225794	0.396173	0.405196	0.49009	0.289737
		410	0.616251	0.706593	0.402669	0.207453	0.569902	4.00177	0.517824	0.430766	0.335624	0.437743	0.363015	1.25784	0.414333	0.452535	0.496538	0.36102	0.458647	1.82507	0.390811	0.458184	0.348289	0.344086	0.337526	0.255385	0.363107	0.32556	0.419248	0.843129	0.384723	0.354207	0.425365	0.357281	0.361605	0.308138	0.351983	0.264296	0.357636	0.426642	0.83107	0.41412	0.474417	0.363399	0.250363	0.403599	0.478876	0.419143	0.362554
		411	0.572887	0.544036	0.412685	0.278004	0.59912	2.416	0.409289	0.38343	0.312674	0.391282	0.240003	1.30216	0.390712	0.503261	0.227322	0.294302	0.441566	1.16021	0.384484	0.36302	0.334651	0.422486	0.413428	0.294661	0.307224	0.430187	0.413831	0.595658	0.450854	0.307217	0.403463	0.237934	0.389129	0.303484	0.389339	0.3436	0.418365	0.425057	0.929677	0.309556	0.47284	0.423045	0.139374	0.378837	0.419039	0.501947	0.354331
		412	0.647076	0.479293	0.397665	0.264969	0.595915	1.34377	0.622515	0.597258	0.27295	0.778922	0.304293	1.10275	0.447565	0.494076	0.378037	1.28053	0.394178	0.99487	0.405478	0.406863	0.290457	0.528247	0.437271	0.374606	0.401131	0.425702	0.312381	0.504904	0.393777	0.33927	0.38222	0.343798	0.439193	0.306462	0.376715	0.361109	0.417683	0.43917	1.14626	0.38689	0.394633	0.339048	0.31941	0.392919	0.42334	0.514977	0.354331
		413	0.644433	0.546728	0.3825	0.295518	0.631561	0.772682	0.530932	0.469068	0.318141	0.707466	0.216333	1.14255	0.348277	0.455012	0.2319	1.19771	0.345764	0.710336	0.435074	0.402763	0.411322	0.472535	0.361423	0.242669	0.378216	0.381549	0.362544	0.421454	0.415376	0.386917	0.401064	0.431213	0.360954	0.314176	0.470839	0.417275	0.355604	0.467274	1.06443	0.371097	0.537569	0.379358	0.260529	0.396955	0.409992	0.57476	0.301219
		414	0.617798	0.381468	0.390799	0.286979	0.588201	0.547191	0.437321	0.472076	0.278815	0.523251	0.216773	1.12278	0.348788	0.453676	0.29792	0.643451	0.492209	0.478312	0.517798	0.403826	0.317967	0.472535	0.396608	0.359629	0.365674	0.350502	0.248878	0.42566	0.400879	0.400435	0.382831	0.380528	0.361419	0.324485	0.345505	0.298373	0.360171	0.357905	1.18299	0.460325	0.386994	0.340496	0.271117	0.410503	0.4223	0.519866	0.314065
		415	0.650196	0.429121	0.387795	0.212832	0.537796	0.393828	0.381692	0.383225	0.210139	0.46041	0.301392	1.23868	0.427626	0.369036	0.310773	0.520643	0.406789	0.387238	0.495029	0.447492	0.391178	0.476651	0.359203	0.235329	0.37565	0.349962	0.352822	0.400425	0.425037	0.428758	0.367163	0.194834	0.328641	0.263181	0.384638	0.31439	0.386387	0.433563	1.03609	0.407482	0.42834	0.330021	0.248456	0.36072	0.41588	0.435426	0.327434
		416	0.612378	0.397934	0.400669	0.243901	0.456569	0.332204	0.475763	0.425161	0.386953	0.395466	0.299152	1.19497	0.368523	0.46243	0.254957	0.386142	0.364273	0.283586	0.383735	0.409001	0.268805	0.347182	0.362227	0.326858	0.326038	0.299895	0.378942	0.391793	0.412047	0.297174	0.351872	0.27637	0.30638	0.316259	0.385372	0.297812	0.422931	0.445807	0.913773	0.418684	0.39913	0.364034	0.216679	0.329189	0.427692	0.608715	0.40351
		417	0.598518	0.36707	0.358898	0.254393	0.390103	0.277567	0.446823	0.427337	0.28755	0.4004	0.288664	1.00218	0.419343	0.37214	0.32064	0.393043	0.498108	0.290211	0.316953	0.417378	0.361078	0.356962	0.403908	0.246635	0.358765	0.29271	0.29432	0.491844	0.415224	0.319702	0.366387	0.12695	0.365464	0.309941	0.36033	0.388446	0.356955	0.410646	1.08988	0.439511	0.446327	0.328727	0.245703	0.405424	0.437056	0.593141	0.419615
		418	1.22138	0.499237	0.436999	0.686715	0.636052	0.395147	0.974136	0.555014	0.565557	0.521548	0.561479	1.4144	1.28216	0.749317	0.480164	0.808744	0.44665	0.344684	0.814257	0.411671	0.41977	2.977	0.642495	0.864762	0.38224	0.425162	0.470938	0.456206	0.524996	0.351633	0.594126	0.663099	0.569466	0.324136	0.665762	0.338077	0.425979	0.61366	1.18704	0.658693	0.810394	0.428212	0.330433	0.504334	0.527776	0.577089	0.37061
		419	1.16168	0.502403	0.454594	0.531329	0.691266	0.25218	0.769267	0.49232	0.524864	0.472482	0.405422	1.09117	1.10577	0.71365	0.389832	0.663811	0.584342	0.332607	0.687534	0.335575	0.358043	3.1333	0.574237	0.898942	0.3471	0.356241	0.435647	0.509109	0.363884	0.314291	0.6119	0.558315	0.469906	0.307859	0.629552	0.27478	0.405167	0.571009	1.1026	0.624603	0.749041	0.360492	0.31306	0.442691	0.444352	0.605461	0.388769
		420	0.877409	0.447632	0.431421	0.416872	0.408719	0.23366	0.696003	0.477896	0.462873	0.441251	0.37015	1.07715	0.674365	0.530787	0.405858	0.604172	0.516617	0.295045	0.495542	0.441254	0.319707	2.06653	0.48859	0.625189	0.382076	0.353916	0.363803	0.3307	0.479695	0.312102	0.504094	0.306747	0.462951	0.305345	0.48242	0.291824	0.306544	0.472028	1.06125	0.443854	0.491948	0.360174	0.304379	0.481659	0.378843	0.617798	0.379008
		421	0.708437	0.475965	0.375917	0.296151	0.438271	0.217731	0.578875	0.481109	0.370713	0.368615	0.228608	1.20246	0.549922	0.526251	0.4696	0.514796	0.379526	0.289711	0.486689	0.396525	0.263605	1.07092	0.386852	0.403428	0.386582	0.483128	0.36686	0.415256	0.479088	0.269744	0.437658	0.303808	0.370067	0.311454	0.452264	0.300626	0.371169	0.331548	1.20092	0.420745	0.529696	0.376133	0.281923	0.358248	0.428124	0.576858	0.319037
		422	0.642523	0.545457	0.484058	0.25952	0.548715	0.251135	0.525733	0.442182	0.313357	0.441312	0.199137	1.27247	0.493886	0.467078	0.282429	0.353231	0.47777	0.257785	0.455567	0.404725	0.3862	0.953828	0.461499	0.42178	0.344447	0.435752	0.337255	0.391129	0.424733	0.39168	0.461877	0.293417	0.442763	0.296142	0.436293	0.292385	0.366937	0.449112	0.769188	0.530799	0.460926	0.398059	0.283613	0.412726	0.419255	0.489627	0.369413
		423	0.591795	0.393023	0.442149	0.279773	0.475186	0.175249	0.500636	0.302576	0.229113	0.386236	0.189982	1.01829	0.492046	0.483569	0.261476	0.410918	0.476342	0.270297	0.398401	0.362311	0.337898	0.782544	0.397519	0.331381	0.335281	0.311739	0.376729	0.418798	0.436964	0.297428	0.417943	0.322088	0.300281	0.304624	0.392779	0.299124	0.346639	0.393215	0.932858	0.413429	0.474182	0.30939	0.224732	0.43514	0.455035	0.494284	0.342167
		424	0.56888	0.465207	0.385221	0.258958	0.453681	0.19339	0.505163	0.342849	0.300522	0.376492	0.427758	1.25131	0.410959	0.514282	0.310959	0.4318	0.375669	0.157097	0.34376	0.341636	0.221799	0.87385	0.405849	0.390139	0.334722	0.357321	0.347123	0.457756	0.321911	0.290993	0.399299	0.334658	0.369314	0.289126	0.36315	0.276092	0.416679	0.408059	1.10752	0.438598	0.496432	0.294714	0.098711	0.403996	0.364201	0.615469	0.380205
		425	0.566119	0.44479	0.419688	0.217706	0.509229	0.15206	0.458799	0.326239	0.321558	0.37042	0.208965	1.76289	0.420775	0.477376	0.32874	0.550902	0.374442	0.228442	0.334408	0.34199	0.344394	0.91873	0.395407	0.209898	0.384575	0.361632	0.282641	0.352171	0.411896	0.312496	0.425542	0.368904	0.384619	0.277631	0.370454	0.285275	0.428681	0.440037	1.29866	0.405643	0.474417	0.366624	0.326618	0.41819	0.370621	0.487761	0.291625
		426	1.07117	0.397934	0.509093	0.236682	0.449173	0.13842	0.448179	0.395687	0.318278	0.405159	0.323716	13.9628	0.403494	0.409032	0.333144	0.364028	0.384611	0.249159	0.432548	0.435016	0.278548	0.613363	0.377053	0.500315	0.363107	0.348351	0.346989	0.283994	0.357692	0.388072	0.440222	0.458178	0.327237	0.274397	0.428575	0.260551	0.3776	0.412082	5.62924	0.366298	0.385196	0.318417	0.187884	0.421456	0.366104	0.543597	0.41653
		427	1.57816	0.377042	0.421122	0.296221	0.522385	0.172248	0.422621	0.419555	0.263792	0.358297	0.288224	19.3679	0.387849	0.446148	0.369065	0.32527	0.418987	0.308307	0.396125	0.305283	0.256451	0.498317	0.367415	0.288434	0.362055	0.392679	0.387429	0.31609	0.441799	0.314808	0.419943	0.302574	0.285059	0.289534	0.379948	0.250352	0.412101	0.395233	12.1494	0.524617	0.411043	0.328091	0.219444	0.441648	0.423657	0.545678	0.312693
		428	1.6588	0.413602	0.379067	0.25098	0.425749	0.128159	0.397076	0.348454	0.313084	0.369918	0.298272	19.2824	0.402574	0.415323	0.312888	0.406491	0.325627	0.499029	0.377408	0.406863	0.276818	0.677835	0.415025	0.188712	0.377493	0.426956	0.323913	0.452665	0.408426	0.353436	0.413579	0.302101	0.324513	0.279423	0.374524	0.303906	0.312127	0.326063	13.6305	0.467419	0.378222	0.288594	0.244641	0.341695	0.348569	0.603826	0.363926
		429	1.57172	0.412493	0.419405	0.230361	0.501198	0.155212	0.331722	0.304024	0.266799	0.348492	0.162751	16.4963	0.391121	0.438104	0.311482	0.354463	0.293905	0.660775	0.349324	0.398841	0.240648	0.470987	0.442459	0.350879	0.366079	0.274771	0.314191	0.360361	0.371734	0.308372	0.378867	0.342548	0.266275	0.266904	0.356993	0.251474	0.354756	0.407043	12.857	0.385743	0.509023	0.286004	0.287006	0.405549	0.349597	0.496134	0.420297
		430	1.23664	0.445102	0.360331	0.224911	0.569268	0.148817	0.490463	0.408037	0.25164	0.398923	0.28755	10.8569	0.467607	0.465631	0.229251	0.36102	0.451935	0.46522	0.47151	0.378887	0.354137	0.627291	0.398376	0.29974	0.300306	0.420137	0.352822	0.351507	0.510955	0.346353	0.403004	0.318996	0.309765	0.282774	0.426385	0.335263	0.337673	0.403156	8.60103	0.355318	0.431494	0.360492	0.27218	0.429664	0.436193	0.421934	0.358097
		431	0.954008	0.366435	0.359181	0.232313	0.504721	0.160047	0.481422	0.384682	0.217918	0.385897	0.290671	6.79233	0.400938	0.385945	0.331912	0.392688	0.521902	0.332304	0.338446	0.394918	0.441644	0.481294	0.40037	0.319518	0.335127	0.368625	0.301131	0.340439	0.427151	0.232796	0.394559	0.24258	0.329209	0.268917	0.438483	0.278716	0.354421	0.371314	5.11713	0.365151	0.443395	0.301481	0.147427	0.393429	0.383639	0.554761	0.345767
		432	0.797509	0.522983	0.382071	0.284268	0.471012	0.181356	0.480054	0.369109	0.264202	0.344584	0.258973	4.2507	0.366274	0.395951	0.329088	0.399245	0.444007	0.446004	0.337946	0.411848	0.163966	0.838782	0.423066	0.341278	0.36495	0.484382	0.35852	0.448902	0.42534	0.297682	0.404216	0.316834	0.264676	0.276724	0.395073	0.283117	0.44036	0.44192	3.61403	0.48938	0.392391	0.365647	0.375962	0.329053	0.366916	0.392405	0.315777
		433	0.703935	0.388435	0.395803	0.209475	0.560602	0.197725	0.471236	0.393295	0.289053	0.31602	0.271028	3.25854	0.401653	0.364402	0.405858	0.4725	0.411873	0.539238	0.407766	0.325769	0.422158	0.636051	0.369924	0.2924	0.33504	0.371682	0.34365	0.402639	0.363428	0.319956	0.362399	0.270795	0.354092	0.25926	0.376291	0.281435	0.365921	0.401138	2.47731	0.426926	0.369463	0.350982	0.337206	0.391218	0.400628	0.558939	0.341311
		434	0.629309	0.453179	0.411964	0.146144	0.470043	0.138283	0.501768	0.388419	0.220651	0.360964	0.228608	2.37409	0.396643	0.378834	0.225381	0.425431	0.401291	0.568002	0.381459	0.423261	0.299128	0.535985	0.487786	0.362464	0.354983	0.382629	0.315304	0.406623	0.406615	0.3385	0.396241	0.266757	0.296515	0.284263	0.352706	0.275817	0.405335	0.44364	1.84114	0.445223	0.307666	0.271822	0.305007	0.372193	0.384616	0.546851	0.255465
		435	0.603711	0.400938	0.405819	0.289774	0.351251	0.167746	0.343935	0.292197	0.293974	0.310697	0.30608	1.93226	0.368728	0.489748	0.320105	0.376766	0.444409	0.620763	0.467208	0.375141	0.374069	0.591171	0.400488	0.319239	0.303606	0.308865	0.286811	0.397105	0.48271	0.320604	0.375632	0.166011	0.310797	0.278841	0.391839	0.309989	0.34359	0.337453	1.84316	0.401301	0.32654	0.326479	0.251003	0.430832	0.385276	0.472419	0.302591
		436	0.583387	0.350766	0.419688	0.248269	0.512752	0.210698	0.423977	0.336104	0.31009	0.390205	0.206738	1.49774	0.408095	0.414502	0.285428	0.339606	0.387867	0.475888	0.382972	0.356782	0.340276	0.662886	0.370096	0.297758	0.272248	0.296124	0.328915	0.434071	0.37838	0.353953	0.393465	0.231733	0.37175	0.28766	0.383182	0.301187	0.428514	0.394082	1.20815	0.515462	0.458684	0.342603	0.285943	0.424449	0.37057	0.61826	0.385002
		437	0.562146	0.373241	0.420838	0.209166	0.479042	0.181311	0.432794	0.466686	0.331113	0.397507	0.305186	1.26211	0.398075	0.408323	0.279257	0.464544	0.406576	0.64123	0.361728	0.41238	0.287867	0.400294	0.411724	0.261038	0.331345	0.39429	0.392846	0.384045	0.452219	0.315972	0.376985	0.337294	0.295111	0.28068	0.394029	0.349873	0.387403	0.358339	1.19137	0.46811	0.439132	0.403379	0.341867	0.451036	0.418595	0.437755	0.397507
		438	0.544942	0.460932	0.34817	0.238142	0.429271	0.187267	0.359083	0.393295	0.302846	0.371784	0.328856	1.28205	0.360241	0.465937	0.377688	0.414635	0.390922	0.48736	0.354888	0.454983	0.171979	0.377607	0.365646	0.428563	0.398642	0.47057	0.336289	0.32251	0.307263	0.286484	0.38716	0.340233	0.348271	0.287637	0.35845	0.254838	0.429362	0.324343	0.937774	0.390085	0.450368	0.275212	0.290181	0.407249	0.382218	0.519172	0.347305
		439	0.546552	0.429271	0.398524	0.280082	0.389785	0.972483	0.401143	0.246216	0.396794	0.348379	0.326616	1.14786	0.392962	0.476666	0.266938	0.303323	0.450508	0.976116	0.395612	0.362843	0.322732	0.531837	0.43339	0.456255	0.27193	0.307968	0.349214	0.423003	0.400424	0.39322	0.387889	0.274038	0.389222	0.278806	0.317756	0.274876	0.405681	0.455884	1.05575	0.435168	0.460027	0.336306	0.312637	0.360595	0.379439	0.559402	0.346449
		440	0.547978	0.381941	0.371626	0.246865	0.609405	2.55677	0.433255	0.335273	0.3251	0.381477	0.371716	0.951673	0.430182	0.332756	0.26394	0.300139	0.534925	1.76326	0.419394	0.382797	0.316672	0.693311	0.378983	0.256794	0.358601	0.207286	0.308212	0.380504	0.391663	0.306437	0.36841	0.287994	0.323378	0.279528	0.433689	0.267576	0.368969	0.397969	0.950786	0.44431	0.486317	0.363717	0.205885	0.454811	0.406782	0.468224	0.282537
		441	0.541976	0.423898	0.341158	0.239659	0.418035	1.48232	0.423977	0.227635	0.324553	0.372348	0.198244	0.972659	0.405437	0.433163	0.330494	0.295357	0.507663	1.2537	0.433561	0.362665	0.28895	0.262065	0.430538	0.341835	0.333033	0.305277	0.398263	0.39467	0.409336	0.386523	0.389066	0.450119	0.360954	0.256188	0.372541	0.291263	0.424796	0.429229	1.06009	0.455982	0.421601	0.399837	0.210546	0.393043	0.368933	0.566156	0.35399
		442	0.526586	0.367232	0.424409	0.249969	0.432811	0.865209	0.46559	0.374611	0.267756	0.368615	0.318808	0.993296	0.420775	0.463571	0.24193	0.334824	0.456406	1.10607	0.438875	0.382442	0.282231	0.384818	0.408754	0.277145	0.332309	0.309405	0.316136	0.327601	0.414162	0.347771	0.371151	0.182602	0.310044	0.25613	0.344255	0.249136	0.318558	0.316419	0.750392	0.41412	0.387672	0.323089	0.156747	0.360198	0.359455	0.451478	0.300704
		443	0.523063	0.365799	0.436141	0.192143	0.484502	0.528262	0.397524	0.402534	0.209046	0.342718	0.333091	0.962906	0.315453	0.396869	0.381732	0.467018	0.424484	1.16034	0.34351	0.357857	0.355655	0.459628	0.404819	0.277145	0.361332	0.398418	0.396735	0.319189	0.380495	0.31803	0.348696	0.33976	0.309012	0.269754	0.410311	0.275722	0.411933	0.387743	1.12284	0.447062	0.378457	0.334541	0.267302	0.362159	0.39469	0.409151	0.317149
		444	0.521835	0.331296	0.336729	0.221751	0.427986	0.373671	0.494082	0.348762	0.305853	0.361353	0.289777	1.08194	0.400529	0.536354	0.340535	0.387384	0.529227	0.759725	0.481112	0.308484	0.324037	0.455511	0.333485	0.229397	0.372833	0.301149	0.282372	0.383381	0.379442	0.329744	0.33558	0.2897	0.359634	0.275991	0.391322	0.261768	0.352556	0.351282	0.96322	0.448666	0.447448	0.328409	0.197627	0.436965	0.392787	0.592662	0.321947
		445	0.522314	0.373553	0.447582	0.261107	0.544858	0.306878	0.467617	0.410839	0.210823	0.314266	0.306753	1.07837	0.422513	0.458728	0.323626	0.4318	0.516003	0.47818	0.472772	0.354112	0.342441	0.578264	0.415315	0.293809	0.377097	0.375453	0.378111	0.415477	0.419604	0.301289	0.379679	0.333729	0.353348	0.27015	0.349162	0.264762	0.380302	0.42996	0.989535	0.51318	0.365865	0.365647	0.291243	0.434358	0.368933	0.517999	0.349874
		446	0.504	0.361212	0.353894	0.258958	0.425415	0.265624	0.357279	0.364335	0.248509	0.360277	0.410342	1.05547	0.432636	0.393474	0.287717	0.359778	0.383596	0.845254	0.379683	0.333968	0.387283	0.540101	0.391365	0.323466	0.32901	0.321789	0.238728	0.374527	0.426544	0.308889	0.369069	0.107571	0.294925	0.255676	0.381508	0.294627	0.407713	0.466557	1.01093	0.418919	0.30317	0.370814	0.275572	0.398383	0.384134	0.424956	0.3569
		447	0.504716	0.453179	0.415397	0.263452	0.482248	0.234993	0.398208	0.376377	0.262972	0.34203	0.280183	1.02351	0.415969	0.448207	0.317467	0.375523	0.352276	0.554911	0.367029	0.377634	0.377539	0.573622	0.38058	0.338443	0.340993	0.344763	0.353519	0.41747	0.435912	0.256611	0.379279	0.343173	0.376074	0.259981	0.376611	0.295379	0.394169	0.378519	0.811696	0.438363	0.417326	0.371461	0.295059	0.296741	0.382281	0.450785	0.293853
		448	0.507305	0.424048	0.373917	0.302991	0.356076	0.220201	0.471472	0.338589	0.269943	0.324297	0.321256	1.02255	0.357889	0.321108	0.254434	0.334469	0.360817	0.61456	0.317453	0.428424	0.317531	0.187256	0.343744	0.26189	0.333438	0.388368	0.299456	0.357926	0.36706	0.384334	0.361011	0.278076	0.347146	0.265508	0.331321	0.324409	0.403135	0.383273	0.955124	0.362868	0.393055	0.299551	0.270695	0.385742	0.357666	0.457291	0.337885
		449	0.519894	0.349495	0.315273	0.292555	0.470377	0.113412	0.431675	0.38997	0.265022	0.365036	0.327963	0.923286	0.412799	0.399138	0.333841	0.440477	0.381567	0.570544	0.405228	0.463359	0.436667	0.435393	0.383378	0.246635	0.316467	0.284638	0.30321	0.357705	0.374	0.341336	0.368869	0.412004	0.33503	0.290395	0.419288	0.271596	0.380134	0.379806	1.48806	0.245955	0.481833	0.279402	0.35691	0.412726	0.38402	0.595684	0.344055
		450	0.52288	0.337466	0.363901	0.279956	0.485788	0.19092	0.418778	0.341392	0.353231	0.347928	0.214766	1.08778	0.358911	0.430269	0.303034	0.446491	0.45499	0.369945	0.390811	0.391173	0.310601	0.646884	0.372036	0.463038	0.363261	0.497489	0.385056	0.320296	0.431531	0.313389	0.375115	0.316057	0.379077	0.260807	0.398316	0.304837	0.436977	0.421021	0.955991	0.425557	0.464745	0.330669	0.28214	0.347568	0.339091	0.567081	0.278089
		451	0.514563	0.347438	0.374347	0.210178	0.510832	0.15835	0.469209	0.372014	0.384369	0.328379	0.323496	1.30834	0.338358	0.503261	0.352156	0.437992	0.433626	0.332106	0.434324	0.421123	0.295657	0.561767	0.387881	0.35709	0.292191	0.349962	0.32642	0.386038	0.418997	0.272449	0.377079	0.288467	0.33794	0.282564	0.32662	0.217302	0.427498	0.343359	1.16014	0.361721	0.389914	0.269563	0.238713	0.374665	0.36703	0.4545	0.283393
		452	0.506262	0.382427	0.346307	0.233648	0.391705	0.12393	0.487516	0.397864	0.227883	0.368953	0.202711	1.22431	0.404414	0.462847	0.323812	0.370042	0.24102	0.327102	0.380446	0.462638	0.274653	0.491601	0.39188	0.259628	0.352889	0.381009	0.335176	0.382053	0.429721	0.298969	0.396735	0.296982	0.311457	0.242261	0.398523	0.233774	0.378102	0.328514	0.933725	0.342955	0.432159	0.381771	0.156747	0.377794	0.368121	0.388673	0.333604
		453	0.504574	0.436713	0.341879	0.219981	0.493167	0.165518	0.498833	0.35987	0.298621	0.326164	0.231962	0.936609	0.392655	0.365335	0.349518	0.362785	0.383797	0.497317	0.403465	0.506304	0.329662	0.449321	0.39724	0.413882	0.342276	0.293607	0.407019	0.363017	0.359655	0.349706	0.384419	0.286287	0.297835	0.237665	0.420641	0.311396	0.347308	0.361074	1.12371	0.304757	0.353952	0.310025	0.216679	0.368157	0.382332	0.433576	0.347305
		454	0.506713	0.345693	0.412539	0.219602	0.438905	0.145528	0.501084	0.321157	0.333164	0.358923	0.292678	0.907437	0.433863	0.440372	0.286834	0.350579	0.406789	0.366534	0.467458	0.464068	0.313424	0.54527	0.352246	0.344096	0.315984	0.342063	0.361015	0.423667	0.408881	0.30065	0.418696	0.303182	0.418243	0.246578	0.28165	0.258213	0.395866	0.414967	0.784803	0.437451	0.422722	0.369519	0.287851	0.359937	0.430522	0.547775	0.335316
		455	0.502099	0.412817	0.347028	0.304508	0.402307	0.109517	0.434834	0.369109	0.232803	0.385784	0.134174	0.95324	0.396847	0.482024	0.368356	0.373404	0.456205	0.315512	0.274953	0.400448	0.257322	0.491105	0.385769	0.288729	0.312212	0.378501	0.32461	0.346858	0.353464	0.262275	0.375715	0.281641	0.288815	0.253268	0.334131	0.302689	0.39925	0.385576	1.01325	0.426013	0.407889	0.320512	0.176439	0.398644	0.414458	0.422412	0.443427
		456	0.494351	0.419935	0.429129	0.235165	0.537161	0.143861	0.504031	0.392567	0.196074	0.334779	0.281296	0.93121	0.365251	0.381714	0.294759	0.425254	0.460075	0.347898	0.344773	0.37442	0.294362	0.669571	0.393016	0.337312	0.311971	0.27997	0.354901	0.348186	0.33489	0.371717	0.351178	0.320703	0.355319	0.275758	0.396013	0.280303	0.401617	0.370298	1.01209	0.287595	0.449912	0.239904	0.253116	0.388871	0.459717	0.629655	0.286312
		457	0.506281	0.359155	0.363043	0.267498	0.509546	0.138101	0.513073	0.305378	0.244409	0.339312	0.286877	0.979799	0.399915	0.44502	0.222743	0.444549	0.505634	0.482434	0.362478	0.404193	0.332263	0.294038	0.370374	0.344374	0.340028	0.447953	0.36088	0.334241	0.398006	0.296526	0.380773	0.246297	0.256605	0.246566	0.420848	0.265798	0.356955	0.439319	1.00631	0.366064	0.480478	0.325832	0.282985	0.345221	0.357717	0.38542	0.326062
		458	0.494918	0.35013	0.41368	0.290209	0.51372	0.116034	0.462195	0.299568	0.246185	0.342995	0.312334	1.15657	0.399915	0.366365	0.294225	0.430036	0.308746	0.318225	0.260786	0.352151	0.330745	0.347677	0.339467	0.32771	0.321773	0.342969	0.388114	0.41924	0.335194	0.313389	0.362482	0.225533	0.322634	0.248858	0.376921	0.254373	0.395866	0.417852	0.881675	0.412738	0.415762	0.313898	0.300347	0.331797	0.333267	0.477059	0.319893
		459	0.509097	0.435453	0.343595	0.255924	0.359599	0.151696	0.415619	0.373986	0.307083	0.4072	0.352514	1.05808	0.425888	0.408838	0.322046	0.37924	0.452135	0.262579	0.371844	0.333968	0.299128	0.328611	0.404026	0.526024	0.274014	0.3234	0.445931	0.448237	0.397106	0.359871	0.36841	0.350151	0.346113	0.246066	0.354276	0.371212	0.325659	0.37535	0.786828	0.440659	0.42744	0.280202	0.275355	0.375583	0.382053	0.402859	0.3641
		460	0.494258	0.366747	0.379925	0.206133	0.286721	0.120793	0.40725	0.339318	0.260935	0.319538	0.244017	0.875045	0.384066	0.352337	0.325393	0.37853	0.528614	0.536657	0.351863	0.388503	0.331615	0.39463	0.356062	0.24013	0.292828	0.316581	0.331837	0.325609	0.355882	0.320087	0.35373	0.145247	0.365929	0.250173	0.364297	0.284704	0.326842	0.43313	0.881096	0.35966	0.395754	0.306801	0.143817	0.34665	0.383423	0.488471	0.313042
		461	0.490747	0.389383	0.397519	0.301151	0.375009	0.125113	0.442072	0.346063	0.220378	0.313754	0.353187	0.849182	0.373329	0.428835	0.361314	0.315184	0.384823	0.435929	0.385247	0.402232	0.275513	0.546292	0.38965	0.220926	0.361177	0.354447	0.351843	0.448016	0.389255	0.38408	0.35006	0.295597	0.330334	0.251709	0.355526	0.246226	0.363387	0.396384	0.857674	0.347767	0.410365	0.320994	0.204823	0.391218	0.365508	0.579649	0.285971
		462	0.558727	0.378302	0.372776	0.273692	0.544224	1.42095	0.440493	0.314094	0.296981	0.36402	0.257639	0.787096	0.399915	0.405943	0.395643	0.397648	0.555876	2.04935	0.462907	0.410431	0.26404	0.559694	0.410576	0.381668	0.268466	0.327885	0.329061	0.353056	0.376873	0.346222	0.402487	0.290173	0.357951	0.276212	0.339462	0.294543	0.375568	0.433265	0.929388	0.400609	0.509701	0.292936	0.289336	0.34665	0.34645	0.490321	0.327259
		463	0.554586	0.41091	0.390078	0.271416	0.4646	1.33188	0.528681	0.362467	0.213407	0.369569	0.402521	1.0546	0.447259	0.483778	0.404103	0.406491	0.451734	2.07939	0.431035	0.401333	0.286562	0.345108	0.398666	0.470936	0.333515	0.261664	0.430914	0.378954	0.41401	0.291378	0.397335	0.262415	0.306194	0.295933	0.403637	0.309523	0.349508	0.503288	0.79984	0.344794	0.428561	0.326632	0.167336	0.438655	0.383208	0.536611	0.336173
		464	0.653089	0.360264	0.380354	0.273944	0.54808	0.748145	0.426464	0.395995	0.263382	0.367764	0.360335	4.52613	0.414026	0.381617	0.265881	0.392688	0.359189	1.12596	0.370068	0.359996	0.280714	0.465818	0.448441	0.443818	0.333593	0.328068	0.368523	0.490073	0.402538	0.289575	0.369422	0.346282	0.382834	0.265927	0.353543	0.294543	0.371336	0.442055	1.79169	0.421892	0.283162	0.373391	0.291026	0.381445	0.441801	0.519634	0.337544
		465	1.35834	0.316413	0.315702	0.285279	0.357028	0.448753	0.367229	0.298839	0.207816	0.376369	0.254285	15.4573	0.392144	0.46346	0.314829	0.445071	0.386652	0.581555	0.408016	0.398309	0.347429	0.387914	0.375284	0.403706	0.28785	0.401649	0.383112	0.377848	0.380798	0.36361	0.343838	0.290173	0.412608	0.264542	0.372954	0.318315	0.402298	0.411364	9.93005	0.417772	0.364523	0.255216	0.233207	0.346786	0.400197	0.456135	0.288881
		466	1.3664	0.362957	0.366768	0.233648	0.534273	0.26523	0.545184	0.33361	0.218054	0.386974	0.200264	12.779	0.402062	0.466354	0.281197	0.410741	0.419399	0.435508	0.379683	0.316329	0.395508	0.391535	0.331716	0.258219	0.317837	0.326988	0.338783	0.300596	0.32267	0.266784	0.336439	0.218251	0.335494	0.263856	0.355836	0.265978	0.320757	0.25157	11.3927	0.450257	0.393055	0.399507	0.183429	0.3675	0.403077	0.405419	0.361872
		467	1.04601	0.429595	0.344162	0.481159	0.481931	0.204272	0.437321	0.361224	0.393514	0.30401	0.202711	7.84893	0.347766	0.415434	0.261999	0.338363	0.36793	0.31455	0.317966	0.380848	0.358902	0.385871	0.395064	0.350601	0.364709	0.389448	0.338086	0.399319	0.314658	0.292665	0.366469	0.148187	0.292014	0.243017	0.32631	0.266454	0.30248	0.469008	7.18728	0.446827	0.39913	0.280202	0.246548	0.384313	0.387991	0.399606	0.256837
		468	0.89199	0.457604	0.334867	1.19405	0.532019	0.311531	0.496109	0.335067	0.277038	0.355405	0.257859	4.73067	0.744409	0.48233	0.466788	0.421714	0.42367	0.298008	0.336171	0.355352	0.236742	0.607668	0.336787	0.422632	0.346377	0.354813	0.37103	0.42743	0.357692	0.305667	0.484873	0.393858	0.298774	0.269266	0.403317	0.359331	0.362538	0.460651	4.25193	0.415711	0.47688	0.352112	0.261592	0.453643	0.399106	0.481948	0.353474
		469	0.738397	0.495759	0.359473	0.7043	0.391705	0.285008	0.404315	0.462734	0.296981	0.327302	0.311661	3.00105	0.626203	0.518819	0.337723	0.422602	0.462104	0.243324	0.4366	0.403826	0.331615	0.669076	0.337526	0.300871	0.3065	0.283924	0.338783	0.399097	0.367505	0.342361	0.426906	0.416954	0.372317	0.24645	0.406137	0.279562	0.386052	0.45992	3.08514	0.572895	0.518904	0.303576	0.258839	0.413508	0.379985	0.474269	0.330519
		470	0.666861	0.472175	0.350461	0.514109	0.402942	0.230613	0.432123	0.410942	0.256834	0.38601	0.410562	1.8767	0.534993	0.484807	0.277676	0.45782	0.506648	0.200441	0.457843	0.337713	0.342016	0.608721	0.375456	0.298331	0.347583	0.365934	0.378808	0.382053	0.410237	0.241289	0.40598	0.33775	0.288722	0.258736	0.315349	0.324218	0.338008	0.435716	2.14129	0.477721	0.508567	0.280685	0.27748	0.496386	0.364036	0.560112	0.414984
		471	0.607891	0.484516	0.41526	0.357403	0.411941	0.18416	0.539526	0.371912	0.181325	0.40561	0.411896	1.72936	0.524972	0.502328	0.327508	0.526302	0.580685	0.253782	0.38601	0.283532	0.337028	0.53648	0.458476	0.384503	0.281733	0.370062	0.30266	0.440269	0.382912	0.27631	0.355753	0.262584	0.246367	0.238457	0.330484	0.258869	0.375222	0.475482	1.59419	0.685231	0.511044	0.332446	0.352878	0.468235	0.369593	0.56685	0.364441
		472	0.566369	0.421206	0.328859	0.289507	0.340649	0.214609	0.476211	0.330704	0.247142	0.376256	0.271248	1.31331	0.462699	0.493157	0.267996	0.342968	0.46943	0.217023	0.309613	0.326844	0.262299	0.708786	0.384461	0.325449	0.338745	0.410801	0.351709	0.353056	0.384268	0.330515	0.376409	0.247074	0.401626	0.237165	0.389236	0.337421	0.46134	0.356036	1.47042	0.463076	0.411708	0.294066	0.392067	0.433439	0.393282	0.594528	0.335482
		473	0.534902	0.44479	0.401382	0.317345	0.53105	0.154546	0.471012	0.363093	0.217508	0.323733	0.226821	1.30625	0.362592	0.489344	0.275736	0.414103	0.418987	0.235988	0.338959	0.427715	0.308011	0.800619	0.394442	0.342965	0.306818	0.283384	0.254858	0.409722	0.346524	0.282238	0.371445	0.276066	0.309951	0.243576	0.309512	0.268792	0.356955	0.369865	1.3909	0.463989	0.406546	0.34744	0.240198	0.478665	0.354177	0.416352	0.279452
		474	0.515275	0.387326	0.356323	0.255095	0.52913	0.167261	0.418555	0.343578	0.264339	0.329005	0.21812	1.21822	0.457995	0.437895	0.293342	0.341015	0.371398	0.182266	0.329594	0.381202	0.312777	0.649979	0.421018	0.490713	0.313572	0.390162	0.300569	0.355048	0.386989	0.271031	0.387795	0.145703	0.268721	0.261296	0.382768	0.33995	0.335808	0.513663	1.10838	0.377279	0.376423	0.31325	0.223669	0.366853	0.368337	0.452172	0.295216
		475	0.516223	0.362957	0.392087	0.331644	0.435699	0.131039	0.373783	0.349594	0.254101	0.366061	0.30362	1.01672	0.416378	0.36482	0.372761	0.339073	0.38848	0.140963	0.349074	0.358034	0.217904	0.699501	0.350756	0.24634	0.341398	0.326274	0.30085	0.413928	0.44014	0.291378	0.338297	0.45044	0.314461	0.253733	0.384432	0.244174	0.390116	0.381973	0.800129	0.278897	0.489015	0.335176	0.268159	0.345221	0.385593	0.403569	0.349533
		476	0.501497	0.381318	0.36476	0.234603	0.463315	0.148938	0.480738	0.362775	0.251504	0.408164	0.398507	0.905086	0.392042	0.379655	0.418362	0.386319	0.395806	0.17522	0.435074	0.38601	0.32079	0.753666	0.351506	0.283355	0.333351	0.293974	0.246102	0.385595	0.386231	0.309011	0.333345	0.44625	0.306855	0.235711	0.386002	0.269543	0.349006	0.369011	0.996475	0.456895	0.428796	0.319865	0.316452	0.383792	0.347528	0.484276	0.388428
		477	0.512093	0.362321	0.358615	0.29306	0.487073	0.145967	0.441164	0.319597	0.373584	0.348943	0.174807	1.20542	0.369137	0.389354	0.340187	0.289165	0.466988	0.137789	0.355401	0.410431	0.386847	0.632429	0.417759	0.227415	0.306336	0.351939	0.263748	0.397548	0.354071	0.248757	0.357777	0.285679	0.301117	0.249835	0.421685	0.291168	0.350189	0.388163	1.02886	0.462385	0.445193	0.326149	0.302894	0.358645	0.403191	0.534745	0.287509
		478	0.49396	0.431328	0.312698	0.235797	0.470377	0.0934366	0.520759	0.435857	0.306673	0.32203	0.339125	0.882882	0.444089	0.418315	0.214817	0.414635	0.397634	0.130664	0.360716	0.34075	0.229599	0.521004	0.329947	0.276014	0.288487	0.302943	0.351159	0.318525	0.398006	0.294338	0.384419	0.315736	0.315958	0.23777	0.36377	0.246978	0.326173	0.39782	0.894398	0.379105	0.430816	0.351783	0.31009	0.351865	0.385593	0.448687	0.401964
		479	0.486606	0.3609	0.35804	0.231372	0.471012	0.10741	0.448402	0.358319	0.276081	0.351948	0.343592	0.968392	0.398995	0.399764	0.354271	0.426496	0.508689	0.21136	0.440651	0.351252	0.348724	0.610763	0.435727	0.431955	0.311401	0.357504	0.331006	0.361689	0.420049	0.327687	0.353754	0.386577	0.340097	0.246636	0.350309	0.233774	0.338689	0.308916	0.895555	0.383226	0.428561	0.33986	0.224527	0.285528	0.397253	0.396583	0.28528
		480	0.486515	0.463624	0.278222	0.244027	0.424463	0.0608664	0.476211	0.359767	0.217098	0.341692	0.11163	1.07837	0.333143	0.348524	0.348286	0.364028	0.38034	0.170097	0.395612	0.304739	0.290457	0.316725	0.367126	0.365004	0.343723	0.317478	0.281675	0.378069	0.358148	0.212195	0.391642	0.20166	0.345453	0.236793	0.32099	0.320187	0.321092	0.417134	0.829046	0.320994	0.443173	0.300998	0.322586	0.370753	0.341654	0.63058	0.291275
		481	0.497229	0.294886	0.364047	0.222889	0.536193	0.136313	0.367452	0.316794	0.316228	0.31841	0.262326	0.866946	0.387542	0.495732	0.253202	0.445071	0.505834	0.166224	0.335671	0.377634	0.346347	0.389987	0.399513	0.338164	0.303287	0.322503	0.245271	0.248135	0.448142	0.28996	0.351295	0.363329	0.35372	0.237072	0.35939	0.25943	0.299264	0.288464	0.792322	0.366298	0.376423	0.372261	0.220289	0.30834	0.411578	0.54941	0.286478
		482	0.485803	0.471852	0.346882	0.261037	0.282213	0.093376	0.419002	0.380628	0.374118	0.357784	0.222587	0.927727	0.363615	0.41336	0.206717	0.367922	0.325226	0.180725	0.422183	0.320429	0.254286	0.369869	0.383603	0.347766	0.320085	0.403626	0.311134	0.306572	0.325988	0.282238	0.365434	0.172212	0.320942	0.224565	0.289161	0.234811	0.382669	0.405608	0.942111	0.488924	0.40901	0.3513	0.305007	0.252955	0.377155	0.507298	0.293678
		483	0.497673	0.388909	0.41011	0.229855	0.292815	0.116944	0.503571	0.363504	0.225833	0.337446	0.214766	0.698102	0.35206	0.41883	0.260767	0.328632	0.258715	0.152514	0.416106	0.400448	0.32512	0.4457	0.371403	0.389009	0.295887	0.2281	0.223724	0.390243	0.366908	0.252881	0.345484	0.305666	0.34855	0.211603	0.369297	0.273754	0.329891	0.440904	0.887747	0.378427	0.391713	0.290689	0.297171	0.293215	0.368007	0.433808	0.337544
		484	0.491918	0.291881	0.384929	0.260405	0.427034	0.125643	0.440256	0.38613	0.238531	0.344984	0.180387	0.737026	0.339483	0.367088	0.343533	0.38278	0.340066	0.207988	0.362728	0.324706	0.279843	0.437962	0.361423	0.3215	0.326443	0.317478	0.342819	0.415256	0.398461	0.304249	0.366469	0.314198	0.280456	0.246392	0.40843	0.299589	0.299264	0.454881	0.938641	0.317107	0.328782	0.364034	0.329371	0.293215	0.401009	0.524985	0.29145
		485	0.49736	0.333988	0.342591	0.213914	0.476154	0.133221	0.398208	0.343157	0.27172	0.381477	0.168552	0.85432	0.377521	0.386975	0.292644	0.393931	0.438109	0.176603	0.435837	0.294224	0.203384	0.319821	0.366215	0.408507	0.292105	0.280327	0.314057	0.310557	0.433646	0.318546	0.383749	0.347515	0.303656	0.239771	0.359596	0.317098	0.33496	0.381824	0.661618	0.46262	0.489693	0.31052	0.255869	0.356037	0.356524	0.390539	0.323318
		486	0.504526	0.375136	0.371918	0.233198	0.481296	0.160972	0.437769	0.34638	0.254101	0.354215	0.35184	0.754268	0.428239	0.449348	0.247043	0.496399	0.494651	0.140581	0.414843	0.397411	0.282231	0.215112	0.373623	0.300871	0.315984	0.360195	0.361015	0.402418	0.331876	0.271801	0.36274	0.348444	0.360201	0.255734	0.28133	0.273193	0.40788	0.359354	0.813431	0.388494	0.458463	0.35276	0.377664	0.429664	0.369479	0.501716	0.259922
		487	0.501709	0.385743	0.379067	0.224729	0.576647	0.121612	0.502676	0.347417	0.186245	0.336143	0.255852	0.871213	0.387236	0.391929	0.287717	0.368089	0.464746	0.183596	0.280517	0.415594	0.258839	0.923372	0.376421	0.303689	0.330785	0.327354	0.284732	0.279789	0.415679	0.324079	0.340744	0.329691	0.326856	0.213302	0.376498	0.319066	0.35374	0.469428	0.993583	0.402905	0.39531	0.348723	0.219226	0.333226	0.340563	0.514052	0.248789
		488	0.504484	0.436713	0.389795	0.264337	0.592058	0.116064	0.512389	0.414156	0.210686	0.325774	0.22146	0.685825	0.383963	0.358836	0.24616	0.391101	0.388067	0.12263	0.230941	0.403649	0.374281	0.556599	0.3535	0.269804	0.296369	0.41978	0.343785	0.33247	0.360717	0.306569	0.348837	0.237782	0.290787	0.245054	0.430352	0.30325	0.456427	0.378655	0.639062	0.3576	0.436656	0.309225	0.215206	0.345221	0.3844	0.430075	0.337195
		489	0.512334	0.385743	0.393082	0.231429	0.395562	0.116216	0.490239	0.383748	0.262289	0.371271	0.260306	0.938698	0.415049	0.428933	0.37505	0.394996	0.431397	0.12321	0.25396	0.346444	0.488863	0.610763	0.375338	0.275735	0.257052	0.402372	0.331422	0.354827	0.416276	0.286099	0.328228	0.345184	0.283087	0.244763	0.361787	0.286672	0.479271	0.428511	0.998788	0.423497	0.401371	0.332446	0.353517	0.3692	0.365508	0.507777	0.260612
		490	0.494625	0.396986	0.375351	0.221316	0.51918	0.0927091	0.414712	0.342223	0.245502	0.365836	0.338892	0.801725	0.431	0.389243	0.328914	0.392866	0.437095	0.160798	0.374119	0.417732	0.303023	0.550934	0.386284	0.270918	0.295723	0.402372	0.289734	0.342874	0.370378	0.346616	0.300633	0.0474414	0.332677	0.249219	0.447564	0.205601	0.36744	0.42866	0.764272	0.406569	0.323164	0.346793	0.282345	0.335187	0.414623	0.479157	0.31167
		491	0.503325	0.350604	0.343166	0.249969	0.459141	0.116762	0.53817	0.37648	0.177361	0.317046	0.251165	1.1159	0.376294	0.395436	0.345823	0.310935	0.355933	0.144625	0.351863	0.292453	0.264687	0.425055	0.328982	0.456533	0.272325	0.386034	0.248462	0.326051	0.341081	0.310815	0.318842	0.313269	0.362265	0.245054	0.423462	0.340976	0.333944	0.321173	0.786249	0.272037	0.39621	0.332599	0.353517	0.413372	0.376178	0.455673	0.306357
		492	0.512968	0.41076	0.374063	0.29476	0.406164	0.141345	0.564399	0.366204	0.23663	0.383794	0.273488	0.780739	0.360547	0.396048	0.340361	0.47392	0.388067	0.126331	0.391324	0.332374	0.388153	0.613363	0.388396	0.375736	0.3537	0.319812	0.402018	0.400204	0.39318	0.312496	0.376726	0.460358	0.343668	0.243343	0.32474	0.279742	0.380637	0.376501	0.824709	0.242982	0.504305	0.365329	0.252899	0.332965	0.368388	0.491493	0.313383
		493	0.501479	0.378302	0.403244	0.245165	0.307591	0.0904206	0.430307	0.449758	0.278678	0.310184	0.186421	1.03326	0.401653	0.421307	0.363429	0.494979	0.445635	0.193724	0.330856	0.342167	0.337251	0.594266	0.392619	0.282798	0.279079	0.43988	0.325588	0.310999	0.3731	0.252881	0.344214	0.342548	0.340386	0.238422	0.326	0.283022	0.326507	0.482254	0.781623	0.439055	0.363389	0.286652	0.286366	0.284485	0.395667	0.531029	0.294534
		494	0.502753	0.437036	0.447444	0.208085	0.502166	0.12102	0.420134	0.408766	0.280318	0.317384	0.334204	0.858239	0.362286	0.415838	0.289123	0.519756	0.414103	0.135208	0.380696	0.366765	0.206643	0.37089	0.375906	0.307933	0.30706	0.370245	0.409245	0.309007	0.402538	0.368373	0.371127	0.210344	0.383401	0.260714	0.32881	0.30746	0.438831	0.355169	1.12255	0.453465	0.397331	0.298256	0.238073	0.302081	0.379008	0.386344	0.32469
		495	0.505262	0.435453	0.425267	0.261809	0.494136	0.104425	0.478934	0.368698	0.284282	0.342092	0.219233	0.717782	0.341426	0.43347	0.360256	0.40243	0.445022	0.182687	0.368305	0.369966	0.331828	0.639146	0.339188	0.26189	0.358842	0.333633	0.286958	0.405517	0.426696	0.292534	0.339509	0.259019	0.317557	0.256188	0.381725	0.28536	0.405	0.41108	0.785671	0.33839	0.409687	0.303093	0.222619	0.357205	0.348683	0.533589	0.36341
		496	0.513406	0.404578	0.396807	0.196764	0.434731	0.0873894	0.481645	0.314926	0.250684	0.356707	0.266561	0.835947	0.40513	0.388937	0.282778	0.381015	0.420213	0.146627	0.379683	0.321138	0.377317	0.600983	0.345685	0.248322	0.281733	0.327711	0.328083	0.34553	0.353312	0.29369	0.357482	0.352634	0.336815	0.222005	0.40749	0.263831	0.333106	0.317273	0.717138	0.450726	0.34677	0.302293	0.252694	0.361116	0.334739	0.536611	0.342167
		497	0.511465	0.339846	0.329717	0.192902	0.525274	0.0838277	0.497241	0.340457	0.248099	0.381189	0.215439	1.00139	0.43642	0.439245	0.175898	0.385265	0.372	0.158006	0.373606	0.377634	0.337028	0.802662	0.320706	0.373197	0.398401	0.316581	0.314473	0.413707	0.350449	0.294723	0.383925	0.323642	0.325917	0.250766	0.336331	0.277965	0.367272	0.449545	0.778153	0.353257	0.491714	0.393057	0.212453	0.307557	0.376292	0.509395	0.387571
		498	0.506775	0.279217	0.448586	0.228774	0.533939	0.12149	0.449086	0.369838	0.229933	0.338297	0.329077	0.827065	0.395109	0.424605	0.291238	0.392166	0.422042	0.167383	0.398401	0.328628	0.422583	0.467892	0.344377	0.38365	0.288487	0.369348	0.301266	0.338668	0.376873	0.275794	0.350001	0.251416	0.316339	0.244239	0.303768	0.273289	0.389949	0.416551	0.853336	0.347989	0.441374	0.368389	0.264549	0.382091	0.34291	0.423568	0.30516
		499	0.514188	0.410436	0.301249	0.245727	0.409053	0.120611	0.549027	0.328528	0.230343	0.356205	0.321256	0.994167	0.357377	0.39378	0.274678	0.392344	0.332752	0.195015	0.299248	0.343243	0.210973	0.715503	0.422444	0.339573	0.373875	0.361275	0.327533	0.391129	0.398309	0.354207	0.348402	0.35527	0.318683	0.239667	0.383388	0.294818	0.373703	0.372181	0.964955	0.334491	0.40811	0.31245	0.329154	0.345221	0.390123	0.506835	0.365297
		500	0.508318	0.401412	0.343303	0.291473	0.357345	0.0954372	0.376954	0.368072	0.197987	0.331723	0.290231	0.990597	0.392757	0.420583	0.282429	0.339606	0.343121	0.151381	0.277742	0.360527	0.364103	0.616954	0.384976	0.227136	0.361013	0.477563	0.335592	0.34708	0.358299	0.325113	0.386678	0.318219	0.384154	0.248556	0.371807	0.268888	0.372687	0.339038	0.911748	0.418684	0.338897	0.324054	0.32005	0.450389	0.406072	0.537536	0.324865
		501	0.51422	0.359629	0.375917	0.224855	0.55192	0.0747341	0.550159	0.362364	0.192383	0.371959	0.19669	0.968392	0.463824	0.356874	0.287891	0.297487	0.348619	0.165184	0.34351	0.357313	0.263382	0.513793	0.426893	0.275441	0.341881	0.429107	0.372559	0.345752	0.449953	0.311078	0.342426	0.406564	0.390347	0.252453	0.342902	0.273754	0.395018	0.426642	0.7128	0.366976	0.398908	0.380488	0.282345	0.373236	0.337302	0.609177	0.309608
		502	0.503773	0.351875	0.429558	0.209349	0.317542	0.110184	0.466261	0.318149	0.19293	0.306841	0.254285	0.692791	0.353492	0.361716	0.270285	0.378186	0.434653	0.17551	0.317203	0.361957	0.337898	0.542175	0.425178	0.35455	0.334075	0.391599	0.389226	0.32251	0.353464	0.335024	0.36387	0.306291	0.32892	0.237712	0.381725	0.269639	0.361857	0.381973	0.961485	0.353022	0.345871	0.379358	0.185554	0.333226	0.397469	0.339129	0.291965
		503	0.502204	0.33794	0.406677	0.265349	0.465235	0.106486	0.403631	0.377937	0.382319	0.342882	0.314121	0.876002	0.362081	0.424396	0.323452	0.330042	0.427126	0.178894	0.46442	0.32649	0.47912	0.79545	0.340496	0.197478	0.310041	0.384066	0.325173	0.303473	0.373696	0.340434	0.378291	0.30722	0.334369	0.245461	0.408017	0.29285	0.354421	0.432398	1.01122	0.387347	0.415983	0.337766	0.144239	0.363849	0.396923	0.450091	0.313724
		504	0.50137	0.39746	0.314414	0.24928	0.478391	0.129493	0.39888	0.363093	0.253827	0.306338	0.157611	1.02882	0.40288	0.357291	0.238408	0.453925	0.408004	0.152422	0.42092	0.364804	0.233495	0.81659	0.345395	0.400036	0.302399	0.439523	0.316417	0.37497	0.425492	0.321251	0.345484	0.164305	0.3215	0.255723	0.375248	0.340881	0.375222	0.477365	1.10086	0.389864	0.337998	0.378876	0.288913	0.343917	0.387014	0.435426	0.330003
		505	0.514817	0.335721	0.310981	0.228774	0.393642	0.0880411	0.528444	0.320017	0.225013	0.313364	0.23933	1.06862	0.359014	0.386766	0.243696	0.350047	0.518245	0.165882	0.407004	0.422363	0.2701	0.767068	0.362505	0.397496	0.318802	0.37473	0.368108	0.389579	0.379888	0.293821	0.323347	0.369834	0.350995	0.253105	0.32005	0.302499	0.406183	0.25547	0.681859	0.282327	0.347669	0.339378	0.292728	0.346264	0.342847	0.471956	0.261975
		506	0.508444	0.298052	0.322422	0.270602	0.326207	0.0995142	0.440256	0.355096	0.265296	0.37603	0.212759	0.982237	0.361059	0.386766	0.303382	0.319256	0.332139	0.207105	0.33112	0.384581	0.367351	0.582412	0.401228	0.281372	0.283267	0.35517	0.317383	0.331806	0.356337	0.338885	0.364587	0.284581	0.393825	0.240888	0.384535	0.288639	0.343925	0.377504	0.829624	0.394206	0.405647	0.297774	0.221134	0.362284	0.402646	0.411232	0.351762
		507	0.499567	0.374512	0.322705	0.234097	0.530733	0.0818271	0.545632	0.345754	0.258884	0.339764	0.271028	1.00409	0.404823	0.446969	0.296863	0.406669	0.345964	0.167383	0.483651	0.411671	0.232412	0.259465	0.372433	0.292121	0.361496	0.35517	0.283485	0.262745	0.357541	0.336442	0.357541	0.214517	0.300652	0.24069	0.332571	0.25578	0.406697	0.438019	1.07947	0.274776	0.415762	0.353077	0.224949	0.37284	0.345245	0.574992	0.322287
		508	0.508951	0.380208	0.402669	0.22935	0.5211	0.103909	0.526193	0.382814	0.224615	0.376205	0.227495	0.933212	0.25952	0.388422	0.234538	0.432155	0.39275	0.176352	0.393087	0.317759	0.249309	0.643262	0.335768	0.366986	0.327649	0.381009	0.330027	0.405517	0.372948	0.242707	0.390606	0.276066	0.289001	0.256537	0.429195	0.312422	0.433929	0.370298	1.06212	0.516845	0.374638	0.277789	0.242105	0.320584	0.377536	0.595684	0.313383
		509	0.501448	0.321797	0.35761	0.301783	0.445968	0.16182	0.441164	0.375957	0.282232	0.389353	0.45811	1.04624	0.382839	0.422336	0.336131	0.320311	0.414103	0.180804	0.516285	0.37175	0.196029	0.3673	0.388685	0.318387	0.302322	0.358218	0.349899	0.390022	0.405856	0.279664	0.37375	0.26505	0.304037	0.209765	0.36502	0.317384	0.348838	0.43168	0.887747	0.42304	0.493291	0.345827	0.257354	0.38522	0.427743	0.465896	0.31527
		510	0.500967	0.413764	0.336583	0.218338	0.394594	0.129068	0.46988	0.344615	0.283188	0.335405	0.283536	0.739813	0.413515	0.453565	0.365009	0.435517	0.439737	0.179513	0.348825	0.432878	0.470884	0.42456	0.44143	0.2681	0.319448	0.300609	0.310853	0.395777	0.344865	0.331548	0.363152	0.348292	0.284873	0.234966	0.413131	0.344721	0.387749	0.391915	0.944714	0.412281	0.454865	0.342273	0.173686	0.326843	0.364962	0.476135	0.27877
		511	0.542876	0.280164	0.431421	0.260601	0.402307	0.134767	0.426016	0.325828	0.213681	0.351323	0.316568	0.901603	0.414844	0.412845	0.318176	0.335179	0.332339	0.200481	0.383985	0.410608	0.321872	0.443131	0.394388	0.334772	0.319284	0.43988	0.325723	0.298161	0.323418	0.283008	0.31376	0.117336	0.278485	0.219247	0.313366	0.232092	0.33496	0.324776	1.0251	0.38689	0.495767	0.340496	0.216896	0.340527	0.410043	0.456367	0.295906
		512	2.11397	0.612419	0.487207	0.737827	0.721452	0.391388	2.13978	1.1338	0.924665	1.04077	0.907298	1.0027	1.62492	0.909204	0.691983	1.63588	0.570917	0.552211	1.10364	0.398841	0.760269	7.02441	1.26406	2.7491	0.365519	0.539839	0.605319	0.38803	0.542507	0.34159	0.596984	1.73911	1.02782	0.35562	1.05385	0.385452	0.424461	1.41277	0.897579	0.742195	0.995562	0.363399	0.363261	0.61067	0.556046	0.591506	0.371467
		513	3.71299	0.727496	0.469038	0.727391	1.05569	0.769363	4.13349	1.8115	1.38058	2.02102	1.73065	0.961948	1.8965	1.1796	0.962791	2.86368	0.686042	1.05868	1.38367	0.393678	1.40249	13.4025	2.02938	4.49443	0.615248	0.840989	0.955365	0.507117	0.644571	0.508196	0.706237	2.76909	1.54009	0.517053	1.70344	0.458937	0.504304	3.36154	0.715403	0.796198	1.42638	0.342603	0.490561	0.615885	0.701934	0.677333	0.357415
		514	2.79771	0.597062	0.447728	0.480906	0.836087	0.540326	2.94974	1.47115	0.908288	1.55098	1.13769	0.900471	1.30977	0.879826	0.850112	2.36092	0.446237	0.891061	1.03206	0.397411	1.06394	9.5645	1.43343	3.1802	0.520694	0.731511	0.764708	0.378733	0.529214	0.41215	0.59996	1.78671	1.25597	0.433073	1.33947	0.474859	0.413296	2.71965	0.954834	0.647021	1.02973	0.249567	0.518728	0.536136	0.635499	0.649654	0.440001
		515	1.83422	0.526784	0.298391	0.342346	0.647605	0.324596	1.87906	1.0464	0.546447	1.02752	0.688505	0.795107	0.782856	0.635926	0.372586	1.45573	0.434853	0.589128	0.76493	0.377103	0.639191	5.88333	0.93389	1.99169	0.428234	0.566758	0.584616	0.486753	0.445269	0.277343	0.481792	1.1098	0.841005	0.354561	0.891997	0.375899	0.429195	1.7838	0.850155	0.540175	0.769257	0.331952	0.295059	0.402034	0.533613	0.578939	0.327434
		516	1.30486	0.466317	0.383641	0.356139	0.677141	0.264366	1.30562	0.650096	0.457282	0.738635	0.395607	1.01193	0.572417	0.534698	0.448647	1.11808	0.382381	0.437167	0.518048	0.336461	0.610811	3.62697	0.693932	1.08992	0.360454	0.490844	0.447594	0.395334	0.455537	0.332966	0.426177	0.653789	0.66593	0.295561	0.653561	0.31074	0.407199	1.14837	0.844661	0.409543	0.476659	0.353395	0.309667	0.375186	0.467723	0.622207	0.397166
		517	0.964212	0.352025	0.355611	0.263382	0.463315	0.221944	0.788942	0.497719	0.317048	0.551979	0.390919	0.958639	0.503601	0.582529	0.312365	0.765027	0.386852	0.359277	0.443176	0.408103	0.397684	2.56794	0.522006	0.818424	0.319767	0.380295	0.432724	0.442261	0.415527	0.361036	0.384596	0.546387	0.505882	0.271802	0.48492	0.334702	0.347308	0.833536	0.697185	0.523939	0.360704	0.315675	0.191905	0.290483	0.43967	0.58779	0.433832
		518	0.792533	0.342851	0.327288	0.459585	0.616133	0.200423	0.690581	0.47841	0.365656	0.482676	0.202931	1.01533	0.410447	0.418412	0.285242	0.646636	0.46943	0.269046	0.357427	0.434662	0.477603	1.68375	0.448045	0.555977	0.406284	0.29325	0.347123	0.374306	0.454627	0.350214	0.359365	0.367519	0.483147	0.246566	0.456231	0.324313	0.388252	0.574612	0.604651	0.36652	0.422044	0.278755	0.35691	0.331661	0.386849	0.593372	0.391687
		519	0.695118	0.450012	0.383933	0.527649	0.546795	0.193208	0.596062	0.450384	0.350224	0.455764	0.267014	0.948103	0.449508	0.35512	0.432273	0.531262	0.477569	0.207685	0.363491	0.473507	0.441644	1.38919	0.432704	0.413308	0.338986	0.380835	0.3752	0.397991	0.413717	0.299871	0.394876	0.50344	0.381141	0.245426	0.395703	0.311015	0.362538	0.497966	0.919267	0.489615	0.440931	0.333729	0.363683	0.347693	0.318726	0.502657	0.26215
		520	0.637567	0.401412	0.357181	0.448952	0.555143	0.188662	0.563951	0.353956	0.285375	0.431282	0.17302	0.78161	0.452576	0.44811	0.313597	0.471445	0.482654	0.22295	0.474798	0.384758	0.537165	0.999729	0.406417	0.474049	0.331509	0.360909	0.395206	0.46019	0.326443	0.290091	0.380573	0.301172	0.349024	0.265031	0.40656	0.30746	0.317877	0.371598	0.695161	0.58342	0.482277	0.371461	0.35691	0.360334	0.34645	0.473806	0.256671
		521	0.611942	0.396512	0.279509	0.365311	0.546144	0.171399	0.468077	0.381254	0.313768	0.371836	0.413463	0.747476	0.400835	0.469652	0.326276	0.537098	0.403533	0.228323	0.444189	0.324352	0.468295	0.627787	0.336444	0.34947	0.310842	0.334887	0.339761	0.394006	0.350753	0.324079	0.37028	0.322088	0.341325	0.242878	0.375671	0.276092	0.401784	0.49523	1.01874	0.463533	0.401371	0.273917	0.301409	0.378712	0.414674	0.514515	0.372498
		522	0.588251	0.305019	0.355611	0.308553	0.445333	0.153151	0.366545	0.332162	0.33207	0.348718	0.273255	1.09457	0.347357	0.457587	0.266055	0.409154	0.35309	0.219407	0.434574	0.356959	0.313201	0.485937	0.346993	0.11696	0.284386	0.358758	0.313079	0.376519	0.385624	0.278245	0.369245	0.382708	0.371378	0.249847	0.337261	0.304181	0.333776	0.429811	0.740271	0.469479	0.433058	0.340661	0.300347	0.320199	0.32384	0.546619	0.381402
		523	0.548194	0.349969	0.375488	0.259014	0.438271	0.174688	0.444336	0.260434	0.317321	0.322543	0.234642	1.09013	0.364842	0.40945	0.242278	0.330574	0.410245	0.199559	0.37892	0.387617	0.25971	0.296112	0.392963	0.518962	0.314142	0.325917	0.35018	0.351285	0.410085	0.241805	0.329887	0.292961	0.372503	0.213093	0.366694	0.313448	0.362203	0.395517	0.707595	0.502421	0.43126	0.385478	0.27387	0.31394	0.327062	0.526604	0.370951
		524	0.520455	0.384796	0.370201	0.249028	0.410655	0.124673	0.431899	0.378657	0.257791	0.324071	0.289557	1.0775	0.340506	0.368828	0.195619	0.406491	0.43017	0.153805	0.303536	0.312938	0.259922	0.589097	0.357091	0.387878	0.301512	0.441848	0.276111	0.323395	0.376569	0.319833	0.351872	0.27637	0.35889	0.196164	0.362933	0.230029	0.406351	0.387878	1.0705	0.439733	0.432615	0.283592	0.247188	0.35877	0.390059	0.457523	0.419781
		525	0.502789	0.351552	0.398807	0.253761	0.484819	0.103818	0.429188	0.381048	0.261208	0.323282	0.299605	1.06435	0.355435	0.365015	0.252319	0.369332	0.394992	0.173929	0.353126	0.312053	0.352195	0.649453	0.373569	0.381111	0.328286	0.301689	0.310303	0.398433	0.400424	0.305413	0.334769	0.33775	0.318683	0.207054	0.36815	0.284429	0.291314	0.395666	0.68851	0.330605	0.34879	0.275695	0.259684	0.332058	0.35674	0.561961	0.355528
		526	0.498009	0.361212	0.294958	0.294577	0.485788	0.112397	0.404762	0.3742	0.317321	0.305825	0.378411	0.884362	0.439794	0.35121	0.298629	0.408089	0.390922	0.200441	0.490977	0.294224	0.30021	0.366248	0.392384	0.245226	0.318638	0.383526	0.290284	0.342653	0.286727	0.276695	0.323841	0.290629	0.360573	0.243111	0.360123	0.25231	0.415998	0.275489	1.35418	0.213926	0.365644	0.294396	0.0963809	0.316809	0.366485	0.417986	0.322462
		527	0.492186	0.417878	0.337012	0.267371	0.5211	0.117322	0.457668	0.360496	0.301342	0.348943	0.24245	0.83882	0.386827	0.377498	0.27204	0.36597	0.350034	0.182977	0.415856	0.351796	0.353712	0.526699	0.353275	0.350879	0.276908	0.372222	0.288621	0.32915	0.426848	0.284041	0.347919	0.388283	0.320654	0.212778	0.378275	0.353142	0.319228	0.393648	0.919267	0.438142	0.4798	0.365494	0.282768	0.376366	0.335069	0.45706	0.313549
		528	0.486545	0.35979	0.373634	0.258508	0.479677	0.121127	0.486844	0.383327	0.254511	0.299651	0.22348	0.967521	0.417094	0.402853	0.263243	0.411096	0.472886	0.168055	0.453042	0.424856	0.311906	0.425055	0.357713	0.221762	0.324996	0.328251	0.405625	0.312327	0.299109	0.293821	0.365375	0.164305	0.347239	0.208485	0.36283	0.305588	0.352221	0.316988	0.579494	0.361486	0.416661	0.283427	0.271757	0.379619	0.420067	0.486143	0.301726
		529	0.485221	0.274306	0.345166	0.229153	0.572156	0.130857	0.438677	0.398695	0.262699	0.397118	0.312774	0.943313	0.419446	0.391205	0.351273	0.376056	0.430382	0.181555	0.394863	0.374787	0.242378	0.573622	0.32493	0.35822	0.327804	0.416906	0.33114	0.40286	0.379736	0.292017	0.362082	0.123081	0.385939	0.230103	0.43807	0.344065	0.311792	0.327647	1.05922	0.3814	0.424742	0.391127	0.19508	0.316809	0.399372	0.470784	0.295906
		530	0.474634	0.40712	0.35604	0.264085	0.462029	0.123233	0.448402	0.252755	0.291924	0.338861	0.208745	0.920064	0.381714	0.447692	0.261302	0.3842	0.360616	0.231984	0.290382	0.357313	0.44728	0.526173	0.358228	0.33279	0.379751	0.394656	0.403962	0.431636	0.405856	0.290091	0.370516	0.170505	0.278857	0.220795	0.331001	0.298002	0.330058	0.333851	0.911748	0.468567	0.447448	0.361622	0.179409	0.344439	0.37798	0.52335	0.326228
		531	0.480489	0.366747	0.333579	0.226428	0.525591	0.158956	0.527773	0.346063	0.275808	0.352636	0.204278	1.05791	0.384372	0.338114	0.201255	0.408266	0.287594	0.177604	0.322004	0.367651	0.246708	0.172802	0.413085	0.314717	0.304976	0.32502	0.304885	0.491401	0.367809	0.285197	0.363893	0.283652	0.324132	0.220132	0.370867	0.233774	0.411263	0.373183	0.955991	0.413194	0.263388	0.323089	0.312637	0.364767	0.377269	0.437986	0.362388
		532	0.476515	0.372131	0.305832	0.29799	0.378549	0.124052	0.448402	0.338701	0.268439	0.323507	0.227495	1.08569	0.368932	0.354716	0.260593	0.377121	0.319528	0.209147	0.314927	0.338966	0.394213	0.51534	0.349619	0.301444	0.31502	0.47111	0.396319	0.444696	0.326443	0.313135	0.330605	0.153137	0.331645	0.2219	0.352396	0.265608	0.360506	0.373901	0.757911	0.391924	0.421379	0.291807	0.220072	0.328929	0.343938	0.430075	0.384828
		533	0.491064	0.313096	0.346024	0.263256	0.553206	0.118762	0.541789	0.392884	0.317868	0.371897	0.307647	0.878441	0.396336	0.387601	0.252319	0.495157	0.4198	0.23774	0.352863	0.29797	0.301728	0.655643	0.420675	0.284207	0.293793	0.302586	0.267771	0.307236	0.345462	0.270777	0.375927	0.322409	0.356909	0.245705	0.326104	0.272347	0.435447	0.36209	0.777863	0.389629	0.351032	0.322607	0.364951	0.354336	0.377701	0.537536	0.333429
		534	0.47068	0.391128	0.370484	0.218774	0.376946	0.127083	0.428728	0.320839	0.227746	0.371271	0.276829	1.11782	0.373022	0.358112	0.297049	0.366502	0.401905	0.169227	0.357427	0.34199	0.386847	0.408558	0.353554	0.17544	0.302158	0.346731	0.350877	0.31609	0.398006	0.29228	0.3237	0.308454	0.344049	0.207136	0.408327	0.321499	0.352054	0.294518	0.930833	0.346619	0.365188	0.234573	0.264972	0.373622	0.381457	0.428457	0.332747
		535	0.476807	0.365649	0.360039	0.21536	0.40199	0.0802054	0.563951	0.404608	0.27295	0.381641	0.190436	0.938698	0.367501	0.434708	0.269402	0.391456	0.352075	0.226031	0.435837	0.26411	0.35523	0.365226	0.396833	0.294939	0.345653	0.360552	0.330871	0.322288	0.363135	0.358199	0.367246	0.337125	0.314647	0.203645	0.343635	0.298753	0.359322	0.434565	0.942979	0.276158	0.454865	0.38935	0.207793	0.326707	0.388054	0.494284	0.349874
		536	0.479611	0.37435	0.349311	0.30698	0.32235	0.143391	0.506295	0.277979	0.210823	0.371333	0.266561	1.29093	0.339483	0.411509	0.287008	0.388094	0.406576	0.162932	0.239793	0.287101	0.346124	0.383271	0.395471	0.301723	0.351925	0.320352	0.314607	0.316754	0.340029	0.325366	0.347249	0.0849485	0.255666	0.221039	0.301372	0.2525	0.350189	0.355034	0.961196	0.298576	0.378457	0.341626	0.361558	0.263374	0.389958	0.51615	0.244333
		537	0.467598	0.349969	0.320989	0.171271	0.47936	0.0821757	0.453825	0.274858	0.255877	0.339825	0.253832	0.90082	0.391224	0.407696	0.306729	0.45357	0.366102	0.207105	0.327831	0.427893	0.275948	0.489032	0.403051	0.296922	0.281897	0.388011	0.29196	0.370764	0.452067	0.325629	0.371668	0.350928	0.256791	0.206775	0.395909	0.265513	0.434096	0.261945	1.02626	0.402905	0.409909	0.250061	0.242733	0.347568	0.362894	0.484276	0.327085
		538	0.478237	0.387014	0.308973	0.289704	0.42478	0.127644	0.400696	0.322923	0.300659	0.308266	0.186421	1.0526	0.388156	0.371207	0.371529	0.318724	0.380753	0.143835	0.310876	0.334145	0.299563	0.522552	0.359257	0.381668	0.300151	0.411158	0.349765	0.334241	0.346221	0.257127	0.324511	0.297911	0.33052	0.198747	0.400186	0.320939	0.356955	0.356618	0.887458	0.287361	0.450368	0.288594	0.300769	0.30156	0.380429	0.530798	0.329829
		539	0.482365	0.408853	0.361619	0.246106	0.480328	0.128553	0.407921	0.390184	0.211916	0.357846	0.226601	0.896553	0.35114	0.390064	0.263417	0.391634	0.363258	0.242495	0.251434	0.401156	0.261217	0.460649	0.408411	0.17036	0.291063	0.375453	0.32697	0.257654	0.310733	0.314422	0.304068	0.228168	0.400027	0.20902	0.417821	0.309989	0.320925	0.335286	0.614194	0.365385	0.319124	0.289559	0.22833	0.31707	0.35254	0.40892	0.345933
		540	0.481047	0.321162	0.337587	0.267877	0.492199	0.132221	0.457904	0.343475	0.270763	0.366236	0.276829	1.05791	0.363615	0.408003	0.22573	0.431445	0.314644	0.242955	0.337183	0.344483	0.382517	0.368847	0.424041	0.248044	0.288091	0.331299	0.332669	0.371871	0.416276	0.280688	0.376444	0.200258	0.359541	0.225635	0.375774	0.304741	0.448991	0.339471	0.966401	0.380252	0.397331	0.402414	0.259889	0.323192	0.375417	0.55197	0.317149
		541	0.47771	0.342689	0.345312	0.282175	0.375978	0.147513	0.320193	0.356862	0.208362	0.400061	0.269241	1.02116	0.316783	0.384915	0.396177	0.399767	0.399864	0.156215	0.301774	0.333437	0.276383	0.621596	0.258666	0.460777	0.280208	0.339912	0.308077	0.440047	0.336104	0.287123	0.338756	0.207235	0.313234	0.217095	0.381508	0.293971	0.402465	0.333851	0.961196	0.345472	0.354408	0.339696	0.224104	0.302342	0.384946	0.450322	0.399569
		542	0.476293	0.368179	0.352461	0.257497	0.480328	0.138465	0.479382	0.351668	0.209182	0.342882	0.189542	0.992164	0.401551	0.348426	0.201255	0.273597	0.401704	0.193566	0.334145	0.307244	0.282019	0.51534	0.38697	0.0932336	0.321773	0.29164	0.293757	0.33247	0.348638	0.240264	0.336474	0.272028	0.269753	0.197618	0.334131	0.239773	0.401449	0.387878	1.01614	0.36652	0.331037	0.259088	0.304802	0.377148	0.38761	0.428457	0.32435
		543	0.47447	0.288553	0.328146	0.260278	0.496373	0.112776	0.404538	0.316066	0.245092	0.368266	0.272815	1.10171	0.384679	0.336361	0.195271	0.406669	0.387053	0.136802	0.388536	0.351442	0.251474	0.274941	0.383839	0.203967	0.300788	0.460877	0.352956	0.338226	0.358148	0.34314	0.357024	0.282722	0.285245	0.230045	0.352923	0.211304	0.395866	0.331399	0.962642	0.409543	0.414628	0.289229	0.252271	0.351207	0.411959	0.578707	0.404017
		544	0.482322	0.349969	0.309402	0.201062	0.301163	0.168625	0.495885	0.323025	0.250957	0.327528	0.181501	1.03535	0.444396	0.402339	0.28401	0.474097	0.363258	0.165223	0.454804	0.373712	0.345041	0.419917	0.339188	0.26189	0.240409	0.310842	0.367276	0.319411	0.374759	0.314685	0.393547	0.259019	0.306566	0.221865	0.341962	0.293696	0.411096	0.390181	0.936039	0.2368	0.285417	0.318735	0.313482	0.342874	0.359075	0.521963	0.328972
		545	0.477749	0.311825	0.408823	0.321081	0.337126	0.11805	0.400012	0.39195	0.346683	0.366851	0.317695	1.11033	0.434375	0.326369	0.303034	0.280677	0.356947	0.221448	0.411305	0.32649	0.328803	0.387418	0.420611	0.38873	0.324832	0.337404	0.375885	0.34885	0.344713	0.298067	0.378491	0.236852	0.290322	0.212685	0.371074	0.339389	0.409231	0.339756	0.845818	0.310926	0.387216	0.287464	0.240403	0.330233	0.34933	0.526141	0.289221
		546	0.469047	0.310878	0.340162	0.214476	0.351251	0.113215	0.367005	0.377517	0.286332	0.362492	0.133733	0.94192	0.385906	0.394712	0.274678	0.416233	0.331525	0.202693	0.385747	0.304208	0.402661	0.646884	0.387088	0.223187	0.319767	0.435752	0.395757	0.33402	0.341081	0.345329	0.354424	0.242884	0.315865	0.216094	0.338831	0.198111	0.431227	0.336871	0.672606	0.488246	0.433958	0.295679	0.174748	0.33987	0.368603	0.371002	0.30807
		547	0.471155	0.37071	0.34502	0.282358	0.471663	0.133251	0.427148	0.399732	0.203579	0.324133	0.232855	0.931384	0.366274	0.399444	0.221151	0.369154	0.388681	0.200942	0.432048	0.416846	0.286349	0.513793	0.354465	0.263577	0.284232	0.359655	0.271525	0.345752	0.366908	0.367725	0.343202	0.180423	0.357011	0.19806	0.336218	0.301282	0.419716	0.477216	0.70615	0.299032	0.407446	0.166217	0.178141	0.316673	0.35608	0.523119	0.32435
		548	0.473598	0.36469	0.337295	0.284268	0.480011	0.144224	0.481645	0.34866	0.350771	0.301969	0.177487	0.756532	0.287947	0.422851	0.369065	0.363673	0.473499	0.192473	0.361215	0.400448	0.436019	0.498317	0.366043	0.440426	0.298781	0.364497	0.34963	0.301039	0.349994	0.301289	0.369304	0.26505	0.328176	0.237014	0.348222	0.290512	0.408383	0.389463	0.552312	0.311382	0.413741	0.407734	0.310307	0.342353	0.322051	0.454038	0.316983
		549	0.476405	0.36833	0.348024	0.237637	0.316573	0.0954372	0.516244	0.399937	0.220378	0.389353	0.340238	1.14908	0.369852	0.40636	0.32487	0.429148	0.411873	0.180554	0.402702	0.33932	0.270323	0.505034	0.398033	0.41303	0.315261	0.322503	0.451348	0.256989	0.289144	0.252618	0.360023	0.298384	0.336341	0.217747	0.415528	0.28499	0.389268	0.353585	0.861144	0.291716	0.429461	0.336471	0.212236	0.334405	0.40781	0.520328	0.277573
		550	0.460914	0.488479	0.424125	0.297808	0.429271	0.14959	0.408157	0.304444	0.243999	0.358236	0.10917	1.01568	0.327519	0.416464	0.225207	0.394641	0.41146	0.217813	0.45633	0.280863	0.441867	0.538554	0.369517	0.283633	0.372755	0.282661	0.388395	0.284216	0.298057	0.222491	0.36714	0.252041	0.23453	0.206449	0.325887	0.259059	0.377935	0.379522	0.776128	0.31802	0.297552	0.248931	0.308182	0.366071	0.354012	0.469397	0.306357
		551	0.469864	0.413602	0.426271	0.291164	0.482248	0.205606	0.420358	0.336104	0.301069	0.343333	0.241557	1.06627	0.362388	0.421001	0.357258	0.448966	0.450508	0.240954	0.274953	0.454629	0.281149	0.436414	0.408925	0.147748	0.30787	0.353916	0.236099	0.248799	0.287789	0.263694	0.365834	0.189411	0.295389	0.216502	0.318583	0.355301	0.381151	0.31325	0.817479	0.387112	0.424299	0.323572	0.266674	0.327103	0.39785	0.374718	0.298135
		552	0.467807	0.377042	0.399811	0.277681	0.396848	0.119065	0.428056	0.373986	0.23171	0.352287	0.343139	0.89603	0.343573	0.359559	0.293876	0.325625	0.325025	0.230694	0.374369	0.304031	0.337463	0.751592	0.408529	0.180519	0.343164	0.420494	0.311684	0.308564	0.352867	0.369406	0.312713	0.247074	0.293139	0.211708	0.353966	0.328238	0.392651	0.300126	0.578048	0.393293	0.390136	0.406604	0.210123	0.373236	0.400578	0.559402	0.265235
		553	0.46708	0.469009	0.378209	0.273635	0.434097	0.120278	0.3826	0.401077	0.256697	0.340451	0.228828	1.14429	0.341017	0.434708	0.270634	0.412693	0.306103	0.223358	0.321504	0.343774	0.23653	0.497296	0.361594	0.331954	0.350477	0.265252	0.363522	0.261195	0.307111	0.31198	0.342767	0.22413	0.265997	0.209614	0.349162	0.324588	0.380804	0.390045	0.713957	0.487333	0.435535	0.315027	0.138951	0.393701	0.37732	0.467531	0.298135
		554	0.464701	0.380208	0.28895	0.231752	0.476154	0.12143	0.406802	0.311712	0.293974	0.343282	0.115424	1.05921	0.349811	0.400168	0.219919	0.358181	0.313228	0.180264	0.368805	0.329868	0.286562	0.714451	0.36257	0.271492	0.266382	0.376707	0.353935	0.381832	0.377025	0.274121	0.358729	0.188178	0.349303	0.202982	0.294274	0.319352	0.321941	0.434132	0.799551	0.359439	0.343837	0.326314	0.245703	0.338441	0.385212	0.502195	0.341485
		555	0.469866	0.328603	0.323563	0.235614	0.525274	0.134919	0.379205	0.30351	0.256014	0.34203	0.30362	1.04197	0.442044	0.36141	0.284893	0.395528	0.48834	0.196148	0.382722	0.394564	0.264687	0.639146	0.340378	0.295218	0.276426	0.347088	0.303772	0.353942	0.329154	0.227902	0.339474	0.268784	0.338786	0.233046	0.398203	0.254838	0.403314	0.369431	0.686775	0.320772	0.426997	0.400802	0.235743	0.380402	0.388207	0.60779	0.284599
		556	0.457577	0.294574	0.361902	0.234153	0.266168	0.159244	0.40725	0.327696	0.269943	0.333877	0.232182	1.29981	0.38969	0.423575	0.269751	0.499051	0.248747	0.195397	0.346799	0.383341	0.317754	0.478199	0.314038	0.234772	0.276513	0.346191	0.338367	0.30126	0.312553	0.32717	0.377362	0.203518	0.251435	0.196478	0.357096	0.288639	0.383183	0.401423	0.695161	0.482064	0.393955	0.331799	0.260107	0.327489	0.392736	0.428226	0.257528
		557	0.470249	0.449689	0.315273	0.256303	0.451427	0.140466	0.380797	0.291263	0.322788	0.385436	0.367922	1.78065	0.349197	0.374714	0.27362	0.367035	0.405762	0.222449	0.269139	0.342522	0.338111	0.529268	0.377675	0.150009	0.300952	0.34458	0.315023	0.262081	0.336559	0.292017	0.38089	0.245688	0.307701	0.212336	0.385475	0.288735	0.388765	0.396235	0.65034	0.268373	0.418003	0.316805	0.204606	0.304553	0.370456	0.47265	0.335316
		558	0.462434	0.362957	0.348882	0.265475	0.380786	0.132584	0.415383	0.382711	0.274714	0.353251	0.279962	1.19105	0.295412	0.446245	0.177839	0.41853	0.452949	0.224991	0.473272	0.353036	0.27097	0.434867	0.313352	0.409916	0.281655	0.424622	0.375335	0.317861	0.301982	0.313389	0.338838	0.346282	0.331831	0.182633	0.342375	0.249792	0.300113	0.355034	0.882253	0.441115	0.461604	0.309225	0.263077	0.34326	0.424317	0.476597	0.404017
		559	0.454812	0.339049	0.340445	0.237384	0.365376	0.131508	0.542473	0.367241	0.279361	0.34923	0.179947	1.03771	0.394496	0.398623	0.292644	0.459052	0.378512	0.18494	0.389549	0.313482	0.331403	0.610268	0.393874	0.320648	0.281819	0.381906	0.275561	0.327379	0.332179	0.305536	0.341873	0.269713	0.345174	0.19713	0.427325	0.244544	0.356788	0.317273	0.660461	0.3091	0.475981	0.332116	0.290821	0.35538	0.354773	0.512649	0.368723
		560	1.03923	0.506367	0.374922	0.525374	0.439222	0.237267	1.12564	0.645004	0.610202	0.502061	0.445834	0.954372	1.16007	0.66799	0.526125	0.779007	0.393966	0.335939	0.677668	0.316152	0.450751	3.38196	0.746334	1.64901	0.31776	0.369705	0.386866	0.426545	0.485128	0.309011	0.526384	0.965808	0.501187	0.258666	0.571431	0.371688	0.380983	0.745932	0.777863	0.53492	0.691506	0.35469	0.245703	0.474618	0.458296	0.667094	0.320068
		561	3.84725	0.802523	0.479337	1.13623	1.27628	0.834049	3.56253	1.82614	1.58622	2.014	1.25088	1.03091	2.52383	1.59286	0.926347	2.92438	0.574787	1.10757	1.47777	0.387073	1.45274	17.6402	2.01114	5.66939	0.489337	0.86432	0.94063	0.719172	0.585694	0.397344	0.945163	2.79328	1.60086	0.50728	1.71566	0.524572	0.411096	2.26375	0.879361	0.949718	1.55874	0.362587	0.616377	0.70085	0.714292	0.690132	0.469301
		562	3.51088	0.695038	0.409681	0.886766	1.26087	0.69769	3.11277	1.7841	1.23913	1.99416	1.37724	0.919541	1.71766	1.17495	0.755202	2.72282	0.676074	1.07903	1.14134	0.369966	1.36241	16.8778	1.7636	4.873	0.466982	0.79343	0.874901	0.509773	0.481051	0.414724	0.744819	2.20567	1.45819	0.469025	1.61579	0.486094	0.423445	2.25539	0.962642	0.77858	1.28458	0.373226	0.341649	0.630228	0.636907	0.800615	0.414468
		563	2.33934	0.518546	0.409681	0.599408	0.824516	0.44507	2.03283	1.16514	0.786208	1.2599	0.757948	1.00305	1.01559	0.810035	0.531936	1.76702	0.594511	0.733713	0.71738	0.384226	0.878534	11.0135	1.20288	2.97312	0.375563	0.596917	0.558484	0.401311	0.405704	0.428627	0.585104	1.42044	0.999454	0.393386	0.998549	0.446115	0.398915	1.50556	1.02481	0.622778	0.722072	0.352265	0.372581	0.519062	0.575598	0.62802	0.36701
		564	1.53674	0.462677	0.376492	0.328048	0.611325	0.272353	1.20455	0.756388	0.444446	0.879281	0.494949	1.05312	0.668434	0.58964	0.393714	1.15011	0.346991	0.49081	0.550682	0.348937	0.691176	6.85211	0.763337	1.63262	0.314624	0.499466	0.553763	0.312106	0.41054	0.409059	0.466065	0.798885	0.672969	0.272954	0.654501	0.355015	0.351708	0.949827	0.939509	0.373393	0.652181	0.303423	0.391427	0.449868	0.509543	0.556379	0.355878
		565	1.10328	0.428959	0.368768	0.389104	0.515323	0.207031	0.865365	0.607954	0.36675	0.648307	0.429985	0.854668	0.478651	0.454289	0.349693	0.888022	0.371599	0.421955	0.498067	0.323453	0.430819	3.9303	0.503127	1.15857	0.336005	0.337761	0.483999	0.298161	0.360414	0.366954	0.455549	0.508103	0.556225	0.258108	0.440156	0.344912	0.304344	0.679661	0.785093	0.389629	0.538012	0.342108	0.177284	0.388746	0.469842	0.456598	0.302416
		566	0.837872	0.333988	0.396086	0.340254	0.537161	0.189844	0.699846	0.488172	0.255604	0.531805	0.337118	1.08333	0.48499	0.465018	0.304963	0.687168	0.383195	0.321438	0.335158	0.250748	0.483451	2.39926	0.475983	0.720963	0.286557	0.39429	0.423552	0.317197	0.336256	0.284549	0.404992	0.419438	0.401152	0.247648	0.443597	0.269639	0.338856	0.52332	0.688221	0.454378	0.375081	0.303093	0.284893	0.370629	0.426005	0.537767	0.404017
		567	0.676772	0.273832	0.371197	0.303553	0.422526	0.150105	0.528681	0.392567	0.3105	0.428112	0.264774	0.739987	0.342857	0.41883	0.257072	0.581515	0.499535	0.265503	0.368042	0.348937	0.336816	1.78589	0.441548	0.703168	0.310041	0.348351	0.300984	0.327601	0.31315	0.283525	0.366469	0.303182	0.405848	0.209532	0.393099	0.364759	0.355437	0.527505	0.746344	0.277984	0.30227	0.296809	0.328948	0.342613	0.415715	0.586387	0.285971
		568	0.588469	0.298849	0.311548	0.243143	0.357345	0.12343	0.444559	0.438763	0.264066	0.407374	0.261873	0.915274	0.385497	0.397593	0.283138	0.503123	0.294106	0.268006	0.259524	0.304208	0.279631	1.35465	0.332284	0.535921	0.285515	0.330942	0.376582	0.282666	0.311795	0.273351	0.344096	0.327207	0.41947	0.225972	0.310132	0.259059	0.320925	0.387445	0.84177	0.345706	0.354408	0.341308	0.298017	0.323974	0.421424	0.431017	0.33086
		569	0.537125	0.385269	0.271785	0.262118	0.469409	0.109714	0.462418	0.277455	0.284555	0.399887	0.224594	0.954198	0.362286	0.421307	0.307252	0.468793	0.436682	0.229153	0.243594	0.367828	0.354137	0.76812	0.295727	0.3924	0.264124	0.31281	0.400905	0.329814	0.328406	0.266531	0.364858	0.395717	0.296329	0.242587	0.375041	0.343875	0.354923	0.480101	0.634436	0.45713	0.360026	0.265208	0.1991	0.34352	0.387445	0.597088	0.277573
		570	0.497042	0.340632	0.28223	0.223268	0.480328	0.136904	0.427372	0.390801	0.276081	0.374502	0.341352	1.00287	0.363001	0.423464	0.329972	0.45074	0.378925	0.217905	0.364754	0.330767	0.304328	0.866638	0.345235	0.299183	0.348876	0.320352	0.269581	0.311663	0.287485	0.303224	0.352283	0.30102	0.214333	0.220225	0.289057	0.25269	0.412447	0.326063	0.602916	0.316194	0.341152	0.265055	0.278748	0.34352	0.387661	0.417524	0.286478
		571	0.479009	0.401897	0.322851	0.274773	0.441794	0.151893	0.594247	0.308592	0.27459	0.292625	0.224814	0.97797	0.401551	0.416352	0.29792	0.410563	0.359189	0.224201	0.404978	0.377634	0.28895	0.71705	0.379615	0.319239	0.242985	0.302403	0.338783	0.321182	0.37838	0.250044	0.364211	0.315736	0.358602	0.211243	0.372221	0.265703	0.410415	0.365693	0.824419	0.296281	0.358449	0.246507	0.112052	0.25842	0.369745	0.394965	0.279968
		572	0.459536	0.384634	0.321993	0.327978	0.43762	0.1657	0.438229	0.340252	0.302846	0.394389	0.163865	0.903171	0.360445	0.3408	0.290006	0.350746	0.336008	0.189681	0.293421	0.397588	0.212915	0.802167	0.294644	0.337312	0.282697	0.257719	0.340593	0.328043	0.327344	0.240264	0.310196	0.360693	0.288536	0.182947	0.299078	0.257091	0.468106	0.393933	0.810539	0.398784	0.373504	0.256181	0.281283	0.306639	0.348835	0.494747	0.297103
		573	0.443812	0.319579	0.30354	0.259014	0.420289	0.139753	0.431675	0.40274	0.261891	0.304071	0.140648	0.898033	0.359218	0.437185	0.245451	0.399767	0.464345	0.231905	0.288107	0.378887	0.289374	0.730452	0.302459	0.296348	0.308748	0.332379	0.328083	0.374527	0.311188	0.294591	0.319183	0.144318	0.285719	0.193278	0.352602	0.27825	0.416332	0.355034	0.986354	0.380943	0.412386	0.282297	0.31772	0.30377	0.360445	0.484739	0.312011
		574	0.430567	0.39382	0.257623	0.251556	0.379183	0.154288	0.423305	0.316168	0.334667	0.283384	0.184401	0.889499	0.355639	0.409241	0.299512	0.339961	0.409018	0.229285	0.445702	0.259302	0.367351	0.529795	0.392158	0.288729	0.30047	0.32502	0.274998	0.31609	0.349842	0.285066	0.340085	0.197318	0.271157	0.209009	0.347912	0.27787	0.425812	0.339322	0.757043	0.335404	0.347435	0.294714	0.239558	0.389007	0.379223	0.417062	0.278596
		575	0.428021	0.36707	0.359473	0.310196	0.413861	0.135979	0.483449	0.311712	0.229523	0.344697	0.185295	0.970656	0.320464	0.368313	0.404277	0.386319	0.408617	0.202851	0.314927	0.26268	0.251474	0.757782	0.312494	0.209341	0.317518	0.286972	0.29904	0.257211	0.329003	0.281975	0.317536	0.290325	0.351655	0.191603	0.424092	0.314199	0.416846	0.310081	0.646002	0.388494	0.305868	0.340343	0.236805	0.345085	0.373831	0.485432	0.341311
		576	0.415678	0.307873	0.331863	0.196568	0.543572	0.13648	0.462195	0.311815	0.219011	0.268707	0.177487	0.930165	0.3811	0.43141	0.255317	0.438702	0.39905	0.158388	0.390561	0.392249	0.287644	0.825875	0.290313	0.23392	0.326926	0.342063	0.31989	0.31277	0.309832	0.256479	0.358177	0.18833	0.262612	0.171079	0.349369	0.276283	0.381151	0.38284	0.811118	0.44225	0.401371	0.28165	0.209061	0.297523	0.366434	0.51032	0.283393
		577	0.417755	0.377678	0.42198	0.231555	0.505055	0.0975439	0.459483	0.282332	0.163432	0.3196	0.321256	1.02508	0.367603	0.382132	0.194562	0.426674	0.275998	0.205275	0.416869	0.300285	0.336381	0.498843	0.297153	0.281094	0.325478	0.42875	0.315023	0.346637	0.406463	0.233952	0.320783	0.25172	0.254066	0.170253	0.284563	0.228061	0.345622	0.44624	0.51819	0.382313	0.316647	0.266173	0.193595	0.329575	0.314971	0.505679	0.351246
		578	0.419801	0.348547	0.332575	0.223774	0.421575	0.188843	0.406566	0.243722	0.382592	0.32203	0.280623	0.853972	0.435908	0.366977	0.286125	0.362963	0.35309	0.17626	0.395612	0.247888	0.363668	0.421465	0.296531	0.319796	0.323867	0.419057	0.286542	0.333135	0.380798	0.285066	0.324417	0.188955	0.312201	0.181702	0.322033	0.287793	0.391802	0.389896	0.83136	0.337921	0.217767	0.306165	0.169026	0.361899	0.346767	0.437292	0.308926
		579	0.426529	0.288241	0.272789	0.296347	0.505055	0.102803	0.432794	0.320951	0.251777	0.320441	0.341572	0.869733	0.316987	0.383162	0.210587	0.338718	0.316685	0.214771	0.345536	0.417909	0.230459	0.509676	0.299554	0.319796	0.285032	0.347454	0.275561	0.419462	0.315872	0.28236	0.354248	0.218859	0.371285	0.218968	0.348015	0.253442	0.387236	0.349413	0.846107	0.359204	0.329017	0.294714	0.342712	0.309383	0.369479	0.592662	0.28203
		580	0.424492	0.355515	0.282659	0.220305	0.289609	0.146937	0.454733	0.375135	0.253964	0.335292	0.312554	0.998956	0.347868	0.396466	0.325044	0.296777	0.44238	0.16147	0.206909	0.344837	0.29155	0.344582	0.348997	0.1729	0.290985	0.348708	0.300569	0.336455	0.360717	0.276442	0.347861	0.267534	0.331645	0.212069	0.387459	0.28592	0.394515	0.429093	0.804178	0.471775	0.400928	0.346793	0.418121	0.308464	0.36599	0.399143	0.34679
		581	0.41649	0.425793	0.374492	0.256556	0.545826	0.1331	0.402275	0.33517	0.212587	0.317948	0.222354	1.12156	0.374352	0.358321	0.224149	0.356771	0.436882	0.182595	0.451266	0.328983	0.333133	0.391009	0.281651	0.41416	0.379828	0.377247	0.222892	0.300817	0.362376	0.352018	0.372798	0.332631	0.247399	0.190975	0.323593	0.252225	0.350357	0.352867	1.06877	0.40816	0.412607	0.397412	0.294419	0.270937	0.400793	0.385188	0.328631
		582	0.422086	0.320526	0.407535	0.250727	0.300528	0.130917	0.500188	0.36257	0.25	0.299815	0.281516	0.773599	0.347766	0.387184	0.180837	0.392688	0.438711	0.174469	0.396375	0.258226	0.32685	0.497791	0.308334	0.23505	0.28921	0.36414	0.343931	0.313656	0.300616	0.354977	0.370139	0.176233	0.236873	0.187915	0.36221	0.30016	0.380637	0.370014	0.945003	0.426235	0.342273	0.375321	0.164583	0.352511	0.364797	0.51359	0.30087
		583	0.426276	0.359467	0.350315	0.257567	0.382723	0.217655	0.427596	0.366727	0.306946	0.328718	0.298492	0.973878	0.374454	0.387796	0.307961	0.305443	0.353491	0.253834	0.385497	0.337713	0.282019	0.365752	0.319741	0.285894	0.258422	0.246589	0.283754	0.308122	0.341233	0.2391	0.329299	0.316361	0.303377	0.207578	0.329544	0.255399	0.385382	0.442204	0.965534	0.429443	0.331037	0.400472	0.200803	0.369846	0.32809	0.571738	0.315611
		584	0.421301	0.302639	0.329005	0.25414	0.462346	0.155622	0.37831	0.340775	0.308039	0.280041	0.226601	0.913272	0.383248	0.366253	0.232772	0.368977	0.315057	0.165724	0.357677	0.308484	0.338546	0.472535	0.341632	0.294661	0.271689	0.349962	0.300153	0.373863	0.300768	0.299617	0.305197	0.209094	0.328641	0.213709	0.316083	0.293971	0.365072	0.367847	0.91117	0.318933	0.39621	0.262795	0.168821	0.277716	0.316328	0.34983	0.367867
		585	0.413991	0.416133	0.28223	0.239083	0.329746	0.121657	0.429412	0.290011	0.301342	0.334102	0.350727	0.864247	0.324349	0.349345	0.251436	0.339783	0.458848	0.215074	0.290895	0.338966	0.342441	0.462723	0.303832	0.212455	0.282697	0.320709	0.33767	0.364124	0.371886	0.311463	0.382772	0.133623	0.285719	0.176303	0.32412	0.271511	0.344271	0.380239	0.998788	0.338612	0.376202	0.325184	0.247816	0.338963	0.420016	0.455442	0.345767
		586	0.423126	0.35377	0.340016	0.240544	0.467489	0.119641	0.351397	0.35759	0.223932	0.345948	0.237983	0.748695	0.411777	0.35018	0.207775	0.334291	0.313016	0.23695	0.319478	0.35358	0.256886	0.675266	0.387259	0.302001	0.304011	0.286972	0.315585	0.25212	0.378987	0.324981	0.327135	0.303656	0.239886	0.187717	0.273923	0.200724	0.319395	0.418434	0.942979	0.284165	0.43036	0.275047	0.27154	0.372057	0.381622	0.346115	0.341136
		587	0.414307	0.308347	0.357894	0.242314	0.355108	0.113776	0.517363	0.318663	0.218464	0.314041	0.359208	0.672153	0.367807	0.350388	0.248275	0.329864	0.426713	0.215772	0.482888	0.306523	0.387718	0.493674	0.326806	0.306245	0.270155	0.320535	0.349214	0.204972	0.349387	0.240518	0.325605	0.189259	0.252188	0.202028	0.389855	0.275627	0.266952	0.317571	0.738826	0.242069	0.270583	0.317287	0.205246	0.335187	0.42263	0.465433	0.302076
		588	0.416268	0.278269	0.369772	0.229476	0.442762	0.0893293	0.43461	0.242059	0.231983	0.298174	0.356308	0.959162	0.364126	0.450893	0.277328	0.396938	0.41553	0.260209	0.327068	0.409356	0.251039	0.395651	0.315067	0.221204	0.283267	0.328608	0.269728	0.322067	0.342751	0.202538	0.350742	0.241346	0.254531	0.179607	0.377965	0.24557	0.334122	0.3546	0.867506	0.326262	0.274624	0.276977	0.338897	0.29817	0.332671	0.594297	0.369579
		589	0.417132	0.3476	0.344162	0.245671	0.378215	0.205697	0.505835	0.302781	0.257654	0.320441	0.148236	0.803815	0.341324	0.310907	0.322395	0.374646	0.325025	0.251622	0.309863	0.372105	0.312989	0.56022	0.285467	0.368953	0.22473	0.363426	0.331556	0.25876	0.367657	0.267424	0.317277	0.25172	0.306101	0.180596	0.342065	0.268792	0.345622	0.3533	0.962353	0.32351	0.305633	0.212976	0.332329	0.361638	0.351893	0.470553	0.255815
		590	0.412809	0.295833	0.350169	0.218465	0.377581	0.0988018	0.443652	0.356965	0.278951	0.300666	0.164318	0.976229	0.362695	0.364708	0.164277	0.387739	0.498922	0.164973	0.354389	0.387263	0.372551	0.67474	0.341236	0.289286	0.270483	0.247486	0.293341	0.361246	0.314809	0.287517	0.324535	0.356807	0.242415	0.173871	0.373688	0.264296	0.336824	0.294369	0.914062	0.29675	0.40811	0.294714	0.284036	0.293351	0.37444	0.506373	0.279968
		591	0.41563	0.371657	0.309265	0.235614	0.241758	0.0984684	0.485028	0.275587	0.247689	0.301692	0.204951	0.992774	0.407993	0.320997	0.201604	0.407734	0.41146	0.213941	0.286844	0.301538	0.282019	0.298681	0.260553	0.251993	0.288004	0.42983	0.31155	0.244594	0.359503	0.2588	0.337168	0.205698	0.249835	0.200957	0.379845	0.263545	0.274064	0.381391	0.793768	0.304523	0.389458	0.30487	0.315595	0.345482	0.384565	0.549642	0.233025
		592	0.425413	0.35013	0.348599	0.245474	0.508895	0.161896	0.412672	0.353433	0.282368	0.310184	0.235536	0.896379	0.403392	0.465213	0.270808	0.246513	0.370584	0.210938	0.319978	0.285848	0.373422	0.54267	0.359482	0.312455	0.330457	0.291273	0.335457	0.251234	0.322518	0.307217	0.382396	0.208942	0.256605	0.200992	0.307105	0.287708	0.376416	0.400989	0.912038	0.306805	0.366765	0.270045	0.323226	0.363588	0.389463	0.425666	0.251358
		593	0.41768	0.376407	0.30082	0.288622	0.419321	0.117504	0.305269	0.383851	0.236357	0.307641	0.357201	0.932342	0.409936	0.345337	0.26817	0.297132	0.408204	0.220355	0.279004	0.374787	0.30367	0.654095	0.350874	0.292121	0.311565	0.310476	0.316551	0.232641	0.323874	0.277475	0.314337	0.3131	0.303284	0.18973	0.360536	0.233118	0.393164	0.30618	1.06761	0.355083	0.351032	0.234738	0.207576	0.33284	0.341375	0.501254	0.240051
		594	0.448305	0.324016	0.362048	0.270349	0.388183	0.13751	0.444336	0.310049	0.226243	0.352512	0.337998	1.19358	0.403801	0.408003	0.215701	0.344732	0.420001	0.205235	0.480112	0.409533	0.338546	0.593245	0.339242	0.418961	0.246439	0.33345	0.301681	0.280895	0.47924	0.253783	0.326299	0.235146	0.333904	0.181748	0.341331	0.32206	0.416679	0.461803	0.921002	0.463076	0.308331	0.351465	0.26985	0.32411	0.393168	0.498463	0.28854
		595	0.868798	0.427064	0.271639	0.55126	0.575679	0.246179	0.97278	0.469488	0.382592	0.429692	0.512144	0.938002	0.814759	0.50006	0.411145	0.782202	0.383797	0.374858	0.540817	0.421654	0.440562	1.77351	0.587466	0.783113	0.327968	0.447596	0.430082	0.371207	0.328406	0.305028	0.40878	0.52934	0.564399	0.259876	0.700515	0.290607	0.373703	0.782678	0.906254	0.537658	0.577559	0.39886	0.353095	0.441262	0.422896	0.505911	0.382949
		596	0.703704	0.376095	0.430562	0.355254	0.43024	0.177719	0.706636	0.521177	0.411133	0.341805	0.481327	0.963254	0.601458	0.47913	0.47383	0.65691	0.494852	0.286207	0.56156	0.399195	0.316237	1.22824	0.504156	0.488452	0.309636	0.303126	0.376166	0.314762	0.438319	0.40082	0.392418	0.469498	0.430647	0.204971	0.478143	0.296595	0.398401	0.705164	0.769188	0.422805	0.518017	0.337601	0.225372	0.447385	0.420828	0.579417	0.355187
		597	0.966524	0.518395	0.370484	1.04038	0.40583	0.254575	0.826476	0.481315	0.541936	0.456276	0.543169	0.842042	1.0842	0.66458	0.550239	0.657077	0.399663	0.310257	0.58938	0.320606	0.457458	2.21457	0.599848	0.911084	0.331904	0.340452	0.430498	0.39954	0.378684	0.294723	0.40491	0.632096	0.584967	0.253919	0.641453	0.297346	0.305863	0.921871	1.07571	0.596004	0.672176	0.310838	0.27451	0.342092	0.47545	0.517306	0.301044
		598	1.06063	0.423262	0.366768	1.16457	0.507609	0.26094	1.01303	0.620304	0.546857	0.505907	0.56996	0.850924	1.21345	0.796842	0.460617	0.717071	0.56706	0.337309	0.749251	0.454983	0.474567	2.46218	0.596878	1.11082	0.342035	0.438086	0.462745	0.426102	0.426241	0.273736	0.464277	0.654736	0.580364	0.258597	0.715959	0.298193	0.359836	1.01034	0.945292	0.623234	0.703863	0.310838	0.389737	0.430968	0.453068	0.631984	0.384312
		599	0.769037	0.447956	0.322139	0.696645	0.512752	0.19045	0.715678	0.405851	0.376305	0.372184	0.397834	0.929642	0.751055	0.629121	0.320105	0.599745	0.451121	0.267084	0.500343	0.391894	0.329238	1.49083	0.47952	0.645819	0.350805	0.307428	0.322116	0.344866	0.401182	0.326654	0.409792	0.392473	0.502972	0.212406	0.533661	0.271226	0.374552	0.751418	0.917243	0.514328	0.515084	0.280202	0.277903	0.403996	0.421868	0.591506	0.341485
		600	0.611116	0.401897	0.31026	0.427252	0.419003	0.226824	0.574572	0.454121	0.370577	0.356205	0.274148	0.989203	0.498488	0.526445	0.293528	0.466841	0.410446	0.264331	0.412318	0.399195	0.339851	1.0668	0.369356	0.542131	0.283662	0.30492	0.33531	0.390465	0.368567	0.281336	0.348437	0.266605	0.410172	0.196036	0.446623	0.282747	0.405681	0.594359	0.840324	0.347532	0.433515	0.208939	0.137044	0.348736	0.35353	0.443799	0.341652
		601	0.539019	0.380358	0.288092	0.36208	0.406799	0.160017	0.459036	0.281295	0.279771	0.351271	0.376624	0.998608	0.424661	0.463988	0.268693	0.403484	0.353703	0.242165	0.374882	0.340206	0.344829	1.08175	0.403683	0.346636	0.294034	0.307785	0.34184	0.305023	0.367354	0.234722	0.351095	0.2601	0.373535	0.200411	0.385682	0.209061	0.366089	0.493063	0.523106	0.341585	0.374181	0.299068	0.230877	0.311469	0.362018	0.428919	0.320749
		602	0.487334	0.342053	0.342874	0.314255	0.429271	0.132357	0.478934	0.340775	0.238941	0.381866	0.250711	1.06453	0.393371	0.424187	0.329263	0.301381	0.346991	0.261039	0.297472	0.368372	0.20555	0.461702	0.311014	0.472067	0.367844	0.329505	0.361162	0.383381	0.361314	0.274507	0.333639	0.319925	0.22035	0.195152	0.32568	0.290417	0.325324	0.35632	0.901338	0.408395	0.377101	0.290842	0.0466028	0.266118	0.391975	0.471015	0.23285
		603	0.461127	0.271625	0.307686	0.20904	0.442445	0.174809	0.34687	0.301333	0.319098	0.3192	0.283083	0.950454	0.351447	0.394504	0.309902	0.395706	0.34272	0.25016	0.305312	0.330944	0.30367	0.829497	0.349619	0.399757	0.264694	0.353376	0.29432	0.406845	0.379139	0.287517	0.308091	0.159507	0.336815	0.189101	0.357303	0.30727	0.388587	0.450412	0.793189	0.338847	0.365188	0.291006	0.208216	0.310811	0.375417	0.404263	0.324175
		604	0.808877	0.338102	0.361473	0.290336	0.425415	0.112033	0.310692	0.249327	0.281412	0.31682	0.191549	10.9011	0.348175	0.387601	0.216932	0.353409	0.40312	0.216562	0.30835	0.318645	0.373634	0.402894	0.290431	0.226579	0.254158	0.303657	0.318912	0.327601	0.34184	0.322661	0.355165	0.167718	0.249835	0.171975	0.31848	0.279181	0.366602	0.424908	4.28779	0.391233	0.296874	0.26489	0.290821	0.285528	0.375747	0.465896	0.202179
		605	1.49765	0.29425	0.321564	0.242763	0.367947	0.148483	0.498597	0.310255	0.166166	0.334502	0.269241	19.2926	0.340812	0.425732	0.296514	0.279789	0.338237	0.179263	0.263325	0.352505	0.282666	0.437962	0.312151	0.209341	0.242261	0.285178	0.255408	0.300596	0.374607	0.327687	0.339156	0.228793	0.333811	0.17692	0.319213	0.244735	0.379118	0.30446	12.3886	0.385051	0.273503	0.295196	0.243373	0.388746	0.378297	0.498694	0.269351
		606	1.57263	0.355353	0.307686	0.261163	0.489644	0.129068	0.428952	0.323436	0.364563	0.29121	0.21834	18.1287	0.396643	0.435947	0.237351	0.306508	0.391323	0.240611	0.417632	0.315077	0.224611	0.59634	0.321274	0.250862	0.289693	0.265792	0.342819	0.24238	0.352108	0.231632	0.315666	0.223826	0.333244	0.15493	0.329751	0.299684	0.33276	0.385142	14.4301	0.309791	0.42632	0.27666	0.236177	0.312115	0.361688	0.487761	0.348502
		607	1.27025	0.298687	0.275218	0.308117	0.348363	0.172399	0.461287	0.384579	0.330293	0.329056	0.198244	12.7309	0.29623	0.471406	0.253551	0.376056	0.323598	0.209397	0.328844	0.332728	0.222011	0.728905	0.298643	0.353141	0.26123	0.26992	0.315854	0.315205	0.331269	0.249405	0.342391	0.209719	0.275667	0.189544	0.317756	0.268792	0.398401	0.445807	10.8857	0.28873	0.333279	0.288099	0.278108	0.286707	0.357933	0.528932	0.355362
		608	0.924217	0.342851	0.245033	0.265222	0.384643	0.102121	0.397972	0.303818	0.278541	0.339538	0.222354	7.51751	0.341426	0.319257	0.271157	0.359955	0.325839	0.24829	0.385247	0.355175	0.337028	0.420939	0.302406	0.194086	0.270241	0.316764	0.298624	0.296833	0.36962	0.283262	0.322594	0.315736	0.298402	0.194186	0.343212	0.212436	0.379967	0.3533	6.28392	0.372701	0.380256	0.326797	0.28086	0.244225	0.335551	0.538246	0.294019
		609	0.727515	0.365487	0.30154	0.219349	0.322033	0.134767	0.368808	0.334544	0.25287	0.353712	0.21588	4.72249	0.37292	0.375021	0.259361	0.422779	0.326641	0.257166	0.326555	0.298324	0.340276	0.397199	0.272806	0.315274	0.268553	0.32448	0.314326	0.38648	0.351198	0.245929	0.325946	0.212659	0.25641	0.159817	0.337261	0.269819	0.324475	0.314252	4.11198	0.333122	0.337776	0.270528	0.298017	0.361899	0.355154	0.466606	0.365472
		610	0.606355	0.261653	0.334721	0.236499	0.426066	0.156698	0.467617	0.315346	0.319918	0.338123	0.0667502	2.87644	0.350117	0.326466	0.152481	0.332527	0.410033	0.203642	0.424709	0.451238	0.23739	0.394104	0.342715	0.198035	0.308912	0.348351	0.265827	0.308786	0.314658	0.307085	0.324935	0.0937847	0.282055	0.193709	0.35939	0.277309	0.369985	0.364975	2.67192	0.323967	0.343837	0.281979	0.285521	0.267547	0.355433	0.576858	0.306017
		611	0.540018	0.329551	0.339012	0.254716	0.372121	0.125704	0.389614	0.357273	0.2709	0.294605	0.138861	1.92094	0.314431	0.318729	0.275213	0.359423	0.311801	0.213072	0.439638	0.393855	0.307788	0.491105	0.339017	0.379685	0.247404	0.232228	0.329343	0.295505	0.314364	0.272834	0.352083	0.118418	0.32376	0.190567	0.346239	0.282366	0.305695	0.40042	1.95304	0.32694	0.354851	0.271658	0.24359	0.295437	0.393713	0.479619	0.292822
		612	0.486064	0.458089	0.301395	0.182719	0.445333	0.137434	0.442072	0.378451	0.301069	0.295907	0.250932	1.5148	0.379362	0.341412	0.237525	0.376056	0.454377	0.215442	0.348575	0.320783	0.253427	0.435888	0.320309	0.309064	0.280613	0.304023	0.348652	0.325166	0.297753	0.314168	0.359188	0.294346	0.295957	0.186623	0.328397	0.298373	0.340375	0.405174	1.58811	0.364473	0.30519	0.278425	0.252271	0.324235	0.346716	0.492881	0.307729
		613	0.471429	0.333664	0.363764	0.546386	0.454967	0.157274	0.531616	0.338075	0.297527	0.313589	0.19937	1.42633	0.370875	0.433776	0.204602	0.43605	0.42794	0.212571	0.248146	0.265362	0.350889	0.388966	0.278735	0.382241	0.287039	0.361092	0.293623	0.346637	0.346828	0.278114	0.338897	0.281489	0.245047	0.169892	0.292704	0.234335	0.416679	0.424041	0.961196	0.487333	0.407446	0.321642	0.209701	0.332965	0.363706	0.417755	0.309267
		614	0.448071	0.284763	0.313264	0.486721	0.418352	0.134843	0.430083	0.256698	0.241675	0.35841	0.249145	1.14359	0.340915	0.395116	0.350041	0.458352	0.431397	0.255494	0.277742	0.337182	0.255804	0.223871	0.314949	0.255385	0.257612	0.414389	0.275561	0.277797	0.356489	0.2391	0.36147	0.22832	0.277917	0.171161	0.346869	0.339294	0.341391	0.255172	0.880807	0.462842	0.4234	0.291807	0.277263	0.363066	0.345574	0.410538	0.357756
		615	0.434524	0.298375	0.375917	0.303553	0.406164	0.168625	0.362254	0.330602	0.287687	0.322882	0.217446	0.761147	0.258498	0.368313	0.311134	0.354463	0.350648	0.21103	0.331869	0.422363	0.269018	0.568484	0.358174	0.407377	0.259628	0.316407	0.319193	0.261417	0.310733	0.279016	0.317077	0.237782	0.358323	0.191114	0.304182	0.273003	0.297243	0.329814	0.916664	0.428752	0.345414	0.280849	0.262014	0.307296	0.379173	0.437755	0.313724
		616	0.420141	0.376095	0.351886	0.266922	0.375009	0.137404	0.438005	0.322605	0.260935	0.315743	0.216553	1.1523	0.362183	0.374603	0.234364	0.341548	0.358787	0.201561	0.306825	0.362134	0.277254	0.400294	0.397068	0.319518	0.281337	0.257179	0.351293	0.315869	0.356033	0.283647	0.305115	0.228793	0.257349	0.194116	0.314729	0.233499	0.306544	0.372032	0.507202	0.285991	0.278443	0.280849	0.330433	0.337262	0.380974	0.569872	0.283393
		617	0.41411	0.323692	0.287087	0.274703	0.466203	0.153742	0.326076	0.290842	0.23622	0.359036	0.313668	0.902126	0.314738	0.31152	0.301976	0.350402	0.351662	0.185387	0.340985	0.37175	0.201442	0.555051	0.301773	0.307654	0.288728	0.330942	0.262501	0.328929	0.328102	0.310307	0.342567	0.326599	0.26834	0.18233	0.358346	0.236303	0.406518	0.266848	0.415246	0.414576	0.406989	0.249732	0.216896	0.335051	0.369212	0.487761	0.291791
		618	0.411836	0.269083	0.309402	0.265096	0.368598	0.110517	0.400696	0.377825	0.29165	0.310246	0.191329	0.838472	0.526608	0.294917	0.153888	0.358536	0.279867	0.241573	0.272178	0.371573	0.349594	0.568484	0.320534	0.234477	0.270241	0.196156	0.382415	0.431193	0.292614	0.240904	0.328605	0.158881	0.235934	0.172929	0.258798	0.284524	0.401449	0.325927	0.631544	0.362868	0.421601	0.315192	0.257776	0.305335	0.410157	0.387055	0.288706
		619	0.42748	0.303275	0.273218	0.241752	0.323319	0.16523	0.443204	0.329359	0.265296	0.254543	0.298039	1.00941	0.635304	0.387907	0.246334	0.364383	0.404547	0.234987	0.410042	0.301538	0.359125	0.530816	0.320942	0.2924	0.21677	0.256465	0.367557	0.291078	0.320252	0.268071	0.342803	0.290629	0.353246	0.185215	0.32193	0.265142	0.377421	0.395084	0.667979	0.360117	0.365188	0.262466	0.252054	0.298566	0.381406	0.426822	0.258209
		620	0.416044	0.385743	0.291095	0.276037	0.288641	0.0971347	0.465814	0.280987	0.212326	0.31121	0.19691	0.863028	0.533459	0.320176	0.257072	0.304211	0.440752	0.195476	0.337183	0.330944	0.20902	0.599435	0.341182	0.273474	0.299264	0.350859	0.269728	0.330478	0.259402	0.28159	0.328146	0.342092	0.274821	0.165739	0.296774	0.288364	0.322957	0.375783	0.868084	0.213	0.332836	0.284392	0.227279	0.321503	0.36278	0.476597	0.311496
		621	0.402321	0.385431	0.334721	0.244336	0.415464	0.16176	0.374467	0.299045	0.249192	0.2988	0.283303	0.78727	0.509122	0.325019	0.190169	0.272533	0.408004	0.162971	0.459619	0.272486	0.358255	0.633977	0.31615	0.284207	0.250945	0.286248	0.3121	0.269828	0.373251	0.185412	0.327911	0.363177	0.238566	0.180527	0.305855	0.226189	0.346471	0.268148	0.624893	0.443854	0.40407	0.263113	0.209701	0.274587	0.339966	0.476366	0.258725
		622	0.392744	0.378787	0.319564	0.215993	0.28415	0.111396	0.333985	0.276932	0.27377	0.347528	0.133954	0.690614	0.439078	0.338532	0.212354	0.327212	0.335194	0.203141	0.302023	0.374787	0.35263	0.341486	0.306855	0.417831	0.258663	0.244081	0.299872	0.359254	0.340029	0.222622	0.335921	0.123858	0.295203	0.188601	0.353966	0.282461	0.382669	0.23789	0.822684	0.373614	0.355529	0.213777	0.270067	0.380799	0.321835	0.502195	0.296588
		623	0.417129	0.383525	0.277509	0.263256	0.463632	0.124825	0.502216	0.325202	0.246459	0.321579	0.340458	0.791014	0.422615	0.419553	0.226613	0.352344	0.367529	0.238161	0.453042	0.380848	0.256886	0.410632	0.280911	0.33025	0.264771	0.398601	0.320171	0.287315	0.298512	0.302191	0.321183	0.127102	0.252467	0.180131	0.370764	0.251188	0.333609	0.489324	0.554914	0.306348	0.369685	0.213624	0.249096	0.317977	0.367525	0.476135	0.309958
		624	0.407946	0.208939	0.282513	0.22258	0.266485	0.159987	0.388259	0.30081	0.272677	0.313641	0.259426	0.916145	0.393575	0.350792	0.229425	0.392688	0.475941	0.178144	0.427497	0.325414	0.324685	0.645862	0.331255	0.278554	0.221353	0.281224	0.386732	0.365231	0.300475	0.203947	0.336874	0.154235	0.280456	0.181527	0.311703	0.288544	0.316358	0.300559	0.718295	0.332209	0.360026	0.287134	0.173686	0.306378	0.381571	0.509395	0.220346
		625	0.401393	0.429433	0.324568	0.248016	0.313685	0.129159	0.433702	0.314515	0.340942	0.282984	0.211645	0.800941	0.396541	0.401003	0.183126	0.351279	0.388279	0.21265	0.311889	0.351442	0.222011	0.499865	0.285639	0.0937907	0.293069	0.260227	0.33767	0.331585	0.281598	0.227385	0.317254	0.295276	0.220629	0.164796	0.254934	0.269639	0.368288	0.342058	0.745476	0.272494	0.306767	0.251026	0.203978	0.350822	0.366751	0.493805	0.275861
		626	0.394918	0.344746	0.268352	0.244027	0.298592	0.167883	0.400012	0.294476	0.250273	0.313025	0.296925	0.725793	0.386929	0.424605	0.230843	0.333936	0.431597	0.202562	0.234992	0.399195	0.191688	0.534437	0.306683	0.266412	0.259869	0.305094	0.290847	0.288864	0.285067	0.26717	0.33878	0.138726	0.282622	0.164482	0.305545	0.172731	0.378605	0.302875	0.58441	0.286448	0.349233	0.308578	0.095741	0.244746	0.357603	0.498925	0.220687
		627	0.415141	0.324016	0.29882	0.170766	0.520782	0.133812	0.421726	0.351051	0.286195	0.325712	0.271921	0.761147	0.245614	0.365126	0.264475	0.299429	0.453362	0.208607	0.279004	0.337713	0.263605	0.218733	0.258098	0.316699	0.261712	0.328608	0.31627	0.257211	0.292169	0.226352	0.36127	0.315127	0.163712	0.148915	0.269542	0.255314	0.40213	0.245949	0.46585	0.274319	0.277544	0.205397	0.241465	0.286832	0.375899	0.508702	0.247243
		628	0.411302	0.310404	0.297532	0.262062	0.333587	0.166746	0.428504	0.276213	0.268713	0.324133	0.304073	0.64603	0.380589	0.375633	0.23154	0.400122	0.375669	0.228863	0.286594	0.361767	0.300423	0.564863	0.364274	0.206507	0.21347	0.364497	0.37339	0.277575	0.305604	0.28764	0.351272	0.115951	0.288155	0.149496	0.291557	0.213462	0.317028	0.337589	0.732175	0.210262	0.366322	0.285522	0.269632	0.340913	0.356194	0.346115	0.279286
		629	0.405025	0.355677	0.348882	0.255166	0.482248	0.146786	0.414028	0.323857	0.23212	0.337384	0.146682	0.812697	0.343675	0.409965	0.243522	0.284216	0.339865	0.208686	0.320491	0.218305	0.255804	0.492653	0.333313	0.291826	0.269113	0.339738	0.326004	0.264073	0.267556	0.239231	0.322771	0.237782	0.280363	0.160259	0.239066	0.216826	0.365754	0.334284	0.912616	0.487554	0.35957	0.250861	0.264127	0.364767	0.351132	0.578707	0.338742
		630	0.410097	0.314044	0.32013	0.199615	0.526242	0.177658	0.399788	0.330499	0.269396	0.283559	0.112524	0.80129	0.343573	0.362649	0.279966	0.370574	0.354718	0.215021	0.297972	0.364804	0.272265	0.454985	0.264026	0.373197	0.279485	0.235999	0.293623	0.327822	0.306211	0.33322	0.328381	0.276066	0.232745	0.162016	0.292188	0.27825	0.331074	0.392064	0.790876	0.375218	0.291934	0.295196	0.213298	0.323192	0.380809	0.363092	0.372498
		631	0.399175	0.322271	0.268498	0.229912	0.581472	0.151802	0.367229	0.30465	0.236357	0.300441	0.217006	0.692965	0.29306	0.375842	0.221151	0.277315	0.280268	0.209779	0.389798	0.28853	0.179557	0.388966	0.294591	0.334772	0.273213	0.312636	0.310156	0.246586	0.237207	0.330392	0.34112	0.310785	0.268814	0.148635	0.291764	0.275817	0.362203	0.327512	0.574	0.327397	0.393512	0.220073	0.363466	0.298952	0.333051	0.343324	0.263347
		632	0.396257	0.37435	0.319701	0.174362	0.460426	0.118883	0.395721	0.313683	0.237314	0.302769	0.260086	0.907089	0.364535	0.315235	0.313423	0.358358	0.488552	0.202153	0.322517	0.368903	0.255804	0.695384	0.247088	0.236181	0.291786	0.326631	0.26875	0.199438	0.353019	0.256094	0.293752	0.150045	0.223818	0.174663	0.315773	0.21945	0.422596	0.353882	0.783358	0.298798	0.320466	0.198147	0.28447	0.336491	0.331579	0.409614	0.316634
		633	0.396654	0.378787	0.284229	0.280405	0.412575	0.0836762	0.360662	0.247869	0.294794	0.329569	0.26098	0.649078	0.388156	0.273792	0.29405	0.262446	0.393564	0.189101	0.288107	0.328628	0.355442	0.383797	0.279989	0.187024	0.26123	0.346914	0.298905	0.316976	0.362528	0.260734	0.33965	0.223978	0.289383	0.13949	0.364917	0.216646	0.27508	0.314537	0.621134	0.289656	0.328339	0.229583	0.216256	0.243828	0.322863	0.360763	0.309608
		634	0.393584	0.292829	0.356469	0.27306	0.365059	0.138283	0.369032	0.311815	0.262426	0.29642	0.240883	0.335772	0.328746	0.376259	0.349867	0.29023	0.42367	0.230865	0.319229	0.351796	0.374504	0.550408	0.337526	0.346636	0.244914	0.312096	0.342537	0.367887	0.307566	0.303609	0.33084	0.288771	0.255192	0.162644	0.301578	0.281805	0.369472	0.397386	0.457754	0.397414	0.363389	0.31664	0.217114	0.306253	0.371281	0.479388	0.30087
		635	0.426312	0.378787	0.30039	0.227074	0.342269	0.155167	0.412896	0.243199	0.285512	0.287128	0.302959	1.02012	0.302672	0.431716	0.189111	0.326857	0.51316	0.229192	0.334145	0.32239	0.238048	0.459628	0.318658	0.247192	0.276108	0.30438	0.348101	0.201209	0.30877	0.266137	0.343438	0.357128	0.294357	0.176978	0.325267	0.297251	0.302993	0.323191	0.844661	0.360808	0.342938	0.270857	0.157592	0.33792	0.388156	0.542425	0.240907
		636	0.42171	0.324166	0.284229	0.215487	0.343554	0.13898	0.443428	0.315131	0.228566	0.341754	0.15427	1.09422	0.339074	0.304408	0.277328	0.330042	0.39662	0.171809	0.41358	0.33059	0.293492	0.70467	0.28119	0.312734	0.282697	0.340809	0.324194	0.350179	0.346828	0.223778	0.304127	0.228168	0.256503	0.19279	0.339462	0.307365	0.359322	0.508774	1.20092	0.331296	0.33148	0.280849	0.296109	0.269893	0.362234	0.484739	0.247583
		637	0.629709	0.646287	0.417543	0.571696	0.480328	0.258046	0.583166	0.589784	0.475708	0.460861	0.552104	0.952544	0.501351	0.429448	0.502174	0.680621	0.736485	0.347107	0.516022	0.574555	0.417393	0.862522	0.492921	0.576311	0.402984	0.415826	0.53542	0.537221	0.545825	0.594725	0.377891	0.640003	0.286091	0.186204	0.651681	0.494241	0.442727	0.636143	0.879651	0.643135	0.649926	0.419503	0.467042	0.620058	0.430902	0.786198	0.594897
		638	0.512439	0.411384	0.405673	0.379988	0.518862	0.206364	0.45518	0.256174	0.406623	0.377107	0.313448	0.768984	0.429671	0.401003	0.219222	0.283329	0.36977	0.279925	0.384484	0.37995	0.308011	0.377607	0.523882	0.367265	0.379104	0.435029	0.38826	0.323174	0.368416	0.419749	0.379702	0.307998	0.339065	0.221295	0.432336	0.232187	0.412782	0.44364	0.80331	0.434242	0.450147	0.396282	0.289758	0.398383	0.400679	0.525216	0.322803
		639	0.771559	0.382901	0.409252	0.466607	0.479042	0.341085	0.551291	0.501764	0.338208	0.442841	0.334204	1.00923	0.88511	0.605936	0.320814	0.508072	0.438109	0.3369	0.655912	0.45373	0.399849	1.53055	0.552967	0.817015	0.36029	0.418517	0.412302	0.39467	0.372037	0.378932	0.621086	0.708513	0.413268	0.221609	0.543465	0.367848	0.366435	0.629087	0.892374	0.413651	0.627677	0.361457	0.27282	0.429528	0.419584	0.632215	0.412589
		640	1.31201	0.485151	0.394661	0.738403	0.572473	0.32599	1.03903	0.627152	0.617719	0.483815	0.671995	0.785877	1.84926	0.859313	0.459036	0.756006	0.374855	0.427	0.960474	0.414885	0.477167	4.37705	0.682761	1.6103	0.322015	0.406133	0.399376	0.514643	0.429569	0.381374	1.25371	1.0675	0.523913	0.247357	0.566007	0.324779	0.494155	1.0027	1.03783	0.544987	1.00411	0.331799	0.343352	0.636089	0.501474	0.605461	0.381061
		641	0.986658	0.438134	0.406248	0.474768	0.519497	0.299558	0.73151	0.526577	0.60133	0.451682	0.446948	0.952021	1.06835	0.64191	0.41942	0.639557	0.517018	0.344236	0.635419	0.275333	0.380787	2.75467	0.521202	0.939627	0.360772	0.448136	0.368658	0.324059	0.395892	0.316226	0.931859	0.636438	0.479205	0.262273	0.516336	0.331899	0.378783	0.712939	0.975655	0.472231	0.766116	0.248449	0.251631	0.480876	0.407873	0.5415	0.354672
		642	0.765984	0.423101	0.392653	0.399343	0.466203	0.240859	0.554226	0.417061	0.40758	0.394451	0.423058	0.939395	0.647267	0.50841	0.305497	0.581515	0.375669	0.327523	0.498317	0.29387	0.281149	1.98708	0.464244	0.568971	0.355224	0.364497	0.372693	0.373421	0.4036	0.378415	0.692933	0.51057	0.303656	0.232581	0.423565	0.350804	0.420062	0.642915	0.746633	0.411134	0.539589	0.314227	0.304162	0.365674	0.408089	0.495903	0.358787
		643	0.632524	0.383686	0.338875	0.388275	0.458172	0.208076	0.520535	0.348249	0.295341	0.309733	0.300939	0.851795	0.514848	0.475831	0.336665	0.384555	0.301219	0.241112	0.452529	0.305106	0.361938	1.27727	0.443028	0.435625	0.234861	0.335784	0.344898	0.257654	0.32614	0.26717	0.511493	0.485312	0.317092	0.18902	0.342798	0.243328	0.427844	0.521167	0.772658	0.421201	0.477337	0.296008	0.337412	0.382091	0.386963	0.531492	0.369064
		644	0.569648	0.369127	0.312835	0.278256	0.503435	0.142875	0.341671	0.349911	0.249602	0.300954	0.288664	0.734327	0.423945	0.463362	0.321697	0.4564	0.397422	0.27683	0.444939	0.35625	0.29674	1.05854	0.433904	0.468675	0.322015	0.343866	0.387282	0.246143	0.337005	0.295625	0.464359	0.388739	0.301024	0.168659	0.332261	0.306148	0.318558	0.346528	0.708463	0.446149	0.487451	0.245224	0.254806	0.380277	0.363325	0.52079	0.322462
		645	2.35775	0.617318	0.452731	1.40842	3.46635	0.597843	2.69739	1.35852	1.07609	1.30155	1.18994	0.876525	1.24576	0.77427	0.745161	1.88506	0.477357	0.819031	0.882301	0.35358	2.48678	8.50234	1.41449	3.41243	0.439165	0.609301	0.844048	0.443589	0.495851	0.39013	0.613982	1.81149	1.104	0.367127	1.16446	0.405955	0.43681	1.72775	0.76514	0.719321	0.863653	0.270693	0.34695	0.541601	0.593514	0.601514	0.453362
		646	3.70676	0.721788	0.38922	1.26663	4.19872	0.903251	4.40031	1.98662	1.4404	2.58626	1.97935	0.69967	1.39311	1.12971	1.11721	3.01552	0.728145	1.25283	1.20887	0.354643	2.96698	13.973	2.21466	4.75265	0.618143	0.818015	1.08849	0.50601	0.39665	0.450393	0.772156	2.76568	1.6188	0.541068	1.85945	0.549571	0.492458	4.18487	0.949051	0.899614	1.25581	0.375168	0.618707	0.686258	0.693166	0.765026	0.451999
		647	2.84891	0.526623	0.348316	0.871583	2.48994	0.71853	3.41058	1.65269	0.843291	1.97241	1.35224	0.754964	0.950655	0.775299	0.765417	2.35596	0.522716	1.0624	0.892167	0.483668	1.92146	9.87813	1.6561	3.35677	0.416328	0.757002	0.912284	0.484539	0.356337	0.425414	0.600513	1.8611	1.28461	0.432829	1.39561	0.389007	0.444413	3.59166	0.913483	0.667156	0.909274	0.328409	0.455826	0.598686	0.662778	0.705243	0.45165
		648	1.92745	0.439567	0.329288	0.543984	1.62689	0.492084	2.1321	1.08947	0.578802	1.28738	0.784506	0.826542	0.644711	0.644791	0.553063	1.56934	0.438109	0.73885	0.651361	0.357857	1.13195	6.40331	1.00124	2.10243	0.473494	0.517049	0.675903	0.419904	0.394688	0.320087	0.516009	1.14251	0.893793	0.31541	0.941988	0.298849	0.355269	2.33551	0.696607	0.445223	0.668136	0.284392	0.348435	0.484788	0.508122	0.632215	0.350905
		649	1.38029	0.431651	0.282942	0.447618	1.02392	0.353801	1.3149	0.747355	0.401566	0.792297	0.508117	0.737723	0.490819	0.530676	0.422592	1.07525	0.448478	0.52616	0.579015	0.417023	0.745538	3.64298	0.66713	1.08964	0.370257	0.414929	0.441761	0.296611	0.340181	0.320472	0.440316	0.673168	0.593606	0.266334	0.64229	0.290322	0.398747	1.45196	0.877916	0.451861	0.559363	0.361139	0.342712	0.404381	0.459984	0.555455	0.343364
		650	1.03344	0.391128	0.37735	0.383022	0.875573	0.240298	0.831226	0.483183	0.351864	0.578892	0.387125	0.939569	0.495523	0.457698	0.318002	0.780427	0.403934	0.436377	0.4366	0.311154	0.589807	2.32083	0.471941	0.802333	0.342122	0.362529	0.495396	0.360361	0.351056	0.341975	0.401099	0.467014	0.431493	0.240237	0.4771	0.252786	0.370488	1.11019	0.76167	0.355318	0.421379	0.35163	0.330433	0.358645	0.392127	0.528701	0.272601
		651	0.813665	0.420732	0.32843	0.344369	0.631227	0.275126	0.551514	0.448207	0.372764	0.456615	0.296705	0.636974	0.368625	0.445939	0.366416	0.484538	0.395806	0.318804	0.415093	0.374787	0.347429	1.76215	0.450607	0.592992	0.30184	0.283924	0.278471	0.382275	0.347728	0.30593	0.35026	0.425942	0.372317	0.219515	0.381932	0.299505	0.422931	0.824462	0.827022	0.332887	0.400472	0.285687	0.287006	0.326446	0.37732	0.456135	0.312352
		652	0.681223	0.341429	0.267064	0.23744	0.599771	0.219428	0.581586	0.386345	0.264749	0.389969	0.331757	0.871736	0.340915	0.33142	0.245985	0.50542	0.383596	0.3003	0.262312	0.35482	0.283961	1.08587	0.360458	0.339295	0.288245	0.284455	0.337401	0.253227	0.28794	0.227517	0.351272	0.337598	0.341697	0.203447	0.397583	0.285645	0.29961	0.536296	0.735356	0.306805	0.45463	0.343568	0.26921	0.241878	0.424812	0.522657	0.253071
		653	0.60124	0.312137	0.298245	0.297864	0.378549	0.199195	0.558292	0.371183	0.273497	0.365836	0.337338	0.880269	0.342755	0.403675	0.179245	0.455512	0.312615	0.297679	0.376395	0.395994	0.441867	1.01777	0.358056	0.213012	0.289056	0.312279	0.293488	0.326051	0.403448	0.276442	0.357224	0.251264	0.323853	0.192045	0.309512	0.285085	0.272199	0.43875	0.884277	0.416167	0.415305	0.314863	0.326401	0.287875	0.415499	0.45962	0.231994
		654	0.552842	0.325125	0.323855	0.238704	0.532987	0.226445	0.504703	0.349285	0.241538	0.364759	0.21812	0.796936	0.272609	0.391205	0.298978	0.390924	0.366915	0.276171	0.350087	0.230073	0.415005	0.703618	0.328521	0.524058	0.232767	0.22021	0.37158	0.327601	0.362832	0.254168	0.338756	0.298063	0.249082	0.197688	0.32318	0.279657	0.349341	0.338605	0.891507	0.42098	0.440475	0.296326	0.277685	0.323713	0.361587	0.628251	0.31784
		655	0.525749	0.362159	0.314698	0.228142	0.434097	0.202999	0.439361	0.277661	0.331523	0.318687	0.296485	0.93269	0.390917	0.398219	0.186113	0.338186	0.428141	0.318633	0.35085	0.317392	0.35349	0.712408	0.256897	0.311882	0.284309	0.374547	0.305436	0.337783	0.352563	0.170861	0.356118	0.275289	0.300374	0.203122	0.321197	0.278155	0.364905	0.333268	1.02019	0.282783	0.436877	0.261018	0.244013	0.267025	0.38119	0.434732	0.296072
		656	0.492151	0.368965	0.30869	0.236373	0.496707	0.1642	0.369492	0.315757	0.28878	0.287866	0.192896	0.796849	0.303285	0.359448	0.380861	0.333237	0.343534	0.269494	0.423196	0.298868	0.294575	0.773784	0.301838	0.326023	0.30047	0.252694	0.338514	0.387366	0.331572	0.258931	0.323406	0.249405	0.261012	0.191987	0.344575	0.251474	0.381151	0.41857	0.867506	0.42304	0.306089	0.30793	0.165005	0.38327	0.335881	0.551739	0.276542
		657	0.48136	0.32338	0.316989	0.202017	0.48931	0.180765	0.395261	0.344923	0.266663	0.275056	0.216113	0.853014	0.371795	0.359963	0.320291	0.26988	0.361017	0.237569	0.388786	0.259124	0.217256	0.508624	0.278113	0.404558	0.275866	0.233308	0.289318	0.293734	0.374303	0.283393	0.344885	0.26723	0.266461	0.16148	0.285607	0.22366	0.346125	0.422321	1.01903	0.484125	0.246078	0.23522	0.198895	0.350822	0.387889	0.529626	0.279802
		658	0.459069	0.348709	0.327717	0.218591	0.360567	0.171581	0.25801	0.360393	0.349404	0.301466	0.208292	0.997911	0.287947	0.33554	0.282952	0.284916	0.244677	0.229034	0.254473	0.364804	0.272053	0.599435	0.234202	0.1486	0.257457	0.351399	0.318215	0.33402	0.308173	0.256873	0.320783	0.253578	0.28252	0.157687	0.325577	0.231246	0.380134	0.330817	0.930255	0.319168	0.25081	0.23635	0.208216	0.316933	0.356956	0.516612	0.316983
		659	0.436442	0.329551	0.312406	0.251486	0.474868	0.164018	0.35524	0.279632	0.244409	0.323559	0.225488	0.894811	0.328031	0.34883	0.207415	0.313232	0.433626	0.232827	0.328844	0.309206	0.204902	0.559694	0.278285	0.357368	0.239685	0.245335	0.317946	0.263851	0.28356	0.254291	0.308985	0.201812	0.265243	0.168996	0.290101	0.284704	0.311792	0.34711	0.745476	0.275467	0.393512	0.275365	0.285943	0.367375	0.383905	0.446128	0.339257
		660	0.426194	0.318943	0.24632	0.190626	0.34868	0.101242	0.316574	0.364746	0.267756	0.226779	0.238876	0.921457	0.342142	0.359044	0.266764	0.330219	0.329296	0.207566	0.356664	0.291732	0.326638	0.719619	0.270298	0.27064	0.231889	0.171928	0.29668	0.370986	0.328861	0.278114	0.303985	0.250943	0.222414	0.171568	0.270586	0.251379	0.342574	0.304595	0.654099	0.422127	0.288336	0.30826	0.191687	0.334405	0.327494	0.518941	0.286652
		661	0.430218	0.357572	0.327142	0.209925	0.262311	0.157107	0.399564	0.319905	0.324553	0.27761	0.102475	0.741119	0.4446	0.339255	0.214643	0.316771	0.323598	0.232116	0.332882	0.39011	0.321437	0.711355	0.307026	0.266117	0.252952	0.303126	0.309887	0.217146	0.292918	0.245667	0.333181	0.299161	0.319529	0.173185	0.28478	0.302118	0.324475	0.419152	1.01007	0.337699	0.410808	0.309225	0.226	0.318373	0.320147	0.543828	0.259756
		662	0.431057	0.287768	0.285088	0.238142	0.366027	0.163488	0.372651	0.292402	0.249056	0.288092	0.265007	0.97144	0.356968	0.343068	0.173609	0.327035	0.392951	0.234526	0.373606	0.269285	0.316237	0.769668	0.270019	0.288729	0.256406	0.307428	0.276808	0.262523	0.274344	0.179231	0.355377	0.295749	0.225789	0.163226	0.335391	0.283117	0.347655	0.351431	0.813142	0.346619	0.394633	0.292301	0.295481	0.328668	0.376889	0.478001	0.215889
		663	0.419894	0.413452	0.340729	0.248522	0.202907	0.124612	0.389154	0.266656	0.200572	0.314102	0.256966	0.82959	0.311772	0.268114	0.221685	0.309515	0.437909	0.238451	0.338959	0.330412	0.237177	0.48182	0.249886	0.111028	0.197715	0.272611	0.302929	0.256989	0.345917	0.303741	0.314019	0.0765686	0.184838	0.138304	0.342272	0.220666	0.312808	0.307331	0.905965	0.307731	0.349012	0.251179	0.140859	0.33792	0.336096	0.40821	0.332747
		664	0.431512	0.279691	0.345595	0.253831	0.432811	0.145088	0.347554	0.293748	0.257928	0.261456	0.361448	0.889848	0.419855	0.333786	0.309542	0.412871	0.355331	0.219604	0.321504	0.381911	0.249744	0.575169	0.269097	0.364725	0.275461	0.318375	0.298624	0.254776	0.29398	0.241289	0.354154	0.273734	0.277731	0.130869	0.285503	0.256531	0.371169	0.2886	0.701523	0.419141	0.309231	0.231678	0.128363	0.296605	0.360927	0.524754	0.274148
		665	0.424696	0.343324	0.29682	0.264337	0.343871	0.147816	0.360214	0.310255	0.225969	0.257713	0.290904	0.689221	0.383963	0.35018	0.252853	0.385087	0.192406	0.238701	0.425471	0.283532	0.137974	0.530816	0.273953	0.211324	0.232767	0.20962	0.258331	0.307236	0.424733	0.279664	0.299304	0.292961	0.217244	0.176117	0.227382	0.22713	0.378951	0.229384	0.81719	0.265165	0.436213	0.274565	0.211174	0.299734	0.3043	0.439158	0.241589
		666	0.420979	0.393497	0.286658	0.259014	0.330381	0.153879	0.291253	0.304444	0.340259	0.308318	0.231962	1.02525	0.332939	0.328428	0.219745	0.329697	0.338438	0.208106	0.420657	0.392071	0.380564	0.859922	0.249028	0.273179	0.218864	0.227926	0.254442	0.381832	0.341233	0.207554	0.324711	0.340081	0.212827	0.171451	0.236876	0.280874	0.347141	0.373616	0.844372	0.336786	0.322943	0.297456	0.225372	0.312773	0.335221	0.438927	0.243642
		667	0.417465	0.278743	0.255907	0.242763	0.293132	0.1968	0.222056	0.310152	0.226379	0.233856	0.179947	0.878092	0.371284	0.374923	0.358676	0.379595	0.351462	0.210899	0.269652	0.312053	0.262957	0.526699	0.261292	0.321205	0.235025	0.277279	0.257634	0.202758	0.306959	0.283393	0.342332	0.135161	0.206355	0.154581	0.260988	0.264201	0.366256	0.257773	1.16101	0.370419	0.283162	0.229583	0.176439	0.327364	0.336376	0.504507	0.28528
		668	0.411777	0.359467	0.291095	0.221569	0.412575	0.139283	0.352976	0.352294	0.319645	0.293189	0.246697	0.782655	0.330894	0.342957	0.268867	0.316949	0.336208	0.243785	0.396375	0.373003	0.36042	0.372438	0.279142	0.305672	0.216693	0.263998	0.327949	0.342431	0.342902	0.2467	0.308267	0.267078	0.265336	0.162399	0.239696	0.2158	0.358474	0.372899	1.00544	0.367902	0.316647	0.269728	0.285315	0.290743	0.363655	0.431479	0.282537
		669	0.399781	0.335409	0.264206	0.268186	0.358631	0.159971	0.407921	0.326136	0.254784	0.238	0.141542	0.689743	0.362081	0.383788	0.270808	0.322441	0.342508	0.191182	0.364754	0.338966	0.256886	0.457059	0.194289	0.331954	0.245156	0.305817	0.239009	0.22268	0.272989	0.225065	0.365975	0.359764	0.275007	0.14931	0.277786	0.187055	0.304512	0.245813	0.922448	0.343411	0.431716	0.294231	0.338691	0.334405	0.287146	0.41612	0.294709
		670	0.391175	0.255471	0.292812	0.240867	0.237918	0.141936	0.248285	0.269253	0.179958	0.282307	0.144895	0.645159	0.254612	0.356985	0.308484	0.292172	0.366102	0.244207	0.274703	0.287455	0.195371	0.425581	0.232261	0.174588	0.235662	0.277279	0.320721	0.223565	0.353616	0.176525	0.354307	0.318067	0.175735	0.129275	0.265575	0.248564	0.345455	0.309647	0.812853	0.325806	0.489015	0.259241	0.294213	0.312636	0.325756	0.328196	0.308245
		671	0.400425	0.280488	0.314268	0.233844	0.214477	0.16955	0.305269	0.246935	0.241675	0.231702	0.235303	0.820011	0.275165	0.316669	0.225381	0.230236	0.42387	0.207527	0.341735	0.290137	0.222669	0.279584	0.239905	0.247192	0.216211	0.191671	0.248181	0.294177	0.27571	0.228541	0.383666	0.19872	0.224199	0.141829	0.254614	0.229098	0.373022	0.33702	0.866927	0.26403	0.371483	0.251344	0.143189	0.291786	0.348518	0.489627	0.236966
		672	0.39806	0.290934	0.306544	0.219279	0.474551	0.151439	0.263209	0.296345	0.250137	0.233805	0.291124	0.914578	0.326497	0.406764	0.147728	0.216965	0.312615	0.194264	0.349837	0.343597	0.335733	0.618501	0.175528	0.311325	0.22939	0.235285	0.232064	0.268942	0.318593	0.272318	0.341238	0.283652	0.291921	0.133999	0.1989	0.200068	0.366435	0.257908	0.941533	0.329001	0.380699	0.270857	0.311575	0.3086	0.375201	0.424493	0.294019
		673	0.386351	0.26988	0.338154	0.175878	0.274516	0.162836	0.325616	0.252755	0.234717	0.239528	0.165212	0.924505	0.388463	0.372446	0.326102	0.341725	0.344136	0.225202	0.32353	0.213674	0.232847	0.399273	0.210648	0.334494	0.216606	0.236896	0.288621	0.231313	0.281446	0.187732	0.329934	0.280239	0.233777	0.119583	0.245327	0.201285	0.358306	0.27492	0.672317	0.345706	0.445428	0.175891	0.148272	0.314587	0.35929	0.52079	0.331026
		674	0.393664	0.325911	0.28695	0.252371	0.449824	0.160017	0.303454	0.27299	0.278678	0.293241	0.226381	0.960032	0.280278	0.427903	0.174318	0.352521	0.319528	0.241164	0.298985	0.413632	0.204902	0.638124	0.256104	0.346636	0.236868	0.201721	0.203155	0.339111	0.305907	0.237174	0.360517	0.305666	0.231898	0.11821	0.267559	0.215239	0.400601	0.297254	1.0199	0.361264	0.402271	0.246024	0.27218	0.303906	0.324449	0.426359	0.290768
		675	0.402071	0.304384	0.314123	0.247314	0.325239	0.113912	0.424213	0.278287	0.23171	0.255395	0.171013	0.79563	0.274552	0.415114	0.207415	0.307218	0.328482	0.23695	0.348575	0.261971	0.201219	0.560746	0.226794	0.318108	0.222964	0.276922	0.235952	0.272263	0.418087	0.337598	0.337745	0.253899	0.216119	0.14468	0.256185	0.210933	0.365072	0.273037	0.999077	0.374997	0.34969	0.322925	0.213504	0.295562	0.365444	0.410538	0.242445
		676	0.381678	0.259273	0.332438	0.24105	0.496056	0.16223	0.268631	0.217041	0.203442	0.275795	0.247138	0.976055	0.339688	0.387796	0.279966	0.368799	0.348206	0.236568	0.339459	0.347342	0.302375	0.330158	0.25159	0.318666	0.188954	0.293434	0.252485	0.313656	0.254415	0.227517	0.371151	0.281793	0.214994	0.132021	0.367107	0.224136	0.32854	0.395084	1.01729	0.436759	0.288336	0.308907	0.178141	0.331015	0.330273	0.472881	0.240558
		677	0.403815	0.27099	0.223722	0.287807	0.456887	0.115004	0.392997	0.348351	0.260798	0.279702	0.227935	0.890196	0.365558	0.383579	0.266229	0.27483	0.308746	0.201231	0.283556	0.372649	0.315154	0.435888	0.324019	0.371492	0.212264	0.203698	0.280562	0.306794	0.335346	0.286615	0.415202	0.284581	0.202496	0.140968	0.232599	0.268136	0.285732	0.255606	0.933147	0.336552	0.370584	0.225875	0.138106	0.211901	0.323738	0.423568	0.289396
		678	0.396494	0.288241	0.362185	0.243143	0.556094	0.129114	0.358635	0.24943	0.167259	0.310471	0.256746	0.948277	0.350731	0.312035	0.25197	0.298019	0.325025	0.228244	0.291395	0.340927	0.230035	0.653074	0.383089	0.289565	0.219346	0.21913	0.325857	0.378954	0.338219	0.183355	0.328064	0.291407	0.228514	0.123027	0.266515	0.238641	0.290298	0.236874	0.802443	0.351197	0.412164	0.241022	0.233847	0.3503	0.366434	0.338666	0.238504
		679	0.391191	0.325125	0.28895	0.291038	0.340332	0.160168	0.294188	0.262097	0.293564	0.240831	0.231962	0.899426	0.366785	0.375021	0.313063	0.314297	0.404948	0.181054	0.377158	0.24985	0.32945	0.606647	0.292307	0.240982	0.232767	0.205849	0.281957	0.272484	0.248679	0.302576	0.327805	0.289852	0.20231	0.138851	0.283737	0.195762	0.35307	0.38154	0.984908	0.328323	0.246313	0.269881	0.1489	0.323589	0.35353	0.471478	0.316468
		680	0.377282	0.317048	0.299103	0.173926	0.498944	0.167155	0.319969	0.255866	0.237575	0.180369	0.265227	0.836208	0.337029	0.287597	0.284196	0.365437	0.368543	0.189312	0.192492	0.237374	0.287432	0.579317	0.24207	0.294661	0.195949	0.256282	0.172168	0.305687	0.22618	0.244642	0.304444	0.183058	0.232838	0.122713	0.213291	0.213927	0.38402	0.334568	0.80678	0.342042	0.349012	0.275212	0.237228	0.308079	0.317204	0.36007	0.252381
		681	0.393477	0.239803	0.280513	0.150077	0.416115	0.128007	0.200578	0.268011	0.205355	0.267918	0.222134	0.950454	0.429978	0.360589	0.219396	0.359778	0.339051	0.183688	0.335421	0.290669	0.171332	0.559198	0.224114	0.370935	0.208087	0.283018	0.218722	0.220909	0.288092	0.285197	0.305491	0.184309	0.207945	0.1402	0.221225	0.213176	0.319395	0.353585	1.09711	0.345706	0.308331	0.310838	0.201225	0.254644	0.318726	0.378913	0.249471
		682	0.382073	0.296157	0.270351	0.232004	0.385294	0.148847	0.349593	0.286489	0.298211	0.231825	0.171013	0.896204	0.389792	0.323474	0.216758	0.303501	0.39905	0.117415	0.164922	0.298501	0.207938	0.247611	0.243325	0.282798	0.259783	0.186106	0.219003	0.335791	0.238866	0.219786	0.316207	0.183531	0.211237	0.12938	0.291454	0.209061	0.344104	0.305895	0.790008	0.337243	0.363167	0.257146	0.34864	0.285143	0.320528	0.563365	0.317665
		683	0.386824	0.271625	0.277792	0.169108	0.377898	0.0863436	0.321549	0.272579	0.29124	0.238051	0.353627	0.917364	0.386418	0.31987	0.310773	0.264388	0.355532	0.171348	0.282806	0.290846	0.218339	0.644315	0.201354	0.232216	0.229236	0.195442	0.248462	0.336012	0.301375	0.226098	0.31349	0.198399	0.231238	0.118548	0.259418	0.212436	0.322443	0.315119	0.770345	0.418919	0.353509	0.275365	0.0709546	0.295959	0.291929	0.401472	0.229766
		684	0.377389	0.364378	0.252045	0.28983	0.359916	0.131448	0.360438	0.264377	0.208772	0.223774	0.286204	0.933387	0.428239	0.443267	0.273446	0.258907	0.314844	0.158757	0.295696	0.264287	0.301293	0.332727	0.227362	0.198609	0.17424	0.206746	0.219554	0.290414	0.282498	0.177042	0.296904	0.230804	0.195736	0.119734	0.269129	0.195953	0.263401	0.381973	0.792033	0.301771	0.326762	0.284875	0.214566	0.273283	0.288719	0.460314	0.261635
		685	0.376839	0.361524	0.241033	0.233844	0.265517	0.144861	0.351621	0.257837	0.206586	0.24281	0.139975	0.943662	0.3357	0.327607	0.17978	0.257664	0.466374	0.170716	0.246633	0.252532	0.186276	0.528742	0.225936	0.291547	0.247163	0.302046	0.246652	0.247029	0.329003	0.268719	0.291787	0.249405	0.194983	0.135767	0.192422	0.225258	0.320757	0.37275	0.7235	0.430813	0.300693	0.291171	0.113742	0.306378	0.299174	0.490783	0.254102
		686	0.375763	0.297416	0.312406	0.226302	0.484819	0.105455	0.31635	0.202412	0.309406	0.229323	0.197583	0.602839	0.33028	0.394712	0.189809	0.311112	0.32217	0.172059	0.21905	0.294224	0.319919	0.442605	0.263115	0.381389	0.21074	0.25036	0.215384	0.347744	0.340485	0.232919	0.266121	0.233744	0.216119	0.114115	0.219872	0.207474	0.272032	0.26743	1.02742	0.335182	0.298451	0.27214	0.210546	0.269757	0.286486	0.404032	0.230281
		687	0.382165	0.227774	0.286375	0.227257	0.454316	0.186585	0.299387	0.26178	0.265022	0.23641	0.245351	0.892286	0.30349	0.301208	0.273981	0.298719	0.305289	0.142333	0.353626	0.380304	0.18584	0.490579	0.19565	0.287025	0.21267	0.282487	0.259994	0.324945	0.304845	0.289575	0.295693	0.237004	0.213115	0.10127	0.223415	0.207939	0.326173	0.27622	1.25123	0.32145	0.452167	0.287946	0.129208	0.330754	0.284367	0.588253	0.191046
		688	0.376898	0.328441	0.306973	0.22758	0.374692	0.086677	0.343711	0.2294	0.275944	0.242759	0.174807	0.839517	0.358195	0.274001	0.254434	0.30775	0.374442	0.152553	0.276229	0.305815	0.222011	0.661338	0.21767	0.340425	0.186137	0.204769	0.316833	0.253005	0.254567	0.158498	0.299704	0.276843	0.167375	0.101503	0.196183	0.180782	0.342072	0.339038	0.862011	0.320081	0.341595	0.255381	0.139374	0.447646	0.26248	0.37845	0.275511
		689	0.373394	0.311352	0.231163	0.123629	0.285752	0.15591	0.28062	0.252129	0.235127	0.206543	0.238876	0.870778	0.316578	0.340383	0.190692	0.295002	0.40312	0.152132	0.353126	0.318114	0.298693	0.369343	0.240763	0.316978	0.208328	0.250717	0.258331	0.340439	0.280991	0.265751	0.309161	0.299618	0.207099	0.113021	0.255141	0.255589	0.290979	0.323327	0.908568	0.366064	0.313284	0.26715	0.210968	0.248386	0.344369	0.400299	0.289221
		690	0.374799	0.328603	0.24747	0.177718	0.260391	0.0932547	0.271579	0.233959	0.288097	0.168246	0.248251	0.799026	0.294696	0.396257	0.331203	0.235195	0.348005	0.135129	0.299248	0.232743	0.120218	0.612837	0.24281	0.175997	0.228348	0.17624	0.192039	0.232862	0.329306	0.176394	0.296128	0.193297	0.17686	0.110927	0.286547	0.174699	0.295546	0.404023	0.860276	0.239552	0.244293	0.253286	0.231082	0.309122	0.315351	0.498231	0.273117
		691	0.374559	0.308821	0.32643	0.167535	0.325239	0.158198	0.240599	0.261574	0.248509	0.233518	0.242903	0.778214	0.303183	0.325227	0.235945	0.298896	0.350447	0.164881	0.272178	0.281938	0.152483	0.91873	0.276741	0.268952	0.224412	0.243715	0.224555	0.261859	0.24793	0.245535	0.307797	0.168951	0.20165	0.123597	0.253994	0.218053	0.338008	0.292067	0.661907	0.251667	0.293954	0.198947	0.196142	0.274326	0.311862	0.396121	0.209205
		692	0.367388	0.284128	0.25147	0.202579	0.302131	0.123521	0.344159	0.192033	0.267893	0.23482	0.316568	0.735198	0.366478	0.295238	0.23964	0.244039	0.296548	0.180225	0.335158	0.286746	0.245413	0.405463	0.232154	0.387878	0.195862	0.262744	0.239706	0.348186	0.384268	0.230091	0.29254	0.173141	0.199772	0.091578	0.283107	0.216826	0.297411	0.374768	0.856228	0.379339	0.341374	0.260854	0.244858	0.345221	0.269014	0.355181	0.24913
		693	0.370826	0.318943	0.323426	0.166777	0.326207	0.104895	0.249864	0.212473	0.264886	0.287754	0.216553	0.842216	0.277006	0.335846	0.299152	0.273065	0.28271	0.160429	0.306075	0.323807	0.322297	0.626239	0.166405	0.129954	0.191848	0.205492	0.187869	0.287979	0.265594	0.260349	0.267309	0.255437	0.139758	0.0957201	0.258271	0.165621	0.333106	0.238459	1.12168	0.160836	0.427662	0.224098	0.15356	0.270676	0.279355	0.495672	0.264894
		694	0.367519	0.289501	0.314981	0.201259	0.345791	0.0911177	0.364517	0.289805	0.209319	0.229723	0.166105	0.967869	0.340506	0.330697	0.276096	0.372161	0.315057	0.127003	0.354888	0.321859	0.224834	0.710334	0.188017	0.216682	0.205597	0.248566	0.224005	0.226664	0.353312	0.183994	0.30208	0.243053	0.18296	0.0868426	0.247631	0.194641	0.312975	0.349264	0.791165	0.302006	0.367443	0.295526	0.195297	0.311208	0.328966	0.384495	0.201323
		695	0.374954	0.35741	0.294958	0.169488	0.295703	0.181599	0.345514	0.231372	0.215321	0.240318	0.181954	0.863202	0.315658	0.32307	0.129413	0.301914	0.374241	0.183227	0.359953	0.310623	0.309094	0.682478	0.277137	0.266969	0.209939	0.34458	0.231648	0.23419	0.291107	0.198283	0.353377	0.198399	0.214715	0.12262	0.239593	0.181914	0.290477	0.381106	0.713668	0.39581	0.448569	0.177669	0.270272	0.396036	0.318612	0.414733	0.240392
		696	0.366761	0.330822	0.332721	0.243957	0.394277	0.109926	0.436413	0.216938	0.204125	0.206379	0.202491	0.733456	0.353185	0.336054	0.18559	0.269525	0.411661	0.151302	0.293934	0.194074	0.288727	0.573622	0.273096	0.228545	0.192572	0.24085	0.210798	0.316976	0.344865	0.256225	0.327052	0.285358	0.208038	0.109612	0.205884	0.198576	0.290131	0.259493	0.751549	0.28873	0.389693	0.24473	0.306709	0.317852	0.254359	0.381241	0.201497
		697	0.376004	0.291084	0.284229	0.220557	0.289609	0.143118	0.200802	0.242993	0.218738	0.2372	0.303399	0.839517	0.247045	0.392235	0.321523	0.32598	0.355532	0.165092	0.402952	0.264641	0.213786	0.448269	0.203294	0.140407	0.161051	0.179114	0.196209	0.2882	0.337308	0.191847	0.353354	0.310633	0.257544	0.113079	0.274449	0.16103	0.275415	0.40489	0.860276	0.310248	0.295753	0.189603	0.205668	0.35369	0.309743	0.512186	0.198753
		698	0.349276	0.314991	0.290812	0.186258	0.397165	0.102212	0.308428	0.212473	0.260114	0.2372	0.107163	0.515762	0.342755	0.318214	0.198083	0.225986	0.308946	0.162589	0.326305	0.20798	0.281361	0.618501	0.17273	0.234772	0.168123	0.213565	0.181339	0.208513	0.256985	0.203177	0.315195	0.0522396	0.205128	0.0815488	0.238446	0.19006	0.380804	0.239041	0.593374	0.380018	0.278665	0.272952	0.26688	0.242921	0.256326	0.364958	0.23542
		699	0.369613	0.421206	0.255761	0.206442	0.540684	0.143573	0.293964	0.286592	0.1958	0.216923	0.30586	0.754268	0.330587	0.33554	0.246683	0.319079	0.379939	0.154134	0.370831	0.329691	0.268147	0.683499	0.200839	0.267248	0.196673	0.244255	0.236649	0.226664	0.257743	0.182575	0.33398	0.245215	0.221475	0.0759757	0.213508	0.236303	0.322108	0.302875	0.953099	0.320081	0.267885	0.310025	0.16183	0.26859	0.299009	0.464971	0.273292
		700	0.369604	0.283492	0.301824	0.201512	0.321065	0.121566	0.334669	0.250055	0.243862	0.222246	0.214106	0.727274	0.241933	0.332854	0.237176	0.324028	0.306716	0.189773	0.451516	0.21475	0.292845	0.642767	0.241041	0.35568	0.245474	0.275128	0.279168	0.187485	0.232523	0.244126	0.323723	0.322713	0.178831	0.0901819	0.221328	0.150916	0.336322	0.240044	1.01932	0.248472	0.394189	0.283427	0.0870603	0.227797	0.271082	0.370771	0.214858
		701	0.363531	0.239017	0.284942	0.185317	0.288006	0.142527	0.308204	0.222132	0.313631	0.234882	0.304073	0.694358	0.352367	0.262757	0.160581	0.405969	0.348005	0.149551	0.256998	0.232211	0.241943	0.414222	0.20695	0.075996	0.18823	0.270103	0.225949	0.30945	0.332928	0.237428	0.348037	0.223049	0.214333	0.101014	0.199943	0.159157	0.245816	0.418854	0.773237	0.305892	0.265187	0.2736	0.315595	0.303646	0.269065	0.415427	0.221028
		702	0.371519	0.399991	0.26249	0.199672	0.285435	0.137131	0.431675	0.315552	0.347093	0.227231	0.359208	0.729538	0.32394	0.308736	0.198443	0.303323	0.322583	0.136499	0.387773	0.21189	0.23739	0.728379	0.20666	0.401167	0.171346	0.149495	0.133256	0.255661	0.222255	0.301675	0.310255	0.2663	0.250682	0.10227	0.248354	0.178634	0.315175	0.275489	0.840902	0.34731	0.333735	0.299386	0.194863	0.248907	0.254245	0.487299	0.254784
		703	0.373073	0.242495	0.2921	0.205107	0.365693	0.129038	0.28266	0.259295	0.217371	0.19839	0.275935	0.791363	0.372102	0.359963	0.293167	0.299606	0.369558	0.225241	0.30885	0.274625	0.163096	1.04718	0.262654	0.186451	0.236713	0.283018	0.215384	0.18992	0.297602	0.228804	0.299821	0.270321	0.174889	0.107878	0.221018	0.19754	0.284548	0.382556	0.693715	0.25854	0.292833	0.315345	0.279375	0.239917	0.274559	0.303771	0.264378
		704	0.368228	0.281909	0.255907	0.254519	0.474217	0.150302	0.271579	0.202925	0.214227	0.260379	0.294698	0.776472	0.310545	0.376871	0.161465	0.195728	0.295934	0.116585	0.321504	0.225265	0.197972	0.59015	0.254163	0.388173	0.16435	0.205675	0.231929	0.264294	0.288841	0.232017	0.295928	0.144622	0.228607	0.0767203	0.217258	0.166457	0.280998	0.349846	0.924761	0.38346	0.28002	0.272305	0.246548	0.248907	0.348404	0.380762	0.175623
		705	0.604459	0.296157	0.366622	0.186005	0.417401	0.134373	0.529129	0.39579	0.279908	0.232441	0.456776	0.954024	0.590005	0.433985	0.23419	0.528422	0.247119	0.260578	0.420657	0.279433	0.260134	1.80239	0.389596	0.535348	0.156468	0.193465	0.233458	0.305687	0.313302	0.210645	0.373233	0.365813	0.351088	0.123027	0.283417	0.188177	0.333776	0.534995	0.766875	0.390085	0.471497	0.229253	0.269427	0.313555	0.277832	0.418911	0.187787
		706	0.990376	0.402683	0.342445	0.266163	0.383357	0.223778	0.933655	0.510172	0.540023	0.329907	0.592957	0.989726	1.04698	0.593968	0.289472	0.674075	0.390509	0.2259	0.60481	0.303499	0.357608	2.6907	0.499021	0.918998	0.243226	0.280867	0.325442	0.230649	0.373545	0.194421	0.504705	0.707735	0.525224	0.133987	0.445064	0.177883	0.284716	0.767698	0.762248	0.51867	0.515984	0.219908	0.23299	0.366853	0.348188	0.547775	0.269351
		707	0.717837	0.386067	0.274076	0.233971	0.352537	0.191102	0.627042	0.370464	0.391327	0.277261	0.355647	0.986852	0.67099	0.42935	0.264475	0.526302	0.259529	0.180975	0.435337	0.276232	0.26144	1.74204	0.382917	0.630564	0.271042	0.24982	0.228591	0.33402	0.375811	0.228926	0.406122	0.437566	0.398242	0.127902	0.361993	0.207093	0.313143	0.59868	0.974787	0.459412	0.47284	0.219744	0.314967	0.319541	0.328039	0.514515	0.260612
		708	0.547643	0.28808	0.218289	0.200247	0.402942	0.154727	0.456996	0.281295	0.256287	0.255507	0.247138	0.704111	0.470573	0.378736	0.258664	0.411096	0.270913	0.132548	0.373356	0.268564	0.328803	1.23289	0.227072	0.397496	0.241373	0.232768	0.236931	0.25057	0.28703	0.223008	0.320606	0.307677	0.261105	0.0918922	0.292497	0.121526	0.21807	0.359354	0.678389	0.280501	0.384075	0.250379	0.323648	0.313816	0.295583	0.434501	0.232335
		709	0.467059	0.212891	0.252474	0.299957	0.349965	0.118383	0.344382	0.281295	0.144048	0.226605	0.213652	0.630704	0.378237	0.295641	0.267996	0.342968	0.375456	0.100622	0.221325	0.230958	0.195159	1.05337	0.243893	0.411621	0.185654	0.241207	0.246371	0.243044	0.315872	0.29073	0.305432	0.236852	0.186066	0.065865	0.218405	0.188833	0.23752	0.36339	0.746922	0.380943	0.366322	0.228135	0.231722	0.296605	0.31138	0.33936	0.200807
		710	0.419884	0.224608	0.263485	0.148799	0.382389	0.118883	0.24964	0.256903	0.23663	0.235107	0.219907	0.643505	0.392144	0.338629	0.212528	0.408266	0.405762	0.15092	0.286594	0.276763	0.331828	0.673192	0.246691	0.332233	0.167805	0.271174	0.233458	0.266508	0.201871	0.214384	0.286329	0.105561	0.193012	0.0644688	0.190863	0.230685	0.2426	0.495798	0.708463	0.299267	0.304734	0.227805	0.298234	0.300913	0.302498	0.33216	0.265916
		711	0.396723	0.26735	0.302399	0.197452	0.313368	0.14768	0.350489	0.250055	0.292197	0.27081	0.289557	1.02334	0.360036	0.373573	0.0947358	0.235195	0.355532	0.187179	0.298485	0.231148	0.216821	0.781522	0.275487	0.328562	0.193373	0.181978	0.155769	0.287757	0.308477	0.202406	0.283577	0.259948	0.228988	0.0913686	0.231556	0.164214	0.300113	0.278089	0.694583	0.242069	0.269905	0.227323	0.252694	0.283056	0.295583	0.467299	0.188643
		712	0.38346	0.26386	0.264635	0.202832	0.329746	0.126931	0.370387	0.263545	0.237314	0.231364	0.147576	0.746256	0.343369	0.267599	0.254434	0.379773	0.383797	0.159639	0.292671	0.242903	0.274218	0.549387	0.210648	0.41303	0.146819	0.179114	0.196772	0.251013	0.265594	0.178846	0.276355	0.203518	0.223911	0.0916478	0.27539	0.210838	0.256802	0.292351	1.08207	0.190583	0.320245	0.197335	0.103154	0.25986	0.252786	0.282616	0.26866
		713	0.381225	0.261803	0.294528	0.210107	0.319779	0.100424	0.348225	0.266348	0.265022	0.198502	0.28509	0.818618	0.290708	0.295029	0.230308	0.280854	0.272754	0.185348	0.313665	0.257517	0.238483	0.718598	0.217092	0.347766	0.228512	0.192751	0.223724	0.254555	0.274192	0.282238	0.266215	0.235146	0.219215	0.0768018	0.178021	0.169737	0.27508	0.342343	0.798394	0.237713	0.372604	0.166547	0.159283	0.270937	0.259917	0.322845	0.275004
		714	0.598049	0.300906	0.314843	0.344875	0.387214	0.160244	0.418331	0.304855	0.356784	0.247343	0.39404	0.892286	0.623749	0.395018	0.346171	0.432865	0.354918	0.194436	0.490727	0.221519	0.333345	1.56769	0.381781	0.517274	0.236067	0.310659	0.272638	0.322731	0.278128	0.238583	0.290552	0.546843	0.284594	0.118606	0.32161	0.22676	0.18406	0.559781	0.85189	0.347767	0.435079	0.289229	0.230237	0.27537	0.290406	0.349599	0.305667
[truncated: 337 more rows]
[truncated: 308 more columns]

## Sheet: Figure 2g
Intervals	Stimulation duration						Stimulation duration
[truncated: 16 more rows]

## Sheet: Figure 2h
		Cell number
[truncated: 1,921 more rows]
[truncated: 252 more columns]

[truncated: 5 more sheets: Figure 2i, Figure 2j, Figure 2k, Figure 2l, Figure 2m]
