# Supplementary material for: Magnetoelectric nanodiscs enable wireless transgene-free neuromodulation
Source: Nat Nanotechnol. 2024 Oct 11;20(1):121–31. doi: 10.1038/s41565-024-01798-9 (PMC11750723; doi:10.1038/s41565-024-01798-9)
Supplement: Supplementary file 12 — Statistical source data. [file 41565_2024_1798_MOESM12_ESM.xlsx]

## Sheet: Figure 3g and Fig.S23a
		Cell number
Time (s)	Average	1	2	3	4	5	6	7	8	9	10	11	12	13	14	15	16	17	18	19	20	21	22	23	24	25	26	27	28	29	30	31	32	33	34	35	36	37	38	39	40	41	42	43	44	45	46	47	48
1	0.574247	0.76128	0	0.757898	0.173189	0.17647	0.243398	0.417095	0.548815	0.407987	0.310871	0	2.21695	0.30119	1.04626	0.323111	0.0052962	0.39138	0	0.567044	0	1.40893	0.0372601	0.461217	1.90278	1.06209	0	0.296478	0.332778	0.528964	0.949893	0.234453	0.697215	0.158826	0.826089	0	0.0817932	0.252439	0.612987	0	0.410158	0.422563	0.893113	0.246451	0.155789	0.31576	0	0.603587	0.504481
2	1.12014	1.5258	1.28868	0.618229	0.437721	1.45249	0.253711	0.987304	0.779866	0.299209	0.586494	1.25156	2.55525	0.764857	0.981155	1.36685	1.94946	0.885539	1.18861	0.888297	1.21129	0.390418	0.108692	0.346944	1.91784	1.51725	1.22712	1.03742	0.202475	1.20221	0.935327	1.13414	1.07706	1.08696	0.82059	1.34086	0.95154	1.60324	0.703301	0.79031	0.336219	0.980523	1.42637	0.0659432	0.650762	0.470182	1.08517	0.874094	0.854877
3	1.12301	1.56292	1.3205	0.779931	0.631371	1.21299	0.164816	1.23693	0.992735	0.20076	0.738958	1.05399	2.01786	0.647473	0.773499	1.13186	1.09493	1.61814	0.945	0.899019	1.56504	1.14201	0.096015	0.473549	2.02663	1.56462	1.01526	1.35759	0.165433	0.706406	0.747403	1.09179	0.777335	1.61003	0.40536	0.778894	1.05974	0.970645	1.23908	0.813001	0.367394	1.0044	0.965337	0.123272	0.786728	0.424024	1.20378	1.98317	1.53093
4	1.03816	1.4328	1.08912	0.630884	0.580253	1.19999	0.185972	1.39487	0.619772	0.356486	1.58694	1.70998	1.92078	0.163908	0.804516	0.554671	1.0795	0.962828	0.821862	0.937015	1.33847	0.799001	0.036996	0.471497	1.67226	1.07911	0.486985	0.550233	0.268329	1.13858	0.607825	1.30608	0.497789	1.60502	1.05196	1.13141	1.2672	1.25581	1.00944	0.801426	0.302573	0.910949	1.22255	0.109175	1.01491	0.346079	1.40817	1.4897	0.2034
5	1.06098	1.42376	1.20935	0.754151	0.349171	1.21861	0.162857	0.921999	1.10117	0.38594	0.52891	1.14482	1.71255	0.820543	0.702403	1.41098	1.28168	0.947206	0.652821	1.18762	1.3927	1.10631	0.199933	0.419081	1.4667	1.08892	1.09672	1.56577	0.263509	1.24142	0.624724	0.615186	0.53717	1.57802	0.617839	1.03416	0.453237	1.45118	0.93582	0.606485	0.332182	0.750143	0.857367	0.0989901	0.969241	0.317292	1.00165	1.42986	0.916007
6	1.13254	1.42457	1.40272	0.428394	0.961198	1.24775	0.13868	0.717801	1.05605	0.246328	1.14163	1.76487	1.59416	0.536817	0.579084	0.950097	1.49123	0.964473	1.73318	1.06103	1.30634	0.317844	0	0.424014	2.01876	1.60601	1.19167	1.11186	0.307277	1.30012	1.05947	1.2751	0.412432	1.26625	1.15108	1.36891	0.699411	0.790046	1.08754	0.539785	0.294953	1.35073	0.680968	0.0459107	1.32839	0.317718	1.1172	2.0411	0.865433
7	1.10879	0.883031	1.33599	0.52519	0.874883	1.04056	0.311496	2.29133	1.02714	0.340897	1.30619	1.42749	1.54607	0.76228	0.65852	1.3409	1.18934	0.809072	0.647807	1.18823	1.22433	0.326035	0.226588	0.325772	1.80275	0.962444	1.1907	1.38128	0.255581	0.892361	1.51789	1.33064	0.843875	1.03699	0.690593	1.16974	1.42225	1.34541	1.4215	0.479962	0.352698	1.03816	0.959679	0.0635047	0.969241	0.277072	1.36375	1.114	1.07356
8	1.09196	1.41309	1.16576	0.577682	0.654626	1.16926	0.13708	1.48751	1.3794	0.305322	1.34451	0.684959	1.34037	0.645755	0.637114	1.316	1.6462	1.04587	1.14506	2.19863	1.11529	0.438422	0.208588	0.509105	1.55718	1.42956	1.06697	1.56926	0.307178	0.877799	1.50421	0.819576	0.906147	0.789012	0.930707	1.00985	1.11175	1.0345	1.29869	0.683499	0.389101	1.08966	1.07956	0.0961283	1.01784	0.193994	1.24514	1.90776	1.5062
9	1.20783	1.41471	1.4083	0.542293	0.630184	1.03581	0.00088755	1.81376	1.316	0.0665805	0.688342	0.731088	3.32371	0.487573	0.643468	0.882255	1.63238	1.19141	1.11655	7.75349	1.0518	0.509254	0.103126	0.520618	1.76611	1.23977	0.76697	1.29117	0.173163	1.45941	1.65058	1.49287	0.786841	1.24002	1.49032	0.783569	0.843343	1.27756	1.18234	0.443747	0.27548	1.12189	0.988169	0.0188642	1.30652	0.315239	0.811909	1.2845	1.46382
10	1.23806	1.38016	0.988927	0.776183	0.607488	1.01562	0.367501	1.30969	1.07432	0.631061	0.783222	1.7259	3.18794	0.49015	0.935095	1.0336	0.959073	1.15194	1.43238	5.73746	1.2659	0.748652	0.0162937	0.589885	2.09294	0.720223	1.43329	0.933324	0.460464	1.19728	2.71535	1.33944	0.990341	1.68852	1.31182	0.943463	1.02658	1.36018	1.72189	0.697251	0.446955	1.01343	0.915878	0.233543	1.10521	0.21746	1.32448	1.61157	1.19109
11	1.31211	1.52998	1.12321	0.834536	0.956659	1.07304	0.51329	1.95473	0.88327	1.30216	1.05885	1.57732	1.89959	0.726492	1.50964	1.22221	1.72081	1.07383	1.0979	3.91203	1.17388	0.791387	0.0819154	0.758005	2.08923	1.522	0.529108	1.01903	1.60576	1.13366	2.53832	1.77224	1.7541	0.875011	1.12133	0.863984	1.01983	0.980223	0.809416	0.70917	1.36848	1.04191	1.00368	1.09433	0.916675	0.281051	0.929391	1.09842	0.923097
12	1.22735	0.843617	1.36533	0.818835	0.853933	1.33116	0.550452	0.487094	1.17008	0.900808	0.744901	1.28034	1.72511	0.64418	1.2405	1.18837	1.22665	0.998184	1.02944	2.80216	1.15819	1.06065	0.206129	1.05541	1.51357	1.33221	1.06225	1.04182	1.13957	0.973241	2.10191	1.64795	1.66719	0.946205	0.854711	1.17816	1.22412	1.16761	0.800079	0.59766	1.15454	0.915382	0.897773	0.76809	1.08436	0.320213	1.56797	1.29734	1.17234
13	1.21376	1.10696	1.38289	0.540189	0.793177	1.13204	0.317897	0.852	1.14826	0.996411	1.10741	1.1348	1.49328	1.2258	1.03901	0.695873	1.27546	1.29912	0.95487	2.29578	1.11718	0.237066	0.236665	0.767051	1.70643	0.901582	1.49752	1.48446	0.862109	1.15696	1.67191	1.14385	1.48541	1.74262	1.55757	0.712506	1.19632	1.26519	1.03816	0.708139	0.879101	1.17271	0.984042	0.51046	1.25894	0.281635	1.06554	1.82278	0.832505
14	1.32169	1.05256	1.29096	1.12935	0.279337	1.18138	0.696774	1.1944	1.16402	1.36882	0.984253	1.53709	1.39811	1.04114	1.4079	1.10815	0.738705	1.29419	0.830635	2.10131	1.21602	0.966402	0.141564	0.926963	1.35004	1.05366	0.911689	1.20974	1.49664	1.25598	1.22139	1.59076	1.01614	0.785746	1.11033	0.680714	1.16218	1.6657	1.51074	0.640866	1.46349	0.897477	0.982977	1.09344	1.19448	0.176766	1.38741	1.72032	0.838334
15	1.33137	0.975221	1.72169	1.04475	0.476898	1.04951	1.01396	1.82895	1.1518	2.75143	0.549198	1.18093	1.525	0.850461	1.73508	1.38161	0.972889	1.16098	1.0755	1.70578	1.37758	1.35098	0.165497	1.34912	1.3025	0.914919	1.18681	1.57807	1.93572	1.41774	0.826472	1.5651	1.27105	1.32765	1.44294	1.52506	1.75299	1.27198	1.03547	0.388852	2.30106	1.00593	1.02804	1.29551	0.68747	0.11308	1.87021	1.81322	0.987693
16	1.2169	1.32171	1.56737	0.922645	0.430947	1.48656	0.432041	2.0152	1.03833	1.65124	1.38693	1.55872	1.53744	0.378635	0.996755	0.89463	1.65288	1.20539	1.441	1.6845	1.511	1.17186	0.239651	0.912569	1.62113	1.09015	0.982728	1.43371	0.923644	0.907148	0.653697	1.78452	0.587415	1.4168	1.97604	1.15852	1.3345	0.520045	1.33029	0.705847	1.16476	1.07397	0.713585	0.69841	0.562515	0.142799	1.52163	2.02197	0.872523
17	1.16998	1.07727	1.38764	0.863592	0.725019	0.844771	0.359501	1.14801	1.36672	0.999852	1.53837	1.34238	1.61624	0.128979	0.839694	1.35447	1.55087	0.750694	1.06438	1.33756	1.3037	0.909042	0.0793149	0.492255	1.42444	1.35659	1.54159	1.45119	0.615761	0.673248	0.481523	1.59241	1.38919	1.17949	1.34495	1.05099	1.61283	1.57211	0.69576	0.735185	0.669204	1.40377	0.61154	0.381582	1.12797	0.205601	1.00986	1.9594	0.998249
18	1.13418	1.16784	1.27629	1.04545	0.667127	0.955745	0.268113	1.84027	1.02211	0.599107	0.386488	0.697832	1.54429	1.00693	0.613905	0.492494	1.21905	0.908561	1.24956	1.30584	1.43673	0.685434	0.0835814	0.411682	1.21573	1.55619	0.6634	1.54751	0.475426	1.42133	0.422605	1.59681	1.07318	0.870874	1.40656	1.20995	1.18362	1.29912	1.14607	0.943077	0.499382	1.2034	1.02079	0.233681	0.979226	0.221013	0.881915	1.26073	0.984227
19	1.06538	1.1646	1.26121	0.439646	0.764755	0.733095	0.191126	1.47053	1.10425	0.351313	1.09122	0.908451	1.16234	0.376917	0.526121	1.00989	1.54925	1.06972	0.601748	1.06254	1.18918	0.589442	0.164847	0.49698	0.772462	0.878433	0.942412	1.36989	0.219041	0.996541	0.355485	1.45493	1.58726	2.10762	1.20833	1.18377	1.40696	1.32905	1.49584	0.984334	0.352435	0.977454	0.799588	0.154968	0.575436	0.153664	1.1172	1.80393	0.930029
20	1.0738	1.01234	1.49362	0.96155	0.935639	1.34082	0.254957	2.40579	0.855391	0.458461	1.07811	1.56015	1.18594	0.616695	0.625327	1.34657	1.97157	1.0689	1.16997	1.17877	1.45449	0.947085	0.105076	0.38538	0.848888	1.51832	0.704689	1.30865	0.272042	1.06375	0.322977	1.40818	0.872392	1.5077	1.95179	1.00424	0.984099	1.30869	0.809416	0.762576	0.328903	1.34852	0.785609	0.229452	1.22223	0.153932	0.874834	0.914807	0.706621
21	1.13454	1.32995	1.56468	0.747358	0.455319	1.4848	0.27238	1.82136	1.05502	0.475594	1.2193	1.52976	0.915662	0.461806	0.964293	1.04716	1.21674	0.993251	1.46967	0.901709	1.80862	0.649147	0.168219	0.585564	1.4077	1.74721	0.655754	1.26929	0.206089	1.43723	0.3362	1.54401	1.51665	0.88557	1.3692	0.832192	1.57233	1.28834	1.41396	0.96829	0.325583	1.3081	0.450184	0.185629	1.10212	0.0819719	1.35248	1.58233	1.20638
22	1.06949	1.21562	1.36347	0.756025	1.01972	0.589988	0.0908502	1.41655	0.85334	0.291457	1.0861	1.46057	0.796128	1.4139	0.600847	1.507	1.12003	0.849361	0.989649	0.92935	1.7234	0.453636	0.212996	0.429154	1.94391	1.50376	0.575123	1.05062	0.234801	1.11528	0.296886	0.892717	1.08385	1.16882	1.60706	0.932242	1.37222	0.31091	1.15254	0.873398	0.294607	1.38211	0.634638	0.13761	0.95632	0.052553	1.46997	1.1528	1.75544
23	1.11046	1.09535	1.43412	0.697672	0.672224	1.15153	0.197352	1.69185	1.10723	0.208943	1.05188	1.36402	0.988879	0.872936	0.541721	0.946668	1.37172	1.09767	1.29687	0.828245	1.79577	0.979874	0.14002	0.407983	2.49676	0.311361	1.10826	1.33221	0.118855	1.78495	0.401728	1.05751	0.225227	1.30882	1.08721	0.973384	1.08495	0.605456	0.582284	0.859187	0.280821	1.08301	0.903697	0.0683857	0.947363	0.195052	1.34717	1.3498	0.986591
24	1.13364	1.493	1.16308	0.732359	1.08103	1.35135	0.237889	1.73437	1.03171	0.298605	1.16397	0.754152	1.04674	0.290454	0.503279	1.05164	1.53774	0.940628	0.491143	0.9532	1.81127	0.74632	0.158386	0.451559	2.82337	0.958764	0.883885	0.94653	0.296639	1.88666	0.351985	1.44448	0.533096	1.06323	1.44731	0.972449	1.40954	0.505078	1.27176	0.835922	0.284858	0.817501	0.980913	0.0815914	1.19742	0.172218	1.39368	1.94601	1.33447
25	1.19215	1.56454	1.70929	0.983112	1.38418	1.47918	0.117878	0.998625	1.17316	0.240207	1.59595	0.798851	1.18125	0.496019	0.740315	1.43469	1.23286	1.76943	1.25206	0.962984	1.88685	0.66085	0.372683	0.638591	2.75256	0.931936	1.93473	0.731356	0.120463	1.14351	0.420077	2.16085	1.4408	0.918337	1.75905	1.31842	1.19533	0.803616	1.3443	0.868928	0.289027	0.819035	0.842856	0.105919	1.65979	0.161401	1.03255	2.11788	1.02409
26	1.18557	1.01234	1.27918	0.915852	1.02992	0.907106	0.475599	1.20572	0.876184	0.727173	1.0568	1.41015	0.866681	0.470109	0.918956	1.04836	1.31599	1.13467	1.08302	1.0638	1.75042	0.693639	0.244304	0.593584	3.04489	2.03787	0.835923	1.35241	0.749176	0.248463	0.365331	0.942027	1.08113	1.39057	1.46719	0.748973	1.21578	0.845722	1.35543	0.799134	0.702287	0.881789	0.596496	0.41953	0.849279	0.147568	1.08936	1.81814	1.14871
27	1.19541	1.38758	1.66963	0.832422	1.00834	1.47269	0.404838	1.65485	0.956744	0.62262	1.50804	0.666186	1.11133	0.786473	0.815215	1.03136	1.06362	1.56059	1.83141	0.917976	1.87136	0.551399	0.356511	0.479301	3.30159	0.804234	0.775589	1.32703	0.810507	1.45448	0.366233	1.83566	0.914295	1.14182	1.23808	0.89297	1.50245	1.15264	0.598084	1.03063	0.668337	0.978989	0.390874	0.490798	0.578373	0.127703	1.43392	1.86896	0.553795
28	1.18006	1.55131	1.43495	0.688294	0.859031	1.48884	0.114144	1.58582	1.08849	0.44752	1.66973	1.60771	1.19229	0.75226	0.567654	0.730913	1.83755	1.46356	1.2223	0.904686	1.73417	0.788465	0.181161	0.533976	2.90677	1.13752	1.73427	1.4565	0.390599	1.71885	0.346046	1.55905	1.10557	1.62875	1.36469	0.771414	1.54037	0.868871	0.758244	0.921761	0.437727	1.33061	1.0094	0.269964	0.901845	0.152179	1.17192	1.45855	1.11578
29	1.13922	1.66496	1.46779	0.547213	0.64897	0.849688	0.268113	1.87907	1.08542	0.223591	1.84821	1.17503	1.18709	0.700725	0.961751	0.805465	1.36158	1.1503	1.11529	0.844308	1.30993	0.196677	0.244568	0.585978	2.67457	1.66197	1.17541	1.31033	0.409572	0.907148	0.389231	1.23459	0.675682	1.08282	1.17632	0.89671	1.56439	1.06025	1.63822	0.943421	0.335655	0.99246	0.835866	0.253938	1.83041	0.204953	1.53917	1.03039	0.785397
30	1.09244	1.87148	1.3519	0.598542	0.535419	1.14012	0.0878291	0.939119	0.614177	0.377671	0.800435	1.36831	1.21881	0.510048	0.555867	1.22907	1.26326	1.21279	1.39134	0.95161	1.31315	0.618128	0.344992	0.643938	2.93003	1.62916	1.33069	1.66377	0.276763	1.13007	0.47576	2.19971	0.808568	1.5224	1.19846	0.40207	1.56817	1.65752	1.58328	0.67433	0.356258	0.685855	0.892048	0.137313	1.06351	0.133956	1.26574	1.80448	0.626742
31	1.04635	1.7415	1.26307	0.532454	0.835148	1.22668	0.1353	1.26247	0.817908	0.209288	1.0154	1.37993	1.53554	0.493442	0.570562	0.571669	1.88015	1.17661	1.19488	0.83909	1.51175	0.872165	0.156964	0.409423	2.58229	1.02193	1.54923	0.925556	0.139734	1.32947	0.382619	1.41881	0.615932	1.67872	1.44844	0.951878	0.918386	0.541597	1.09688	0.802802	0.308131	0.768901	0.858099	0.141681	1.2262	0.135125	1.26478	1.5632	1.26987
32	1.0254	1.58101	1.03417	0.479954	0.765872	1.1208	0.0830286	1.7381	0.720099	0.262003	0.366405	1.2832	1.18874	0.346999	0.736502	1.03926	1.16724	0.883894	0.4725	0.885525	1.56013	1.48562	0.198247	0.351048	2.79392	0.807913	1.09005	1.17478	0.276962	1.65635	0.309101	2.10531	1.23594	1.56496	1.28658	1.09026	1.05914	1.09417	1.60572	0.700002	0.254682	1.49739	0.677373	0.096686	0	0.189273	0.831382	1.35308	0.710244
33	1.05275	0.771943	1.40272	0.71173	0.912943	1.45987	0.200906	1.38825	0.719632	0.523137	0.976056	1.70855	1.67385	0	0.82863	0.506063	0.810319	1.08534	1.20475	0.774187	1.68995	0.900852	0.239651	0.80754	2.49294	1.35291	1.24339	0.894873	0.631621	0.887656	0.672399	1.45768	0.769187	0.353575	0.490098	1.00985	0.674198	1.39151	1.0642	0.789737	0.587191	0.562394	0.759449	0.353583	0.95632	0.304848	0.632308	1.16018	1.06994
34	1.12939	1.1399	1.22877	0.740084	0.559791	1.30693	0.476845	1.41379	0.566065	0.757662	0.577273	0.771316	1.61992	0.967845	1.21638	1.05507	1.60958	1.14043	1.40998	0.976967	1.78443	1.02084	0.679236	0.578164	2.47103	0.593747	0.941439	0.79609	0.771559	0.936498	1.0474	1.38802	1.30364	1.01	1.09045	1.17816	0.827659	0.630001	1.58992	0.844517	0.727167	1.00303	0.686959	0.619477	1.10712	0.252232	0.942909	0.7801	0.901828
35	1.17331	1.62379	1.56592	0.616817	8.67593	1.45987	0.391324	1.73341	1.16047	0.559143	1.06807	1.42606	1.62208	0.578331	1.19226	1.44826	0.96529	0.851005	0.957376	0.489748	1.91766	1.19938	0.46754	0.925108	2.28198	0.989119	0.871512	1.06111	0.634034	1.15942	0.508268	1.14568	1.13273	1.33657	1.27008	1.12673	0.964643	1.54497	1.98332	1.02639	0.602712	1.00815	0.33882	0.474832	0.973206	0.277498	1.54738	2.12744	1.17581
36	1.20168	2.03858	1.37049	1.23879	10.7857	1.42738	0.763626	1.37126	1.10677	1.30018	1.01151	0.891108	0.714536	0.674958	1.65963	1.39741	1.44701	1.43232	1.68602	0.597987	2.04748	1.01557	0.289345	1.09673	2.17791	1.65829	1.1572	1.55101	1.40679	1.5842	0.567698	1.35979	0.998489	0.956873	1.47382	0.903256	1.06966	1.42823	1.11735	0.997399	1.55506	0.900547	0.209549	1.17023	1.08142	0.115781	1.338	1.57741	0.885442
37	1.2222	1.80075	1.36491	0.977491	6.87609	1.12396	0.474532	1.2332	1.12905	1.81169	1.34963	0.58251	1.62347	0.590069	1.23452	1.1906	1.15895	1.12645	1.32789	0.931919	1.81996	1.20992	0.379407	1.02582	2.42483	1.03296	1.39687	0.932547	1.25391	1.00998	0.78136	1.35722	1.00256	0.837346	1.71168	1.4194	0.503068	0.996388	1.44197	0.700002	1.27242	1.1137	0.956816	0.902549	1.0942	0.211112	1.30179	1.22002	1.77656
38	1.03134	0.663286	1.16804	0.651273	3.76651	1.33836	0.205886	1.49884	0.843736	1.1238	0.730761	0.990517	1.19102	0.334544	0.728702	1.11605	1.20915	0.812361	1.0556	0.752783	1.37154	0.00467811	0.281198	0.847417	2.42191	1.37238	1.01137	0.817063	0.520599	0.276693	0.680159	1.03808	1.2047	1.77615	1.40107	1.17722	1.00197	1.3047	1.34897	0.701148	0.722368	0.675453	0.558221	0.461488	1.3096	0.193189	0.6344	1.63671	0.384584
39	0.981505	1.03124	1.11722	0.778057	2.01437	0.820539	0.259579	0.981643	0.956744	0.610471	0.696539	0.977644	1.37387	0.98531	0.776946	0.915058	1.26948	0.580492	1.68602	0.898081	1.19731	1.4224	0.291539	0.569335	2.57712	0.84072	0.89737	0.950802	0.338397	0.179906	0.5931	1.28042	1.29549	1.22935	0.885588	0.908866	0.612258	0.733172	0.674393	0.850591	0.444003	0.699326	1.10473	0.261664	1.60414	0.302938	0.609616	1.41839	0.520867
40	1.01846	0.433687	1.06123	0.561981	1.55905	1.25741	0.213528	1.0232	1.10621	0.317729	1.07708	1.02234	1.46917	0.651624	0.638567	0.797563	0.820221	1.15852	0.810738	0.888378	1.22338	0.689536	0.306289	0.276651	2.50036	0.557261	1.07949	1.95248	0.133812	1.29407	0.562572	1.3695	1.41499	1.11396	1.16532	1.52226	0.545155	0.730378	1.14895	0.599609	0.352653	1.04259	0.73249	0.151512	1.22517	0.205222	1.31225	1.80994	0.803042
41	0.98401	0.582703	1.07032	0.621977	1.36945	0.69745	0.253357	1.73617	0.771288	0.234094	0.747975	0.732518	1.84769	0.138141	1.02741	0.370526	0.816536	1.28514	1.19488	0.795142	1.03498	0.711199	0.344606	0.38764	2.47237	1.74598	0.806312	1.03664	0.24745	0.381993	0.541218	0.939461	1.0012	0.873378	1.2987	0.848088	0.51617	1.13767	1.51272	0.60064	0.291415	1.46891	1.15312	0.132212	0.689525	0.224613	0.967693	1.97853	1.01716
42	1.03553	1.80237	1.33434	0.430038	0.878305	1.01071	0.125699	0.537211	0.960846	0.26622	0.686497	0.95154	1.71661	0.614119	0.716732	1.16019	1.28398	0.849361	0.66645	1.00652	0.990953	0.952353	0.263848	0.426076	2.8998	1.29327	1.31248	1.19498	0.296034	1.10431	0.541837	0.767516	1.49899	1.13606	1.05521	1.1286	0.802446	1.10235	1.19725	0.745156	0.269836	0.802494	0.676308	0.0810377	0.921667	0.15987	0.862442	1.81732	1.04772
43	0.973998	0.891265	0.945337	0.857269	0.742059	0.941171	0.301183	0.683699	1.09455	0.640615	0.847978	0.595562	1.48059	0.983735	0.851847	0.897016	0.852458	0.643804	0.448844	0.886992	0.918767	0.708263	0.244446	0.685048	1.84827	1.28484	0.934766	1.1564	0.607228	1.64918	0.562112	0.420328	1.03787	1.21052	0.802965	1.13982	0.853865	0.764303	0.453905	0.615882	0.683663	1.08079	0.805046	0.442229	0.728142	0.148153	0.959324	1.42986	0.826675
44	1.0248	1.48558	0.869107	0.817894	0.464956	0.666019	0.499422	0.952235	0.800659	1.38484	1.33037	0.433932	1.53008	0.699866	1.0557	1.06416	0.994074	1.42163	1.06563	0.611726	0.994166	1.13147	0.235121	0.846795	1.04018	1.00016	0.889724	1.48537	0.846244	0.754127	1.18922	1.27437	1.30364	0.813614	1.02658	1.21089	0.517759	0.576919	0.746034	0.787788	0.956646	0.60656	0.556357	0.65957	0.910655	0.120597	0.771676	0.951421	0.416252
45	0.984576	1.58681	0.965789	0.61354	0.493379	0.881294	0.408572	1.91496	0.811848	1.00881	1.13959	1.05828	1.36131	1.06519	0.858376	1.54428	1.11013	1.13385	1.18125	0.674019	1.0055	1.12328	0.292575	0.31714	1.49435	0.559714	0.340319	1.67866	0.431355	0.68669	1.34832	0.861921	0.336386	1.09349	1.17533	0.818166	0.866571	0.139889	0.676368	0.727507	0.525172	0.939427	0.341682	0.321415	1.25703	0	0.476524	1.63124	0.412786
46	1.08925	1.80979	1.04347	0.785792	1.16847	0.769618	0.571608	0.969355	0.839167	1.33041	0.866011	1.42892	1.49861	0.598372	1.15526	0.925197	1.72472	0.917606	0.884057	0.677607	1.17614	0.783773	0.454334	0.951824	2.13026	1.46482	0.816739	1.29725	1.0949	1.92945	1.21392	1.24705	0.853381	1.14259	1.03645	0.657338	0.846519	0.648959	0.959161	0.435381	1.26786	1.33061	0.768236	0.921592	1.08539	0.0913518	1.33687	1.70529	1.0359
47	1.10656	1.40081	1.46614	0.906715	6.3089	0.610883	0.431328	0.81417	0.63497	0.947144	1.32853	0.643121	1.42362	0.892118	1.2055	0.968139	1.0673	0.675871	0.723633	0.6719	1.04103	0.96407	0.289731	0.733755	1.49412	1.12418	1.18778	1.08117	0.734115	0.707526	1.00478	1.41002	0.788199	1.28421	1.16645	1.08465	1.10699	0.764303	0.681037	0.771744	0.901289	1.09716	0.697276	0.668685	2.00397	0.107569	0.773607	2.06952	1.0712
48	0.994096	0.720921	1.27773	0.610024	4.68511	1.10377	0.152902	1.59438	0.526531	0.408935	0.886299	1.18951	1.14965	0.614978	0.918773	0.802036	0.533535	0.469492	0.986046	0.581068	1.26231	1.09577	0.14518	0.394624	1.54245	1.42711	0.606819	1.01385	0.274455	0.835006	0.855622	0.553411	0.949602	0.890578	1.1797	0.640507	1.03929	0.559358	0.426074	0.602015	0.493411	0.838475	0.486729	0.337715	1.42853	0.230661	0.764434	1.62441	1.09593
49	1.09374	0.778557	1.10833	0.951942	2.95916	1.31571	0.666371	1.11488	0.984623	1.12913	1.47689	1.35097	0.86262	1.181	1.55825	1.0992	1.12993	0.704649	0.908967	0.622285	1.24115	0.716467	0.289995	0.745061	1.4014	1.67163	1.07657	0.807353	1.19709	1.22798	1.08959	0.683744	0.415148	1.06737	1.31844	0.639572	0.803439	1.12131	1.32383	0.691177	1.43935	0.845126	1.06638	1.06675	0.938553	0.143068	0.937759	1.21646	0.880716
50	1.24447	1.6979	1.43102	1.40284	1.97296	1.23652	0.865502	1.48848	0.734271	1.91996	1.19512	0.764165	0.964642	0.706594	1.93312	1.20313	1.72311	1.13632	1.29185	0.541075	1.28083	0.470031	0.17533	1.49217	1.20483	1.87736	1.45623	1.0646	2.04655	0.822684	1.6393	1.30865	0.748818	0.525464	0.718087	1.23987	1.08336	1.25441	1.37877	0.651066	2.52047	0.833189	0.267062	2.19054	0.955292	0.258264	0.716959	1.77879	0.854877
51	1.07444	0.95214	1.43061	0.714314	1.20646	1.11272	0.47382	1.14042	0.816883	0.839659	0.892242	1.20972	1.23086	0.515058	0.96774	1.34657	1.40971	1.5647	1.23718	0.621836	1.12418	0.336571	0.254015	0.712583	1.04861	1.2154	1.33542	1.6507	0.919628	1.36756	1.4833	1.53613	1.18569	1.39634	0.753335	0.812556	0.386532	0.985611	1.63266	0.59766	1.2084	0.750825	0.540581	1.08957	1.17158	0.204543	0.992316	1.67797	0.767751
52	1.01898	0.589182	1.21245	0.917025	0.663705	0.960486	0.339765	1.64256	0.821918	0.472326	0.668259	0.869474	1.54543	0.553423	0.936001	1.09011	1.25865	1.08698	1.02208	0.566799	1.23718	0.734604	0.294384	0.574879	1.39915	1.50499	0.648108	1.40393	0.440692	1.10923	1.01629	0.616836	0.927875	1.37021	0.0716254	0.647988	0.53245	0.465766	1.47537	0.818273	0.606922	0.774869	0.43128	0.554979	0.863081	0.18932	1.26671	1.44298	0.881818
53	0.949723	1.80979	1.08375	0.528697	0.71196	0.872339	0.199485	1.31065	0.809796	0.311521	0.43403	1.27891	1.68895	1.01451	0.573461	1.23578	1.58587	1.43232	0.845518	0.884546	1.12871	0.430231	0.307203	0.326591	1.25125	0.597426	1.1034	1.41455	0.198762	0.189764	0.784277	1.02928	1.42314	0.767784	0.942832	1.0753	0.719859	1.3073	0.350663	0.737133	0.375536	0.563929	0.706329	0.298619	0.771752	0.294458	1.30598	0.910162	0.966581
54	1.01955	0.907732	1.32463	0.665561	6.54738	1.68638	0.18135	1.21042	0.795064	0.283102	1.13672	0.516178	1.26842	0.751544	0.521594	0.825744	1.12233	0.818938	1.12767	0.960252	0.97319	0.715287	0.346272	0.566454	1.43208	0.861416	1.3642	1.27369	0.332376	0.713799	0.751398	1.10151	1.05416	0.170256	1.55306	1.24081	1.33867	1.08599	0.976757	0.894141	0.336677	0.94693	0.351734	0.270042	1.04369	0.246405	0.953209	1.47768	1.71543
55	1.025	1.15879	1.38475	0.789539	8.9422	0.782436	0.205353	0.939119	0.561962	0.198613	1.09635	1.60914	1.2145	0.688987	0.501102	1.23578	1.61557	1.20539	1.15007	0.762242	1.18899	0.803679	0.357933	0.677235	1.59112	1.27013	0.803393	1.72333	0.232592	0.696548	1.25486	1.53778	0.526307	1.34311	1.38457	1.0912	0.825476	0.807806	0.937795	0.851508	0.263564	0.536986	0.535655	0.118668	1.53381	0.235699	0.900584	1.92197	1.59317
56	0.965861	1.60652	1.18208	0.647285	5.11263	0.335029	0.290694	1.45824	0.621823	0.173893	0.779328	0.771316	1.31157	0.570887	0.800163	0.990654	1.32589	0.955428	1.1377	0.660281	1.03668	0.629241	0.348608	0.384759	2.15622	2.03557	1.0325	1.02266	0.178886	0.941427	1.9251	1.42065	1.38919	0.748081	1.35158	1.02294	0.936849	0	0.910682	0.825722	0.227485	0.646122	0.625519	0.0641398	0.790693	0.193568	1.28328	1.18996	0.712608
57	0.917578	1.22709	1.23105	0.562452	3.08011	0.322035	0.149168	1.26247	0.408954	0.298691	1.21746	0.761304	1.28149	0.272846	0.598854	1.04612	1.65978	1.00723	0.593132	0.745445	1.04462	0.711199	0.363236	0.675587	2.30952	0.868622	0.868593	0.468798	0.235104	0.463992	1.49055	1.18088	1.19656	0.673621	0.824961	1.05754	0.875504	0.817185	0.837246	0.781141	0.279213	0.575866	0.957083	0.123114	0.769843	0.178566	1.10384	1.50883	1.29933
58	0.93727	1.14975	1.05524	0	1.6675	1.24284	0.197527	1.72305	1.04038	0.248045	1.01151	0.655994	1.2419	0.685694	0.529029	0.554671	0.81953	1.24814	1.19488	0.880632	1.10188	0.605246	0.439198	0.498628	2.87305	1.3408	1.44955	0.818746	0.114437	1.19616	1.6343	0.840657	0.120664	0.774316	0.708217	1.0379	1.05874	0.782063	1.55635	0.843142	0.206904	0.965517	0.586711	0.0975775	1.16365	0.109527	0.5137	1.63261	0
59	0.985135	1.34398	1.12052	0.863121	1.02028	1.00825	0.131212	2.13338	0.851382	0.218246	1.35865	1.23707	1.51536	0.827271	0.454128	1.02003	1.44172	0.892117	1.26945	0.974481	1.10944	0.296772	0.359091	0.346115	3.21775	0.942974	0.795747	1.02175	0.150576	0.472506	1.22161	1.69653	0.862887	1.28585	0.791968	0.422641	0.630125	0.561952	0.976757	0.658286	0.208835	0.471163	0.527667	0.0538935	0.689525	0.176182	0.910883	0.625173	0.916007
60	0.942357	1.00316	0.866008	0.757197	0.855609	0.785772	0.184192	1.25487	0.828071	0.280861	0.951875	0.921324	1.23835	0.652483	0.459386	0.782802	0.942263	0.803316	0.48613	0.989279	1.03083	0.402711	0.340461	0.575905	2.58207	1.15821	1.11396	1.49586	0.146664	1.09938	0.824298	1.17025	1.5859	1.10993	0.718087	1.47176	0.790932	1.4879	1.43551	0.774494	0.259546	1.08744	1.07723	0.0916015	1.47816	0.135757	1.02225	1.59053	0.87016
61	0.944211	1.48963	1.47833	0.536202	0.913502	1.03248	0.0945839	1.27765	0.823503	0.0526217	1.31234	0.893969	0.969464	0.843017	0.43381	1.38384	1.21145	1.15441	0.69136	0.941621	0.909319	0.975772	0.234471	0.388044	2.70457	0.948953	0.661454	1.2702	0.136324	1.21812	0.580426	1.29013	1.221	1.24415	1.13346	0.892035	0.835005	0.101774	1.17875	0.732664	0.186087	1.0194	0.658668	0.0583185	1.30358	0.199032	0.801449	0.599488	0.758455
62	0.969749	2.1571	1.0947	0.256383	1.00149	1.50991	0.159657	1.45355	0.440376	0.171738	0.647972	0.875196	1.44976	0.31207	0.599759	0.965903	0.663177	0.643804	0.44759	0.873579	0.861698	0.302616	0.425343	0.618041	1.9229	1.29941	1.0824	1.48537	0.199363	0.517762	0.504998	1.31213	0.280904	0.819275	1.13007	0.892035	0.798674	0.69366	1.24285	0.746531	0.242135	1.14133	0.531528	0	0.706411	0.195573	1.22342	0.895134	0.677316
63	0.954729	0.542345	1.47234	0.492377	0.497359	0.68709	0.0586722	1.08947	0.875158	0.226256	0.821748	1.09583	1.02707	0.790624	0.501825	0.45984	0.902657	1.02367	0.435214	0.918832	0.828062	0.97226	0.275632	0.381266	2.56217	1.23487	0.553158	1.74689	0.126788	1.26584	0.363935	1.51139	1.23594	1.01326	0.625594	0.906061	1.32179	0.450799	1.13961	1.10891	0.233997	1.04259	0.448653	0.111341	1.42163	0.0662281	1.11817	1.33423	0.740809
64	1.06354	1.42632	1.35293	0.404959	1.11847	1.39666	0.117344	1.811	1.00747	0.112485	1.14163	0.993378	0.89409	0.827987	0.727979	0.402136	1.36389	0.932406	1.67976	1.16344	1.19806	0.926603	0.402832	0.610435	2.24107	1.32976	1.14274	1.21323	0.238415	0.909613	0.40963	1.18876	0.824864	0.23568	0.916466	1.0753	1.34542	0.79284	0.530214	1.09951	0.206078	1.01275	0.489325	0.0895743	1.65084	0.105185	1.09966	1.38997	1.24277
65	1.03475	1.55307	1.39817	0.419497	5.36704	0.814043	0.212462	2.23928	0.444945	0	1.58796	0.879487	1.31385	1.05603	0.438529	1.0992	1.24115	0.896228	0.552085	1.12524	1.06144	0.67081	0.429223	0.359276	2.04495	1.75441	1.2837	1.31305	0.0824186	0.854498	0.459656	1.10426	0.515443	1.35954	0.54847	1.0725	1.54811	1.27876	1.67736	0.956715	0.18854	0.962618	0.788472	0.100655	1.83937	0.115986	0.890284	1.74682	0.493925
66	1.00402	0.962938	1.40892	0.508308	3.71937	1.2899	0.117344	0.675277	0.712453	0.00198292	0.568256	1.47076	1.48313	0.590069	0.521594	1.04374	1.20615	1.03765	0.723633	0.934161	0.801228	0.578905	0.403218	0.335845	1.69789	1.11805	1.1198	1.71893	0.0866332	1.07115	1.19585	1.00197	0.978119	1.32765	0.802965	1.06782	1.01725	1.20552	1.26799	1.00095	0.188603	1.09273	0.994626	0.0674738	1.01593	0.211744	1.14713	1.04924	1.47563
67	0.960319	1.00573	1.35087	0.559166	2.55489	0.650567	0.198239	1.28801	1.08905	0.172341	0.512721	1.1146	1.33466	0.695715	0.48296	1.22788	0.312476	1.38956	1.10417	0.906928	0.913098	0.642123	0.422884	0.486296	1.31722	0.760389	1.30386	1.39694	0.00662691	1.26472	1.5877	0.800145	0.639017	0.819275	1.17632	1.2754	0.639059	0.0516852	1.51739	0.785267	0.212004	0.941643	0.682233	0.0941621	1.372	0.136609	1.32657	1.65091	0.671487
68	0.881705	1.37854	1.28744	0.444806	1.45514	1.32378	0.0775156	1.39584	0.702383	0.169151	1.34656	0.444124	1.28708	0.111515	0.497655	1.0573	1.58426	0.494981	0.768439	0.870073	0.965064	0	0.298264	0.636954	1.20944	0.727582	0.376742	1.52291	0.0420608	0.402828	1.26085	0.821226	1.5343	1.00107	1.02221	1.02294	0.872328	0.856698	0.712638	0.702867	0.208294	0.907197	0.814898	0.0193974	1.15484	0.239031	0.500342	0.683646	1.38504
69	0.943468	0	1.05441	0.775011	3.05113	1.12396	0.270067	1.14994	0.635436	0.559229	1.55148	0.912742	1.18087	0.759847	0.59377	0.519631	1.05279	0.672582	1.50946	0.928086	0.860943	0.884458	0.459759	0.641886	1.64967	1.04875	0.882912	1.67607	0.727791	0.929104	0.9471	1.17996	0.629511	1.00923	0.775471	1.23052	0.614441	0.2702	1.10711	0.661036	0.597826	1.23324	0.427153	0.432418	1.07437	0.145231	0.353732	0.841305	1.01716
70	0.919983	0.692981	1.10875	0.703534	4.90369	0.0186127	0.350254	1.19633	0.557953	0.546046	1.27689	1.3136	1.02619	0.516776	0.69207	1.17033	0.805944	0.703004	1.01581	1.04729	0.814267	0.806601	0.40399	0.54693	1.50649	1.57566	0.740139	0.445235	0.50042	0.559434	0.724635	0.491636	0.899358	1.17209	0.513221	0.736817	1.1721	1.32087	0.637226	0.516291	0.583998	0.963982	0.604817	0.359164	1.29859	0.183177	1.1584	1.08667	0.91837
71	1.02884	1.4822	1.23084	1.0014	4.59942	1.14661	0.381369	1.7428	0.826486	0.474732	1.1861	0.833358	1.34964	0.311211	0.758448	0.755813	1.15434	1.04505	0.751049	0.971749	1.07977	0.566613	0.487206	0.776917	1.89907	0.756709	1.50808	0.771491	0.47964	0.47497	0.633015	1.92915	1.20199	1.37097	1.3152	1.04538	0.716286	1.12271	0.813904	0.64694	0.566569	1.30742	1.21922	0.439168	0.866018	0.210101	1.13378	1.20171	1.32753
72	1.00015	0.588372	1.30707	0.718062	6.5184	1.44845	0.187038	0.931526	0.457626	0.297657	1.46173	1.12032	1.47082	0.651624	0.607376	1.13186	1.68419	0.938984	1.16135	0.885198	0.940876	0.448368	0.389362	0.426895	1.90087	1.2203	0.922254	1.68306	0.308682	1.94783	0.527589	0.696209	1.74731	0.293049	0.789712	0.962163	1.55248	1.26659	1.65492	0.279863	0.383261	1.13451	0.734354	0.250404	0.978198	0.197121	0.527057	1.94192	0.747899
73	0.934305	1.60571	1.13911	0.443163	4.31038	0.522736	0.181525	0.726223	0.734831	0.353986	0.497557	1.19095	1.29368	0.471826	0.542087	0.502782	1.29757	1.01874	1.08302	1.03836	0.873037	0.741052	0.547241	0.455673	1.83827	1.23854	0.664373	1.12325	0.189628	0.362277	0.502169	1.01077	1.00935	0.774316	0.887844	1.28569	1.06867	0.782063	1.08934	0.902163	0.249451	0.986492	0.73482	0.096686	1.06057	0.193773	0.846993	0.98421	0.634934
74	0.90632	1.15798	1.00463	0.621035	2.48338	0.978396	0.205886	0.744309	0.524479	0.314194	1.21438	1.38279	1.47983	0.889685	0.500554	1.11501	1.07812	0.983384	1.07801	0.934161	0.886642	0.364668	0.468698	0.311181	1.60876	1.27626	0.772669	1.0514	0.232493	1.01133	0.505546	0.505017	0.445023	0.523069	0.962713	1.29504	1.06549	0.710023	1.16008	0.91626	0.315837	0.763614	0.797524	0.123574	1.35027	0.17724	0.799517	0.232254	0.58436
75	0.881431	1.11762	0.804652	0.606276	1.36889	1.20561	0.146147	0.671411	0.462661	0.28293	1.75538	0.79295	1.156	0.512624	0.856017	1.11829	1.36481	1.11165	0.94124	0.850382	0.881918	0.477645	0.390399	0.329472	1.57122	0.530432	0.912662	1.33402	0.0558161	1.48249	0.475671	1.35631	1.0691	0.918337	0.756719	0.993955	1.15741	1.38333	0.612089	0.547234	0.253664	1.08898	0.880665	0.121111	1.25997	0.164102	1.44212	1.60938	0.00708984
76	0.883268	1.21481	1.13188	0.572762	0.794853	1.24705	0.230776	0.88983	0.725693	0.210495	1.18713	1.19828	1.00931	0.352009	0.519052	1.17033	1.06062	1.09521	1.08788	1.03176	1.13703	0.892072	0.43414	0.380852	1.28373	1.06086	0.827304	1.29907	0.130099	0.839711	0.548625	0.208789	0.921085	0.693216	1.0717	1.40164	1.00038	0.380156	1.09023	0.615653	0.240141	0.670848	0.879134	0.130087	0.792602	0.281272	1.17916	1.07055	0.941846
77	0.889488	0.4156	1.04512	0.651974	0.662029	0.861804	0.0915628	0.832257	0.492591	0.155459	0.88425	0.811724	1.44252	0.347857	0.503096	0.56153	0.699099	0.629826	0.259906	0.887114	0.899492	0.475889	0.50157	0.39791	1.37061	0.643571	1.24728	1.7478	0.176677	0.930449	0.478447	1.01168	0.374409	0.490302	1.20057	1.09307	1.62812	0.982818	1.54522	0.689573	0.220342	1.24006	0.85091	0.0651901	0.633876	0.231988	0.971716	1.14597	0.977137
78	0.91655	1.10939	1.19964	0.621035	0.693245	0.41264	0.185792	0.790561	0.627883	0.213081	0.944907	0.406577	2.95027	0.565018	0.319736	1.5498	0.336885	0.633937	0.843011	0.993112	0.812755	1.04718	0.553579	0.440253	1.18381	1.75687	0.870539	1.32263	0.147866	1.00393	0.461813	0.919113	1.22915	0.778344	1.2987	1.26979	0.954717	1.20153	1.15828	0.537264	0.270576	0.890827	0.811503	0.114854	0.60216	0.205853	1.11205	1.35172	0.968945
79	0.918233	0.958754	1.2546	0.8889	1.83783	0.97348	0.123032	0.892729	0.742383	0.300674	1.02565	0.784368	4.71408	0.835574	0.477163	1.04269	1.50965	1.35092	1.0531	1.51331	0.926326	0.633343	0.480339	0.305834	0.815171	0.863869	0.839816	1.47838	0.209003	0.746734	0.486649	1.2487	0.780051	1.29238	0.85034	0.914476	1.35078	0.545788	0.526443	0.582074	0.234387	0.743492	0.988901	0.067832	0.58131	0.256354	1.18222	0.797314	1.18763
80	0.943484	1.12586	1.12961	0.390902	5.13931	0.600348	0.230776	1.02983	0.278697	0.223419	0.914578	0.193276	2.76018	0.175503	0.43146	1.13081	1.48823	0.868272	0.586865	1.36675	0.876627	0.711199	0.554108	0.462658	1.22843	1.24468	1.10826	1.1564	0.289208	0.429714	0.482866	1.61807	0.940096	0.504998	0.442724	0.914476	1.16158	0.976033	0.760039	0.870074	0.320938	1.32823	0.752726	0.251096	0.952355	0.236441	1.41943	1.22958	0.884182
81	0.906518	1.06498	0.981903	0.501284	3.53599	0.695869	0.325539	0.928626	0.163171	0.251235	0.68035	0.589662	2.06696	0.543402	0.721268	1.00765	1.47994	0.698071	1.02584	1.0338	0.711846	0.271597	0.462481	0.769113	1.46063	1.86633	0.824524	1.51942	0.246849	0.21172	0.521367	0.608037	1.32944	1.01	1.27445	0.730272	0.851284	1.26399	1.10047	1.02284	0.263973	0.936357	0.67318	0.282633	0.892888	0.2438	1.20072	1.18668	1.06883
82	0.866035	0.649383	0.829649	0.543937	2.24489	0.469356	0.155923	0.46238	0.259489	0.141508	0.839781	0.596992	1.44899	0.326242	0.323366	0.982751	0.98187	0.514714	1.07801	1.05198	1.03593	0.07492	0.298264	0.71649	1.55335	1.52568	1.52727	1.41274	0.302661	0.271764	0.482053	0.882085	0.545318	0.272584	0.915338	1.16039	1.06708	0.224102	1.22328	0.897121	0.293781	0.8661	0.758384	0.214125	1.01887	0.229809	0.736592	1.32877	0.880716
83	0.883648	1.44603	0.987068	0.830788	1.10317	1.16207	0.303849	0.901289	0.774365	0.364151	0.907406	0.312889	1.3004	0.321231	0.87307	1.52609	1.27869	0.800849	1.1637	1.0338	0.801039	0.386906	0.410857	0.752253	1.37859	1.3943	0.472666	1.01126	0.650495	0.506784	0.578446	0.501351	0.251029	0.601556	0.904341	1.54002	1.59497	0.431642	0.586952	0.724183	0.443958	0.661981	0.716714	0.403426	1.34719	0.224613	1.11205	0.693209	1.10286
84	0.91148	1.11519	1.17238	0.673997	0.854492	0.844069	0.233089	1.25957	0.833106	0.301623	0.0776664	0.493113	1.2938	0.981158	0.590688	1.01108	1.10322	0.624071	0.67397	0.785235	0.767781	0.835878	0.393121	0.498213	1.68834	1.40166	0.677719	0.795183	0.321837	1.08101	0.603247	1.1147	1.56825	1.08043	1.01996	0.604975	1.30929	1.9345	1.29959	0.935628	0.352326	1.009	0.660266	0.300919	0.325381	0.234309	0.800483	1.34516	0.930029
85	0.89704	1.34979	0.951741	0.725095	0.736961	0.869881	0.248378	1.5357	0.83264	0.366385	1.02954	0.566597	0.977839	0.339555	0.657432	1.27768	0.978876	0.575559	1.12767	0.869421	0.841668	0.485245	0.351838	0.64599	2.17724	0.368543	1.05071	0.664811	0.224263	1.42513	0.969285	0.906832	1.10693	0.532866	0.995705	0.541392	1.42265	0.248448	1.38901	0.788361	0.257157	1.14508	0.639764	0.286187	1.01285	0.249848	1.18109	0.848956	0.988796
86	0.867277	1.76039	1.15358	0.630884	0.369633	0.581911	0.197352	1.54992	0.594969	0.0926719	0.863142	0.927046	1.3188	0.61827	0.718734	0.866449	0.92246	0.568159	0.918837	0.903096	0.940498	0.870409	0.285587	0.390106	1.60944	0.972102	0.768916	1.28327	0.127086	0.400364	0.955462	1.42596	1.76903	0.996062	1.27008	0.766739	1.20784	1.10235	1.09023	0.82492	0.269641	1.2977	0.765173	0.176454	1.25703	0.165807	1.39787	0.503581	1.41324
87	0.879988	1.35802	1.19923	0.593853	0.274239	1.30693	0.235931	1.50077	0.638047	0.186809	1.1154	0.651703	1.1008	0.989461	0.388839	1.21774	0.683901	0.52047	0.964896	1.26777	1.00909	0.463006	0.330242	0.579812	1.57527	1.16435	1.02096	0.991066	0.120161	1.62207	0.928204	0.929745	1.21557	0.693216	0.362357	1.37171	1.51516	0.739957	1.3583	0.90904	0.235319	1.01719	0.727364	0.0971215	1.00198	0.251379	1.39465	1.39052	0.881818
88	0.888706	0.971172	1.30666	0.675409	0.339534	0.882874	0.153614	1.22464	0.384618	0.251924	0.937735	0.883778	1.03481	1.22094	0.577448	0.700346	1.34639	1.28103	0.603001	1.23711	1.03933	0.51042	0.464817	0.418884	1.79668	1.46007	1.34793	1.29907	0.0643493	0.337856	1.32313	0.873286	0.630869	0.913438	1.30082	1.26138	1.10341	0.962463	1.015	0.787215	0.283927	0.599057	0.741609	0.197679	1.75303	0.23044	0.535426	1.16018	1.14288
89	0.902006	0.966988	1.51076	0.757898	0.508114	1.23406	0.239489	0.790561	0.620797	0.19844	0.735884	2.01858	1.04953	0.952814	0.726343	0.8247	0.616662	0.92665	0.259906	0.874639	1.06068	0.871575	0.601587	0.680934	1.48569	1.03296	1.60109	1.20274	0.0556128	0.913197	1.5061	1.09106	0.655313	0.681786	0.812835	0.828452	0.859225	0.814591	1.21394	0.680404	0.313295	0.800278	0.782015	0.103655	1.09728	0.267802	0.627158	0.859066	0.7208
90	0.855205	1.30443	1.14882	0.640252	0.493379	0.527653	0.141167	1.13103	0.411472	0.28362	1.24861	1.09154	0.874929	0.609967	0.459204	0.516351	1.15572	0.536092	0.71486	1.09956	0.815023	0.278031	0.409557	0.658944	1.18831	0.957538	0.845516	1.30166	0.167344	0.664734	1.41135	0.960541	0.628154	0.887203	1.01559	1.26512	1.37281	1.43082	0.618553	0.462771	0.23441	0.484634	0.999285	0.168947	1.0268	0.224613	1.45757	0.117493	1.11232
91	0.888917	1.12505	1.00091	0.920772	0.138551	1.2906	0.175658	1.76654	0.616695	0.401184	0.765188	0.181654	1.08341	0.136423	0.78728	1.04716	0.919467	0.692315	1.01331	0.929146	0.881918	0.7551	0.431681	0.596662	1.51154	1.96735	1.09394	1.4363	0.293025	0.366085	1.61317	1.13157	0.941454	1.20888	1.39232	0.428252	0.566596	0.609646	1.23082	0.687051	0.435343	0.540737	0.897506	0.226753	0.51083	0.263144	0.974774	0.39893	0.559782
92	0.907787	1.67981	1.29984	0.772426	0.454761	1.03336	0.264558	0.895491	0.47385	0.594624	0.68035	1.3726	1.32883	0.324524	0.749377	1.17823	1.97088	1.46603	0.545819	0.824535	1.11246	0.663196	0.605995	0.525965	1.48412	1.72896	1.14371	0.746116	0.225062	0.984219	1.22626	0.738554	0.876466	0.78825	0.897714	0.921021	0.481031	0.662529	0.933126	0.708597	0.409595	0.698474	0.705863	0.248637	1.29462	0.247716	1.10062	1.27166	0.437364
93	0.918419	1.71598	1.17919	0.752508	1.58915	1.18138	0.236464	1.45921	0.300981	0.451391	0.920521	0.880917	1.04788	0.86721	0.528663	1.05507	0.776009	0.975984	0.604255	0.698073	1.02591	0.373448	0.471928	0.498213	1.28148	1.36027	0.812012	1.43203	0.0773953	1.11282	1.17353	0	0.898	1.39797	0.708217	0.60404	1.27196	0.910977	0.908887	0.921761	0.225227	1.08216	0.559485	0.177186	1.06351	0.24661	1.02853	1.94246	1.23111
94	0.888734	1.27811	1.05483	0.65502	1.11448	1.1345	0.192726	0.990065	0.39273	0.301278	1.18098	0.95011	1.34342	0.381069	0.397718	0.883447	1.59278	0.689026	1.00955	0.792043	0.965064	0.415003	0.495861	0.42875	1.3089	0.498852	0.737219	1.29376	0.149876	0.781012	1.35031	0.0757068	1.35253	0.829181	0.557352	0.681649	0.956305	0.466963	1.59351	0.68155	0.292328	1.03731	0.581519	0.133938	0.638868	0.247242	1.01195	1.60255	0.881818
95	0.87285	0.728345	1.0257	0.6651	1.02482	0.757502	0.220462	0.88983	0.355714	0.330473	0.876257	1.37117	0.979743	0.383645	0.537003	0.787424	1.3883	1.06725	1.28559	0.638021	0.924625	0.779095	0.378635	0.537271	1.04141	1.14978	0.678692	1.03573	0.140136	0.827613	1.12108	1.01352	0.852023	0.352813	0.63772	0.986475	0.512001	0.982818	0.697735	0.78011	0.273419	1.12786	0.734354	0.133201	1.11416	0.270613	0.771676	0.98339	1.03701
96	0.884387	0.948901	1.12176	0.739383	1.0589	1.08112	0.149168	2.06628	0.332963	0.12635	0	1.49954	1.27249	0.917886	0.366344	1.49895	1.37932	0.908561	1.47468	0.743937	0.974135	0.60408	0.496389	0.354343	1.15403	1.74598	0.880965	1.40743	0.231689	0.516642	0.999743	0.491636	1.2373	1.06813	1.43082	0.813491	1.34383	0.0760312	0.551581	0.759825	0.290698	0.887757	0.643158	0.175639	1.18053	0.284557	1.24514	0.725725	1.09593
97	0.938985	0.851851	0.929017	0.877659	0.72446	0.844771	0.304562	1.58016	0.253428	0.450623	1.11848	1.43178	1.06032	0.649907	0.753373	0.573905	1.097	1.14865	1.01832	0.754781	0.953726	1.19001	0.451998	0.538702	0.879683	1.415	1.14663	1.08467	0.34151	0.467577	0.95304	0.84249	1.2468	1.36194	1.15771	0.890165	1.19216	0.834946	1.46244	0.85254	0.389536	0.65823	0.807376	0.236502	0.63784	0.298548	1.02643	1.54818	0.698428
98	0.933803	1.00978	1.42482	0.686892	0.739195	0.937835	0.3531	1.54329	0.652219	0.638985	0.663136	1.04684	1.16323	0.624139	0.862911	1.10487	1.01848	0.533626	1.01707	0.832404	0.999646	0.889726	0.534827	0.679701	1.2272	1.42466	0.980781	1.01476	0.303664	1.13858	0.835364	0.43701	0.514085	1.5568	1.22482	0.713441	1.24933	0.511863	1.05127	0.841538	0.379464	0.714333	0.619062	0.289362	0.669703	0.271087	0.943875	1.39817	0.791384
99	0.925902	1.47316	1.40251	0.843443	0.583116	1.01878	0.34812	1.0961	0	0.78083	1.45066	0.817445	1.10067	0.371907	0.556772	1.3737	0.236947	0.877317	0.783322	0.604306	1.13608	0.718223	0.511017	0.545282	1.3415	1.42466	1.10437	1.21595	0.358576	0.319485	0.709114	1.16236	0.541244	0.933904	1.07946	1.29504	0.56342	0.853904	1.43551	0.956142	0.373493	0.681421	0.900369	0.253103	0.787756	0.289957	1.25238	0.863711	1.41797
100	0.897187	1.63621	1.37049	0.80032	0.281572	0.312377	0.290515	1.21994	0.441402	0.399804	0.229106	1.46343	1.30535	0.452644	0.525764	0.807702	0.74331	0.936517	0.874031	0.621551	0.859998	0.998601	0.603923	0.438813	1.66102	1.1412	0.822577	1.22644	0.215228	1.11282	0.676465	1.58013	0.893926	0.473864	0.80071	1.04912	0.660698	1.09696	0.497715	1.21526	0.310279	0.593089	0.922602	0.191963	0.861173	0.342415	0.628284	1.39735	1.02535
101	0.94316	1.34479	1.44197	0.709625	0.537095	0.66918	0.278426	1.51775	0.612685	0.180955	0.710678	0.974784	1.02631	1.11601	0.34513	1.49224	1.37609	0.79016	1.21728	0.838682	1.03404	0.351785	0.511667	0.571594	1.79488	1.3457	1.20029	1.15562	0.111528	1.03575	0.605492	0.893633	1.10014	0.775078	0.764474	0.830322	1.26521	0.684281	1.43264	1.20552	0.290548	0.435352	0.864356	0.107925	1.37509	0.351843	1.26993	1.46183	0.549069
102	0.889638	0.806498	1.27856	0.988973	0.363348	0.884455	0.16677	1.21235	0.619772	0.242449	1.10024	0.856422	0.86795	0.958684	0.570744	0.800992	1.41201	1.0541	1.03195	0.795468	1.04141	0.551399	0.587223	0.541168	1.36229	2.06225	0.737219	0.781978	0.197357	0.965847	0.827285	0.584207	0.868318	0.954369	1.22045	0.913541	1.23107	1.76209	0.693067	0.952818	0.28425	0.646122	0.927794	0.146509	1.38992	0.244763	0.733374	0.927103	0.551432
103	0.934322	1.5999	1.03623	0.469874	0.660283	0.82212	0.203928	1.42511	0.54378	0.262003	0.688342	1.204	0.988245	0.539251	0.368886	1.19403	1.07812	1.06478	0.880297	0.609932	1.1049	0.728169	0.548805	0.620093	1.8885	1.54638	0.988427	1.1661	0.082518	1.07608	1.45618	1.31305	0.949602	1.13116	0.774344	1.09214	1.54811	2.01193	1.01967	0.915114	0.294345	0.65516	0.407982	0.144404	1.73218	0.284557	1.12863	2.29385	0.804303
104	0.958995	0.94971	1.59588	0.573463	0.601273	0.916061	0.1289	1.34475	0.360282	0.252183	0.716621	0.868044	0.904114	0.96126	0.379768	1.92718	1.89167	0.901161	1.2223	0.542746	1.05293	0.793143	0.540638	0.530277	2.40955	1.51235	0.73152	0.681382	0.135822	0.524035	1.22871	1.24174	0.455887	1.10089	0.989079	0.974319	1.26204	0.366586	0.646563	0.930356	0.274286	1.03441	0.563146	0.10578	1.20432	0.248679	1.51229	1.8318	1.48855
105	0.876993	0.82796	1.27133	0.541121	0.683607	0.885333	0.156456	0.970322	0.291937	0.339776	1.37689	0.764165	0.922641	0.655776	0.694969	0.905962	1.86795	1.26705	1.10166	0.705003	0.841479	0.67081	0.435562	0.303782	2.51553	1.41377	1.20321	0.747928	0.0325247	0.763985	0.908335	1.24174	0.575193	0.815247	0.618967	1.27166	0.398047	0.58111	1.47735	0.781485	0.254382	0.999281	1.02232	0.141998	0.628003	0.302669	1.24611	1.72906	1.31918
106	0.859515	1.38677	1.10833	0.523076	0.370191	0.780856	0.288027	0.700681	0.402893	0.150811	1.24164	1.21973	1.41118	0.57919	0.619886	1.16019	0.927066	0.744116	0.519656	0.610584	1.15328	0.858707	0.4727	0.587418	1.82927	1.30431	1.55215	0.53625	0.298645	1.2524	0.705385	0.53838	0.701289	0.669485	1.02334	0.719051	1.21578	0.0882041	1.24465	0.697595	0.29617	0.730021	0.760714	0.186818	0.72315	0.301927	0.922149	1.32385	0.843061
107	0.889464	1.19254	1.30108	0.508779	0.444565	0.90219	0.179571	1.89039	0.453523	0.17579	0.819698	0.914173	2.02547	0.672381	0.479156	1.04716	0.542746	1.13714	1.23217	0.781321	0.907429	0.924847	0.638217	0.449704	1.96358	1.11207	1.19557	0.575608	0.188924	1.29653	0.615815	1.14385	0.674324	0.373278	1.47932	0.953748	1.19156	1.31149	0.852149	0.91179	0.318421	0.561712	0.800121	0.0890613	1.29668	0.281588	0.654034	1.07383	0.766648
108	0.875927	1.00978	1.10461	0.695799	0.474663	0.679715	0.286781	1.61053	0.637487	0.22135	1.07094	0.997848	1.55381	0.748108	0.584342	1.47301	0.792128	0.315735	0.658931	0.669209	0.937475	0.832942	0.636917	0.472109	1.92582	1.19593	1.01915	0.500388	0.256385	0.424785	0.560274	1.1642	0.87375	1.05256	0.649845	1.20247	0.815549	0.742551	0.764707	0.808876	0.334788	0.98274	0.655606	0.235151	1.26393	0.326893	1.1069	1.52167	1.07592
109	0.854472	1.9086	1.11846	0.772667	0.618312	1.63774	0.283047	1.06669	0.406903	0.312901	0.810477	1.63936	1.21767	0.734795	0.611181	0.19324	1.18474	1.17332	0.717366	0.463656	0.928404	0.902608	0.568329	0.53151	1.79848	1.44903	0.868593	1.14772	0.254474	0.94994	0.565983	1.31488	0.571119	0.545929	1.0012	0.754583	0.449465	0.317695	1.16564	0.790883	0.34412	0.906515	0.458239	0.3063	0.695399	0.263775	1.27089	1.1405	0.609096
110	0.948284	0.959564	1.09821	0.917495	1.1531	1.14995	0.280381	1.32197	0.560937	0.289302	1.34451	0.764165	0.885461	0.974573	0.438894	0.995276	0.767028	1.19552	0.837998	0.601208	1.13797	0.691882	0.568207	0.558029	2.04473	1.29573	0.732493	0.549326	0.299648	1.18743	0.872468	1.30076	0.727091	1.64922	0.645474	0.419836	0.816542	0.498294	0.0149027	0.844517	0.310234	1.16452	0.767503	0.212574	1.69254	0.350358	0.828325	0.939945	0.974774
111	0.906867	0.50779	1.06681	0.652205	0.721597	0.833533	0.216908	1.0544	0.312636	0.253045	1.31336	0.645982	1.09128	0.477696	0.538457	0.83141	0.6664	0.757271	1.39134	0.667497	1.08695	0.742808	0.429873	0.757186	2.215	1.0926	1.24436	1.0523	0.277666	0.804313	1.19009	0.529581	0.567045	0.996062	1.12133	0.746168	0.883247	0.96805	0.99166	0.763492	0.352435	0.415912	0.726033	0.2313	1.08333	0.33632	1.6309	1.4632	1.1276
112	0.86545	0.852661	0.97302	0.469413	0.672224	0.894112	0.108277	1.71739	0.345644	0.352606	1.02565	1.18951	0.951445	0.689846	0.654524	1.0743	1.32727	1.41752	0.6876	0.672633	0.986607	1.18182	0.55746	0.59831	2.31795	1.11452	0.5387	0.649922	0.260501	0.87287	1.21153	1.41973	0.955034	1.19419	0.900957	1.02014	0.607096	0.361198	1.31737	0.818502	0.29404	0.683638	0.627848	0.159397	0.834302	0.354606	0.70344	0.323516	1.20764
113	0.886302	1.58101	1.079	0.632287	0.205522	1.07708	0.325897	1.18874	0.419584	0.300329	0.383619	0.490253	1.29774	0.510907	0.527035	0.603279	1.0544	0.78276	0.848025	0.658568	0.965442	0.942407	0.506344	0.653192	1.93638	1.09383	0.840789	0.593992	0.175977	0.569292	1.56647	1.09271	0.647165	1.11069	0.383224	0.903256	0.457406	1.06444	0.732029	0.536232	0.275525	0.721665	0.509228	0.15463	0.281772	0.380883	0.666425	1.46129	1.06994
114	0.924418	1.57682	1.05751	0.944678	0.538212	0.969441	0.292469	2.17315	0.357765	0.241845	1.14983	1.20114	1.37463	1.00277	0.627869	1.06983	1.09793	1.00558	0.866668	0.803866	0.918011	0.842902	0.672125	0.526577	1.94863	1.10348	0.741112	0.65523	0.307178	0.68669	2.10362	1.05403	0.360829	1.04189	1.29645	0.50025	1.51933	1.69025	0.672598	0.802229	0.285403	1.20118	0.751661	0.176034	1.16365	0.394084	0.710682	1.16482	0.739549
115	0.871113	1.65916	1.07507	0.890544	0.420681	1.24705	0.220287	1.33247	0.267601	0.137464	0.844904	0.866613	0.98926	0.892977	0.573643	1.39398	0.423005	0.734249	0.703737	0.742877	0.889855	0.53617	0.579991	0.513633	1.57212	1.70091	0.845516	0.502977	0.128093	0.745614	1.84444	0.476788	0.0434547	1.16142	0.72147	0.58721	1.06808	0.988405	1.16187	0.834088	0.204061	0.681421	1.12203	0.148296	0.624919	0.358743	1.13378	1.2192	0.686769
116	0.861753	1.1349	1.03376	0.816952	0.754559	0.638451	0.109164	0.919238	0.404945	0.377585	0.726867	0.732518	1.27781	0.63917	0.4991	1.15795	1.36089	1.24321	1.03571	0.929146	0.858486	0.883868	0.614914	0.448678	2.07665	0.877207	0.914608	0.251942	0.228879	0.199622	1.71499	0.613353	1.15718	0.556597	1.32733	0.719051	0.590221	0.784658	1.11447	0.850935	0.301465	0.604343	1.07284	0.16162	1.00198	0.427151	0.81899	1.28723	1.04063
117	0.92306	1.17607	0.965789	0.681732	0.355945	0.735553	0.236997	1.40247	0.428255	0.214805	0.951875	1.27891	1.14305	0.649907	0.706399	0.430466	1.24967	1.07218	0.96615	0.765666	1.29104	0.640957	0.550471	0.420107	1.58887	1.57075	1.30581	0.258027	0.279473	0.746734	2.00228	0.543696	1.32808	0.958506	0.663099	1.25483	1.76769	1.16481	0.732029	0.791914	0.283836	1.21687	0.946965	0.138782	0.725206	0.30458	0.830417	1.20772	1.03007
118	0.960207	2.06005	1.1168	0.695799	1.07363	0.92168	0.123745	1.1991	0.407462	0.0993887	1.03261	1.5126	0.960455	0.772301	0.579267	0.730913	1.09263	0.300113	1.0979	0.879776	0.927649	0.720555	0.539602	0.453818	1.47513	1.20574	1.19737	0.606162	0.143954	0.538598	2.46733	1.21351	0.972687	0.325816	0.872335	1.08746	0.860615	0.932729	0.522852	0.562706	0.253315	0.69404	1.18966	0.148654	0.665738	0.272476	0.690083	1.38778	1.13579
119	1.05525	1.8156	1.3738	0.912806	0.951003	1.42984	0.104185	2.2147	0.551333	0.226429	0.521943	1.64812	1.11171	0.837148	0.457393	1.15109	1.29918	0.854294	1.19488	0.849322	1.02667	0.379882	0.722713	0.529665	1.91334	1.71547	0.790881	1.4398	0.196553	0.198278	2.34115	0.608954	0.0828356	0.654789	1.29208	0.769544	1.09805	0.608249	1.11357	1.04611	0.264668	0.656695	0.760248	0.167339	1.12797	0.241526	1.076	1.95667	0.877249
120	0.997485	1.21481	1.29199	1.20411	1.33761	1.07778	0.362701	1.99159	0.382567	0.449589	0.504729	1.5716	1.16805	0.467675	1.0256	1.13648	1.06891	0.763849	0.195204	0.661748	0.859242	0.657338	0.740693	0.85523	2.28626	1.16557	1.09964	1.04881	0.669165	1.00393	1.96761	1.38454	0.858813	0.992035	0.779842	1.57649	1.23047	0.817185	1.14607	1.12083	0.504809	0.719448	1.18141	0.442148	1.15484	0.329482	1.04285	1.80311	0.646751
121	1.08869	1.55954	1.22299	0.99296	1.04521	1.08428	0.485733	0.494549	0.833106	0.528913	0.837732	1.53566	1.08506	1.02525	1.082	1.19746	0.535147	1.01381	1.17248	0.529048	1.14723	1.07119	0.641712	0.626466	2.05383	0.812665	1.24242	0.829233	0.785111	1.17645	1.30282	0.769349	0.934664	0.975597	1.46945	1.06969	1.09766	1.13907	1.22418	1.20197	0.735501	0.711945	0.868217	0.638939	1.01197	0.359691	1.02225	1.93918	1.34282
122	0.985783	1.37273	1.41036	0.905072	0.710843	1.11343	0.415506	1.78642	0.541729	0.450968	1.53243	0.925615	1.00385	1.00778	0.550975	1.61883	0.923151	0.83045	1.38382	0.681684	0.905917	1.20874	0.56134	0.619482	2.45113	1.38096	0.873319	0.78379	3.74426	1.46905	0.87595	0.984371	0.940096	0.971569	0.708217	1.32777	0.776638	0.722196	1.23729	1.13962	0.471572	0.93721	0.672447	0.322486	1.45643	0.342526	0.81384	1.68015	1.22512
123	0.91901	1.84192	1.14903	0.645172	0.785216	0	0.128187	1.1291	0.504246	0.446227	1.11848	1.05113	1.27147	0.421867	0.511801	1.14214	0.684592	0.431669	0.949856	0.680094	1.10244	0.66203	0.716374	0.522266	1.86771	1.26783	0.700796	0.415458	0.296336	1.48495	0.707718	0.905915	0.60371	0.940435	1.0122	1.22304	1.29499	0.727584	0.954493	0.703325	0.434276	0.840692	0.569603	0.233942	1.25997	0.463865	0.621042	1.3151	0.827778
124	0.883	1.57939	1.22857	0.827272	0.537654	0.972602	0.288202	1.73907	0.699306	0.179489	0.873184	1.47505	1.05956	0.910442	0.538822	0.590903	1.11082	0.940628	0.540806	0.360513	1.03423	0.280377	0.900135	0.488762	1.68227	0.823703	1.34988	0.509062	0.316312	1.14217	0.640439	0.796663	0.720301	0.78248	0.903213	0.912606	1.22094	1.6685	0.893086	0.756502	0.319071	0.615598	0.418299	0.220199	0.718305	0.341831	1.1275	1.57195	0.686769
125	0.81608	1.37773	1.26369	0.847891	0.798275	0.950828	0.185259	0.82273	0.897443	0.203433	0.822772	1.3726	0.863255	0.931199	0.253002	0.773855	1.21444	1.23827	0.755906	0	1.06163	0.841146	0.758043	0.483622	1.22495	1.54638	1.03347	0.314086	0.245742	0.801848	0.419352	1.17025	0.562971	1.28171	1.20607	0.953748	0.676977	1.64535	0.449236	0.853113	0.3507	0.610312	0.346608	0.161799	0.75002	0.278145	1.1172	1.78016	1.1005
126	0.862556	0.330833	1.09718	0.814146	0.612586	1.22756	0.209974	1.19716	0.824528	0.226429	1.13959	0.752722	0.762121	0.475119	0.417305	1.21431	1.38369	0.727671	1.49818	0.074198	1.47075	1.13323	0.705383	0.474171	1.43872	1.01963	0.833143	0	0.242029	1.30146	0.553716	0.53673	1.29142	1.13769	1.02108	1.21089	0.359135	1.36716	1.35723	0.829046	0.315207	0.851947	0	0.157011	1.02078	0.288268	1.2276	1.7807	1.05008
127	0.802471	0.775183	1.25522	0.617989	0.476898	1.04301	0.276468	1.96315	0.789004	0.363892	1.26172	0.804572	0.492092	0.937927	0.393914	0.571669	1.77722	1.06232	1.05435	0.178605	1.09791	0.505741	0.712108	0.431621	1.4957	1.22643	1.36239	1.12053	0.196255	1.14463	0.922777	0.829292	0.854739	1.19669	1.18295	1.45961	1.44587	0.875656	0.962752	0.843715	0.238751	0.845978	0.374832	0.111259	0.762942	0.264897	1.50505	1.48642	1.29697
128	0.888771	1.48963	1.30005	0.993422	0.554693	0.792972	0.205886	1.96039	0.383593	0.206968	1.14368	1.73305	1.07593	0.887967	0.382484	0.410039	1.18013	0.584604	0.880297	0.578296	1.20638	0.477645	0.562376	0.280765	1.83827	0.890544	0.757377	0.726955	0.0994805	0.476314	0.846341	0.743686	0.862887	1.35954	1.07057	1.00237	1.15225	1.13348	0.844608	1.04301	0.232348	0.589337	0.808907	0.14637	0.562515	0.428319	1.29262	1.6184	1.13469
129	0.943958	1.6435	1.26451	0.549327	1.03445	0.485511	0.205353	1.08188	0.685599	0.409452	0.738958	0.321471	1.01388	1.03355	0.638028	0.438369	1.32727	1.17907	1.50445	0.590445	1.36077	0.766212	0.709385	0.541168	1.60191	1.03296	1.36239	0.455722	0.406559	0.514178	1.02141	0.823059	0.512727	1.34311	0.757847	0.660143	0.687301	0.841731	1.27822	0.80028	0.440093	0.654478	0.991231	0.343874	0.517878	0.418039	0.7551	1.42877	1.11232
130	0.968491	1.0963	1.00483	0.82633	0.837452	0.828617	0.306337	1.50933	0.880752	0.521507	1.58079	1.02663	1.05233	0.71232	0.708027	0.725247	1.38369	1.05821	1.10292	0.733174	1.10585	1.10513	0.604573	0.534805	2.34773	1.78492	1.23672	1.10746	0.47693	0.977049	1.09746	1.06099	1.49764	1.03373	0.866836	0.852763	1.09706	1.25581	1.26152	0.85976	0.56978	0.998428	1.19119	0.417385	1.04369	0.563918	0.94484	1.84054	1.28169
131	0.954653	1.679	1.10482	0.868982	5.40224	1.19034	0.188284	0.723461	0.633478	0.508324	1.43755	1.10012	0.808056	1.36409	0.622793	0.660834	0.792818	1.01052	1.46215	0.753843	1.06106	0.628075	0.717796	0.714852	2.5669	1.61337	0.790881	1.4486	0.334485	0.986683	1.80159	0.828375	1.12594	1.08119	0.799723	0.599365	1.21518	0.576919	1.31449	0.608204	0.418473	1.11746	0.505634	0.373261	1.69254	0.58432	1.33172	3.13871	1.06537
132	0.867776	1.0913	0.799281	0.606507	5.12912	1.22598	0.328564	1.64353	0.494083	0.400839	0.826666	0.68925	1.08709	0.997048	0.545534	1.08668	0	0.46867	1.00344	0.798566	1.08052	1.2585	0.64675	0.834266	2.62613	1.11207	0.690231	0.68669	0.143452	0.807897	1.70849	0.824892	1.01207	0.738284	0.646602	0.964034	0.771476	1.45936	1.12848	0.625853	0.294821	0.709728	0.53905	0.233624	0.849279	0.521677	0.983142	2.89416	1.04536
133	0.855427	1.16703	0.856712	0.768448	2.76893	0.50904	0.245531	1.35331	0.816883	0.282671	1.08016	1.03951	1.07263	0.658209	0.549887	1.88424	1.17576	0.411114	0.614281	0.560236	1.01892	0.592954	0.534685	0.60201	1.97549	0.84072	1.0325	0.51696	0.201373	0.528964	1.27821	1.27437	0.15054	1.22859	1.69631	0.724662	1.36229	1.02233	0.685526	0.480535	0.355954	0	1.24172	0.12786	1.0685	0.487299	0.625066	2.84169	1.27223
134	0.896459	0.925819	1.22464	0.456759	1.82707	1.24617	0.213708	0.632614	0.64765	0.451736	1.21746	1.69282	1.17529	0.556715	0.793991	0.763716	0.94756	1.01463	0.801965	0.702435	1.11756	0.894404	0.708735	0.639617	2.0291	0.519548	1.19557	0.673614	0.336392	0.719849	1.16198	1.14733	0.355398	1.01087	1.16434	1.13515	1.12962	1.25302	1.18055	0.445924	0.379614	1.16674	0.90576	0.219999	0.380002	0.575635	1.09242	2.51217	0.535047
135	0.869859	0.00647898	0.986654	0.864533	1.24165	1.0755	0.189172	0.684665	0.810822	0.216349	0.891422	0.464327	1.0942	0.71232	0.523405	1.58603	0.831043	1.09274	0.893927	0.854215	1.10074	1.47273	0.692563	0.691619	1.68744	0.990345	0.807146	0.371698	0.390197	0.84352	1.28576	0.261766	0.76104	1.12789	0.702718	1.03323	1.07542	0.780667	0.382264	0.643273	0.319462	0.955797	0.365979	0.201811	0.50202	0.476372	0.847958	2.88514	0.266893
136	0.844444	1.19335	0.911457	0.563855	1.11847	0.566458	0.245711	0.567448	0.85334	0.290078	0.982203	0.575358	1.14217	0.481847	0.551332	0.895823	0.888841	0.962006	1.06923	0.824209	1.13249	0.447202	0.705627	0.441486	1.27833	0.892997	0.591527	1.12584	0.173867	0.677057	1.20015	0.957058	0	1.4807	0.160734	0.801335	0.687301	1.15384	0.726463	1.00405	0.307241	0.358275	1.00295	0.147758	0.924604	0.497248	1.00793	1.97306	1.11468
137	0.906696	0.715117	1.24551	0.72275	0.441143	0.840733	0.156281	1.67294	0.749003	0.380767	0.703506	1.63507	0.987864	1.01036	0.514334	0.939809	0.543436	0.400425	1.50696	0.693792	1.0964	0.345351	0.751704	0.413744	1.74374	1.39675	1.12175	0.56072	0.184709	0.878919	1.76254	0.729571	0.412432	1.22859	0.929579	0.610586	1.20685	0.747939	1.17301	1.06845	0.316814	0.901229	0.994093	0.152582	1.19639	0.508175	1.15534	1.81131	0.84889
138	0.969374	0.809872	1.25811	0.939989	0.627949	0.983137	0.141522	1.55558	0.738374	0.258296	1.40824	1.69997	1.12707	1.03942	0.620617	0.802036	0.884466	1.01792	0.350615	0.819725	1.18257	0.868653	0.573896	0.426283	2.28019	1.61567	1.33737	1.27279	0.147969	0.50432	1.47547	0.883918	0.888494	1.32678	1.04646	1.08933	1.54136	1.32506	0.692169	1.08679	0.266493	0.725417	1.19639	0.146647	1.11108	0.564707	0.820117	1.44025	0.533786
139	0.872048	1.13328	1.0852	0.693925	0.509301	1.29464	0.102943	1.37402	0.92327	0.245552	1.39308	0.305737	1.00664	1.06018	0.446511	0.52977	0.511429	0.530337	0.634178	0.912228	0.918767	0.677834	0.55746	0.440667	1.71093	1.32976	1.06225	0.874805	0.132407	1.44956	1.4659	0.957975	0.68383	1.3824	1.02546	0.89671	1.25826	0.832152	1.47824	1.02341	0.325365	0.776404	0.818493	0.151752	0.774835	0.375798	1.11929	1.04186	0.59854
140	0.867337	1.02881	1.21534	0.665801	0.635911	0.802805	0.224375	1.28042	0.491006	0.253476	0.439153	1.47505	0.917565	0.892118	0.454303	1.20984	1.29849	0.712871	0.732406	0.798036	0.96034	0.702995	0.653089	0.231635	1.7288	1.39308	0.941439	0.564215	0.229078	0.496926	1.11415	0.708491	0.695858	0.80545	1.16321	1.10336	1.04822	0.347628	1.26242	0.672038	0.326019	1.1091	0.423025	0.10874	1.20344	0.449195	1.16049	1.66868	0.6655
141	0.930624	0.595796	1.01165	0.755323	0.485976	1.11992	0.227396	1.02417	0.682056	0.294984	1.04184	0.880917	1.02669	0.685694	0.679735	1.1918	0.582352	1.12316	0.492396	1.09519	1.03649	0.862219	0.701482	0.349825	2.15532	0.681284	0.544539	0.852019	0.257587	1.8963	0.959651	1.53338	0.805852	0.863472	1.3692	0.780764	1.45739	0.722196	0.960957	0.853915	0.322132	0.680568	0.946698	0.147539	1.81456	0.379888	0.925367	1.39052	1.19929
142	0.877042	1.12262	1.13044	0.73259	0.577948	1.15223	0.201261	0.7878	0.51385	0.29025	1.1195	0.999278	0.787753	0.908724	0.603563	0.849451	0.766107	1.31721	0.805725	1.08423	1.06919	0.691292	0.812511	0.403671	1.86355	1.36502	1.12745	0.822242	0.278669	0.883848	0.922724	1.2707	0.993057	1.19005	0.416358	1.08746	0.683727	1.03171	0.652129	0.904341	0.322087	0.237883	0.564411	0.124486	0.866018	0.428572	0.935667	1.20444	0.7208
143	0.837492	0.714307	0.922406	0.670019	0.686959	0.922558	0.152902	0.841645	0.830589	0.362341	1.30025	0.882347	1.1291	0.391948	0.405884	1.02912	1.11312	1.17579	1.13895	1.11758	1.05974	0.898506	0.756885	0.266164	1.49795	1.48429	0.906962	0.79609	0.299047	1.01133	1.70389	0.308326	0.542602	1.19582	0.522104	1.25857	1.41788	0.286564	0.477246	0.8844	0.367743	1.07551	0.458971	0.153755	0.901845	0.407964	0.761215	0.973827	0.933653
144	0.903972	1.30862	1.06412	0.905072	0.593312	0.917642	0.342607	1.3344	0.519444	0.745694	0.981179	1.4375	1.307	0.343706	0.884135	0.406759	1.43573	0.829627	0.882804	1.09585	1.18786	1.08816	0.644942	0.619886	1.59179	0.620422	1.2876	1.77926	0.414591	0.405293	2.2365	1.30773	0.727091	0.815247	1.07396	1.25296	0.652757	0.782063	1.06061	0.732664	0.516943	1.02009	0.612338	0.289879	0.864109	0.311844	1.08115	0.765345	0.921837
145	0.888147	0.804878	0.939553	0.638849	0.340093	0.961364	0.213708	0.656362	0.678047	0.410056	0.70658	0.568028	0.746005	0.659068	0.502547	0.978278	0.750219	1.32296	0.932467	1.02838	1.09205	0.898506	0.682608	0.418055	1.59449	0.757936	0.923227	0.740031	0.178082	0.999006	1.87792	1.1147	0.394778	1.5273	1.61256	1.14543	1.27554	0.59468	1.33783	0.831567	0.368501	1.0883	1.27926	0.217895	1.30461	0.40479	0.647757	1.75557	1.09121
146	0.906382	0.69946	1.1701	0.772426	3.95332	1.59894	0.389724	0.949474	0.475342	0.630113	0.704531	0.918464	0.878863	1.09525	0.682999	1.16466	0.626564	1.18401	0.411557	1.12862	0.853384	1.14143	0.625662	0.815146	1.66237	1.15576	0.989401	0.768902	0.430953	0.856963	1.31324	0.373585	1.00799	0.957635	1.2612	0.870529	1.04604	0.605456	1.31539	1.04805	0.545162	0.661128	0.686426	0.328108	1.1657	0.499379	1.28232	1.51976	1.2946
147	0.932275	0.567856	1.33558	0.838052	4.97583	1.3805	0.271134	1.17825	0.837116	0.560609	0.788345	0.620057	1.02466	0.847169	0.781116	1.65492	0.988087	1.03518	0.492396	1.20706	0.905539	1.20992	0.801012	0.545697	1.77701	1.30431	0.814931	0.99987	0.449022	1.2757	0.99573	0.574492	1.4408	0.593392	0.873463	1.10242	0.707352	0.63938	2.14348	0.940556	0.417778	0.549775	0.871612	0.276299	0.955292	0.38592	0.905733	1.17657	0.646751
148	0.907831	1.34479	1.14531	0.510422	3.11021	0.356802	0.0448042	1.04115	0.575669	0.292578	0.82974	1.10012	0.728875	1.03942	0.584882	0.809939	1.46083	0.91185	0.999676	1.04582	1.1975	0.587096	0.764382	0.492876	1.66732	1.47095	0.815904	1.03483	0.210607	1.01603	0.700965	1.039	1.31451	1.16958	1.34157	0.929437	1.18362	0.285167	0.203611	0.628374	0.347076	0.581834	0.626051	0.204689	0.952355	0.393073	1.13989	0.88475	1.19109
149	0.883002	0.834439	1.13023	0.978894	1.53859	1.05443	0.199127	1.44306	0.711987	0.389208	0.97913	1.09154	0.875056	0.498453	0.813578	0.899253	1.31599	1.19634	1.60268	1.17995	1.04519	1.04718	0.738885	0.376126	1.6644	1.36993	0.873319	0.668306	0.170253	0.45167	0.546008	1.13945	0.538528	1.21465	0.829331	1.59613	0.841755	1.18377	0.835451	0.961414	0.34779	0.845978	1.04462	0.157927	1.22517	0.419839	1.20491	0.617795	0.767751
150	0.887152	1.38016	0.812296	0.619863	1.22692	0.668477	0.230776	0.729122	0.672453	0.224963	1.3648	1.35544	1.08621	0.470967	0.381222	0.841549	1.50274	0.900339	1.08788	0.8046	1.20505	0.6029	0.735918	0.489788	1.53773	0.565692	0.862754	0.171414	0.220649	1.34784	0.482654	1.26025	0.392062	1.45697	0.506594	0.851828	0.797682	0.586498	0.917326	0.776786	0.299381	0.977454	0.814099	0.198037	0.621982	0.433925	0.859224	0.557136	0.975877
151	0.890732	0.730775	0.92881	0.638849	0.894227	1.09569	0.178684	1.10176	0.696322	0.344682	0.97708	0.736809	0.830136	2.03404	0.441245	1.10487	1.67429	0.987495	1.36643	0.904033	1.37324	0.590608	0.55681	0.423195	1.52121	1.11805	0.531054	0.970999	0.125681	0.277813	0.393986	1.72824	1.43265	1.31698	1.7943	1.02575	1.02241	0.969248	0.802772	1.10616	0.299381	1.01787	0.544974	0.202824	1.10418	0.454485	0.800483	0.848956	0.46919
152	0.879486	1.37192	1.02322	0.667905	1.01232	1.03827	0.188284	0.242995	0.671427	0.324877	0.892242	0.676198	0.92391	1.48476	0.525042	0.509492	1.06062	1.09192	1.29185	0.843166	0.969789	0.622217	0.766962	0.454233	1.28969	1.15101	1.43996	0.63335	0.158007	1.61109	0.298123	1.54493	0.796347	0.895476	1.35045	0.840607	1.42265	1.15943	1.30516	0.824576	0.221449	1.27229	0.875473	0.19222	0.345203	0.519292	0.512734	0.676815	1.29933
153	0.82059	1.72584	0.939759	0.55612	0.620547	0.936254	0.167303	1.43367	0.872081	0.280947	0.876257	0.654564	1.47564	0.558433	0.635851	0.813368	0.789825	1.24239	1.24204	0.87945	0.922357	0.322523	0.687769	0.64599	1.29216	1.02561	0.670073	0.726955	0.191232	0.383113	0.208978	0.806378	1.07318	1.01413	1.44731	1.08652	1.03512	0.576919	0.395371	0.931731	0.305915	0.458544	0.628115	0.19373	0.762942	0.340978	1.08839	1.15553	0.747899
154	0.877505	1.32752	1.07755	0.738451	0.23164	0.733095	0.128012	1.11874	0.784994	0.217384	0.933636	1.18665	1.20777	0.377776	0.624787	0.905962	1.00628	0.96365	0.821862	0.767134	1.22565	0.512176	0.751054	0.203064	1.5574	1.10103	0.784208	1.01385	0.245142	1.06756	0.112956	1.43825	1.04602	0.756245	0.949459	0.861178	1.06291	0.633992	0.918224	0.744927	0.265472	0.590872	0.50357	0.219405	0.775863	0.410665	0.86035	1.30417	0.887805
155	0.807809	0.995873	1.11329	0.765162	0.440584	0.99297	0	0.718767	0.605039	0.234697	1.22647	0.483101	1.05588	0.808948	0.578536	0.915058	0.64038	0.795094	1.32162	0.689022	1.10792	0.915476	0.575968	0.554122	1.99707	0.721449	1.0881	0.534438	0.196856	1.19975	0.0444047	0.935061	1.17076	0.826677	1.43519	0.716246	0.40162	1.05067	2.04473	0.819878	0.302333	0.881107	0.546039	0.162531	1.1726	0.413049	0.554899	0.616975	0.994783
156	0.817445	1.32252	1.05875	0.82094	0.521732	0.889371	0.165524	0.625159	0.591893	0.148742	0.862118	0.901121	1.04002	0.848887	0.383215	0.665456	1.14283	1.67405	0.334479	0.748747	0.945979	1.39312	0.802434	0.412915	1.84141	1.15944	0.479339	0.734852	0.059326	0.951285	0.07039	0.960541	1.5085	0.685922	1.36582	0.754583	0.265629	0.813194	1.21969	1.00347	0.251817	0.94693	0.74314	0.194565	1.30461	0.420897	1.07697	1.91268	0.303445
157	0.801767	0.645198	1.02859	0.453002	0.389466	1.13362	0.178325	0.81707	0.734271	0.190775	0.663136	1.19381	1.08012	0.674099	0.436535	0.779521	1.37609	1.13961	0.586865	0.724776	1.00683	1.04367	0.77202	0.434501	1.42849	0.892997	1.24923	0.816157	0.217834	0.512833	0	0.633517	1.0852	1.29325	0.659715	0.58721	0.930496	0.853904	0.81588	0.561675	0.343644	0.668632	0.402789	0.14315	0.56046	0.399753	0.779884	1.60747	1.09357
158	0.868527	1.32009	1.04264	0.740324	0.453643	0.822998	0.204994	1.21801	1.08905	0.204209	1.37177	0.271051	0.763643	0.881239	0.253359	0.954571	1.0247	1.11001	1.13268	0.650374	1.20505	0.566023	0.773951	0.504379	1.21011	0.610764	0.958677	0.909761	0.260903	1.03933	0.0604731	0.689977	0.82079	1.47907	1.71943	0.70035	0.912629	1.25841	1.13961	0.646596	0.30637	0.727804	0.95655	0.194504	1.33735	0.358207	0.896399	0.93448	0.840697
159	0.827417	0.692981	1.26596	0.832662	0.533673	0.53573	0.115744	0.893696	0.401868	0.251493	0.615798	1.27462	0.602235	1.01036	0.487679	0.612374	0.929368	1.01463	0.751049	0.753436	1.07353	1.0267	0.6641	0.537271	1.64158	0.676378	1.159	1.01126	0.352049	0.909613	0.123739	1.22854	1.49899	1.85964	0.974838	1.15572	0	1.11193	0.420508	0.671236	0.33264	0.667097	0.585646	0.197801	0.923576	0.423914	0.439348	1.53889	0.832505
160	0.839942	0.76047	1.09553	0.496125	0.524036	0.164354	0.205173	0.564548	0.774365	0.264496	1.02462	0.516178	1.42983	0.830563	0.707121	0.657553	0.898973	1.02696	1.18	0.830488	1.34924	0.714711	0.80022	0.476016	1.68227	1.05366	0.452508	0.971905	0.218539	0.931569	0.0749506	1.98102	0.727091	1.24655	1.00783	0.173919	0.554089	0.63938	0.61586	1.00118	0.254183	0.880254	0.692883	0.202743	0.737099	0.395837	0.972843	0.691843	0.87016
161	0.872843	1.13909	0.814775	0.867339	0.718804	1.40157	0.235931	1.27476	1.10164	0.133757	0.880151	0.892539	1.14953	1.28994	0.595763	0.978278	1.41432	0.820583	1.10527	0.971423	0.874359	1.01265	0.740449	0.811042	1.8876	0.743372	0.812985	1.03573	0.116448	1.35658	0.0904711	1.88772	0.858813	1.79498	0.981465	0.773284	0.807211	1.75251	0.941386	0.800853	0.255835	0.745709	0.728895	0.198595	0.787756	0.441726	0.817059	1.17029	0.809029
162	0.879298	0.372811	0.962071	1.00327	0.641008	1.33432	0.236289	1.36464	0.801684	0.1726	1.68776	0.738239	1.13163	0.790624	0.516154	0.942195	0.738014	1.20621	0.527176	0.698684	1.19901	0.708263	0.711072	0.472109	1.59471	0.710565	1.06892	0.996374	0.263112	1.13858	0.152906	0.68741	0.934664	0.380572	1.0662	1.03323	1.31127	0.806409	1.04373	0.676279	0.356454	0.886223	0.729627	0.17949	1.54174	0.351006	1.23178	0.897866	0.908917
163	0.794267	1.12586	0.766021	0.578383	0.420681	0.671638	0.258866	0.605278	0.475808	0.0664081	0.92257	0.421059	0.990529	0.753977	0.411142	1.06073	0.971968	0.791805	1.24094	0.701049	1.02837	0.83061	0.631492	0.596465	1.43534	1.18995	0.762104	0.88089	0.266021	0.34637	0.188154	0.505751	1.305	0.965037	1.22369	0.658273	0.854461	0.344834	0.938692	0.661036	0.306546	0.789875	0.980913	0.183464	0.858089	0.354559	0.719051	1.03913	0.667863
164	0.865419	0.737389	1.03314	0.870385	0.904423	1.10535	0.260112	1.23126	0.509841	0.334776	1.09635	1.03379	1.2145	0.799786	0.413684	0.823507	1.23885	1.17661	0.706243	0.496148	1.12323	0.866307	0.862977	0.624621	1.68991	1.23977	0.708442	0.610564	0.185612	0.863012	0.641694	0.529581	1.82607	1.069	1.09271	1.53348	0.70894	0.325876	0.849276	0.78309	0.352612	0.98581	0.858632	0.171251	1.15175	0.369071	0.821082	1.3621	0.861809
165	0.850849	1.08226	0.651985	0.657595	0.328151	0.663561	0.184192	0.649735	0.600004	0.143836	1.17893	1.29769	1.26779	0.545836	0.565661	1.01555	1.14145	0.869916	1.02459	0.442701	1.19882	0.51101	0.834128	0.471902	1.9102	0.544996	1.39687	0.582599	0.167642	0.92664	1.19917	1.1466	1.97797	0.713681	0.854711	0.970579	1.10222	0.51326	1.17875	0.802458	0.276915	1.68514	0.658668	0.158225	0.620955	0.34979	0.736592	0.842125	0.960594
166	0.833841	0.785981	0.872826	0.674939	0.203218	0.741172	0.0913836	1.18777	0.699306	0.197665	0.415792	1.03522	1.11983	1.05188	0.630585	1.0664	1.51955	1.40025	0.779562	0.503486	1.24625	0.89675	0.891318	0.372022	1.68923	0.198222	1.23199	0.6674	0.187419	0.481019	1.19359	1.15448	0.963182	1.64759	1.33494	0.716246	0.994621	1.29652	1.12183	0.543109	0.313013	0.940109	0.891782	0.191882	0.851188	0.360591	0.772642	0.813435	0.761921
167	0.790672	0.466621	0.652398	0.704936	0.318514	1.69358	0.238422	1.13669	0.448022	0.256141	1.06807	0.865183	1.07821	0.709028	0.335876	0.804273	0.732718	1.07958	1.32287	0.674101	1.06087	0.697151	0.8067	0.293709	1.46693	1.05489	1.05363	0.329751	0.170958	0.36855	1.36313	1.04596	0.562971	0.481267	0.787597	0.716246	1.14113	0.414081	1.22615	0.655765	0.264541	1.14951	0.717512	0.129468	0.942518	0.332609	0.829451	1.24297	1.20165
168	0.842886	0.793405	0.753419	0.473391	0.45078	0.59227	0.235576	0.7878	0.401402	0.203864	0.188736	0.713745	0.913377	0.833856	0.772777	0.945475	1.14513	1.18812	1.01581	0.403115	0.83033	0.959968	0.845383	0.345296	1.4975	1.52446	0.988427	0.45132	0.306875	0.282742	1.19126	0.505017	0.614574	1.84081	1.03758	0.520821	1.3482	0.173814	1.45311	0.674903	0.389645	0.432283	0.556357	0.250779	1.43749	0.316139	0.525126	0.423248	0.547966
169	0.900366	0.734959	0.888113	0.815549	0.585909	0.824578	0.407147	1.29836	0.468255	0.446399	0.892242	0.630069	1.0541	0.503463	0.755549	0.806658	0.779233	1.69379	1.05686	0.656	1.12096	0.890892	0.784576	0.383111	1.6644	0.677604	1.05168	0.373511	0.288707	1.23044	0.915299	1.17025	0.643091	1.17285	1.15432	0.277709	1.05398	0.69366	0.505975	0.550329	0.482403	0.982058	0.815164	0.348063	1.40475	0.328424	0.69314	0.296192	1.52038
170	0.86704	1.22871	0.783374	0.757197	0.204405	0.824578	0.271667	0.858627	0.40336	0.485759	1.39697	0.607005	1.16348	0.889685	0.719997	1.06073	1.32727	1.09438	0.7299	0.902321	1.01212	0.920745	0.71934	0.636332	1.60921	0.7702	0.944358	0.41986	0.457858	0.795799	0.671339	0.5085	1.3987	1.00836	0.961585	1.00892	0.947371	0.547185	0.878184	0.899871	0.49367	0.958014	0.842323	0.300406	1.09728	0.418245	0.794368	1.05197	0.78193
171	0.882535	0.492942	1.06412	0.537605	0.833472	0.564878	0.115211	0.90695	0.80933	0.561808	1.54144	1.10584	1.13392	0.911301	0.653619	1.23698	0.611366	0.781116	1.14506	1.11138	1.25154	1.03548	0.795567	0.624207	1.37038	0.861416	0.99802	0.530036	0.374635	0.84352	0.588203	0.810777	0.476256	0.872507	1.10145	1.09588	0.826667	1.1241	1.53211	0.537608	0.437446	0.911631	0.81563	0.275623	1.11505	0.458512	0.888192	0.298378	1.09467
172	0.877004	0.802449	0.967442	0.546982	0.224796	1.50183	0.128366	0.807543	0.750029	0.400839	0.983228	1.26747	1.17985	0.298757	0.443969	0.462077	0.482645	0.706293	1.28434	1.07966	0.913854	1.27722	0.870372	0.550422	1.30182	1.06577	0.96535	0.747022	0.258793	1.62341	0.901122	1.17996	1.14224	1.45033	1.55856	0.869594	1.0109	1.04668	1.23639	0.999577	0.35565	0.719448	0.732756	0.251593	1.21636	0.423235	1.10577	1.46129	0.691338
173	0.834941	1.35546	1.21018	0.566199	0.445682	1.00912	0.25229	0.951407	0.858468	0.355365	0.681374	1.23564	1.23531	0.893836	0.326997	0.219184	1.22665	0.819761	1.28684	1.07775	0.986607	0.487001	0.785206	0.440253	1.11368	1.15101	0.447642	0.384904	0.367408	0.55697	1.00968	1.38619	0.819432	0.668723	0.88446	0.99302	1.04187	0.536209	1.01392	1.079	0.355954	0.68432	0.936647	0.25062	0.773807	0.387878	1.40398	1.2457	1.01936
174	0.834154	0.971172	0.922406	0.628539	0.338975	1.05601	0.250332	1.18308	0.824994	0.258124	0.927694	0.837649	0.956014	1.21178	0.57582	1.18613	0.841636	0.489225	1.62132	1.32354	1.1888	1.07528	0.780045	0.381681	1.12323	1.13154	0.606819	0.392801	0	0.675712	1.12108	1.05311	0.600994	1.02883	0.567222	0.682584	1.98051	0.855301	0.637226	0.683499	0.346922	0.437569	0.769034	0.228125	0.964249	0.387831	1.19348	0.898412	0.590347
175	0.896706	1.08712	1.05338	0.818595	0.674459	0.452324	0.197706	0.913577	0.614737	0.202054	1.13959	1.19971	0.89612	1.13347	0.554239	0.969183	1.13684	1.15276	1.2458	1.25945	1.27176	0.660274	0.7887	0.335026	0.884629	0.810213	0.849408	0.31318	0.202475	1.37002	0.867165	1.07511	0.736596	1.08446	0.579348	1.25857	1.6311	0.4955	1.29115	1.04496	0.328993	0.735989	0.650414	0.120692	0.795685	0.328646	1.19767	1.42249	0.269256
176	0.915782	1.45669	1.09139	1.05178	0.272493	1.11746	0.146681	0.829357	0.650168	0.164245	1.12545	1.56588	0.77684	0.813958	0.503453	0.904919	0.721205	1.33365	0.983539	1.25113	1.32259	0.671386	0.882663	0.41991	1.37578	1.37728	1.12077	0.795183	0.309586	0.838591	0.637911	0.99317	1.84236	0.847143	0.690593	1.04538	1.24258	1.10096	0.918224	0.893224	0.332118	1.06272	0.82708	0.202548	1.06644	0.482357	0.919091	1.29215	0.928926
177	0.932354	0.728345	0.999876	0.808987	0.778931	1.73888	0.238064	0.872848	0.604014	0.27673	1.44451	1.5918	0.939137	0.854613	0.283644	1.21893	1.24875	1.0837	0.656424	1.2687	1.24795	1.21518	0.864013	0.450119	1.45883	1.17646	0.917528	1.31124	0.138131	1.21207	0.566567	1.41442	1.26717	1.27028	1.53106	0.909801	1.54514	1.06982	1.37769	1.05848	0.314598	1.07022	1.26348	0.167278	1.26291	0.489194	0.677691	1.11536	0.723164
178	0.972459	1.48882	1.45127	0.806171	0.386044	1.31571	0.171924	1.22174	0.403919	0.449072	1.10126	0.95011	1.07364	0.916311	0.760258	1.69786	1.72011	1.07136	1.26444	1.08093	1.38495	0.910208	0.89081	0.619689	1.60764	0.845626	0.732493	1.08117	0.432561	1.85843	0.478411	0.659181	0.664818	1.30141	1.22045	1.24268	1.03194	1.40109	0.658593	1.21217	0.40113	1.2034	1.02804	0.194345	0.967332	0.463818	0.790183	1.42658	0.912384
179	0.940834	0.838623	0.819526	0.939758	0.468378	1.53818	0.224375	1.1244	0.423686	0.523396	0.478499	0.519038	1.10994	0.698148	0.612817	0.615655	1.63837	0.71616	0.110605	1.28807	1.02705	1.50785	0.749368	0.682582	1.34419	1.66688	1.15817	0.607975	0.580625	1.39691	0.346452	0.613353	1.24816	1.16305	0.979209	1.0566	0.645412	0.200954	0.982323	1.18592	0.493171	0.700008	0.741343	0.390538	0.618018	0.490252	1.32352	1.28313	1.00298
180	0.902437	0.82715	1.01909	0.628539	0.549595	1.54152	0.303495	1.25391	0.963364	0.395588	0.837732	0.679059	1.12478	1.01781	0.500371	0.885684	0.944566	0.76056	1.02584	1.16568	1.16216	0.614616	0.939204	0.606942	1.39477	0.950179	0.689258	0.882573	0.335086	1.19616	0.568052	1.26025	0.409716	1.67469	0.835958	0.88362	0.91382	0.953084	0.987889	1.27921	0.401911	1.18021	1.15651	0.272761	1.01197	0.429472	0.846993	1.34707	0.799576
181	0.90514	1.03367	0.751353	0.654549	1.01797	0.806843	0.249798	1.35511	0.887279	0.309029	0.764164	1.01072	0.939898	1.28335	0.609187	1.21774	0.830352	0.423447	1.31676	0.789271	1.25551	0.508664	0.728665	0.648664	1.2662	0.846852	1.29524	1.076	0.344821	1.02948	0.778391	1.20123	0.572477	1.18515	1.39557	1.03697	1.23782	1.30051	0.47168	0.966915	0.33709	1.20715	0.429216	0.226814	0.535645	0.38761	0.964474	1.45309	1.18526
182	0.885908	0.630351	0.86043	0.532454	0.178845	1.35451	0.0581388	1.79954	0.827046	0.312211	0.96499	0.449845	1.16247	0.842159	0.4476	1.33076	1.11474	0.786049	1.35906	1.06751	1.04179	1.13967	0.78612	0.829945	1.17482	0.455007	0.401627	0.782884	0.311695	0.947476	0.825076	1.46464	1.21693	0.964167	0.965955	0.982735	1.36547	0.82397	0.827909	1.11418	0.284817	0.940109	0.94104	0.220101	1.12503	0.42603	0.628284	0.86781	0.630208
183	0.879472	1.41809	0.98934	0.830077	0.795412	0.82212	0.0124428	1.34572	0.6649	0.26941	0.729736	1.64955	1.12542	0.657494	0.413867	1.56009	1.20546	0.693138	0.508533	1.25329	1.06919	0.543194	0.769562	0.338923	1.66462	1.55972	0.417058	1.39345	0.184406	0	0.669854	1.40562	1.60084	1.71802	0.954958	1.35208	1.51675	0.0231486	0.809416	1.43645	0.363293	0.998428	0.804248	0.260809	1.14485	0.490363	0.935667	1.46129	0.744276
184	0.947296	1.51271	1.27918	0.269739	0.461604	0.766282	0.277359	1.06862	0.847279	0.206019	1.40209	1.52404	0.741818	1.02697	0.577091	1.04612	1.53935	1.37476	1.2906	1.36035	1.10528	0.891482	0.848369	0.418677	1.86659	0.985439	1.24158	1.0725	0.139233	0.878919	1.05596	0.892717	0.801778	1.06737	0.587102	0.890165	1.49352	0.487318	1.22705	1.23681	0.336241	0.765149	0.577857	0.142812	0.897881	0.439705	1.52678	1.32467	1.02299
185	0.978469	0.989259	1.38061	0.906945	0.52236	0.393325	0.176017	1.09886	0.722616	0.313849	0.810477	1.27605	0.958044	0.912875	0.516693	0.903726	1.33418	0.85265	0.890167	1.45073	1.13986	0.59471	0.848369	0.639006	2.00921	1.72161	1.07657	1.17128	0.209003	0.930449	1.46346	1.45053	0.796347	0.672859	1.01559	0.647988	1.617	1.38872	1.24016	1.60136	0.369564	0.847343	1.02778	0.200064	1.2262	0.418402	0.563267	1.4274	1.05355
186	0.9887	1.68885	1.27381	0.48839	0.570057	1.35451	0.223129	1.52631	0.52047	0.260969	0.62584	2.05327	1.01502	1.08766	0.260436	0.918487	1.23355	1.14618	1.21478	1.09136	1.39176	0.735194	0.867771	0.326384	1.76139	1.32853	1.185	1.3471	0.243235	1.10789	2.34643	1.24614	0.61729	0.798809	1.11132	1.08091	1.8334	1.25441	1.59639	1.58704	0.367048	0.628217	0.753524	0.151333	1.17965	0.432346	1.3277	0.895134	0.749002
187	0.968975	1.21886	1.13416	0.801021	0.737519	1.03494	0.129787	1.35608	0.462195	0.336931	0.961916	0.889678	0.823791	1.0785	0.292898	1.10934	0.477119	0.622426	0.401531	1.23103	1.16462	1.02084	0.794917	0.519178	1.86884	1.27994	1.28565	1.03483	0.232592	1.09445	1.86869	0.914714	0.324164	0.75385	0.974838	1.17535	1.79985	1.56792	0.957186	1.48286	0.339479	0.807781	0.519879	0.162316	1.10022	0.430167	0.3724	1.55856	0.93129
188	0.983363	1.37192	1.25522	0.38973	0.726695	1.187	0.183305	1.27476	0.614737	0.238232	1.54657	1.14053	0.840287	0.415997	0.650903	0.721818	1.18336	1.1429	1.11028	1.45583	1.15441	0.855771	0.883699	0.395858	1.5556	1.37483	0.613492	0.984981	0.271139	0.963383	1.43357	1.21534	1.01886	1.14912	0.989079	0.874269	0.726808	0.776476	0	1.63632	0.266039	1.02384	0.734354	0.160089	1.28772	0.437431	0.893342	1.53342	1.03007
189	1.06391	0.792595	1.14118	0.558465	0.817549	0.759785	0.100276	1.18391	1.75237	0.245983	1.18815	0.990517	0.727986	0.820543	0.458116	1.50015	0.95677	1.19141	1.0307	1.55184	1.15082	0.551975	0.880713	0.637565	1.72003	1.6911	0.816739	1.09865	0.231689	1.22417	1.32947	1.5519	0.744744	0.561496	1.2337	1.29037	2.14111	1.14705	0.581386	1.60663	0.301488	1.0194	1.00887	0.150083	0.92064	0.477698	1.11414	1.8318	1.1547
190	1.20631	1.98675	1.03851	0.678686	0.768735	0.966105	0.275401	1.98303	4.02511	0.153476	1.06704	1.57589	0.662383	1.05188	0.519052	0.883447	1.0871	0.83785	0.498506	1.46561	0.983772	1.0027	0.890038	0.701277	1.05535	1.06209	0.596254	1.8493	0.324344	1.02589	1.41241	0.674945	1.48406	1.55756	0.898842	0.914476	2.5481	1.50007	0.707072	1.56182	0.259046	1.07107	1.02857	0.15612	1.15381	0.462128	0.687025	2.50861	0.85598
191	1.15301	1.50933	1.12672	0.785081	0.676205	1.04389	0.210687	1.07622	3.26753	0.337362	0.863962	2.03449	1.03037	1.05689	0.628408	0.971569	1.08273	1.00641	0.70123	1.55844	1.05634	0.441934	0.870108	0.730262	1.14515	1.64373	1.38825	1.0637	0.370421	1.51923	0.966633	1.55006	0.744744	1.16882	1.24132	1.25109	1.8733	0.893217	0.944258	1.24265	0.425398	1.04191	0.77163	0.182153	0.988036	0.570219	0.764434	2.87093	1.22985
192	1.10989	1.26502	1.36843	0.574405	0.743176	1.24863	0.180284	0.768885	2.21801	0.334258	0.372348	1.00357	1.14166	0.497594	0.609918	1.71709	1.46544	0.761382	1.06673	1.32831	1.29047	1.01908	0.778745	0.503146	1.24035	1.35414	1.54826	1.33752	0.273953	1.25486	0.578799	1.35722	0.378483	1.45197	1.22919	0.708766	1.52151	1.21909	1.1265	1.56182	0.359905	1.08301	0.4836	0.22451	1.23016	0.628093	1.66711	2.09274	0.78193
193	1.07393	1.91184	1.18973	0.767036	0.78347	1.12888	0.0936963	0.996692	1.61297	0.277334	0.633832	1.24137	0.926067	1.00535	0.473533	0.924004	1.28767	0.807427	1.02584	1.26838	1.36001	0.470031	0.887966	0.369349	1.31834	1.52323	1.01428	0.994562	0.217735	1.21565	0.480214	1.83309	0.941454	1.16066	1.10371	0.963099	1.1596	1.81238	1.41217	1.47931	0.313145	1.00065	0.751661	0.229334	1.10022	0.593321	1.31627	0.899232	0.812496
194	0.999149	1.38839	1.1292	0.339583	0.887942	1.33678	0.113965	1.18584	1.38295	0.225049	0.859044	1.59037	1.12516	1.15766	0.468814	1.21998	1.3503	0.965295	1.22339	1.05467	1.03649	0.516278	0.912284	0.554329	1.34802	1.37974	0.808119	0.551916	0.160117	1.2291	0.370069	1.53522	0.647165	0.915071	0.706102	1.00518	1.16476	0.972042	1.20568	1.60939	0.295257	1.04106	0.977785	0.15163	0.978198	0.6433	1.37196	1.22002	1.20874
195	0.943359	1.17526	1.15647	0.813205	0.457624	0.967861	0.22633	1.17549	1.13157	0.253735	1.54739	1.21544	0.931904	1.08695	0.803062	0.817841	0.892755	1.02696	0.892674	1.0934	1.32373	0.96407	0.866085	0.472938	1.11896	0.882112	1.37963	0.975401	0.143954	1.52058	0.271555	1.37922	0.972687	0.524702	0.728097	1.05567	1.37281	0.716808	0.68373	1.33731	0.288614	1.25643	0.907092	0.190355	0.759858	0.647485	1.09145	0.94541	1.33683
196	0.912424	0.837003	0.976738	0.86266	0.704558	1.03898	0.12072	1.05068	1.27703	0.211702	0.919497	0.991948	1.06108	0.942078	0.673206	0.458647	1.54925	0.596937	0.854134	0.781933	1.01004	0.744564	0.858466	0.249107	1.21865	0.798102	1.04501	0.733946	0.227574	0.511713	0.247973	1.07511	0.96454	1.30217	0.773216	0.731207	1.21777	1.21231	1.64379	1.4416	0.327104	0.880254	0.729161	0.151752	0.711257	0.693737	0.674633	0.807424	0.86307
197	0.889701	0.98683	0.928191	0.719464	0.711401	1.2971	0.241444	1.62848	0.965881	0.388949	0.492639	1.61487	1.03608	0.735654	0.373605	1.05164	0.723507	1.14947	1.20475	0.706919	1.13155	0.512176	0.954095	0.406552	1.24372	0.978234	0.952004	0.900958	0.270439	0.901099	0.30606	1.08299	1.27241	1.79411	0.576105	0.604975	1.66743	1.02911	0.622324	1.4447	0.305784	0.834724	1.02804	0.140687	0.452391	0.717692	1.01404	0.931748	1.10759
198	0.934574	1.08968	0.923439	0.806412	0.256082	0.821417	0.305629	1.18391	1.16504	0.312642	1.54554	1.32075	1.04573	1.16425	0.789822	1.32853	1.06592	1.21443	1.64623	0.724368	1.06767	0.664362	1.01374	0.40449	1.36611	0.714091	0.709416	0.959606	0.230984	0.522691	0.389496	1.47344	0.777335	1.13529	1.56857	1.03884	0.538803	0.871665	1.38613	1.40654	0.295171	0.969269	1.31734	0.190054	1.51399	0.73492	1.06972	1.4591	0.852514
199	0.927057	1.20738	1.10895	0.716649	0.63193	1.0374	0.289627	0.788628	0.951709	0.405314	0.796337	0.89683	0.928858	1.01036	0.444692	0.902533	1.50274	1.1947	0.949856	0.773127	1.26288	0.400955	0.957326	0.486503	1.19584	0.900355	0.964377	0.792465	0.197055	0.850913	0.596883	1.32991	1.0691	0.850409	1.26345	0.853698	0.791925	0.642174	1.24465	1.19142	0.298926	1.09938	1.0345	0.0929327	0.816535	0.729836	0.708751	1.11728	1.20764
200	0.943929	0.722541	1.11639	0.785321	0.793177	1.6402	0.366435	0.968389	0.696322	0.321946	1.21438	0.940098	1.17668	0.825553	0.500554	1.5577	0.872952	1.06972	0.882804	1.20739	1.32089	0.609924	1.00533	0.258568	1.22225	1.20328	0.847462	0.95611	0.218236	0.962263	0.874695	1.59772	1.3729	0.72435	0.629965	1.19031	1.12485	1.19475	0.493047	0.943077	0.294236	1.51751	0.870547	0.174923	0.874975	0.689821	1.08212	0.911255	1.24876
201	0.937701	1.49381	0.607569	0.643999	0.424103	1.12712	0.208195	0.901289	0.983131	0.402736	0.613749	0.997848	1.28429	0.776452	0.66215	1.15452	1.02838	1.1873	1.06187	1.05508	1.17369	1.12679	1.0598	0.405309	1.28541	0.995251	1.70744	0.77421	0.360884	0.629335	1.19606	1.38894	0.822148	0.683419	0.821718	0.755518	0.652757	1.18237	1.34807	1.49088	0.462758	0.830972	0.986372	0.25509	1.20138	0.706781	0.464132	1.28805	1.28862
202	0.949767	1.22466	1.1292	1.10193	0.243582	1.49376	0.413372	1.69365	1.15385	0.628043	1.53427	0.857853	1.35941	0.199696	1.115	1.18613	0.693802	1.13303	1.21227	1.34686	0.992276	1.09108	0.849649	0.648457	1.26294	1.01717	0.914608	1.06111	0.575105	0.642778	1.0923	1.0346	0.599636	0.993667	1.34819	1.2726	0.496715	0.974835	0.993455	1.44138	0.611526	1.13314	0.500974	0.598508	1.03767	0.727972	1.14086	1.0282	0.953662
203	0.969896	1.06417	0.942858	0.72228	0	1.1733	0.250157	1.06103	0.962804	0.53494	0.47645	1.3928	1.21285	0.828846	0.773316	1.18046	0.997989	0.800849	1.03822	1.34388	1.14931	0.882112	0.868035	0.724304	1.27968	1.71915	1.14177	1.41274	0.437878	1.03194	1.30605	0.61152	1.47319	1.0616	0.795211	1.02668	0.780807	1.1281	1.23172	1.65007	0.467881	0.919987	1.00394	0.357894	1.12899	0.806296	1.16468	1.25526	1.28641
204	0.974534	1.07484	1.38454	1.03889	0.483183	1.18946	0.304737	0.907778	1.19087	0.394381	1.53632	0.973174	1.13811	0.852179	0.555145	0.613418	0.791437	1.22512	0.96615	1.26976	1.09111	0.814216	0.931951	0.532339	1.30396	1.07681	0.865673	1.00854	0.388991	1.99801	1.50126	0.622152	0.824864	0.877406	0.584846	0.866789	0.560839	0.266209	1.59639	1.53638	0.403342	1.21977	1.25776	0.234935	0.745028	0.802538	1.19863	1.19761	1.39796
205	0.920162	1.15636	1.03252	0.620564	0.409927	1.01316	0.148989	1.34282	0.805227	0.318066	0.82974	1.50813	0.968957	1.01781	0.751736	1.16466	0.712915	0.73836	1.18736	1.12088	1.04009	0.938895	0.911512	0.40449	1.30913	0.958764	0.953951	0.970999	0.109017	0.496926	2.43855	0.740203	1.4503	1.46753	1.32733	1.06128	0.558258	0.777873	1.12758	1.73258	0.275871	0.996212	0.884526	0.195696	1.11901	0.902101	1.21006	0.803325	1.25569
206	0.949522	1.08064	1.13519	0.509019	0.550154	0.854429	0.28216	1.10355	1.30994	0.171824	0.959867	0.942958	0.962993	0.727351	0.699321	0.917294	0.716599	1.28596	0.963643	1.08341	1.14194	0.477055	0.900257	0.5572	1.38016	1.23977	1.15038	1.2588	0.210607	1.54253	2.54541	2.0428	0.587415	0.905274	1.14107	0.961228	1.28665	0.342041	1.00944	1.59311	0.280494	0.916235	1.12569	0.169741	0.730198	0.881225	0.952082	1.06427	0.860706
207	0.916416	0.866563	1.01	0.832191	0.84255	1.28252	0.280914	0.568414	1.49288	0.337362	0.877282	1.10298	0.938502	0.920462	0.700775	0.707205	1.71712	0.800849	0.931213	0.890498	0.909319	1.02845	0.91267	0.515478	0.892608	0.889318	0.632677	1.37869	0.111528	0.699013	2.37783	0.998486	0.613216	0.501732	0.571593	1.32964	0.785175	0.63938	0.639022	1.81923	0.284835	1.04703	1.01093	0.197842	0.471185	0.887005	0.756065	0.89568	1.09593
208	0.997961	1.33413	0.830889	0.625493	0.768735	1.10535	0.16339	1.21704	1.9327	0.281206	1.36582	0.966023	0.845236	0.913734	0.63458	1.28335	1.38001	1.52688	0.359388	1.04644	1.02572	0.227106	0.929106	0.546101	1.07412	1.09505	1.05168	1.4521	0.17487	0.953749	2.36231	1.38014	1.47862	1.55843	1.39895	1.2913	0.942607	1.41326	0.906014	1.46292	0.346423	1.41809	0.96121	0.139259	1.27186	0.953975	1.07085	0.258212	0.874886
209	1.01212	0.681373	0.893071	0.587059	0.754	0.825456	0.262958	0.914405	3.16459	0.371127	1.34246	0.95011	0.567847	1.23754	0.664683	1.36237	0.901045	0.990784	1.2035	1.07457	1.06805	0.590032	0.931565	0.774046	0.895306	1.35046	1.14566	0.947307	0.397326	1.25979	1.73624	1.26117	0.904789	1.04929	1.52007	1.16039	0.860615	1.1281	1.10711	1.38854	0.473135	0.675453	1.00394	0.351043	0.760886	0.908986	0.780849	0.651677	0.653841
210	1.16182	0.928384	1.07053	1.26996	1.01232	1.33994	0.861769	1.16693	3.29942	1.01829	0.814575	0.803142	0.701466	0.525079	1.19135	0.962473	1.28859	0.984206	0.484876	0.870073	0.96771	1.39196	0.936095	1.44244	0.972631	0.885792	1.2281	1.19847	1.54191	1.07742	1.1165	0.589523	1.30636	1.76798	0.343604	0.832192	0.586648	1.70501	0.854842	0.980782	1.20188	1.13979	1.17489	0.922585	0.595259	1.00416	0.990384	0.963717	1.03937
211	2.34743	2.12915	1.63368	1.11576	1.82023	1.81509	1.28599	2.22989	3.61616	1.66209	5.20385	3.2587	0.82709	2.08056	1.97483	2.05705	1.80163	3.91874	4.13171	1.07265	1.27516	1.16367	0.968703	2.17023	1.61551	3.14274	3.94134	1.55179	2.33957	4.80885	0.77505	2.26845	5.0004	1.46427	3.00601	3.12399	2.11709	4.57085	2.62342	1.58864	2.05133	4.24967	0.586178	2.03141	1.45041	0.963987	4.10477	2.47337	4.02467
212	1.3107	1.16784	0.985415	1.65149	0.977121	1.25179	1.65882	1.17645	2.12636	2.57806	0.483417	0.444124	1.05727	1.06605	2.61902	0.687971	1.56307	1.02285	0.805725	1.00995	1.10755	2.36422	1.07857	2.81396	1.71981	0.956312	0.843708	1.55179	3.19947	0.778548	0.9261	0.400898	0.381199	0.917575	1.05746	1.06502	0.906872	1.28295	1.23172	1.08977	3.23441	0.98274	0.82009	2.6467	0.665738	1.0534	1.36375	1.03449	0.881818
213	1.36133	1.31604	0.948023	1.76257	0.770411	0.677257	2.12927	1.42414	2.04673	3.08027	0.866011	1.11174	0.966419	0.655776	3.19593	0.912821	1.027	1.36819	0.69136	1.17217	1.14893	2.40578	0.884857	2.98558	1.5592	0	1.39589	1.2667	3.72388	1.18877	0.972573	1.01608	0.103205	1.78518	0.698347	0.668559	1.61442	0.791443	1.52295	1.22707	4.3832	1.0501	1.28652	3.84621	0.894797	1.05286	1.16773	0.960438	0.637298
214	1.47442	0.493752	1.18684	2.37611	0.802256	0.753288	2.15611	1.48185	1.77764	3.64888	1.67567	1.79223	1.04255	0.917886	3.54268	1.25054	1.26556	0.937339	0.523416	1.08667	1.20203	1.66941	0.919273	3.32677	1.29418	0.788443	1.37198	1.46349	4.20663	0.783477	0.903597	0.638833	1.09335	1.27115	0.736839	0.955618	1.15483	1.4404	0.944258	1.23876	5.11067	0.779303	0.858898	4.76786	1.32443	0.989647	0.691209	1.03312	1.28405
215	1.4892	1.12505	0.986241	2.28096	0.605812	1.21211	2.47312	1.35414	1.5091	3.9356	0.820723	1.04827	1.047	0.636593	4.34339	0.511729	0.863742	1.08205	0.591878	1.35782	1.35075	1.96853	0.804506	3.4022	0.93689	0.872301	0.893477	1.62882	4.53138	0.515298	0.731971	0.912881	1.33759	0.986265	0.918581	1.32496	0.982511	1.09557	1.20658	1.11888	5.37805	1.19146	0.944901	5.86323	1.04266	1.06971	1.16258	0.939945	1.02299
216	1.55571	1.21062	1.261	2.34095	0.944718	0.941873	2.60007	0	0.959261	4.05161	0.86806	0.990517	0.864904	0.642463	4.98142	1.13872	1.30678	1.2465	0.675067	2.00934	1.04953	2.36597	1.38435	3.93659	1.37173	0.992798	0.743892	1.51074	5.04073	0.935378	0.756825	1.59589	1.90056	0.302847	1.38344	1.00237	1.02241	0.928538	1.64469	1.10776	6.05557	1.17799	0.400726	6.93748	0.999048	1.04184	1.10272	1.23095	0.730253
217	1.57784	1.18511	1.30645	2.71593	0.760216	1.27041	2.63082	1.63593	1.12346	4.41998	1.3275	0.709454	1.10093	0.692422	5.00808	1.1071	1.62939	0.966117	1.05184	1.919	1.27554	3.1158	1.0765	4.20563	1.3905	0.417294	1.26077	1.52822	5.19673	0.754127	0.398299	1.60836	1.36068	1.13932	1.0717	1.17722	0.839174	1.38872	0.657695	0.908467	6.19003	0.622931	0.528133	7.22322	0.985099	0.99568	0.745766	0.951421	0.708984
218	1.54211	0.985885	1.06412	2.73772	0.83005	1.33362	2.67545	1.07801	0.907606	4.23179	1.07913	1.39709	0.917565	1.16683	4.52258	0.881211	1.62018	0.784405	1.35906	1.64605	1.08619	2.78509	1.18196	4.02845	1.27923	0.897903	1.12745	1.27447	4.78154	0.811706	0.163548	0.394848	1.11915	0.549195	1.3747	1.10336	0.81138	0.335256	1.24752	1.10089	5.69543	0.720983	0.540847	6.47883	0.677632	0.96844	0.723074	1.51839	0.744276
219	1.6623	1.69628	0.978391	2.72928	0.554693	1.4388	2.89716	1.38921	1.21362	4.33127	0.834863	0.63293	0.609341	0.80136	4.56737	0.58971	0.638077	0.895406	0.815595	1.43178	1.45752	2.42802	0.944506	4.57662	1.14695	1.15223	1.14858	1.48628	5.07918	0.588784	0.683571	0.919113	1.04602	0.915071	1.35045	1.03603	0.969408	1.19874	1.78617	1.12083	5.96934	1.36489	1.21349	6.91012	1.10814	1.06372	1.64329	1.05143	1.07703
220	1.66117	1.36369	1.33207	2.98894	0.236179	1.21299	2.89467	1.49704	0.934925	4.50395	1.23447	1.49525	0.849804	0.609108	4.05812	1.18046	1.24806	1.75628	1.55662	1.46211	1.37362	2.62353	1.05826	4.38712	1.33734	1.1461	0.743892	1.17128	5.06974	1.1397	1.28836	1.99514	1.26445	1.32514	0.623479	1.34834	0.527685	1.18796	0.597186	1.00599	5.84089	0.792774	1.23706	6.52804	0.719186	1.12111	1.60418	1.20772	1.38394
221	1.60537	1.68804	0.870966	2.52891	0.506997	1.39016	2.7791	1.30403	0.562522	4.4894	0.376446	0.89683	1.02162	0.922896	4.27049	0.927433	1.22757	0.712871	1.21603	2.15325	1.08657	2.35251	0.978292	4.60457	0.963752	1.10962	0.957704	1.21414	5.14704	1.32095	2.28207	0.883918	0.648523	0.694087	0.776599	0.688195	0.610272	1.25721	0.890214	0.623905	5.79085	0.45394	1.11038	6.30794	0.8205	0.983489	0.783907	0.97328	0.87016
222	1.71136	1.0608	1.19882	2.58094	0.570057	1.08761	2.9249	1.4715	1.10267	4.29957	1.33242	1.21401	0.879243	0.94036	4.05467	0.885684	1.62018	1.09027	1.22339	2.17168	1.2899	2.46549	0.988775	4.37951	1.35004	0.879659	1.04876	1.52913	5.15557	0.832542	2.6263	1.59149	1.83557	1.50356	1.06183	0.944398	0.567192	1.00597	1.20568	1.08817	5.48535	1.17492	1.11145	6.22154	1.58344	1.05488	0.938725	1.19898	1.0441
223	1.7199	0.681373	1.18622	2.68077	0.4718	1.35451	2.95175	0.634547	1.14733	4.3739	1.11131	1.2444	0.810086	0.828846	4.12612	1.21998	1.23586	0.737538	1.18125	1.46084	1.19409	1.90296	0.946842	4.63828	1.57999	1.66688	0.763077	1.22035	5.03983	0.962263	2.96668	0.723522	1.54788	1.00183	0.902085	1.35956	1.10381	1.01135	1.22526	0.824118	5.49102	1.47113	1.0765	6.30432	0.80846	1.0534	0.895434	1.49872	1.06537
224	1.677	0.661666	1.36099	2.27252	0.57285	1.33116	2.98304	1.19247	1.11329	4.2243	1.36172	1.4232	0.832927	1.18171	4.05738	1.19284	1.63929	0.915961	1.25708	1.06486	1.06408	2.2372	0.943084	4.15836	1.37757	0.730035	1.26077	1.62273	5.01021	0.645242	2.24567	1.55373	1.32944	0.811981	1.68855	0.854633	1.01308	1.22987	1.60375	0.929554	5.39531	0.534087	0.900102	5.72255	1.25997	1.12169	0.997466	1.50555	1.08175
225	1.47774	0.647628	1.19035	2.38572	0.617684	0.728354	2.78835	0.715868	1.14574	4.14739	0.648996	1.14482	0.891298	0.40612	3.37928	0.720774	1.21836	0.707938	1.25582	1.00599	1.15252	2.80498	0.959256	4.10698	1.55111	0.678831	1.13037	1.24832	4.55035	0.694084	1.58542	1.53962	1.44759	1.1083	0.729225	1.01453	0.812373	0.72499	0.833476	0.821826	4.69183	0.526584	1.01227	5.03838	0.647825	1.12923	1.12959	0.753049	0.959492
226	1.51437	0.957134	1.20543	2.08598	0.727324	1.29148	2.94641	0.666717	1.08243	4.08693	1.26172	0.377791	1.14458	0.465957	3.6399	1.41545	0.625182	1.24732	0.594385	2.12483	1.3071	1.73322	1.0202	3.35616	1.40455	1.51112	1.22712	1.29984	4.60255	1.47644	1.14952	0.776315	0.615932	0.766914	1.06733	1.24735	1.57035	1.11313	1.26619	0.846237	4.60621	0.846661	0.675243	4.81574	1.05264	1.07835	1.26156	1.02219	0.506845
227	1.53357	0.978596	1.14924	2.31517	0.869227	1.21299	3.00739	0.759358	1.16197	4.18916	1.45865	0.735379	1.18391	0.413564	3.56155	0.99304	1.47304	1.31803	0.95111	1.7406	0.997756	2.20208	0.933901	3.70393	1.31093	1.32256	0.771696	0.492491	4.54844	0.935378	1.30794	0.791347	0.556182	1.29564	0.921965	0.572249	0.807608	1.30191	0.908887	0.881649	4.82342	0.784589	1.18188	5.07472	1.00889	1.06303	0.433233	0.952787	1.26278
228	1.54361	0.816351	0.998843	2.32666	0.520614	1.58594	2.84436	0.569243	0.78546	4.02948	1.20332	1.01948	1.58033	0.581623	3.42426	0.837076	1.42721	0.880605	1.11153	1.25126	1.17047	2.61709	0.981258	3.67083	1.35543	0.754257	1.07476	0.950802	4.52184	1.52909	1.47895	0.699692	0.446381	0.999437	1.65443	1.2193	0.828056	1.03849	1.22992	1.20965	4.56815	0.685855	1.00082	4.87285	1.42662	1.11337	1.35039	0.876826	1.34045
229	1.63641	1.08145	1.10689	2.94981	0.527458	1.22668	3.04829	0.727189	0.824994	4.15471	1.16192	1.51116	1.21703	0.96126	3.61505	1.27872	1.33188	1.11494	1.37019	1.11321	1.25929	2.96654	0.935059	3.94152	1.40522	1.37361	0.933793	0.897462	4.5892	1.67606	1.21263	1.33944	1.38648	0.901137	1.22158	1.01827	1.23782	1.41725	0.910682	1.05046	4.56942	1.28491	1.098	4.86023	1.2262	1.1129	0.726293	1.70993	1.46035
230	1.508	0.729155	1.05318	2.03091	0.682979	0.640031	2.90125	0.904051	0.90658	3.81778	0.93671	0.901121	0.987102	1.20505	2.95218	1.15005	1.13362	0.950495	1.41499	1.05594	1.21224	1.598	0.826367	3.5323	1.53166	1.20328	0.775589	1.31745	4.31615	1.163	0.874996	0.679345	1.16804	1.29564	1.04421	1.04445	1.07602	1.22588	0.568458	1.02834	4.27025	0.510043	1.00162	4.53566	1.02078	1.04395	1.46482	1.34571	1.12886
231	1.43815	1.31685	0.824898	2.04544	0.324171	1.37488	2.63989	1.04212	0.824994	3.69169	1.41214	0.733948	0.634466	1.02697	2.95073	1.13872	1.32658	1.17167	0.657677	1.10767	1.02969	1.31234	0.919009	3.30621	1.2399	1.27258	1.07184	0.837131	4.3018	0.691619	0.529745	1.51579	0.907505	1.75242	1.13007	0.869594	1.31504	1.16202	0.878184	1.15406	3.90729	0.798061	1.17855	3.98158	1.09625	1.019	0.893342	0.636102	0.815962
232	1.33046	0.32017	0.885221	1.94091	0.317397	0.733973	2.26599	1.43643	0.907046	3.49368	0.900439	0.782938	1.04179	1.46386	2.37473	1.12515	0.692191	0.824694	0.942493	1.01166	1.05596	1.98785	0.892618	2.72661	1.27182	0.838267	0.676885	0.576514	3.7037	0.837471	0.462997	1.19756	0.67704	1.0567	1.15108	0.930372	1.2267	1.69424	1.32006	1.14329	3.37793	0.765831	1.02931	3.3479	0.852216	1.1041	1.26365	0.846224	0.418616
233	1.37892	0.646818	0.873032	1.90927	0.756235	0.809126	2.67919	1.40992	0.811288	3.55655	0.578297	0.821915	0.85488	0.43518	2.2884	0.881211	1.62478	0.764671	1.01205	1.07681	1.22565	1.73614	0.91267	2.68468	1.20843	1.13997	0.826331	0.56072	3.69909	1.1397	0.37196	1.12882	0.219796	1.0444	0.779842	0.952813	0.802446	0.712817	1.26063	1.04909	3.4485	1.13451	0.921337	3.5069	0.907718	1.03723	0.722108	0.14591	1.07829
234	1.36781	1.25922	0.952981	1.78788	0.50986	0.30272	2.66425	1.04018	0.849797	3.41341	0.885274	0.719466	0.827725	0.910442	2.42188	1.10815	1.59577	0.78276	1.30063	0.875944	1.10207	2.22959	0.869844	2.51491	1.18921	0.92703	0.786154	1.10914	3.67188	1.51923	0.274666	1.24779	0.986267	1.02066	1.35369	1.2913	1.25151	0.525433	1.22238	0.613132	3.23585	0.759181	0.996689	3.01689	1.02871	1.0262	1.05428	1.65829	1.59679
235	1.33392	1.41147	1.23621	1.78249	0.524595	1.3222	2.2491	0.504076	1.12243	3.0335	0.850027	1.13194	0.841937	1.00693	2.06116	1.1827	0.917164	0.929117	1.19613	0.757146	1.12512	2.27759	0.932601	2.27238	1.15785	1.50499	0.949085	0.991973	2.99328	1.02096	0.288383	1.72549	1.48134	0.610592	1.39331	1.63727	0.762543	1.46614	1.10891	0.987085	2.50091	1.28269	0.566741	2.27092	1.07937	1.09441	0.88095	1.16701	1.28751
236	1.32282	0.779367	1.06061	1.76492	0.820971	1.05355	2.17585	0.558888	1.06574	2.80517	0.930767	1.04094	0.877086	0.864633	2.25213	1.58156	1.60106	1.38463	1.19739	0.868076	1.01174	1.93574	0.999381	2.24463	1.14538	0.857737	1.14274	0.887881	2.84782	1.15696	0.342793	1.31048	1.64701	1.56246	0.947203	1.47831	0.777234	0.48193	1.23441	0.911561	2.5422	0.740423	1.11637	2.75801	1.42853	1.09425	1.27298	0.70004	1.03937
237	1.3101	1.2823	1.01826	1.48041	0.607488	1.69534	2.03379	1.16983	1.07078	2.46919	1.00536	1.23707	0.901703	1.72354	1.89648	0.974849	0.694493	1.1725	1.01331	0.796528	1.18465	2.13828	0.917201	1.92051	1.08952	0.727582	0.847462	1.3436	2.5551	0.788406	0.367983	1.70001	0.876466	1.18765	1.12909	1.14917	1.24516	0.955678	1.0791	0.71364	2.09779	0.499641	1.05939	2.23595	1.1707	1.08089	1.07182	1.68288	0.53741
238	1.28465	0.766949	1.24592	1.93997	0.475222	0.741172	2.2155	0.98827	1.0277	2.61888	0.876257	0.967453	1.20472	0.986169	1.91933	1.07997	1.06891	1.19799	1.38883	0.825269	1.06503	2.24656	0.890424	1.98627	1.28148	1.34448	0.631704	0.797773	2.57508	1.30505	0.89444	1.30865	1.02972	1.21716	1.19846	1.20154	0.652757	1.92493	1.26619	1.00783	2.36393	1.03816	1.01719	2.28416	0.841203	1.06901	1.0274	0.956339	0.894738
239	1.27794	0.991689	1.13808	1.77101	0.598968	0.699206	2.15362	0.845373	1.25222	2.2506	1.11336	0.870904	0.953222	0.704018	1.79456	1.28886	0.939961	0.961184	0.908967	0.948307	1.1718	1.98666	0.829983	2.0798	0.751895	1.24222	1.06892	1.24133	2.37451	1.85597	1.63472	1.07951	1.11644	1.24579	0.625594	0.750843	1.28288	1.45118	1.27266	0.950068	2.161	0.833189	0.573198	2.11996	1.19243	1.04777	0.949025	1.05279	0.827778
240	1.19574	0.769514	0.713754	1.74734	0.555252	1.31009	1.73474	1.4639	1.0566	2.0805	0.951875	0.824776	1.23277	1.12431	1.44362	1.43007	1.704	1.43068	0.939987	0.999716	1.09054	1.70629	1.01413	1.88845	0.652204	0.517095	0.828277	1.7355	1.95841	1.00752	1.3	0.882085	1.70793	1.32601	1.61594	1.14637	0.439539	0.826764	1.32473	0.989835	1.73869	0.990243	0.726299	1.58019	0.868074	1.13303	1.18946	1.0364	0.791384
241	1.22325	0.641959	0.856712	1.75296	0.41272	0.778397	1.99663	1.10176	1.07535	1.87715	0.847978	0.706593	1.29165	0.920462	1.64585	0.755813	0.586267	1.22101	1.57902	1.04582	0.920468	1.83389	0.891968	1.92708	1.00927	1.39798	1.06322	1.19407	2.15737	1.15315	1.12026	0.351587	0.868318	0.992035	1.54981	0.753648	1.21737	0.56754	0.493945	0.740228	1.83731	0.629752	1.51371	1.52749	1.15968	1.06028	0.673667	1.58506	0.682043
242	1.2104	1.11924	1.29633	1.27114	0.664263	1.11272	1.78808	1.74197	1.02714	1.69525	1.0943	1.1795	1.41943	1.44812	1.30216	0.893587	0.937658	1.27527	1.4211	0.791717	0.943144	1.33517	1.05814	1.72155	1.01871	0.879659	0.478365	1.4574	1.9289	1.36128	0.86865	1.41698	0.737954	1.21716	1.45619	1.1445	1.32239	0.631198	1.57412	1.03224	1.77327	1.16674	1.35235	1.30826	1.36716	1.03257	1.30179	1.42604	1.43451
243	1.11066	0.702024	1.15482	1.28894	0.541076	0.885333	1.225	0.905983	0.868538	1.41344	1.78571	1.58322	1.33581	1.14678	1.12588	0.942195	1.37932	1.09521	0.892674	0.744915	1.11737	1.05187	0.961206	1.34172	0.801684	1.04017	1.11883	1.2632	1.56359	0.778548	0.783464	1.57298	0.983551	1.20398	1.57068	1.39229	0.681543	0.640777	0.930253	0.783663	1.34622	0.751678	1.21143	0.982695	1.48213	1.09319	1.06039	0.940491	0.524491
244	1.08205	0.802449	1.05503	1.23293	0.408181	1.02598	1.67642	1.01188	1.18677	1.55727	1.08221	0.911312	1.26576	1.00034	1.30706	0.867642	1.83226	1.19716	1.09164	0.805048	1.05482	1.43586	1.09099	1.50369	0.982746	0.871074	0.659508	1.57638	1.66238	0.76757	0.69872	1.33871	0.888494	0.803817	1.19958	0.516146	1.33807	1.06703	0.914453	0.853457	1.49364	0.938574	1.28811	1.14346	1.01593	1.09976	0.916033	1.0711	0.72789
245	1.08037	1.24437	1.02033	1.31871	0.497359	0.971899	1.42876	1.05537	0.902571	1.11053	0.858019	0.579649	1.34824	0.811381	1.22599	0.822463	0.713606	0.673404	1.28434	0.640997	0.928593	1.23742	0.969089	1.31912	0.876536	0.718997	0.938519	1.23162	1.51802	1.39444	0.5654	1.27785	0.693142	0.579458	0.959329	1.27727	1.30393	1.31408	1.19922	0.903195	1.36491	0.724735	1.22801	1.01967	0.938553	1.09493	1.57216	0.258212	1.21929
246	1.0132	0.946471	1.06557	1.04334	0.715382	1.12308	1.33417	1.09886	1.36262	1.21129	1.63632	1.31789	1.41258	0.565877	0.706756	0.63146	1.20615	1.15852	1.13018	0.49305	0.877572	1.3662	0.965859	0.898797	0.816632	1.29818	1.02874	1.06629	1.22379	1.20826	0.443252	1.19683	1.47591	1.00346	0.74685	0.834062	1.12585	0.50907	0.865076	0.62803	1.18569	0.902764	1.2083	0.798075	1.06057	1.06447	1.3483	0.610144	1.04173
247	0.996639	1.29701	0.926951	1.24583	0.553576	1.5949	1.15975	1.8128	1.36822	1.23946	0.875233	1.32647	1.11488	1.15766	1.1491	0.513965	1.14444	1.13056	1.48706	0.492724	0.909508	1.00446	0.981401	0.863655	0.796851	0.733561	1.15233	1.39694	1.12953	1.02836	0.442934	1.48847	1.13952	1.37511	0.952843	1.45587	1.18163	1.46894	1.31162	0.841538	1.14922	0.792092	0.71465	0.853259	1.36804	1.09679	0.945967	0.368874	0.998249
248	0.958228	0.555437	1.19634	0.875074	0.486535	1.72361	0.998315	1.61522	1.01959	0.962302	1.17299	1.60342	1.03608	1.22337	0.77477	1.07311	0.578668	0.577204	1.04198	0.446533	0.9182	1.23626	0.832705	0.847002	0.798987	1.34678	1.00567	1.00854	0.974739	1.4556	0.417072	1.06008	0.814	0.789012	0.856966	0.597495	1.08753	0.695057	1.10711	0.684874	0.907824	0.859279	1.013	0.652975	1.03972	1.15683	0.992316	0.854421	1.02062
249	0.975582	1.42956	1.12858	1.01873	0.801069	0.693411	1.37648	1.18115	1.1767	1.23481	1.00536	0.546394	0.767577	1.11515	0.992037	0.89463	0.87986	0.869094	1.01205	0.487505	1.02553	1.12036	0.920838	0.728003	0.869456	0.921052	1.36517	1.39785	1.06458	1.15561	0.489884	0.863571	0.879182	1.0002	0.477972	0.786375	1.29241	0.760312	1.56658	0.978031	1.08507	0.735989	1.01433	0.619338	1.05661	1.1466	1.08727	0.900598	0.912384
250	0.97826	1.09535	1.05875	0.921473	0.996395	1.23564	1.12455	1.38728	1.12905	0.905887	1.08917	1.19971	0.717074	1.31155	0.698051	1.47197	1.02931	0.994073	0.782069	0.349261	0.969222	1.28016	0.912041	0.813301	0.886202	0.656908	0.811039	0.670896	0.879672	0.945011	0.446168	1.18784	1.1015	0.896238	0.834971	1.62698	1.66425	0.167029	0.825216	0.77564	0.751608	0.851094	1.13421	0.489487	0.794657	1.13717	0.690083	0.701953	0.972411
251	1.02276	0.976031	1.01351	1.10802	0.78801	0.818081	1.22216	0.378298	1.26742	0.982891	0.917652	0.602714	0.973271	1.59127	0.866358	0.753428	0.71729	1.20867	0.979779	0.27176	0.989819	1.63664	1.08077	0.90887	1.11391	0.344321	1.07087	1.08027	1.00225	1.34918	0.456015	0.868886	0.923801	1.10492	0.962713	1.03416	1.40279	0.914968	0.813904	1.00038	0.953412	0.959549	1.38237	0.719838	1.18156	1.16074	0.638584	1.01891	0.639661
252	0.994486	1.04271	1.23084	0.946792	0.444006	0.911145	1.35088	1.25584	0.967373	0.894608	0.851871	0.840688	0.928097	0.604957	0.739766	0.692444	1.10921	1.46685	1.21478	0.3747	0.934451	0.714121	0.846947	1.01801	1.10402	0.705659	0.772669	0.890471	0.94422	0.548456	0.443022	1.7748	1.0757	0.39124	0.952843	0.912606	0.746263	1.06304	0.583181	0.870303	0.93335	0.925955	1.46837	0.676309	0.711257	1.23345	1.01501	0.226243	1.09593
253	0.878614	0.566236	0.813742	1.17271	0.589331	0.912023	1.18482	1.07056	1.10518	0.74759	0.976056	0.350436	0.745625	1.12016	0.63929	0.978278	1.32198	1.22265	0.48613	0.436015	0.817858	1.45752	0.951495	0.679701	0.787635	1.20206	0.919335	0.200285	0.712834	0.770034	0.700806	0.94386	0.720301	0.795544	0.843713	0.359058	0.714102	0.855301	1.09688	0.662641	0.522197	0.824151	0.942838	0.440104	1.1171	1.20967	1.11414	0.139899	1.16872
254	0.921811	0.948091	0.96269	1.20505	0.785775	0.601226	1.08224	0.717801	0.992735	0.64527	0.699612	0.605574	0.64043	0.885533	0.711108	0.551241	1.61626	1.18647	0.886564	0.385218	1.021	0.807782	1.08388	0.51096	1.10019	0.810213	1.2281	0.9587	0.865117	0.919471	1.04493	0.20714	2.27497	0.854545	1.01333	0.973384	0.824483	1.55295	1.25596	0.58769	0.605382	1.23563	1.02624	0.471099	0.534764	1.27605	1.56797	0	0.688975
255	0.958744	0.905302	0.931909	1.12138	0.612586	0.755746	1.13451	1.04971	1.01856	0.765327	1.27893	1.16359	0.715043	0.426877	0.837518	0.902533	1.12303	1.22923	0.46122	0.478047	1.10377	1.24269	0.999259	0.795001	1.11031	0.635139	0.684531	1.26748	0.629114	1.12873	1.74078	0.802895	1.35932	1.09763	0.886716	1.10429	1.1328	1.14446	0.867949	0.677654	0.488025	1.18089	1.11118	0.41125	0.982162	1.1492	0.972843	0.822998	1.3581
256	0.923617	1.05175	0.999876	0.730015	0.349171	1.00737	0.984268	0.999592	1.19292	0.697547	0.890397	1.53262	0.772272	0.765573	0.540999	1.01898	0.218065	0.903628	1.21979	0.536386	0.871525	1.06241	0.995622	0.927782	1.17617	0.743372	0.595281	1.20624	0.71404	1.20109	1.59558	1.19848	1.20742	1.0444	0.665214	0.861178	1.14491	0.893217	0.769376	0.719943	0.505481	1.15855	0.940508	0.357813	0.75002	1.12439	0.800483	0.572984	0.736083
257	0.955459	1.31024	0.529067	0.801963	0.719363	1.26566	0.898039	0.868154	0.894459	0.70091	1.20537	0.95315	0.487143	1.28163	0.722356	1.3239	1.10783	1.39532	0.559449	0.647806	1.10188	0.894994	0.998995	0.80384	0.952513	0.845626	1.20029	1.01825	0.644974	0.63404	1.18618	0.564043	1.24544	1.17862	0.85034	1.10523	0.5257	0.172417	1.19922	0.843944	0.430284	1.28201	0.863291	0.376958	1.05455	1.12619	1.39787	0.845404	0.845424
258	0.930481	1.89794	1.13643	0.875314	0.927678	0.847229	1.05254	1.48475	1.07329	0.746728	0.800435	1.20114	0.796128	0.827271	0.534104	0	1.82005	0.862516	1.31676	0.610136	0.936341	0.597632	0.997044	0.497187	0.776059	0.352753	0.834116	0.915846	0.471306	2.58075	1.50819	0.841573	0.561613	0.72522	0	1.02855	0.729389	0.917762	0.6559	1.02536	0.347531	1.27298	0.924931	0.307554	1.70737	1.14846	0.659183	1.54353	1.13942
259	0.903035	0.731585	0.776143	0.78485	0.530251	1.16365	1.06357	1.45631	0.756556	0.749307	0.909455	1.04827	0.495518	1.15265	0.739227	0.704969	1.08112	0.982562	0.986046	0.597457	0.863021	1.28718	0.900765	0.650519	0.755267	1.27258	1.29719	1.20624	0.58886	1.13478	1.61775	1.14568	0.720301	0.726853	1.24245	0.99863	1.3607	0.867474	0.692169	0.780568	0.366308	1.30282	1.03244	0.352533	0.887896	1.10262	1.03979	0.957705	1.47453
260	0.855098	1.15555	1.23187	0.778758	0.635282	0.979977	0.895193	1.16127	0.871615	0.661377	0.814575	0.876626	1.0187	0.884674	0.62914	0.49488	0.56347	0.305046	0.746036	0.517633	1.01533	0.799001	1.06252	0.418884	0.958132	1.3408	0.997047	0.492491	0.496504	1.02723	1.80976	0.674945	0.796347	0.823412	0.978081	0.832192	0.385341	1.19056	1.77504	0.627572	0.287201	1.32976	1.19978	0.243789	1.33339	1.22757	1.1481	0.765345	1.20764
261	0.833084	0.930813	0.747634	0.983583	0.476898	0.691831	0.775006	1.38921	1.10071	0.541312	0.210867	0.382082	0.754634	0.517635	0.40389	1.0494	1.78183	1.27939	0.0634491	0.72551	0.662336	1.01206	1.09048	0.309119	0.737846	1.27258	0.620304	1.17918	0.398026	0.765105	2.28398	1.11214	0.573835	1.0788	0.344732	0.821906	0.505648	0.204945	0.681037	0.734383	0.147292	1.2034	0.487261	0.162613	0.912711	1.13145	0.640515	0.549758	1.0348
262	0.895542	1.18835	1.06123	0.35364	0.714265	1.24705	0.719535	0.841645	1.34845	0.481284	1.3859	0.718036	0.581425	1.27834	0.387934	1.19851	1.52415	1.24485	1.22715	0.705615	1.04179	0.706507	1.02799	0.4419	1.09289	0.906334	0.963543	0.865095	0.266323	1.45314	1.7635	1.12442	0.803136	1.1083	1.10695	1.07811	0.937445	0.898804	1.36944	0.698168	0.114037	1.19965	0.784078	0.10747	0.865137	1.14495	0.785999	0.562054	1.03007
263	0.861296	0.876417	0.787712	0.665561	0.671666	1.71623	0.840613	0.330942	0.927839	0.371127	1.47792	0.712314	1.05943	1.14936	0.459926	1.24369	0.788213	1.03354	0.887817	0.657305	1.04235	0.415003	0.898957	0.236775	1.23697	0.480609	0.977862	0.39798	0.358775	1.15696	1.60066	0.408047	0.492358	0.523831	1.18957	0.820036	0.94221	1.35619	1.26152	1.02066	0.148618	0.615598	1.28292	0.0889799	1.4485	1.25958	1.09757	0.539649	1.1558
264	0.847027	0.687177	1.07073	0.598071	0.85107	1.17892	0.873682	1.14138	1.03124	0.513152	1.04573	0.821915	0.555539	0.832997	0.43146	1.21207	0.672387	0.605982	1.09665	0.685842	0.874359	0.748076	1.14497	0.275625	1.07457	0.708112	0.910716	0.85901	0.187921	1.28175	1.46175	0.992254	1.59541	1.0002	1.16434	1.02201	0.536222	1.06703	0.647461	0.709972	0.117597	1.27229	1.0327	0.130103	0.993028	1.24829	0.223858	0.976559	1.05229
265	0.974213	1.29053	0.953187	0.638378	0.641008	0.880416	0.810031	0.928626	0.975485	0.252614	1.04573	0.558015	15.9339	1.03856	0.340229	0.843935	1.0475	0.659426	1.19488	1.59942	0.776095	0.846415	0.802292	0.0795464	1.20056	1.09735	0.539673	0.551139	0.196653	0.906028	1.36948	1.35887	1.63343	0.963405	1.13557	0.713441	1.00197	1.63038	1.28092	0.987085	0.0583762	0.938574	1.21037	0.0615752	1.14588	1.18544	0.826232	0.736108	1.18999
266	0.880962	1.70775	0.87799	0.615174	0.623969	1.46619	0.683085	1.25681	0.665366	0.516162	1.08815	1.01644	9.1523	0.942937	0.262429	1.33181	0.995686	1.28432	0.998422	1.34441	0.735656	0.279211	1.09501	0.322694	0.79258	1.27013	1.1629	1.21245	0.0773953	1.08952	1.09836	0.381467	0.34725	1.09186	1.26007	1.01266	0.587045	1.45118	0.439002	0.601213	0.0480409	0.793456	0.950825	0.0280968	1.06145	1.14601	0.954174	0.177879	1.1829
267	0.848668	0.94971	0.985415	0.841329	0.93508	1.17892	0.871903	0.763224	1.20001	0.480853	0.741827	1.38136	4.33873	1.1893	0.395185	1.20641	1.03391	0.699715	0.95487	0.998248	0.743026	0.546707	1.05787	0.342426	0.587242	1.13506	0.455288	0.727731	0.242729	1.56583	0.78152	0.502268	0.858813	0.775078	1.16321	0.922892	0.42326	0.602861	1.2969	0.890474	0.0557473	0.622249	1.21196	0.0983347	1.03972	1.1077	1.20797	0.955519	1.5344
268	0.885639	0.981835	0.890179	0.461438	0.819854	0.829495	0.891817	1.00719	1.01604	0.588079	1.09327	1.5918	2.66806	1.16182	0	1.05164	0.834728	1.24814	0.469993	1.09552	1.11341	0.230618	1.06848	0.26576	0.720425	1.02928	1.12077	1.80204	0.19003	0.741805	0.732908	0.74112	0.789557	0.848776	1.17533	0.744298	0.716881	0.777873	0.27992	1.13275	0.0545756	0.703078	1.29923	0.0739871	0.826373	1.18947	1.34927	1.82278	1.09121
269	0.841666	0.478905	0.813329	0.392074	0.850511	0.695869	0.714909	0.399975	0.843736	0.36303	1.26582	0.645982	1.77866	1.16182	0.505089	1.1071	0.4184	0.698893	0.539552	0.861675	0.923869	0.260471	1.0536	0.205126	0.290306	0.794422	0.551212	1.06201	0.165835	1.45202	0.832323	1.38014	0.903431	1.19005	0.950587	0.935047	1.16476	0.628604	0.307032	0.917635	0.0394445	0.800278	0.605083	0.0457519	0.717277	1.26323	0.887226	1.32931	1.46508
270	0.849092	0.868183	0.590216	0.832422	0.559233	0.517117	0.797583	1.88942	0.935951	0.532958	0.702481	0.495974	1.12745	0.998623	0.385757	0.692444	0.506133	0.575559	1.15133	1.14514	0.750774	1.02026	1.00391	0.309741	0.205788	1.13997	0.880131	1.10305	0.149876	0.352643	0.738087	1.04523	1.31722	1.18352	0.831587	0.477809	0.411745	0.836343	0.722872	1.16953	0.0790429	0.916917	0.975455	0.0870137	1.03282	1.13447	0.390907	2.00093	0.674953
271	0.821225	1.34479	0.816014	0.497537	0.0573339	0.719399	0.718822	0.0577112	1.11591	0.566291	0.523787	1.61057	0.775571	0.825553	0.249372	1.67743	0.513732	1.10096	0.964896	0.881692	0.695028	0.514522	1.14147	0.226702	0.124866	1.00981	1.15136	0.888788	0.169151	0.520227	0.867342	0.787864	0.709437	0	1.27332	1.30439	0.521332	0.954281	0.71156	0.822399	0.0292632	0.887757	1.23526	0.134076	0.988036	1.23891	1.20491	1.33478	1.11941
272	0.865475	0.553818	0.64806	0.6133	3.61665	0.640909	0.717755	1.34945	1.09763	0.473878	1.46869	0.709454	0.813005	0.897129	0.191516	1.28335	1.27546	0.755627	0.652821	0.852502	0.928593	0.705341	0.988775	0.326798	0.384602	1.65952	1.0977	0.757509	0.178583	1.13478	0.926648	1.08482	0.181773	0.595025	1.54093	1.07156	0.939033	1.01135	0.786074	0.811282	0.0451754	1.04925	1.29584	0.120016	1.261	1.23853	1.03368	0.975193	0.78776
273	0.94997	0.217991	1.31141	0.791643	10.1356	1.28252	0.788874	1.30126	1.03786	0.589717	1.4355	1.34954	1.32603	0.913734	0.281651	1.25397	0.720514	1.16427	1.48079	0.681765	0.799906	0.276275	1.05322	0.364002	0.300758	1.47586	0.916554	1.06719	0.132507	1.02477	0.700877	1.94583	1.69027	0.740787	1.22158	0.834997	0.988863	0.853904	1.20479	0.641668	0.0578542	0.883324	1.11325	0.0629063	1.04765	1.1793	0.972843	1.68343	1.28515
274	0.914804	1.12005	1.17775	0.814617	9.35437	1.0755	0.73749	1.18681	1.10779	0.535458	1.03774	1.22992	0.547544	0.664078	0.343493	0.72301	1.10253	1.41999	1.14631	0.927964	1.05936	0.0667298	0.94154	0.379826	0.707838	1.51832	1.28662	0.974495	0.218236	0.706406	0.414102	1.02048	0.0746878	0.196491	1.37681	0.323526	1.33033	0.734369	1.0633	0.600411	0.0208846	1.01497	0.850644	0.094044	1.1726	1.14601	1.49169	0.974646	1.15344
275	0.866967	0.673949	1.12383	0.438714	5.34714	1.20895	0.886125	1.2303	0.77884	0.421765	1.08016	1.16073	0.470013	1.3074	0.537368	1.2325	0.224743	0.662715	0.936227	1.15525	0.808598	0.534414	0.995358	0.290424	0.44046	0.704433	1.13509	0.325349	0.12026	0.771154	0.274754	1.1466	0.923801	0.64412	0.649845	1.53441	1.02619	0.511863	1.34807	0.735758	0.0838613	1.02009	1.14021	0.0627679	0.818444	1.17257	0.995534	1.38915	0.627845
276	0.85628	1.73907	1.00628	0.927104	3.18626	1.02036	0.734469	0.862493	0.769796	0.318497	0.898389	0.624348	0.319263	0.685694	0.320824	1.40979	1.09171	1.53099	1.20851	1.04827	1.10811	0.66203	1.01555	0.352488	0.642651	0.841947	1.08435	0.88089	0.288007	0.798264	0.268726	0.255533	1.75138	1.069	0.636592	0.98741	0.523516	1.13348	1.39637	0.673757	0.0648883	0.822787	1.32173	0.153775	1.11607	1.15381	0.87065	0.40986	0.791384
277	0.86583	0.634535	1.27464	0.429336	1.54431	0.53731	0.686106	1.21801	0.69828	0.388604	1.15373	0.681919	0.755649	0.823119	0.294352	0.658597	1.13592	1.11576	0.779562	1.22272	1.0004	0.596466	1.08932	0.484234	0.600842	1.05243	1.19557	0.513464	0.114239	0.942771	0.386561	0.829292	1.12323	1.25961	0.615724	1.07063	0.767307	1.41187	1.48848	0.811053	0.128038	1.03356	1.28758	0.0533765	1.07834	1.19493	1.52887	0.861798	0.817222
278	0.883481	1.04028	1.17485	0.577451	1.10373	0.645826	0.874037	1.11488	0.739866	0.232714	0.994294	0.839079	0.961851	0.960401	0.291993	1.13976	1.22066	0.680804	0.667704	1.31734	0.983961	0.0222386	0.961714	0.241915	0.472154	0.900355	0.566504	0.96841	0.16182	1.46053	0.798843	1.47784	1.31858	0.673621	0.426227	1.00237	1.50047	0.395123	0.780508	1.04381	0.0758057	0.788341	1.17309	0.105202	0.958376	1.19847	0.8552	1.16291	0.898361
279	0.870204	1.21305	0.770565	0.685719	0.574596	1.18068	0.762739	0.345163	0.810262	0.384215	0.626864	0.745391	0.663779	1.30167	0.288545	0.719581	1.18174	1.07958	1.3105	0.970363	0.864911	0.104773	1.08971	0.472316	0	0.97946	1.29427	0.524857	0.188521	0.703942	0.665947	0.33399	1.13002	1.34147	0.865708	0.922892	0.558655	1.81238	1.27176	0.678685	0.023859	1.20647	1.0353	0.164082	1.14779	1.18029	1.17401	0.0142085	1.06994
280	0.837724	1.26907	0.851341	0.501986	0.797717	1.23968	0.868882	1.71256	0.649142	0.241155	0.703506	0.559446	0.482956	1.24169	0.456662	0.791897	0.548963	0.46867	1.16621	0.932979	1.05842	1.00914	1.0338	0.402438	0.0359651	0.164189	0.86192	0.621957	0.185414	0.943891	0.57286	0.502268	1.48949	1.49453	1.41756	1.12112	0.955312	0.767097	0.540448	1.00038	0.0657333	0.732238	1.2342	0.159894	0.787756	1.18958	1.20185	0.891581	1.05229
281	0.847608	1.42295	1.08334	0.735866	0.674459	0.889371	0.946577	1.39681	0.943037	0.475508	0.626864	0.991948	0.478641	1.16926	0.4164	1.19627	1.21536	0.866628	1.10292	0.91182	0.866045	0.777339	0.960678	0.268838	0.270412	1.08401	1.0881	1.40743	0.232592	0.489757	0.381223	0.916547	0.893926	1.21792	0.648717	1.14263	0.722043	1.03989	1.01967	0.871106	0.100491	0.795844	1.04801	0.120753	1.01094	1.13499	0.913941	0.815621	0.705518
282	0.862632	1.24518	1.24365	0.62901	0.545615	0.684632	0.848434	1.35235	0.800659	0.237801	1.35168	1.08421	0.154429	0.630008	0.40752	0.942195	1.06891	0.937339	0.896434	0.795549	1.03555	0.764456	1.02577	0.387018	0.532958	0.171547	1.02582	0.413775	0.11263	1.9942	0.342935	0.876769	1.89241	0.371646	1.98267	0.572249	1.15007	1.64535	0.686603	1.12553	0.104765	1.12411	1.06818	0.150299	1.04471	1.2563	1.03577	0.842125	1.0359
283	0.869537	0.85914	0.967235	0.222869	0.80449	1.01632	0.784962	0.491788	0.8194	0.288095	0.604527	0.696402	0.360757	1.65526	0.291261	1.28558	1.03921	1.22759	1.05435	0.966082	0.963553	0.784953	1.10147	0.196286	0.645124	1.22275	1.05168	1.18009	0.188625	0.821564	0.327732	0.737637	0.552108	0.859444	0.763346	0.979929	0.692661	1.34122	0.493945	0.673528	0.0560327	0.767366	1.10393	0.155823	1.0823	1.28316	1.04816	1.17575	1.2393
284	0.850239	0.997493	1.11329	0.8575	1.4654	0.711322	1.02605	0.844544	0.65166	0.288957	0.804534	1.04094	0.108113	0.603382	0.173557	0.807702	0.764726	0.675871	0.896434	1.03995	0.740002	0.649147	0.99162	0.28117	0.709186	0.458686	1.33542	0.562403	0.0799069	0.720969	0.382566	1.1598	1.7283	0.651523	0.956086	1.17068	0.864387	1.07242	0.326424	0.926803	0.0525776	1.64165	1.21296	0.0805981	0.79965	1.19498	0.530276	0.865077	1.00061
285	0.876177	0.745623	0.855885	0.679157	1.13097	1.26724	0.783007	1.18971	1.11786	0.469567	0.654119	0.405147	0	1.29165	0.484954	0.762523	0.825747	0.75316	1.09414	1.04933	1.03914	0.883868	1.03302	0.487943	0.808652	1.20819	1.10062	1.20015	0.145358	0.623062	0.574539	1.0346	1.68756	0.613095	0.342476	1.44652	0.870144	0.286564	1.3285	0.710316	0.0981023	1.19675	1.10652	0.160846	0.958376	1.16229	0.63955	0.462048	1.29571
286	0.878563	0.934053	0.911664	0.508308	0.637028	1.02194	0.760959	0.757425	0.772313	0.335983	0.73486	0.543533	0.130827	1.27419	0.138736	1.54532	0.0686204	1.01463	0.626658	0.984387	0.955238	0.348273	0.996536	0.204504	0.506995	0.750731	1.66434	1.1573	0.0571216	1.27435	0.606694	0.449475	0.814	0.959268	0.750092	0.917281	0.96782	1.41586	1.12004	0.945827	0.0728125	1.20187	1.03636	0.0808993	1.03678	1.22031	1.23484	0.555223	1.24639
287	0.895394	0.501986	0.875511	0.468712	0.613773	1.3359	0.84648	0.905983	0.874692	0.299295	0.156357	1.02234	0.235006	1.03355	0.304319	0.928626	0.850156	0.545959	0.826875	1.02377	0.975458	0.0193165	1.05035	0.389692	0.57398	0.818798	1.17054	1.52822	0.124778	1.02477	0.6281	0.884834	0.6945	1.38981	0.960457	0.864919	1.4284	0.881044	0.577615	0.795811	0.0529269	1.55792	1.1868	0.121787	0.974234	1.15184	1.17192	0.180065	1.14871
288	0.88869	0.928384	1.19634	0.399338	0.920345	0.392447	0.680952	0.77068	0.475808	0.233318	0.500631	1.33952	0.277642	0.864633	0.111541	0.925197	0.808016	0.327246	1.03947	1.22594	0.638148	0.322523	1.04182	0	0.379207	0.820024	1.11493	0.587001	0.1306	1.08459	0.526511	0.847806	1.27648	1.18112	0.720343	1.47457	1.47625	1.20273	0.95162	0.878899	0.052863	1.02009	1.2987	0.128915	1.00301	1.16128	1.3174	0.645666	1.01353
289	0.945823	1.32333	1.18622	0.75368	0.43828	0.855307	0.728602	0.0265085	0.742383	0.246414	1.50517	1.23564	0.306701	1.03856	0.337878	0.8247	0.567154	0.721093	1.15383	1.04815	1.22735	0.402711	1.02059	0.184773	0.329755	0.549902	0.839816	0.907172	0.188323	1.6662	0.501586	0.919113	0.980835	0.754613	1.12796	1.454	1.65175	1.04268	1.39349	0.856207	0.0678401	1.31629	1.33604	0.136043	1.04559	1.15921	1.32046	0.842671	1.39575
290	0.931912	1.22385	1.34178	0.744543	0.48884	1.34889	0.667263	0.771646	0.994786	0.232025	1.30721	1.06704	0.416464	1.47388	0.13548	0.955763	0.541364	1.1651	1.05059	1.08733	0.946734	0.52798	1.00999	0.377774	0.601516	0.901582	0.82925	1.04971	0.134716	1.10431	0.424832	0.656431	0.699931	0.831576	1.25796	1.16133	1.22829	0.677496	0.905116	1.16816	0.129382	1.19743	0.983243	0.0957538	0.825345	1.24829	1.4999	0.334445	0.803042
291	0.895186	1.38515	0.92096	0.72228	0.680186	0.734675	0.826565	1.31065	0.603081	0.191034	1.36172	0.938667	0.621523	0.960401	0.303231	0.503826	0.722816	1.04998	1.06923	1.15949	0.966198	0.338917	1.12296	0.124761	0.627029	0.799328	0.953951	1.26748	0.100989	1.23044	0.460911	0.749002	1.6538	1.07466	0.960457	1.43156	1.16694	0.51326	1.09957	0.705847	0	0.93721	1.07444	0.170258	1.50298	1.21147	0.60865	0.986942	0.907815
292	0.866514	0.839433	1.15895	0.63393	1.09577	0.155399	0.781049	0.629853	0.5711	0.227894	1.21746	0.296976	0.738899	1.03699	0.488044	0.563766	0.844629	1.0023	0.73601	1.07901	0.827306	0.222428	1.01309	0.311586	0.849563	1.50131	1.05738	1.22385	0.0146587	0.3392	1.08659	1.49819	0.74067	1.28998	0.863593	1.20247	1.28507	1.01135	1.22059	0.800853	0.0116797	1.73374	1.11012	0.131117	0.775863	1.20303	0.94484	0.441009	1.10412
293	0.866771	1.0913	0.9034	0.728141	0.998699	1.22422	0.635614	0.968389	0.528023	0.220833	0.672358	1.50526	0.347307	1.13519	0.359276	0.928626	0.664098	0.762205	1.02694	1.77965	1.0142	0.073754	1.14948	0.306041	0.640853	1.34325	0.717062	1.26579	0.0287121	0.796919	1.26835	0.811694	0.903431	0.74242	1.28869	0.942528	1.01626	0.745345	0.877286	1.13997	0.0745701	1.92148	0.957615	0.137671	1.20828	1.22344	0.874834	1.10225	0.923097
294	0.901801	0.519263	0.864562	0.558935	1.14514	0.61738	0.797229	0.471907	0.755064	0.152191	0.792443	1.48792	0.590942	1.5164	0.43563	1.38265	0.834037	1.18812	0.769692	2.34837	0.968655	0.842312	1.04274	0.415175	0.871704	0.607085	1.1533	0.957017	0.132611	1.38839	1.28044	1.26465	1.00256	0.820146	0.819462	0.723726	1.29241	1.51643	0.546014	0.866751	0.104397	2.1106	1.63312	0.117199	0.822409	1.18778	0.959324	1.33204	1.40631
295	0.848158	1.08307	0.999256	0.294587	0.843109	0.720277	0.867457	0.370705	0.457626	0.235215	1.11848	1.60199	0.596271	1.41891	0.531745	1.26068	1.065	0.855116	1.35405	1.87884	0.800472	0.221262	0.993306	0.516297	1.17347	1.04753	1.15525	1.60784	0.147866	1.19863	0.93257	1.25145	1.14767	0.663824	0.733596	1.47644	1.14967	1.38073	1.20281	1.10948	0.0600887	1.77176	1.19745	0.108976	1.12899	1.28952	1.60209	0.341823	1.26278
296	0.862531	0.317605	0.93005	0.761184	0.634723	0.71536	0.752071	0.525752	0.538186	0.268031	1.30926	0.630069	0.618985	1.33818	0.519235	0.96471	1.31438	0.957895	1.04934	1.75613	0.76608	0.996255	0.961206	0.235956	0.803482	0.7702	0.844542	1.09257	0.0915526	0.52762	1.07579	0.860088	0.325522	1.15979	1.15771	0.839672	1.0115	1.04807	0.796308	1.3121	0.0497572	1.09648	1.15758	0.137471	0.918584	1.23435	1.02949	0.986942	0.674953
297	0.786856	1.14556	0.739164	0.614242	0.857844	0.950828	0.766472	0.310232	0.702849	0.200329	1.01253	0.131235	0.683447	1.042	0.415312	0.276888	0.52916	1.00887	1.2035	1.60178	0.877761	0.590032	1.06963	0.465124	1.06198	0.723902	1.13704	1.49327	0.00863261	0.13465	1.01044	0.919113	0.698573	1.31284	0.794083	0.993955	0.86538	0.762906	0.651231	0.886348	0.0661689	1.44504	1.46085	0.131414	0.365026	1.22375	0.606558	0.494018	0.792486
298	0.859062	0.452584	0.950708	0.692042	1.62036	0.979977	0.76576	0.521058	1.22528	0.183627	0.486491	1.34667	0.236148	1.14521	0.751919	1.72947	1.16033	0	0.829382	1.71247	0.918389	0.673142	1.14444	0.361121	1.0676	1.1947	0.790881	0.914163	0.0902471	0.858083	0.93379	0.763117	0.541244	1.31698	0.892215	0.710636	0.805623	0.856698	1.01392	1.37468	0.0771952	0.632821	1.23606	0.100578	0.588211	1.28125	1.23178	0.434178	0.745536
299	0.964134	1.1785	0.72491	0.516985	5.41355	0.97664	0.69802	0.957068	1.57092	0.203261	0.926669	0.604144	0.631675	1.88759	0.340054	1.74304	1.00029	1.62143	1.41249	1.68491	1.22452	0.104183	1.14029	0.253221	0.797638	0.902808	0.775589	1.03392	0.0974748	0.997661	0.813427	0.371935	0.66346	0.988769	1.00346	0.873334	0.946379	1.53399	1.18701	1.24265	0.0717046	1.16827	1.25776	0.111378	1.02078	1.21469	1.20072	1.86295	0.966581
300	0.925782	0.813112	1.01971	0.803366	3.87838	1.19525	0.832078	0.983438	1.61251	0.414273	0.861093	1.30484	0.292996	1.40474	0.415312	0.945475	1.21306	1.11823	1.00093	1.60561	0.965253	0.131113	1.15815	0.123113	0.726157	0.703206	1.06322	1.52563	0.139134	1.36128	0.806709	1.7572	1.31179	1.26299	0.905469	0.855568	1.09647	1.25841	0.416738	1.09447	0.0979709	1.34101	1.0783	0.179889	1.16365	1.22661	1.41026	1.11728	0.951299
301	0.881569	0.719302	0.845556	0.79001	2.57137	1.18542	0.866036	0.126744	1.33428	0.341837	0.539976	0.990517	0.222444	1.3283	0.639655	1.01108	0.714296	1.57457	0.161678	1.32863	0.845069	0.978694	1.07935	0.33769	0.513963	1.09505	1.26744	0.92465	0.204987	0.449205	0.805189	0.518949	1.00392	0.595896	0.874591	0.708766	0.785175	1.31408	1.29402	0.986512	0.18374	0.895942	0.893645	0.287697	0.650762	1.22503	0.912975	0.944043	0.738446
302	0.802829	0.594176	0.594348	0.668145	1.1758	0.831075	0.791541	0.835018	1.27703	0.258382	0.647972	1.16788	0.41989	0.645755	0.752102	1.24831	0.483336	1.1281	0.856641	1.21359	0.895146	0.722311	1.06693	0.374686	0.513514	0.858963	1.35947	1.31473	0.0779013	0.904684	0.890145	0.987854	0.449097	0.866738	1.10258	1.16787	0.410554	1.12949	0.725565	0.835693	0.139868	1.05453	1.06692	0.192993	0.900817	1.1971	0.1104	0.521341	0.522127
303	0.866655	0.935673	0.916828	0.685719	0.953796	0.602104	0.660504	0.526719	1.35964	0.353813	0.624815	1.00929	0.536758	0.991179	0.375955	1.02122	0.676302	1.02614	1.27447	1.22761	1.13098	0.550809	1.06886	0.250133	0.513064	0.907561	1.43524	1.53172	0.0416588	0.983099	1.45102	0.525181	0.634943	1.69505	0.865708	0.90232	0.771476	1.11453	0.881057	0.976312	0.113188	0.700008	1.34636	0.17268	1.03869	1.30219	0.402334	0.912621	0.798473
304	0.845149	0.984265	0.860844	0.554717	1.11448	1.16926	0.679172	1.08367	1.09157	0.297484	1.42628	1.50526	0.325735	1.3565	0.401166	1.08891	0.078522	0.927472	1.28935	1.24583	0.984339	0.189063	1.03741	0.384759	0.635008	0.837041	0.528273	1.18876	0.203379	0.245999	2.44735	0.878602	0.898	1.06236	0.668597	0.615261	0.706359	1.09836	1.34053	1.15842	0.0591348	0.598375	1.17489	0.19647	0.832393	1.2821	0.852143	1.20499	1.15344
305	0.851277	0.915156	0.930463	0.738451	1.14856	1.04143	0.600057	0.994897	1.15441	0.434603	0.786296	0.494544	0.250995	1.24756	0.523945	0.317445	0.867656	0.965295	0.926357	1.10339	0.855651	0.941817	1.02449	0.219717	0.660521	1.43447	1.31818	1.39345	0.0435696	0.974585	2.80971	0.755235	0.991699	1.07139	1.35256	1.15104	0.740506	1.34801	0.932049	1.10776	0.0995782	1.18618	0.973924	0.169541	1.15777	1.23345	0.992316	0.898412	0.950038
306	0.82152	0.396703	0.972193	0.542293	0.755118	0.881294	0.683264	0.475634	1.39759	0.156149	1.16295	0.761304	0.585993	0.987028	0.440888	0.803229	1.11773	1.10014	0.779562	1.69608	0.868501	0.741628	1.15131	0.209851	0.528687	0.462365	0.994127	1.33571	0.0375435	0.981754	2.56771	0.853122	0.955034	0.688317	1.03758	0.50399	0.264637	1.28295	0.642792	1.19589	0.0854236	1.38058	0.75865	0.146647	0.843259	1.30234	1.03464	1.19078	0.877249
[truncated: 355 more columns]

## Sheet: Figure 3h and Fig.S23b
		Cell number
Time (s)	Average	1	2	3	4	5	6	7	8	9	10	11	12	13	14	15	16	17	18	19	20	21	22	23	24	25	26	27	28	29	30	31	32	33	34	35	36	37	38	39	40	41	42	43	44	45	46	47	48
1	0.814226	0.82691	0.129748	1.18486	0.361463	1.01474	1.04735	1.39189	0.552704	1.52076	0.50312	0.311192	1.26652	0.705322	0.998424	0.686023	0.724753	0.725148	1.25334	0.895598	0.465807	1.28319	0.602063	3.14786	0.821187	0.392116	0.366532	0.545823	0.600001	0.854549	1.47207	0.466471	0.932317	0.390735	1.06896	0.992809	0.644784	0.415799	1.47065	0.31722	0.660765	0.835432	0.640007	1.50798	0.252129	0.28002	0.790196	3.85651	0.808859
2	0.815138	0.401222	0.0539213	1.54923	0.472145	1.1157	1.60002	1.21659	0.174906	1.76739	1.01933	0.688836	0.731218	0.732863	1.13263	0.679977	0.640704	0.386262	1.49012	0.528551	0.529225	0.631372	0.778183	2.8463	0.786749	1.07277	0.415887	1.34479	0.615236	0.503532	1.2712	0.28377	1.09855	0.188876	1.41911	1.81078	1.34756	0.273828	0.346295	0.140201	0.678269	0.610988	0.453593	1.54378	0.302746	0.184011	1.048	3.89579	0.260979
3	0.876089	1.25218	0.236404	1.63375	0.593859	1.35645	1.17431	1.54901	0.443143	1.38643	0.786321	0.558107	1.27273	1.79169	0.881029	1.1498	0.931708	0.0253856	0.662939	1.0621	0.972903	1.7293	0.905692	2.7237	1.1449	1.02423	0.446008	0.197766	0.848848	0.926196	1.16654	0.192697	1.26123	0.249831	1.03698	1.24989	1.07354	0.259846	0.770163	0.530601	1.23384	1.18299	0.782231	1.03365	0.19793	0.626437	1.32576	4.61976	0.730007
4	0.77103	1.09741	0	1.37492	0.626831	0.61157	0.974253	1.16315	0.29909	0.996457	0.46204	0.621131	1.11713	1.98603	0.626204	0.985617	0.493499	0.272991	0.809209	1.09613	1.45259	1.32693	0.801803	2.71514	0.539363	0.708185	0.274355	1.69285	0.684163	0.385563	1.0834	0.266277	1.06424	0.264818	0.828237	1.73143	1.14888	0.248077	0.75893	0.468559	0.963744	0.618585	1.45581	0.219252	0.137058	0.850256	0.928458	3.54973	0.393093
5	0.74599	1.16919	0.115234	1.37506	0.344426	0.946813	0.729203	0.910467	1.20748	1.40344	0.80596	0.886852	0.755119	0.648277	0.927539	1.09674	0.211416	0.424379	0.794835	0.441898	0.837815	0.956054	0.840125	2.87484	0.647861	0.735719	0.552158	0.436673	0.502057	0.467541	0.841353	0.408162	1.22692	0.161755	0.654846	1.77183	0.677274	0.267449	0.934334	0.249741	0.799494	0.855137	0.604076	1.25572	0.0919303	0.379428	0.816859	3.86362	0.105775
6	0.801534	1.12812	0.176853	1.59142	0.828461	0.83545	0.918312	1.55724	0.561449	1.52988	0.530065	0.747597	1.02994	1.51816	0.703814	1.04868	1.18632	0.4966	0.922339	1.64374	0.934068	0.892655	1.27851	2.34889	1.20576	1.22096	1.01214	0.098883	0.532528	0.58862	0.665746	0.0244342	1.12103	0.206245	1.71595	1.34882	1.27001	0.281419	0.240611	1.61716	1.04914	1.48132	0.85581	1.09629	0.254267	0.42883	1.01763	3.41665	0.827446
7	0.775527	1.0555	0.064223	1.55035	1.25182	0.859402	1.08234	1.31087	0.773716	1.45857	0.805581	0.298738	1.24976	1.20133	1.14286	1.11186	0.655142	0.980083	0.626339	1.553	0.924409	1.03987	0.659594	2.89684	1.05537	1.17242	1.17163	1.04971	0.414273	0.795454	0.974458	0.290711	0.398719	0.103377	1.1638	0.86861	1.41441	0.161676	1.11648	1.53173	0.647677	0.439439	0.397712	1.21992	0.154479	0.387359	0.934109	3.71158	0.774851
8	0.816205	1.09657	0.223115	1.40402	1.1735	1.12479	1.51753	0.793319	0.369682	1.07699	0.974268	0.488228	0.531023	0.750584	0.612896	1.26259	0.481526	0.37353	1.6654	0.992685	0.626705	1.17278	0.592458	3.02431	1.0139	1.18948	0.696412	0.396333	0.82636	0.724695	0.433581	0.334026	1.08553	0.101059	1.63908	1.23442	1.21977	0.162319	0.788154	1.61598	0.875893	1.32501	0.71498	1.6562	0.306328	0.967265	0.673476	3.5907	0.777101
9	0.840377	1.0526	0.260109	1.52668	1.00889	1.25679	1.02071	1.45517	0.643655	1.69249	1.13091	0.918615	0.572689	1.00589	0.670473	1.06557	1.24302	0.907862	0.887202	0.985883	0.616689	0.954811	0.832676	2.84476	0.725896	0.348842	0.156048	1.14386	0.640632	1.07116	1.01366	0.226571	0.898597	0.0882694	1.54256	1.25701	0.816892	0.0378167	1.10298	1.35621	0.967671	1.29453	0.786736	1.13155	0.39563	1.41536	1.12817	4.36715	0.651488
10	0.909617	1.28868	0.203354	2.06481	0.827603	1.53767	1.73897	0.919125	0.714807	1.44863	1.17455	1.57828	0.837951	1.35972	1.17662	0.846453	1.19783	0.806242	0.933252	1.13515	0.602279	1.54817	1.54235	3.1531	0.488168	0.575733	1.02357	0.668444	0.441114	1.16213	1.36477	0.114674	1.01809	0.154719	1.26985	0.80295	1.38964	0.148065	0.668972	1.44551	0.91352	1.12925	0.491348	1.42183	0.314678	0.937125	1.46191	5.10601	0.608478
11	0.846119	1.28537	0.25019	1.02475	0.90899	0.836143	1.7338	1.35683	0.371431	1.49884	1.43043	0.542225	0.977788	0.789908	1.19021	1.40426	1.13714	0.449301	0.963731	0.928267	0.177762	1.11471	0.899811	2.49016	0.464807	1.12652	0.747218	0.895447	0.570252	1.18035	0.674532	0.168263	1.07666	0.078195	1.32596	1.12491	1.28846	0.0668561	1.13558	1.16661	1.05274	1.4195	0.0905255	1.1556	0.431916	0.749111	0.576004	4.30112	1.01182
12	0.866331	0.467181	0.153262	1.48936	1.25636	1.05355	0.654558	0.77611	0.856481	1.09892	1.17161	0.992338	0.67564	1.88774	1.09999	1.06755	1.07739	0.423839	0.951353	1.62514	1.46488	1.22758	1.09798	3.09316	0.904122	0.726533	1.41405	1.4057	0.217653	0.986958	1.43	0.248507	1.53927	0.151745	0.734527	1.09831	1.1692	0.13637	0.659986	0.793444	1.4475	0.710461	0.839935	0.822781	0.40733	0.920658	0.852705	3.9222	1.13969
13	0.950999	1.13269	0.154488	1.39232	1.15487	0.948122	1.09277	1.64372	0.471128	1.25364	1.23119	0.644702	0.734072	2.49281	1.77691	0.790266	1.07398	0.647988	0.796299	1.20094	1.80246	1.63977	1.58802	2.90968	0.789873	1.02162	0.699678	0.97376	0.734223	1.44061	1.52753	0.228237	1.57181	0.145484	1.8394	1.52533	1.35014	0.131611	1.13558	1.76921	1.27425	0.792841	1.4276	1.24508	0.0993263	1.17454	1.72554	4.26455	0.220886
14	0.819267	0.855528	0.254862	1.47405	0.979469	0.644532	0.518716	1.17533	1.01509	1.06777	0.855011	0.195425	0.47409	1.53606	0.925858	1.35141	0.328334	0.726614	0.445331	1.40011	1.26289	1.49746	1.22618	2.40989	0.964051	1.22096	0.164758	1.67228	0.787183	0.665599	1.22079	0.203526	1.0595	0.0972451	0.830481	0.718816	0.992678	0.197824	1.73036	1.50912	0.751888	0.718486	0.921773	1.05324	0.146592	0.673573	0.317314	4.09388	0.480614
15	0.813557	1.44758	0.134267	1.11455	0.821352	1.11378	1.10432	0.605518	0.566697	0.86141	1.07341	0.856844	1.14873	2.14282	1.67394	0.818516	0.491973	1.01187	1.19784	1.34067	1.65544	1.64304	0.547571	2.76223	0.83482	0.163931	0.431129	1.15412	0.692869	0.735025	1.01169	0.312646	1.32098	0.136573	0.871444	1.19179	0.775144	0.0485844	0.688097	1.25971	0.753687	0.440768	1.12803	0.582819	0.244733	1.29321	0.659527	5.18017	0.901214
16	0.809563	1.00779	0.300933	1.25824	0.718269	0.852932	1.43341	0.632988	0.568446	1.52496	0.864783	0.588114	0.946681	1.01654	0.932862	0.732307	1.19877	1.04606	0.752245	0.827089	0.832907	0.848099	0.917453	2.49967	1.18545	1.29045	0.274174	1.03707	0.481745	0.818003	1.18071	0.446201	1.13227	0.112158	0.833287	1.45922	1.25263	0.159364	0.353034	0.880382	1.05781	0.995776	0.901716	0.730499	0.249038	0.384489	1.04218	6.5536	0.685079
17	0.856242	0.981233	0.32123	1.36447	0.760066	1.02706	0.959082	0.815338	0.493866	0.453708	0.982617	0.712407	0.476944	1.14506	1.15238	0.89159	1.2132	0.860949	0.561522	0.734541	0.63565	1.1086	1.36623	3.03216	0.725044	0.660965	0.71492	1.20793	0.815477	0.705033	1.43846	0.174649	1.02224	0.236921	0.640256	0.80039	1.05027	0.10225	1.02541	1.16314	0.857407	1.61707	0.999428	1.84525	0.200559	0.515698	0.886255	7.81427	0.915301
18	0.815674	1.21152	0.040441	0.981725	1.13599	0.51638	1.18474	0.908544	0.434397	0.7986	0.924743	0.396952	0.395538	1.34931	1.22775	0.984158	1.28986	0.442434	0.865375	1.16101	0.951467	1.64101	0.588832	2.63309	0.760334	0.521959	0.719456	0.706417	0.681986	0.792343	0.850139	0.357072	1.43279	0.237374	1.31923	1.24944	1.43768	0.117876	1.73147	0.869637	1.04489	1.37472	0.726778	1.35471	0.101002	0.622509	0.938523	7.73029	0.619064
19	0.801281	0.504104	0.233608	1.28901	0.596556	1.12217	1.40522	0.820041	0.74748	0.959672	1.51363	0.0664512	1.041	0.904592	0.948972	0.765977	0.618869	0.784252	1.75936	0.723647	0.554699	0.86282	0.857766	2.30834	1.10038	0.725218	0.741956	0.964292	0.481014	0.814893	1.48085	0.272385	1.37659	0.115326	0.0785591	0.60786	1.27516	0.0925453	1.28961	0.996866	0.811764	1.18883	0.847229	1.63661	0.176927	0.50263	0.762473	9.2815	0.810776
20	0.786149	0.764236	0.235025	1.19698	0.789851	0.777844	1.29757	0.791395	0.489738	0.622568	1.02588	0.366526	1.17841	1.36593	1.6787	0.961329	0.990872	0.595751	0.875889	1.08979	0.92829	1.15273	0.625683	2.70908	0.917755	1.22096	1.03591	0.746757	0.831436	0.742579	1.07692	0.165764	1.19557	0.327776	0.896134	1.183	1.0008	0.20131	0.787041	1.41904	1.11867	0.374057	0.80808	0.842921	0.388956	0.707112	0.717798	10.06	0.904381
21	0.803187	0.582938	0.225642	1.18347	0.570448	0.539716	1.00606	1.18944	0.0828356	0.890407	1.08546	1.05662	0.905015	1.1626	0.576052	0.585741	0.725223	0.569362	0.683968	0.741343	0.588761	1.46514	1.06927	2.3175	0.952193	1.8452	0.360363	1.01413	0.782107	0.916532	0.876606	0.331805	0.921077	0.151551	0.608272	0.532073	1.02701	0.0993199	1.28961	1.09723	1.02051	1.51133	0.554094	1.69255	0	0.415157	0.850586	9.4288	0.885793
22	0.771012	1.64468	0.259343	1.07028	0.886315	1.12156	1.27981	0.654686	0.527657	0.972378	0.609285	1.17706	0.730219	0.94419	0.917172	0.68373	0.884988	0.92638	0.60704	0.903769	0.412249	0.895108	0.32127	2.55211	0.600641	0.67802	0.603871	1.57259	0.963482	0.536079	0	0.333193	0.521766	0.191332	0.74575	0.613647	1.12227	0.123179	1.4043	1.49451	0.652585	0.72029	0.960386	1.58124	0.182156	0.705979	0.76106	10.8879	0.817527
23	0.813847	1.00904	0.304763	1.25058	0.335969	1.28652	1.06355	0.95365	0.61567	1.14759	0.583479	0.58895	1.09315	0.483719	1.33506	1.08986	1.24361	1.04551	1.2009	0.845232	0.23538	0.294422	0.80837	2.30073	0.990963	0.929815	1.15821	1.10191	0.618136	0.629609	1.05188	0.418435	1.05241	0.123913	0.651479	0.879739	0.952402	0.0432562	1.13896	1.33938	1.23237	1.64527	1.23346	0.784185	0.286278	0.780384	0.805558	10.6356	1.07492
24	0.788159	1.31566	0.34551	1.21647	0.51811	0.957133	1.20146	1.31792	0.592932	0.219784	0.572189	0.503692	1.05299	1.54711	0.918573	1.15668	1.07398	0.690503	0.624076	1.13606	0.996437	1.16336	0.435548	2.38302	0.755932	1.21309	0.707843	0.911283	0.754535	0.567292	1.15028	0.325419	1.18255	0	0.967399	1.30798	0.676907	0.0972059	1.5707	0.808381	0.906813	0.811217	0.914909	0.377002	0.259757	0.490166	0.510846	10.0911	1.12852
25	0.802505	1.03229	0.246897	1.17526	0.601336	0.753276	0.913658	0.676277	0.864667	0.385877	0.443824	0.804101	0.898808	2.30103	1.33436	0.566665	0.70691	0.596754	0.550209	1.58294	1.67862	1.61523	1.03389	2.06599	0.810181	0.441966	0.669013	0.504683	0.170501	1.01195	0.623684	0.415381	1.1441	0.10189	0.796252	0.78659	1.20574	0	1.28512	1.29266	0.73651	0.792841	1.20944	0.893812	0.091208	0.11021	0.533095	10.745	0.763014
26	0.811902	1.32561	0.334825	1.10244	0.765459	1.28206	0.816431	0.829874	0.732858	0.937028	0.914592	0.856009	0.696259	1.35337	1.07197	0.909312	0.277623	0.754005	0.522259	1.23995	0.886644	0.994918	1.47972	2.1704	0.862654	0.540307	0.633448	1.0323	0.44329	0.423442	0.642464	0.513118	1.13345	0.178543	0.585826	1.07438	0.933214	0.157918	1.25027	0.547438	1.16873	1.62424	1.41848	1.2859	0.208909	0.298753	0.808384	11.6274	1.00791
27	0.770457	0.858844	0.393074	1.54715	0.499724	1.14936	1.18267	1.4029	0.532905	1.2685	0.876832	0.719261	0.495636	0.650698	0.690225	0.570313	0.740131	0.569902	0.754508	0.832075	0.745264	1.07179	1.81354	2.14269	0.675198	1.10554	0.941553	1.36059	0.726962	0.533524	1.26318	0.38817	0.735915	0.20173	1.5392	1.33903	0.850486	0.205686	0.79378	0.801437	1.25315	1.31513	1.2931	0.957026	0.406839	0.746316	0.65988	10.9482	0.972397
28	0.846536	0.599129	0.398474	0.873263	0.661273	0.851623	1.46056	0.804008	0.866416	0.450224	0.982237	0.681564	0.918428	1.27947	1.06819	0.436987	0.867497	0.808712	0.866439	1.3248	1.11674	0.8252	2.06336	2.15256	0.70076	0.251794	0.429133	0.779961	1.39807	0.741024	0.599193	0.688877	0.998573	0.691399	1.06223	0.528957	1.36748	0.677623	1.52349	1.17808	0.574222	1.45444	1.06443	1.8447	0.25499	0.511166	0.80132	10.0505	0.694081
29	0.822337	0.964653	0.261488	1.12054	0.366611	0.90923	0.922536	1.11911	0.464691	1.29391	0.702642	0.678137	1.0166	1.35995	1.03527	0.732515	0.917739	0.723219	0.777932	1.32071	1.17032	0.964232	1.15767	2.43569	0.580831	0.658334	0.643246	0.340957	1.38863	0.12019	0.625112	0.577257	1.52152	0.72588	0.729477	0.789261	0.995988	0.911013	1.23003	1.01062	0.558844	0.427331	0.689024	0.706993	0.217027	0.939996	0.878133	9.96381	0.867206
30	0.817477	0.81278	0.194086	1.39928	0.628302	1.57325	1.494	0.896358	0.431459	1.55611	0.970947	1.15909	0.98642	0.831424	1.32484	0.958201	0.560175	0.774993	0.485659	0.958213	0.648476	0.851763	1.19893	2.67435	0.528783	0.533753	0.811089	0.651807	0.892379	0.424997	0.662671	0.428431	1.17959	0.571937	1.16941	1.25078	1.31246	0.498899	1.86754	1.01259	0.933316	0.833153	1.33579	1.3273	0.299164	0.472566	0.628272	9.37022	0.564884
31	0.702278	0.970449	0.276193	0.852518	1.12141	1.05679	0.86401	0.928959	0.310774	1.08263	0.886983	0.462066	0.831244	0.679152	0.63545	0.686857	0.565575	0.218748	0.588673	0.214594	0.247314	0.731966	1.01027	2.63012	0.633304	0.660965	0.437117	0.869342	0.782107	0.428774	0.88001	0.426487	1.03762	0.386995	1.14696	0.771566	1.02072	0.524971	0.955686	0.673094	0.940677	1.18124	0.219128	1.28479	0.191719	0.262419	0.364638	8.75563	0.479947
32	0.809002	0.803669	0.508231	0.904034	0.83986	0.538406	0.650335	0.578047	0.618609	1.26071	1.10112	0.84999	0.535375	1.16657	1.33268	0.566665	0.240293	1.028	0.92194	0.852035	1.03068	0.552859	1.26156	2.53392	1.32881	0.264903	0.84121	0.985628	0.607253	1.0445	0.877155	0.364847	1.39552	0.306464	0.653724	0.702345	0.977505	0.646074	1.33683	1.09612	1.29552	1.33664	1.23304	1.23222	0.32661	0.913859	0.987789	9.01162	0.119278
33	0.883695	1.51231	0.339765	1.03616	0.839125	1.04254	1.98764	1.11633	1.12703	1.34688	0.356634	1.29793	1.24926	1.6818	1.34711	0.791621	0.738253	0.446369	0.638317	1.28896	1.1417	1.86588	0.966849	2.50728	1.16564	0.692445	0.951533	0.526054	0.729139	0.461321	1.27153	0.497846	0.983192	0.320352	0.888278	1.31199	1.56212	0.531635	0.463231	0.667001	1.21912	1.14358	0.597211	1.42409	0.318983	0.695177	0.793374	8.8027	0.91205
34	0.831141	1.51563	0.276308	1.0473	0.413556	1.19141	0.560003	0.504509	0.884466	1.0106	0.814689	1.04759	1.41977	1.03659	0.694708	0.936519	0.368129	0.464425	0.561123	1.29758	0.700473	1.35477	0.703795	2.60836	0.392025	0.828821	0.76246	1.61137	0.810402	1.21667	1.19784	0.932108	1.15889	0.669182	1.30801	1.05836	1.04141	0.704066	0.691477	0.897219	1.26313	0.60116	1.02721	0.534182	0.273855	0.267556	0.803086	8.1021	0.597892
35	0.820206	1.35921	0.406171	1.04243	0.483177	0.96106	1.26731	0.592157	0.56033	1.18929	0.671808	0.411078	0.871483	0.693127	1.2468	1.17096	0.270579	0.600689	0.16477	0.388822	0.259961	0.928673	1.02722	2.98924	0.823814	1.2616	0.584093	0.969827	0.557193	0.731582	0.998949	0.5295	1.01809	0.35076	1.51563	0.460291	1.56951	0.59634	1.94624	0.634048	0.811927	1.50102	0.764962	1.49007	0.313493	0.748582	0.676302	9.1938	1.01983
36	0.750532	0.97708	0.534081	1.27272	1.03034	0.722855	1.00244	0.46325	0.736985	1.15405	0.432249	0.723106	0.82361	1.31459	1.16233	0.759931	1.25053	0.127931	0.751447	1.20185	0.511134	1.53672	0.85855	2.10535	0.611221	1.14357	0.716553	0.980094	0.943893	0.399337	0.951176	0.356239	1.26537	0.386478	1.12227	0.967546	0.796938	0.429793	1.08499	0.367797	1.25642	0.736434	1.09038	0.650512	0.455318	0.93146	0.742343	8.16847	0.235639
37	0.821675	0.579622	0.468441	1.02238	0.593001	0.906688	1.51805	1.22718	0.450699	1.11234	0.600177	1.13678	0.378772	2.15652	0.995342	1.20859	0.370124	0.654392	0.995008	1.61697	1.95491	1.31754	1.13336	1.99952	1.25163	0.481294	0.40119	1.34792	0.870613	0.481315	0.633897	0.356517	1.12754	0.315633	0.0572359	0.921807	1.38079	0.485028	0.966938	0.670801	0.853644	0.856466	1.12942	1.35582	0.413051	0.648645	0.32526	7.82071	0.853703
38	0.834647	0.896185	0.555221	1.12513	0.595698	1.29368	0.551643	0.857772	0.852983	1.29954	0.691447	0.634421	0.80927	1.48473	0.988898	1.01699	0.469552	1.07584	0.848738	1.69093	0.945846	1.09711	0.382427	2.69659	1.24282	1.45962	1.04571	0.96746	0.965658	0.579511	0.827625	0.312091	1.51561	0.393644	0.694125	0.690882	0.97677	0.46379	1.11085	0.491554	0.873767	1.18432	1.45527	1.04149	0.63655	0.440765	0.820744	7.71472	0.432769
39	0.853281	1.15963	0.608032	1.55494	0.45045	1.0115	0.547936	0.412158	0.402285	1.03109	1.08726	1.20582	0.728793	0.746975	0.902883	0.775672	0.713367	0.172375	1.38457	0.829812	0.738059	1.37354	0.927058	2.59349	1.48495	0.186226	0.48865	0.0617105	0.817654	1.26888	1.1907	0.329861	0.858962	0.337592	1.53751	0.84958	0.792125	0.445901	0.906224	0.775821	0.903541	1.08803	0.845406	1.2697	0.512637	1.35629	1.23853	7.88775	1.24546
40	0.832474	1.44552	0.606653	1.06471	0.777839	1.08659	1.25059	1.52154	0.555642	0.921556	0.693249	0.675963	1.1406	0.914	1.17186	1.28146	0.643638	0.29205	1.38071	0.801682	0.657086	1.10081	1.00811	2.54569	0.910726	0.363267	1.12736	0.79103	0.450542	0.634608	0.964464	0.201304	0.704562	0.307756	1.18344	1.09742	0.881873	0.393249	1.29075	0.798423	1.14305	1.45179	1.26982	0.832851	0.641808	0.701446	0.877426	7.85491	0.94189
41	0.749785	0.90198	0.618333	0.960562	0.50144	1.47621	0.629993	0.333168	0.292723	1.64587	0.977873	0.306511	1.28279	0.529071	0.353448	0.4889	0.423888	0.928309	0.303587	0.64969	0.430161	1.2018	0.737706	1.78262	0.795624	0.88391	0.33877	0.749123	1.13397	0.552963	0.919547	0.344577	0.523541	0.164793	1.14079	1.14706	1.37009	0.273593	1.63704	0.249741	0.612504	0.660274	0.428173	1.3536	0.572325	0.853656	0.563997	6.96231	0.67391
42	0.869802	0.916916	0.582105	1.36921	0.769504	0.86202	1.16172	0.794495	0.619168	1.1731	1.27085	1.30052	0.873909	1.69176	0.968445	0.815076	0.996859	0.58109	0.872163	0.840693	1.18981	1.4815	0.949893	2.76021	1.032	1.05047	0.924859	0.36546	0.56663	0.816781	0.980718	0.323753	1.25768	0.175385	1.65535	0.67174	1.47498	0.260526	1.09397	0.528308	0.725058	0.68938	0.766357	1.1293	0.50189	0.974063	1.30775	8.08652	0.754679
43	0.877594	1.014	0.828006	1.37171	0.943065	0.809573	1.22077	1.30542	0.935189	1.31368	1.10112	0.513555	0.994554	2.12263	0.947291	0.869908	1.25746	0.811104	0.561788	1.45546	1.50632	1.51503	0.714086	2.29859	1.11444	1.37439	0.750303	0.899415	0.409188	0.572624	1.03816	0.382895	1.43279	0.150776	1.12339	1.16175	1.33095	0.36824	1.00179	0.567354	0.778554	1.26723	0.76582	1.43527	0.728711	0.983128	1.54755	6.85565	0.603643
44	0.874877	0.609913	0.7526	1.32354	1.60225	1.52149	1.08553	0.650731	0.689131	1.74055	1.28033	1.42523	0.745059	0.748848	1.2632	1.18034	1.3988	0.801844	0.800558	0.798958	0.662016	1.11144	1.11494	2.84904	0.607742	0.897019	1.16438	0.796598	0.437483	0.780124	1.02882	0.229903	0.821101	0.0925356	0.756411	1.55103	0.581274	0.362418	0.682471	0.437112	1.03851	0.704621	1.44937	0.524083	0.73108	0.465163	1.75538	7.5146	0.820695
45	0.797523	1.28701	0.725831	1.06192	1.38898	0.730018	0.98313	1.35448	0.52297	1.27557	1.21667	0.685827	1.09701	0.783148	1.06006	0.811636	0.860571	0.780857	1.06249	0.620652	0.490746	1.06728	0.851101	2.05042	0.944666	1.06882	0.969315	0.58143	0.671826	0.257264	0.996642	0.393168	0.934091	0.19075	2.12109	1.28094	1.15884	0.337606	0.460984	0.231397	0.792296	0.129909	0.763139	0.98946	0.869091	0.905324	1.06178	7.38287	0.902798
46	0.840899	0.803669	0.800471	1.37144	1.11491	1.06457	1.3629	0.95365	0.372551	1.20907	1.28394	1.01591	0.616281	1.45673	1.53119	1.20203	1.0113	0.777462	1.00379	0.969094	0.917048	1.39893	1.1562	2.30239	0.717092	0.00786996	0.828872	0.939754	0.946792	0.883097	1.03135	0.4226	0.821101	0.12805	1.1464	1.77573	0.467894	0.254456	1.16707	0.382735	1.41543	0.744458	0.507758	0.96932	0.698867	0.592369	1.49881	6.78386	0.704
47	0.776827	0.769643	0.808054	0.964599	0.514678	1.18563	1.12311	0.875836	0.598809	1.58296	0.292688	0.805857	1.07353	1.13711	0.940007	1.22152	1.51665	0.55231	0.640313	1.04441	0.783899	1.36579	0.844535	2.49575	0.924359	1.17111	1.46341	1.81467	0.150181	1.01006	0.563611	0.485907	1.36357	0.207279	0.951126	0.956863	1.04917	0.333712	1.0996	0.368125	0.366619	1.08803	0.792206	1.73451	0.516913	0.274354	1.33177	6.67449	0.817527
48	0.912721	0.798262	0.88097	1.80807	1.09689	1.21151	0.984682	1.26063	0.0921407	1.17454	1.37843	0.926305	1.29192	0.887145	1.28603	1.08465	1.55539	1.34003	1.31776	1.17553	0.871364	1.36416	1.33752	2.59052	1.0232	0.872116	1.32786	1.32262	0.614514	0.529747	1.15687	0.409272	0.770818	0.219035	1.49318	1.53189	1.14186	0.31837	1.11085	0.435998	1.50296	0.96667	1.17941	1.63495	0.783141	0.600905	1.70647	6.97044	1.33815
49	0.903209	0.694543	0.811807	1.64168	1.1447	0.809573	1.14664	1.0755	0.841299	1.26071	0.62086	0.722688	0.989274	1.05056	1.16681	1.3143	0.927717	0.692972	1.31177	0.799406	0.796547	1.24514	1.19452	2.36292	0.926134	0.752774	0.643972	0.795798	0.430231	0.654047	0.856069	0.449256	1.12576	0.209025	1.25694	0.99893	0.762608	0.377067	1.16594	0.690718	1.24039	0.885145	1.4453	1.06665	0.543435	1.03714	1.44919	5.53707	0.661407
50	0.792947	0.811973	0.673403	1.03101	1.24631	1.31178	1.27774	1.33331	0.931691	0.790813	1.45879	0.345045	0.699612	1.20895	0.54271	1.02242	1.10333	0.319364	0.934717	1.08025	0.819211	0.489068	1.05457	2.45341	0.167575	0.92326	0.778246	1.6327	0.845949	0.723806	0.616216	0.274607	1.12221	0.198756	1.17165	0.610976	0.949091	0.28441	1.12546	0.468559	0.966198	1.00651	0.988058	0.774116	0.740412	0.950798	1.25301	6.53294	0.667492
51	0.760838	0.603252	0.788025	1.36406	0.792915	0.375983	0.966409	0.87466	0.397667	0.794296	1.00188	0.81572	1.44467	0.840193	0.803419	0.845932	0.743183	1.0773	0.859386	0.929623	0.447538	1.6185	0.434077	2.03282	0.638559	1.58815	0.618206	0.871744	0.901085	0.549186	0.950517	0.230459	0.796255	0.227235	1.03922	1.22329	1.15292	0.230881	1.17157	1.02713	1.20963	1.21167	0.95084	1.09461	0.544388	0.612236	0.92422	5.40501	0.558132
52	0.826372	0.588315	0.714419	1.29834	0.387939	1.4082	1.69406	0.893579	0.22451	1.04021	1.66306	0.848319	1.15829	0.814343	0.874304	0.738249	1.21673	0.891735	0.81786	1.24857	0.658313	0.620347	1.25205	2.64118	0.45025	0.809157	0.524577	0.999864	0.432408	0.689371	0.912957	0.428153	1.11156	0.152198	1.40565	1.02731	1.42805	0.253022	0.729686	0.463186	1.18934	1.38906	0.806256	0.968778	0.623404	1.35689	1.56785	5.57906	0.818444
53	0.860912	0.701175	0.691747	1.06512	1.0991	1.1338	1.01235	1.02441	0.818002	1.66636	1.48128	0.519072	0.725439	2.22732	1.10741	0.793081	0.947556	0.926843	0.133493	1.40374	1.62348	1.45291	0.993409	2.44259	1.42935	0.696369	0.994537	0.107584	0.945347	1.09582	0.799181	0.100791	1.31506	0.170407	1.68734	1.03933	1.46793	0.303535	0.784795	0	0.914993	0.944259	0.753593	0.821669	0.748992	0.594636	1.1875	5.26651	0.636401
54	0.766044	0.950523	0.968056	1.21703	0.513207	1.3506	0.994077	0.77611	0.700815	0.774521	0.989163	0.636093	0.88247	1.15332	0.267012	1.35516	1.14453	0.43657	0.840486	0.999948	0.695565	0.604776	0.867371	2.25935	1.26306	0.734403	0.660303	0.514985	0.877874	0.192837	1.03387	0.367623	0.970769	0.191849	1.14921	0.695667	1.08684	0.254036	0.827517	0.402258	1.19131	1.15792	0.100501	1.04092	0.855483	0.846857	0.478179	5.35422	0.714003
55	0.762726	0.85968	0.615078	1.04062	0.9047	0.602482	0.96796	0.55325	0.338199	1.15753	1.42682	0.0407066	0.649813	0.587761	0.800617	1.1424	1.20827	0.688574	0.963065	0.715476	0.375889	0.738509	0.918923	2.16077	0.276072	1.62226	0.339133	1.68728	0.71971	0.715031	1.06352	0.163542	0.731182	0.40804	1.13574	0.760883	0.918072	0.202744	1.56172	0.417588	1.22075	0.838091	0.0868788	0.965983	0.693609	0.36636	1.09444	4.36986	0.64532
56	0.7821	0	0.813683	1.08169	0.868909	0.870415	1.22706	0.505685	0.65303	1.66769	0.996753	0.281185	0.761326	0.672529	4.05001	1.09267	0.621804	0.660719	1.03427	0.28809	0.303526	0	1.63811	2.08645	0.987909	0.238685	0.705666	1.04337	1.06796	0.806451	1.11646	0.359571	0.606361	0.183714	0.607149	1.44898	1.58759	0.186549	1.02765	0.332158	1.03507	1.74783	0.900429	1.48784	0.608843	0.804254	1.00368	5.25229	0.476696
57	0.804217	1.26213	0.724989	1.28177	1.00656	0.805723	1.11837	1.03734	0.838991	1.77723	0.906622	0.782703	0.929915	1.10847	0.994222	1.32284	0.827233	0.546908	0.543687	0.768565	0.72559	0.867727	1.07299	2.63975	0.456002	0.958664	1.42476	0.0806797	0.582588	0.849883	1.00609	0.421489	0.850088	0.220844	0.981427	1.2224	1.1208	0.279601	1.20866	0.781914	0.930698	0.755236	0.971755	1.16119	0.665209	0.914993	1.0307	4.43352	0.955977
58	0.809572	0.818187	0.706262	1.29416	0.654287	0.746807	1.19887	0.966263	0.785329	1.89742	1.1996	0.984564	0.83895	1.80516	0.746122	1.25894	0.380102	0.560643	0.788047	1.13697	1.30206	1.16091	0.772303	2.26767	1.12197	1.67472	0.496633	0.617001	0.664574	0.520749	1.10899	0.436761	1.14469	0.21619	0.943831	0.80295	1.27001	0.304116	1.41667	0.666215	1.03753	1.51807	0.477297	1.34744	0.781725	0.95533	0.703848	4.443	0.500119
59	0.934411	1.29699	0.612627	1.13321	0.71643	1.01859	1.37592	0.975348	0.590064	1.74762	1.40566	1.1835	1.09943	1.41562	0.561062	1.14323	0.639178	0.570365	0.352166	0.803945	0.887001	1.41732	0.848161	2.81955	0.756784	0.858985	1.45815	1.27438	0.811124	0.69748	1.19015	0.439537	1.11984	0.304404	0.579092	0.968437	1.36233	0.220472	0.592532	0.3942	1.5679	1.4043	0.739542	1.12037	0.741596	0.799117	0.991497	4.98038	0.735758
60	0.838889	0.560115	0.565446	1.26033	0.631734	0.912464	1.54727	0.984327	0.845427	0.650848	1.10871	0.735561	0.424291	1.63983	1.04788	0.605756	0.95906	0.63433	0.423504	1.36517	1.27817	0.918008	0.742803	2.00927	0.930962	0.877356	1.45016	1.25854	0.576781	0.101084	1.05013	0.239344	1.10091	0.204241	1.06335	0.950185	1.21239	0.103511	1.46389	0.459714	1.11834	1.17407	1.12985	1.22494	0.543435	0.742313	0.609025	4.18091	0.929721
61	0.889636	0.528181	0.644451	1.18612	0.621928	1.45934	1.29602	0.557953	0.420405	0.860693	1.63621	0.736814	0.835596	0.799134	0.82191	0.889297	0.821716	1.10609	1.21341	0.543985	0.948299	1.17317	1.6286	2.49123	0.871033	0.998013	1.1495	1.01413	0.745106	0.707255	1.09252	0.290989	1.15475	0.151681	1.31362	1.35505	1.31433	0.262344	1.78096	0.635948	1.40954	1.25512	0.586378	1.48505	0.560856	0.583909	0.827101	4.53916	0.664574
62	0.838854	0.477129	0.538294	1.53684	0.949316	1.07558	0.503546	1.07197	0.795264	0.769603	1.69465	0.649383	0.87769	0.897512	1.57097	0.917651	1.06952	1.14274	1.075	0.337101	0.775289	1.02109	1.2056	2.14935	1.37156	0.225576	1.08653	1.55439	0	0.328912	1.03563	0.539218	0.672025	0.276249	1.2345	1.16698	1.36086	0.190765	0.980417	0.527915	0.806038	1.19377	1.03858	1.03756	0.678817	0.692911	1.0895	4.40135	1.34615
63	0.818681	1.13559	0.825478	1.47711	0.489428	1.13642	0.965892	0.762749	0.680386	1.45293	0.984799	0.26104	1.03044	1.84348	1.1098	0.635778	1.31216	1.0094	1.67379	1.03579	1.05211	1.70722	0.887952	2.40906	0.654038	0.93113	0.943005	1.03627	0.344624	0.782346	1.00488	0.438704	1.4807	0.245638	1.85287	0.994144	1.08463	0.200507	0.641994	0.255899	1.32087	0.418357	0.514086	1.49286	0.668763	1.20468	0.606023	4.98377	0.698582
64	0.812232	0.580459	0.8115	1.29012	0.583931	0.962986	1.47263	0.793319	0.595871	1.22464	0.890589	1.19295	1.28999	1.31784	1.20842	1.45857	0.671577	0.591352	0.958806	1.26264	1.18859	0.986314	0.777497	2.22558	1.1317	0.562602	1.12355	0.931853	0.256108	0.669932	0.819937	0.336248	1.04176	0.290322	0.350149	1.05524	1.3361	0.299641	0.915209	0.738609	1.27769	0.625328	0.863103	1.51973	0.687397	0.776984	1.14795	3.55785	0.483448
65	0.724955	0.662997	0.738278	1.00233	0.849175	0.318993	0.586637	0.524176	0.453637	0.848705	0.619057	0.0964587	0.668006	0.642979	0.887193	0.889922	0.412854	0.804313	0.339788	0.653782	0.493913	0.859941	0.49151	1.74101	0.550795	1.27342	1.04843	0.722219	0.693592	0.0588731	0.655203	0.484241	1.03288	0.233301	0.732283	0.775907	0.819466	0.321448	0.855628	0.386928	0.628209	0.872135	0.565463	0.81719	0.671392	0.525972	0	3.19756	0
66	0.87077	0.616963	0.61301	1.6215	0.875161	1.0115	1.40471	0.925752	0.942745	0.322247	1.35443	0.68708	1.31439	1.92798	0.927118	0.961329	0.73121	1.1574	1.075	1.30937	1.37195	1.60051	0.990371	2.45722	0.484688	0.638671	0.45127	1.49981	0.591295	0.702478	0.933494	0.468692	1.64812	0.172088	1.88037	1.0154	1.53738	0.102522	1.10972	0.568533	1.48954	1.10508	1.15903	0.762391	0.945738	0.760517	1.03935	4.76333	0.675494
67	0.807385	1.11733	0.570578	1.07515	0.300913	1.25033	0.944946	0.66484	0.148111	1.25364	0.978537	0.599649	0.490784	1.0143	1.03289	1.46649	1.00883	1.02939	0.00678777	0.84614	0.688873	1.03947	0.997035	2.37053	0.767364	1.49242	0.728529	0.731721	0.436761	0.674375	0.601719	0.402886	0.782649	0.170213	1.33494	1.49906	1.36972	0.29969	1.12322	0.686132	1.04227	1.04862	0.790811	1.41961	0.926641	0.797455	0.629508	4.08745	0.749261
68	0.797477	1.12895	0.567974	1.10564	0.650119	0.931256	1.3117	0.833081	0.0688431	0.924323	1.58706	0.536207	1.08887	0.405664	1.04648	1.23893	0.807864	0.698296	0.691155	0.459134	0.351129	0.999792	0.722221	1.59938	0.508475	0.980958	1.43782	0.671611	0.581866	1.03861	0.680792	0.364847	1.17368	0.261327	0.753606	1.09653	1.52555	0.248992	1.36607	0.840156	0.407354	0.988606	1.63032	1.27752	0.61387	0.881454	1.05948	3.76136	0.186878
69	0.781178	0.777948	0.784808	1.03505	1.00031	1.29561	1.11113	0.928531	0.637289	0.608428	1.03964	1.01892	1.2143	1.06084	1.19105	1.11352	0.0204255	0.881473	0.533972	0.579365	0.830966	0.397895	0.852572	1.92354	0.2258	0.839321	0.236069	0.599598	0.712458	0.420887	1.2857	0.40011	0.844172	0.276185	0.568431	1.35773	1.19761	0.256953	0.717321	0.989594	0.752542	1.14852	0.884447	0.878721	0.698145	0.945057	0.367463	3.1698	0.72934
70	0.91242	1.2281	0.65326	1.47878	0.793038	0.808957	0.544833	0.647204	0.931131	0.804953	0.920379	0.946031	0.795358	2.51871	0.870942	1.6116	0.985355	0.478082	1.03959	1.38332	1.6976	1.54735	0.752407	2.35543	0.954394	0.851115	0.679174	1.61137	0.61669	0.837664	1.12415	0.509786	1.36594	0.191914	1.82313	1.03577	1.44653	0.226715	1.35033	0.378083	1.40382	1.52927	0.615874	1.08177	0.65374	0.923528	0.527091	2.96663	0.593141
71	0.860039	0.580847	0.779408	1.37784	0.676717	1.30531	1.34247	0.722239	0.274043	0.539265	1.09599	0.862027	0.934695	1.29473	1.05292	0.989891	0.975964	0.459486	0.637252	1.04214	0.95778	1.07709	0.766423	2.3647	1.33279	0.781623	0.601331	0.401066	0.601455	0.421554	0.923281	0.307648	1.02815	0.198627	1.40733	0.896989	1.26557	0.277389	1.30087	0.579998	0.730129	0.397798	1.1749	0.805437	0.761415	0.639505	0.909034	3.09699	0.411931
72	0.930061	1.21317	0.666663	1.82881	0.950419	0.440675	1.64286	1.02281	0.539901	0.804953	1.06478	0.70129	0.756118	0.89395	0.917312	0.841345	0.654086	0.752539	1.00259	0.78263	0.669377	1.3564	0.961654	1.85041	0.466156	0.754089	0.990364	1.26487	1.05997	1.01228	1.44329	0.360959	1.18788	0.301625	1.28332	0.67085	1.40295	0.131487	1.24914	0.941703	1.22681	1.01548	1.38309	1.67857	0.621989	0.557773	1.26608	3.8538	0.865289
73	0.9055	0.643102	0.562918	1.30795	1.50579	1.12672	1.71811	1.0956	0.994098	0.591521	1.28176	0.830264	1.06255	0.773831	1.42038	0.93016	0.411914	1.0216	0.870698	0.48137	0.584902	1.55553	1.09877	2.32701	1.05892	0.704239	0.500807	1.01967	0.59637	1.21878	1.0174	0.368179	0.708111	0.151099	1.02912	1.00561	1.5178	0.238472	0.952306	0.812967	1.53519	2.02379	0.816339	0.977736	0.653248	0.923528	0.838402	3.36416	0.955393
74	0.879793	0.875453	0.719474	1.50802	1.23393	0.961676	1.40203	1.16358	0.938687	0.841635	1.23157	0.893288	0.686199	1.33072	0.911428	1.09215	1.12516	0.564501	1.28648	0.717292	1.07618	1.37724	0.586578	2.10167	0.89837	0.916705	0.875142	0.408167	0.739299	0.7889	0.870017	0.452588	1.4742	0.235887	1.25863	1.6601	1.35973	0.271343	0.969184	0.55471	1.17642	0.418357	1.50847	0.769095	0.78577	0.81279	1.29875	2.86606	0.863038
75	0.797038	0.417383	0.625265	1.02586	0.742293	0.808957	1.13509	1.01778	0.35394	1.05435	1.07199	0.633501	1.09558	2.36191	0.68112	1.04931	1.17787	0.882939	0.881213	1.99853	1.86042	1.36906	0.697131	1.74743	0.886015	0.570472	0.28996	0.37893	0.590572	0.541077	1.11668	0.392613	1.77471	0.250671	0.865833	0.443375	1.57466	0.174793	0.872487	1.07195	1.03	1.25156	0.594101	0.722654	0.804145	0.72645	0.975252	3.31811	0.409764
76	0.841217	1.20032	0.706453	1.27759	0.398603	0.6892	1.21611	1.69598	0.380736	0.390796	1.0255	0.972612	1.48149	1.39735	0.846426	1.0319	1.22811	0.596754	1.02642	0.979081	0.855571	0.841556	0.588048	2.14757	0.818559	1.81765	0.805827	0.753857	0.519469	0.824557	1.22848	0.460917	0.940599	0.396552	1.36356	0.815414	1.26483	0.364964	1.13896	0.695369	1.07074	1.55791	0.549481	1.21376	0.712474	1.06607	0.601785	3.44442	0.22572
77	0.765885	0.932689	0.606844	0.831494	0.756879	0.93449	1.22292	0.579544	0.583627	0.901063	0.860798	0.463403	0.520036	1.0121	0.82191	0.902431	0.830168	0.68271	0.482731	0.501329	0.810065	1.07055	0.535712	2.40133	0.368238	1.02031	0.487924	0.768093	0.827083	0.608059	1.05386	0.401498	1.14114	0.437229	0.714326	0.819866	1.20426	0.364049	1.8338	1.11944	1.10918	0.662031	0.847658	0.889904	0.596911	0.291955	0.44763	3.46067	0.600476
78	0.810578	1.06464	0.691364	1.28219	0.63394	1.02637	1.69673	0.925004	0.467	0.267839	0.44278	0.297902	0.687626	2.03946	0.742059	1.05609	0.800821	0.693435	1.112	1.36381	1.82582	1.20016	0.48857	1.87585	0.699908	0.768492	0.75865	1.26724	0.498426	0.44688	0.987527	0.364569	1.30205	0.33701	0.286741	0.678418	1.21312	0.242403	1.31435	0.951661	0.856425	1.35592	1.04995	0.738315	0.586395	0.583909	0.270168	2.68828	0.384758
79	0.854819	1.4036	0.642115	1.10063	0.63063	0.877577	0.779885	0.824851	0.683324	0.863562	0.775031	0.627567	1.05634	1.80772	0.776801	1.45117	0.579544	0.706166	0.578026	1.23723	1.28131	1.0031	0.463578	2.20025	0.934513	0.959979	1.02684	0.816368	0.427332	0.799564	0.971273	0.374009	0.928767	0.230143	1.07065	1.18523	1.0222	0.113759	1.11421	1.00682	1.29732	1.50283	0.575009	0.896065	0.853808	0.42543	0.787017	2.27415	0.537961
80	0.912225	0.831869	0.819466	1.41669	0.886682	1.28398	0.548453	1.30969	0.890903	0.93211	0.885181	0.594968	1.07211	1.81877	1.20674	1.79788	0.674042	0.762261	0.807612	1.27171	1.85444	1.02842	0.744273	2.60122	0.659293	0.48524	1.22988	1.44127	0.738576	1.19257	1.20827	0.518948	1.94213	0.246996	1.83604	1.3328	1.09607	0.221164	0.929821	0.750925	1.82426	1.51494	1.41216	0.888791	0.781725	1.02686	0.629155	2.61751	0.670659
81	0.878594	0.690391	0.664787	1.18612	1.27548	0.429662	1.42919	0.559128	0.865786	1.28684	0.898273	1.1295	0.898309	0.865907	0.869121	1.64965	1.14406	1.17399	1.37286	0.904663	0.902102	0.316111	1.05457	2.26446	1.0871	1.23275	0.720726	0.643906	0.393953	0.794232	1.14062	0.418991	1.23698	0.133729	1.03754	1.58954	1.17067	0.155396	1.09061	1.03631	0.987466	0.383458	0.794029	1.46268	0.71389	0.911593	1.05718	3.66621	0.998654
82	0.866043	1.18786	0.711317	0.842354	0.65061	1.12602	1.64553	1.33609	0	1.62179	0.273429	0.59455	1.1894	1.4259	0.938746	1.35776	0.24628	0.509795	0.986756	1.32933	1.09568	1.01412	1.55931	2.45829	1.0739	0.549493	0.568851	1.13199	0.689239	0.654047	1.07857	0.530333	1.30737	0.325772	0.564503	1.09787	1.18949	0.218593	0.872487	1.08918	1.17429	1.54494	0.767215	1.70376	0.799609	0.374895	0.16369	3.96148	1.17661
83	0.789315	0.954676	0.711508	0.508615	0.333394	0	0.868665	0.650731	0.644285	0.660069	0.360998	0.826419	0.456824	1.32423	0.648338	1.42167	0.234306	0.768666	0.496572	1.01355	1.05492	0.913919	0.97714	2.16517	1.1334	1.10686	0.696412	0.189865	0.744374	0.183729	0.821365	0.39289	1.34819	0.23537	1.24179	0.48956	1.24304	0.2764	1.22103	1.14133	0.628373	1.34201	0.708116	1.44756	0.511424	0.415761	0.411078	2.47191	1.47085
84	0.850231	1.41523	0.682939	0.791256	0.371637	1.07235	0.958565	1.64372	0.472247	0.621851	0.672187	0.475774	1.1401	1.00635	0.428396	1.12072	0.722288	0.494208	1.2005	0.847956	0.661481	1.15806	1.1363	2.33664	0.569754	1.01112	0.624194	0.38603	0.568075	0.757575	0.985221	0.462583	0.996798	0.414633	1.28388	0.838896	1.11194	0.208728	1.15695	1.20913	0.961618	1.196	0.787165	0.797051	0.642501	0.754852	0.678421	2.43059	2.14634
85	0.851698	0.818187	0.732878	1.19308	0.578415	1.09499	0.546902	1.0398	0.450139	0.125825	0.763741	0.904405	0.717805	2.15908	1.15897	1.41604	1.04217	0.527387	0.689292	1.68594	1.2527	1.57434	0.572563	2.06421	0.792074	0.754089	0.335504	0.56166	0.693592	0.908423	0.682	0.564485	1.39433	0.399129	0.685147	1.34304	1.4827	0.288008	0.590286	0.788465	0.91303	1.07236	1.30029	0.667856	0.721315	0.618506	1.09586	2.84371	1.81485
86	0.821595	0.737291	0.880051	0.960701	0.168046	0.581149	1.48719	0.499378	0.571384	0.56816	0.609285	0.568388	1.03765	1.08189	0.490877	1.76588	0.593983	0.326694	0.716044	1.00403	0.805158	0.902502	0.589518	2.88994	0.909802	0.932445	0.819436	0.925519	0.802418	0.592064	1.01114	0.282937	1.11452	0.213282	1.32204	1.13682	1.53628	0.300679	1.36945	1.08957	1.00203	1.00385	0.441795	1.39108	0.936898	0.953592	0.661822	2.6998	0.715253
87	0.689368	0.602863	0.907279	0.91378	0.8694	0.711226	1.04838	1.08106	0.294472	0.559758	0.48424	0.548661	0.797712	0.450652	0.924737	1.65934	0.961995	0.703234	0.248486	0.869284	0.789521	0.979346	0.991155	1.72852	0.780571	1.2839	0.781513	0.957157	0.329388	0	0.990053	0.299041	0.912203	0.225554	0.817575	0.73651	1.05027	0.277463	0.523945	0.835177	0.547065	0.765967	1.02174	1.17796	0.465343	0.834318	0.519145	2.28804	1.12752
88	0.753112	1.21526	0.852133	1.0182	0.670466	0.631594	1.49245	1.10383	0.385983	1.01695	1.23555	0.704717	0.27632	0.427724	0.756348	1.08871	0.513338	0.17577	0.703932	0.464134	0.163887	0.964232	1.23363	2.30715	0.727672	0.317362	0.750303	0.817134	0.589841	0.582955	0.952494	0.314035	0.782649	0.269979	0.714326	0.286458	0.651803	0.297453	0.858988	0.42676	1.1774	0.640094	0.66725	1.2792	0.760693	0.933197	0.85712	2.8664	1.32373
89	0.826336	0.871301	0.922177	0.762574	1.03646	0.471096	1.47047	0.60509	0.418026	1.05722	0.562417	1.22036	1.17748	0.641974	1.08528	1.48567	0.385502	0.407789	0.585213	0.64969	0.3729	0.754048	1.42739	2.4565	1.03641	0.758013	0.839396	1.21347	0.520923	0.64405	1.46097	0.507287	0.777325	0.305882	1.30071	1.05702	1.40368	0.240969	1.21653	1.03172	1.00464	1.5006	0.180944	2.04661	0.856928	0.662846	0.351571	2.39301	1.09226
90	0.822946	1.08746	0.82724	0.839151	0.34222	0.427121	0.83479	0.359142	0.450699	0.758229	0.961839	0.60224	0.437204	2.73908	0.287045	0.942148	0.637769	0.472218	0.908364	0.930083	1.79559	1.90802	1.06045	2.45436	1.2424	0.878671	0.848105	1.31312	0.319228	0.564182	0.581841	0.247118	1.05063	0.276831	1.23169	1.24065	1.5887	0.248992	1.56957	0.812967	1.1064	1.411	0.435037	1.43301	0.782188	0.776984	0.487538	2.74382	0.906632
91	0.849622	0.804505	0.841831	0.814368	1.00484	0.861327	1.27878	0.688783	1.09379	1.36953	1.17635	0.804603	1.22343	1.39146	0.764473	1.51684	0	0.795517	1.07234	1.67097	1.04263	1.21737	1.31027	2.73155	0.588286	0.746197	0.834859	0.734888	0.771224	0.84744	0.709016	0.218797	1.02638	0.236533	1.40565	1.20648	0.822041	0.209506	0.87024	0.989201	1.43817	0.3346	1.04169	0.932408	0.580444	0.721313	0.65264	3.47184	1.45168
92	0.820611	1.60566	0.905786	0.698249	0.850156	0.812192	1.24068	0.926928	0.507858	1.18796	0.824461	0.386169	0.761326	1.16018	0.701153	0.404984	0.517798	0.250538	1.53271	0.648335	0.5315	1.24269	1.30733	1.85397	0.848524	1.25505	0.51242	1.29178	0.828537	1.01639	1.36257	0.352352	0.591571	0.345146	1.6475	1.24377	1.12598	0.230819	1.40092	1.04246	1.1666	0.778502	1.34394	0.582277	0.796026	0.522497	0.369759	2.85251	0.662991
93	0.831581	1.22189	0.893071	0.764384	0.689832	0.759745	1.57546	0.785088	0.488618	1.60202	0.705962	1.12474	1.45231	2.32277	1.20043	1.11613	0.946147	0.506863	1.06062	1.5099	1.2137	1.22061	0.577757	2.14269	0.820761	0.0576982	0.848468	1.28625	0.758888	0.447769	1.29141	0.293765	1.48839	0.220909	1.99596	0.940503	1.37414	0.279342	1.05014	0.732909	0.961127	0.0618205	0.345906	1.32116	0.760693	0.175475	0.485772	2.97035	0.65849
94	0.81789	0.593722	0.860098	0.853771	0.357051	1.03222	1.78025	0.722666	0.499113	0.604227	0.464601	0.599649	0.929915	1.45527	0.642455	1.20609	0.775465	0.216356	0.500033	1.13787	0.895789	1.62544	1.40308	1.64052	0.936288	1.16455	0.497178	0.557692	0.472308	0.751021	1.08461	0.405385	1.22692	0.306334	1.10095	1.44898	1.18802	0.257658	0.864614	0.643613	0.714097	1.30127	1.01895	1.66739	0.625311	0.457232	1.05118	2.905	0.894462
95	0.855886	1.38078	0.814028	0.860454	0	1.22961	1.20405	0.679056	0.341067	1.38858	0.222861	0.904405	1.19425	2.057	0.725388	1.12468	0.245224	0.0409718	0.773673	1.01855	1.91487	1.45902	1.02134	1.94435	1.08973	0.521959	0.458891	1.46737	0.758888	0.67493	1.33578	0.517283	1.80134	0.149547	0.94327	1.28049	1.47608	0.327506	1.01077	0.485789	1.04227	1.75277	0.757669	1.95935	0.673559	0.403298	0.635688	2.67237	1.02658
96	0.778473	1.36543	0.729316	0.368129	0.642888	0.628359	0.568364	0.319059	0.426212	1.06777	0.336995	0.96442	0.263835	1.41147	0.581095	0.916192	0.848128	0.147915	0.193917	1.30937	1.30081	0.996128	0.358905	1.97538	0.749754	0.42228	0.365081	1.47214	0.823461	0.105194	0.721756	0.545882	0.950064	0.333012	0.804108	0.867275	1.37748	0.184312	0.948946	0.757018	0.809146	1.34248	0.839077	0.851308	0.772885	0.402693	0.508727	2.49561	0.866872
97	0.807317	0.897021	0.692016	0.923108	0.775755	0.395391	0.788246	1.31995	0.640787	0.78446	0.579115	0.485219	0.454398	1.62658	1.08332	1.20463	0.427762	0.915115	0.806947	1.31617	1.02347	1.38094	1.19452	2.24258	0.590985	1.32848	0.57248	0.884378	0.593471	0.17773	0.636753	0.457863	1.17427	0.244539	0.488188	0.877068	1.11859	0.370119	0.312558	1.1463	0.788533	1.18703	0.954916	0.981073	0.6683	0.403826	0.494954	2.86978	0.00158371
98	0.889978	1.17003	0.840146	0.590065	0.739474	1.29754	1.14509	0.920301	1.16781	0.825445	0.591449	0.369034	1.24255	2.53236	0.922776	1.00928	0.674042	0.968895	0.565249	1.89464	1.73711	1.69581	0.815034	1.89928	0.525233	0.619007	0.585	0.863043	0.761787	1.40462	0.876057	0.604746	1.5795	0.296583	1.22552	1.29607	1.6164	0.333007	0.681358	0.704934	1.5329	1.38099	1.03354	0.732182	0.636058	1.057	0.858885	2.82475	0.979399
99	0.869936	0.94431	0.909271	1.08323	0.283753	1.14351	1.4684	1.08608	0.479873	1.37301	0.384242	0.614695	0.766177	1.47189	0.950934	0.817369	0.993807	0.939112	0.769947	1.29621	1.2274	1.6009	0.700855	2.16671	1.2485	1.41242	1.07673	0.997497	0.816931	0.897759	1.14348	0.347909	1.22929	0.316344	1.30127	1.37409	1.48825	0.217814	1.27276	0.944389	1.00203	1.72813	1.07762	0.322745	0.534825	0.661109	0.630921	3.07397	0.465194
100	0.786213	0.921069	0.636026	0.845974	0.519213	0.717079	0.962702	0.329641	0.812195	0.972378	0.175613	0.664846	0.968655	0.698243	1.03345	1.07673	1.16449	0.70416	0.861914	0.706411	0.897552	0.334104	0.909318	2.18883	1.06154	0.312123	1.14006	1.07344	1.05344	0.827334	1.80779	0.413993	0.699237	0.20534	0.643062	1.67468	0.875957	0.251675	0.401383	0.379263	0.759086	1.39353	0.0909546	1.25738	0.718195	0.789448	0.380177	2.83389	0.823279
101	0.80437	0.855946	0.715453	0.673048	0.58626	1.2283	1.23439	1.0103	0.538152	0.682714	0.409669	0.589786	0.70532	1.94474	0.613176	0.67883	0.601379	0.727154	0.333799	1.61471	1.37284	1.41035	1.05672	1.96373	0.709139	0.50885	0.651956	0.753091	0.557193	0.827334	0.499584	0.392335	1.59783	0.270561	1.02183	1.08017	1.10382	0.267882	0.748811	0.990708	1.03851	2.11605	0.430425	0.996734	0.754973	0.628175	0.770242	1.90642	0.806275
102	0.939531	1.03683	0.672446	1.10592	0.625482	0.918317	1.06148	1.36196	0.608674	1.10025	0.647804	0.32791	0.861923	2.24449	0.886912	1.27917	1.35395	0.799375	0.758234	1.78847	1.74081	1.49583	1.76787	1.75099	1.3663	1.07406	0.541271	0.609901	0.45345	0.645272	1.36477	0.449256	1.75933	0.179577	1.28388	1.36518	1.47311	0.227234	1.75285	1.17887	1.51212	1.2036	1.28302	1.62768	0.86051	0.798588	1.0646	2.9866	0.848951
103	0.913344	1.4621	0.679378	1.1566	0.95998	0.927405	0.861942	0.706526	0.763221	1.58224	0.623042	0.844474	1.11663	1.87692	1.21248	0.784533	1.74051	0.925917	0.468756	1.17281	1.4415	1.21776	0.752407	2.30846	0.678251	0.621615	0.993993	0.688213	0.53978	0.694036	0.386357	0.305982	1.31861	0.287866	1.20364	0.970106	0.935053	0.294016	1.06924	1.05662	1.20259	1.25555	0.667679	0.833422	0.684537	0.938258	0.916097	2.83761	0.547547
104	0.95916	1.41648	0.822759	1.10272	0.741435	0.809573	0.618443	0.975348	0.470498	1.23243	0.63177	0.585523	0.959095	2.78822	0.893076	1.20547	1.43601	1.09197	0.730817	2.27121	2.4583	1.78698	1.38691	2.40383	0.946442	0.418356	0.75375	0.533955	0.728416	0.353905	1.02827	0.609744	1.90131	0.349864	0.857977	1.58731	1.35458	0.366374	0.726327	0.553596	0.63917	1.22957	1.08041	1.52812	0.762138	0.438498	0.79514	3.81283	0.79894
105	0.825588	1.35673	0.826321	0.305197	0.504627	1.2963	1.64441	0.787119	0.433208	1.04021	0.649986	0.881335	0.605222	1.63969	1.15547	0.998127	0.688011	0.619207	0.809609	1.5716	1.25287	1.64304	0.80837	2.21475	0.536239	0.908835	0.600968	1.37563	0.656591	1.01917	1.29997	0.591418	1.4245	0.274246	0.76539	1.11912	1.32206	0.365038	1.38969	0.891126	0.990411	1.32995	0.649982	1.52977	0.844043	0.475361	0.625623	2.16343	0.872624
106	0.76056	0.840591	0.900195	0.711058	0.396396	0.921552	1.17957	0.463678	0.453007	0.768168	0.572948	0.883843	0.839378	0.69774	0.726789	0.754302	0.516859	0.621676	0.543687	0.607047	0.693089	1.17563	0.973513	1.97015	0.829139	0.287198	0	1.14859	0.361305	0.506642	1.03651	0.438149	1.12931	0.344564	1.30632	0.911679	1.20279	0.311534	0.827517	0.735923	1.09724	1.31917	1.07172	0.83733	0.765489	0.38109	0.739164	2.82678	0.846367
107	0.799998	1.27748	0.720891	0.763131	0.703928	1.34351	0.990974	1.0786	1.00921	0.0255134	0.922561	0.726951	0.827463	0.446632	0.601688	1.27979	0.711841	0.646522	0.754907	0.832536	0.150191	1.1875	0	2.20488	0.489091	1.04784	0.973489	0.00553411	0.225637	1.11992	1.24418	0.361237	0.278039	0.286259	1.32035	0.779913	1.37303	0.346062	1.56508	0.943603	0.721295	1.15166	0.869431	1.29486	0.790075	1.04673	0.55817	2.8857	1.00507
108	0.78954	0.601191	0.83107	0.894148	0.581847	0.514455	1.26835	1.2524	1.18062	0.824728	1.0069	0.548243	1.21958	0.651885	0.315904	0.749924	1.04757	1.00547	0.890663	0.832536	0.569622	1.02557	1.19384	1.70414	0.67605	0.826212	0.66121	1.29098	0.72987	0.802007	1.04299	0.5817	0.935866	0.451311	0.950003	0.99459	1.24525	0.4539	1.65953	0.933645	0.676961	1.44058	0.794994	1.01967	0.710799	0.299357	0.390242	2.40689	0.652405
109	0.868718	1.46625	0.699981	1.01291	0.549611	0.736487	1.20146	0.702571	0.923505	0.940614	0.51109	0.64512	1.16357	2.41667	0.853431	0.684564	0.710784	0.423839	0.625939	1.47724	2.10633	1.18668	1.25205	2.23402	0.552144	1.45438	0.851916	0.654974	1.00991	0.79201	0.921523	0.613076	1.35529	0.353216	1.48645	0.888086	0.741183	0.469229	1.17493	1.10608	0.640479	0.930822	0.644941	0.750068	0.680463	0.5265	0.886255	2.64054	0.867873
110	0.859554	0.818187	0.818891	0.807546	0.584789	0.586925	1.11527	0.702144	0.949182	0.746958	0.590026	0.849572	1.06975	1.61672	1.13431	0.745963	1.07797	1.08024	0.947893	1.10339	1.386	1.19568	1.04565	2.25863	0.816784	1.14094	0.799658	0.827436	0.747282	1.20657	0.572397	0.510896	1.51679	0.415852	0.764829	0.582153	1.30618	0.48127	1.25027	0.647085	0.953765	1.20498	0.628638	1.10636	0.692164	0.739518	0.714266	3.33267	1.01407
111	0.815575	0.586672	0.887365	1.26381	0.591285	1.40043	1.54934	0.589057	0.913641	0.484754	1.13053	0	0.860496	0.731036	1.56859	1.29199	0.66066	0.652386	0.908763	1.02626	0.739822	0.691499	1.10906	1.8799	1.03286	1.05047	0.759557	1.32815	0.883673	0.918754	0.852665	0.529777	0.723492	0.312669	1.1969	0.665063	1.31948	0.508715	1.15582	0.944389	0.889472	0.941125	1.15849	1.58571	0.736598	1.27909	0.773244	2.60024	0.54663
112	0.848549	0.95841	0.746167	0.761599	0.320647	1.04839	0.892713	0.844411	0.942185	0.467848	0.626742	0.367362	0.955314	1.91126	1.12969	0.900242	0.363198	0.842893	0.73268	0.885612	1.12501	1.48562	0.729572	2.23925	0.829991	0.941608	0.585363	0.736454	0.872067	0.535412	1.17499	0.559487	1.2636	0.388417	0.808036	0.705461	0.87375	0.670712	1.09511	1.02445	1.18149	1.6995	0.0105113	0.926816	0.711752	1.04333	0.518262	2.99338	0.632817
113	0.947636	1.26628	0.773395	0.765776	1.09395	0.64715	0.994594	1.02484	0.696757	0.766734	1.0607	1.21777	1.1645	1.43321	1.11806	1.23007	1.40819	1.10269	0.812537	0.904216	0.835896	1.13107	1.27636	2.41774	1.35835	1.08325	1.08962	1.33212	0.838697	0.862991	1.1136	0.511174	1.26715	0.301173	0.908479	1.10098	1.39777	0.337013	0.744318	0.892633	1.32251	1.10954	1.08491	1.60808	0.803451	0.974592	1.14265	2.92159	0.88546
114	0.834408	1.06464	0.752524	0.724424	0.678678	0.619964	1.39841	0.251079	0.321828	1.21686	0.656533	0.882171	0	0.450926	0.839842	0.278746	0.664064	0.733018	0.297597	0.406058	0.278409	0.33165	1.22549	1.67465	0.516428	1.29177	0.282339	0.431138	0.461425	1.05294	0.629065	0.516172	0	0.396875	0.54823	0.959088	1.06357	0.414575	1.49874	0.713713	1.71007	1.80205	0.703611	0.980503	0.85167	1.19841	0.789843	2.97475	0.92622
115	0.912354	1.45173	0.888093	1.1896	0.6864	1.10793	1.2062	0.939968	0.646594	0.931393	1.22218	0.876571	0.992128	1.97251	0.916191	0.799961	0.651621	0.599686	0.467957	0.847048	1.81948	1.60584	0.974984	2.41821	0.749257	1.44914	0.499718	1.55282	0.874966	0.948413	0.544502	0.50451	1.49076	0.325514	1.21149	1.04957	1.01554	0.282173	1.16594	0.83937	1.05258	0.668773	1.30265	1.46434	0.787677	0.567366	0.671887	2.00157	1.05092
116	0.87674	1.71685	0.821725	0.63086	0.665563	1.43216	1.60476	0.493927	0.295592	0.3993	1.10368	0.534953	0.533877	2.35693	0.163205	1.07589	0.810799	0.738882	0.553137	1.80072	2.0401	1.72522	0.731042	2.09572	0.953897	1.33243	0.443649	0.779196	0.54631	0.49409	1.35543	0.528667	1.70313	0.278373	0.0505023	1.19101	0.941704	0.33595	1.27838	0.893812	0.866405	0.987277	0.672184	1.08231	0.658738	0.532166	0.773421	1.43167	0.830364
117	0.910228	1.53056	0.788293	0.727487	0.950542	1.51887	0.696276	1.08138	1.08855	1.18724	1.04002	0.748433	0.742705	1.7024	0.998424	0.602629	1.31169	0.802847	0.975842	0.820734	0.933733	1.38748	0.847475	1.92128	0.967175	0.417041	1.02702	0.901781	0.718987	0.582622	0.691335	0.377897	1.24703	0.272953	0.834971	0.941393	1.40258	0.300581	1.076	0.87311	1.00497	0.835432	1.53572	1.02189	0.847856	1.12114	1.05454	2.45802	0.860121
118	0.950708	1.00615	0.874421	1.19197	0.804437	0.896985	1.10742	1.78203	1.26282	0.782308	1.06146	1.11195	1.2397	0.970178	1.25507	1.41281	0.972442	0.882399	1.30725	0.791696	0.618964	1.15642	0.876191	2.45769	1.27591	0.932445	1.00851	1.40013	0.735668	1.12992	0.871993	0.666109	0.686814	0.423867	1.50665	1.11022	1.29585	0.422042	0.847756	1.13746	1.50099	1.1839	1.13039	0.713155	0.993495	0.734985	0.872835	2.60126	1.63822
119	0.873326	0.670466	0.919764	0.785965	0.58197	1.16815	1.36394	1.08341	0.710749	1.1731	0.758997	0.659246	0.781017	0.95611	0.529121	1.0761	0.612883	0.426771	1.23564	0.669649	0.673415	0.939305	0.959498	1.74005	0.933661	1.15276	0.694416	0.539489	0.66965	0.783901	0.715496	0.357627	0.925218	0.285678	0.992089	0.697003	1.37303	0.419359	1.2615	0.658943	1.13208	1.29994	0.674544	1.10356	1.0138	1.00874	1.36302	2.61176	1.14194
120	0.843975	0.464702	0.912641	0.589787	0.445915	1.14027	1.02752	1.05701	0.804569	1.58081	0.326464	0.85768	1.00269	1.5853	0.65114	0.799961	0.69388	0.58163	0.769947	1.20003	1.37039	1.31221	0.793669	1.86991	0.507623	1.25373	0.476855	0.594865	1.05127	1.01228	0.796875	0.428709	1.21627	0.358969	0.756411	1.35283	1.04325	0.306094	1.7506	0.668115	0.945749	1.12032	0.918126	1.13714	0.846903	0.77638	0.602668	1.58067	1.048
121	2.07825	0.821084	1.33785	3.02287	2.9666	2.63982	3.32287	3.33072	1.75494	3.02523	2.98438	2.86509	2.46263	1.10025	4.25104	3.72908	3.28886	2.15021	2.84514	0.751316	0.749123	0.967504	2.93955	4.88292	2.36742	1.0649	5.20494	0	0.692138	2.4279	2.44488	0.52589	0.514076	0.229109	3.2574	3.98381	1.39814	0.318692	1.16145	1.66616	4.97545	1.30844	3.03057	1.01967	1.33732	2.45929	4.82117	10.6776	2.03348
122	2.02611	1.16462	1.23138	2.60058	2.99663	3.31354	3.3433	3.37358	1.77243	2.84357	3.54167	2.65587	1.97612	0.676822	4.42181	3.42292	3.3148	2.34944	2.84701	0.587996	0.437188	1.17072	2.55115	4.73773	2.33348	0.441966	5.16938	0.582195	0.812578	2.64785	2.61038	0.359849	0.69628	0.391575	3.29555	3.56258	1.58131	0.386178	0.627382	2.11598	5.65355	1.80562	3.36457	1.08847	1.17614	1.76011	5.13936	10.8801	2.51085
123	2.17252	1.09036	1.3424	3.23547	3.47086	3.40541	3.98114	3.53039	2.24118	2.56866	3.32868	3.45237	2.16333	1.71126	5.06469	3.58398	3.38089	2.90321	3.14114	1.03805	1.27007	0.984678	2.34925	5.61115	2.59371	0.813081	5.38694	0.890713	0.93301	2.63252	2.98542	0.477299	0.841806	0.423932	3.6429	3.3804	1.28957	0.4527	1.11872	1.88111	6.33657	1.63407	3.21419	0.68965	1.38436	1.95205	5.55468	12.198	2.19569
124	1.70488	0.723998	1.24015	2.28591	2.47141	2.06575	3.0742	2.59042	2.18283	2.29313	2.61655	2.47976	1.67205	1.1726	3.63156	2.65465	3.39979	1.83671	2.67132	1.06119	0.887358	1.38336	1.81354	4.33295	2.02034	0.798678	3.38734	0.941355	1.08247	2.22507	2.35493	0.498679	1.30442	0.352828	2.7288	2.70065	1.02958	0.317727	1.4785	1.36584	4.4112	0.974694	2.23568	1.26802	1.03816	1.98386	4.08748	8.21316	1.54587
125	1.64087	1.33639	1.21357	2.513	2.24294	1.48268	2.57643	1.82093	1.62726	2.0133	1.99389	2.1287	1.61704	1.86911	2.87984	2.79715	2.65813	2.13848	2.2755	1.01355	0.955504	1.26029	2.24242	4.11986	1.86555	0.936369	3.48043	0.734888	0.507132	2.08589	2.17087	0.594472	1.20385	0.276887	2.26755	2.82885	1.67844	0.420533	1.718	1.14283	3.86201	1.7098	3.16099	1.35862	1.00447	1.78285	3.86428	8.26666	2.05399
126	2.59454	1.0414	1.47678	4.79362	3.70068	4.23316	4.23024	4.6232	2.7729	4.90984	4.59507	3.52175	3.3197	1.57018	4.80188	4.75494	4.61452	3.09519	4.69448	0.889704	0.970249	1.02639	2.81724	5.41304	2.88037	0.789493	6.03744	1.08295	0.684885	3.91606	3.55903	0.72775	0.930542	0.392674	4.03457	4.05704	1.29107	0.558671	0.313691	1.68876	6.45697	1.16196	4.339	1.44813	1.727	3.41515	5.84692	12.9812	3.20843
127	0.920204	1.50526	0.732112	0.911274	0.91757	0.750041	1.05312	0.695517	0.563828	0.153388	0.900076	0.921122	0.707746	1.92241	1.23013	1.07527	1.34409	1.27699	0.650429	1.42189	2.24719	1.10081	1.25127	2.4326	0.601565	0.518013	0.715464	1.15649	0.771224	0.732915	0.915813	0.545326	1.38664	0.264107	0.412435	1.05346	1.15884	0.424613	0.997295	0.691897	1.47024	0.990838	0.824919	1.34184	0.997077	1.03087	0.835047	1.58913	1.06017
128	0.99907	1.02978	0.757196	0.901806	1.0095	0.797944	1.32006	1.52432	0.95149	0.959672	1.39191	1.01549	1.10421	1.29779	0.876966	1.25352	1.2456	0.692972	0.901975	1.2218	1.36985	0.954811	0.940289	2.37053	0.990963	1.5239	0.902541	1.15966	0.722609	0.831111	1.0129	0.52589	1.33873	0.316344	1.24123	1.27871	1.39482	0.337866	1.14346	1.11984	1.65003	1.8558	1.0567	1.47666	0.961975	0.92519	1.21363	3.11426	0.994819
129	0.896042	1.07748	0.900922	0.438302	0.585402	1.21536	1.10329	1.44726	0.857041	0.767451	1.32644	0.868881	0.722585	0.723865	0.926138	1.55791	0.254732	0.656321	0.568975	0.845693	0.842744	0.985496	0.898341	2.37208	0.770914	1.37834	0.98746	1.03074	1.09407	0.542299	1.23276	0.452032	1.01573	0.446915	1.52348	0.623441	0.789918	0.387427	0.563288	0.619897	1.56152	0.882913	0.971326	0.973799	0.779559	0.325418	0.977018	2.25688	1.17528
130	0.926374	0.931853	0.921449	0.792509	1.05215	1.02059	1.26309	0.621658	0.958487	0.952602	1.27407	1.01758	1.30626	1.19699	1.56383	1.62077	0.954599	0.853156	1.03081	1.26854	1.34649	1.18423	0.355965	1.98192	1.33761	0.811788	0.90871	0.737255	0.677633	1.07116	0.957106	0.399554	1.26892	0.330426	1.53471	1.90838	0.965705	0.426171	0.809526	0.563161	1.45764	0.42866	0.695888	0.942477	0.872673	1.0144	1.1649	2.40825	0.840616
131	0.900588	1.01442	0.783697	0.890946	0.625973	0.459467	1.14397	0.683332	0.936938	1.06562	1.08328	0.811457	0.650741	1.03955	1.23588	1.2186	0.864093	0.485412	0.387302	0.840693	0.71031	0.945847	0.798863	1.79321	0.795624	1.15668	0.880585	1.41123	0.80967	1.20134	0.675191	0.500345	1.27484	0.333067	1.37534	0.920471	1.30915	0.356718	1.09849	0.334844	1.31613	1.43878	1.01541	0.91843	0.818012	1.05527	1.10839	1.46554	0.625148
132	0.953887	1.12065	0.794765	0.80142	0.432187	0.600557	1.37126	1.56986	0.351002	0.279828	1.21411	1.00688	1.20381	2.39411	1.02392	1.01074	0.74964	0.175307	0.272709	2.26122	1.76416	1.4394	0.207091	1.93234	0.872808	1.19735	1.44327	0.76416	0.56663	0.710032	0.495631	0.439815	1.32098	0.291227	0.516806	1.09208	1.56653	0.337112	1.07936	0.407237	1.7814	1.7389	0.523632	1.24788	0.90922	0.927456	1.05983	3.01471	1.10793
133	1.00035	1.04639	0.790552	1.43785	0.80505	1.45418	1.50236	0.913995	0.420965	1.14974	1.27407	0.960157	0.932269	1.26915	1.12997	1.45138	1.49623	1.01334	1.28009	0.656045	1.09374	0.745869	1.48266	1.57821	0.817636	0.567841	0.993448	1.08451	0.852479	0.902425	0.739767	0.311536	0.99384	0.289999	1.24348	1.28939	1.00117	0.27007	0.496948	0.665429	1.51686	1.32772	1.16214	0.97437	0.864324	0.701975	1.17073	2.54505	0.857287
134	0.800906	1.09699	0.765162	0.379129	0.667524	0.598631	1.57287	0.846763	0.595311	0.936311	0.478073	0.706389	0.547789	0.937841	0.810983	1.13323	0.223389	0.1152	0.964929	0.778999	0.523603	1.22103	0.649989	1.45181	0.589635	1.3626	0.734698	0.957958	0.70955	0.574846	0.955349	0.451755	0.687998	0.354638	0.507828	1.10499	1.09349	0.268772	1.12208	0.649378	1.16824	0.168416	0.230068	1.31948	0.634152	0.980333	0.653876	1.60877	0.729006
135	0.897627	1.14553	0.742299	0.942601	0.72881	1.06395	1.36652	1.60406	0.371431	0.529326	0.824081	0.808866	1.11762	1.51016	0.903023	1.01105	1.00625	0.261263	0.729619	1.42778	1.23811	1.11308	0.630093	2.10809	0.899223	1.46357	0.700948	0.691381	0.746551	0.698813	0.683647	0.566706	1.52389	0.379303	0.910724	1.04333	0.628539	0.29498	0.658853	0.430626	0.97994	1.72457	0.430425	0.321633	0.934991	0.543572	0.674889	2.07132	0.997653
136	1.02421	1.214	0.901573	0.558738	0.580131	1.0782	1.03217	0.860551	0.65359	0.380959	1.35405	0.805439	1.29192	2.45888	1.05488	1.69614	1.08584	0.544516	0.706594	1.6882	2.18255	1.79925	1.23578	1.67215	0.598014	1.72455	1.2551	1.47291	0.742929	1.26766	0.89275	0.564485	2.12374	0.395647	0.673924	1.33814	1.47755	0.376758	0.731953	0.646299	1.31777	1.42624	0.319521	1.25179	0.833527	0.984865	0.777482	1.97956	1.16411
137	0.8879	0.828553	0.704117	0.527968	0.868909	0.820586	1.05209	0.916774	0.883277	0.579533	0.897894	0.812711	1.00747	1.22517	1.01916	1.03419	0.867497	0.671444	0.985691	0.976804	0.917739	0.768769	0.938133	1.8051	0.938063	0.864246	0.944275	1.50615	0.476661	1.0786	0.726368	0.594195	1.08967	0.386349	0.985355	1.20648	0.78624	0.372147	1.14683	0.871996	1.4066	1.13642	0.46818	0.856899	0.763553	0.935992	0.953356	2.44549	0.58989
138	0.939608	1.12728	0.93221	0.672491	1.10707	1.58426	1.61416	0.88257	0.777214	1.2854	0.889165	0.757377	0.978715	1.39475	0.983995	0.925886	1.39375	0.461493	0.676781	1.19775	1.24181	1.33674	0.726631	2.11499	1.01212	0.69113	0.420787	0.769694	0.675457	0.681817	0.903293	0.60308	1.21923	0.312669	0.322092	0.883746	1.19577	0.283965	1.38743	0.61911	1.37911	0.825983	0.827708	1.53594	0.929993	0.624171	1.04942	2.9883	1.20445
139	0.904216	0.561788	0.770868	0.63629	0.83079	1.0296	0.646198	0.990633	0.678637	1.84793	1.02114	0.548243	1.00654	2.24778	1.0242	0.591996	1.50667	0.557711	0.985691	1.59747	2.05239	1.21652	0.840811	1.72067	0.692381	1.43996	1.34528	0.665276	0.763963	0.518861	0.738559	0.343467	1.96757	0.248676	0.649796	0.612312	1.00448	0.374829	1.17831	0.487296	1.20423	1.25198	0.814515	1.65395	0.669745	0.64011	0.904443	1.75776	1.17078
140	0.870918	0.538547	0.868983	0.674301	0.977385	1.04454	1.25111	0.822392	1.11765	1.1356	1.25415	0.745424	1.00361	1.21768	1.56117	0.923072	0.54468	0.512727	1.29487	1.33433	1.35227	0.882448	0.741332	1.93709	0.904122	0.799971	0.923045	0.907315	0.678356	0.987846	1.37652	0.562541	1.14232	0.356125	0.777174	1.29474	1.57098	0.383409	1.47176	0.627562	0.917938	0.976499	0.894422	1.41567	1.00973	0.463502	1.04076	1.38393	0.609811
141	0.892286	0.421535	0.966754	0.577813	1.02666	0.733252	0.727134	1.07123	0.479243	1.1229	1.01782	1.10802	1.16785	1.37182	1.19469	0.802567	0.603844	0.639269	1.22699	1.44366	1.66827	1.09018	1.33899	2.02937	1.15683	0.655726	0.259476	0.987229	0.486821	0.997955	1.17082	0.709424	1.15593	0.398482	1.16716	1.14572	1.06836	0.444319	0.744318	0.457814	0.534632	1.63858	0.48502	0.953118	0.873165	0.614578	0.910094	2.37337	0.371588
142	0.902345	0.682923	0.968439	0.419785	1.16749	1.33381	0.609048	1.49365	0.63435	0.885489	0.656153	0.854253	0.777165	1.42855	1.02868	1.14063	1.26298	0.8878	0.361216	1.30347	1.24232	1.58824	0.81425	1.81533	0.683577	0.323917	0.193065	1.16599	0.702298	0.778902	0.622256	0.372343	1.39138	0.280119	1.19859	0.635794	1.32834	0.328272	1.25701	0.644792	0.459541	1.40383	0.0918126	1.50182	1.01713	0.841192	0.814917	1.49059	0.225387
143	0.944771	0.966714	0.965835	0.56194	1.39155	0.716386	1.06562	0.889197	0.310774	0.715912	0.990207	0.524672	0.841803	1.62316	1.06987	1.51079	1.09781	0.357944	1.06408	1.53441	1.93173	1.44921	1.53941	1.66454	1.04258	0.595397	0.942642	0.944523	0.686339	0.837109	0.91757	0.407051	1.23283	0.201924	0.912968	1.18523	1.27777	0.248139	1.20866	0.452442	1.243	1.23765	0	0.578369	0.93788	0.529371	0.728746	2.11399	0.614229
144	0.921392	1.34717	0.917581	0.536739	0.90801	0.884046	1.03381	1.13012	0.911892	1.04513	1.09742	1.12307	0.886822	1.10336	1.69033	0.969043	0.283022	0.975222	1.52326	1.03353	0.813411	0.725423	0.924117	1.70248	0.810181	0.225576	0.32752	1.68491	0.363481	0.437772	1.33951	0.431208	1.47538	0.291874	1.36861	0.962204	1.68139	0.272394	1.2098	0.316827	1.12456	1.5006	0.294101	1.23501	0.977749	0.734985	0.790372	2.1062	0.565551
145	0.899119	0.823176	1.01256	0.254238	1.18098	1.22252	1.05993	1.44565	0.936938	1.10384	0.898273	0.832855	1.07161	1.09838	1.05082	1.31033	0.752105	0.300306	1.40986	0.717292	1.10567	1.1597	1.27557	1.41376	1.00374	1.00981	0.894376	1.43257	0.602177	0.899981	0.664099	0.580034	0.9335	0.367105	1.08468	0.313501	1.54919	0.312943	1.18055	0.680432	0.760067	1.37339	0.648588	0.696924	0.887494	0.894522	0.824982	2.42687	1.23496
146	0.865931	1.16794	0.912258	0.338752	0.865968	0.674336	1.80379	1.23936	0.468749	0.877702	0.863739	0.569224	1.30434	0.901486	1.09074	0.946735	0.987937	0.531785	1.1828	0.683267	0.988184	1.21204	0.986744	1.75575	1.06907	0.630801	0.776976	0.806866	0.675457	0.508197	0.85519	0.443702	0.79448	0.295235	0.665507	0.791932	1.21202	0.365347	0.550923	0.373497	0.981086	1.28199	0.386342	0.894382	1.00855	0.918392	0.451162	2.71503	0.332162
147	0.889799	1.15715	0.82724	0.41881	0.718146	1.04062	1.11785	1.51011	0.507858	0.483422	1.07493	0.806275	0.860924	1.53898	0.524919	1.29855	1.05649	0.929775	1.07606	1.37061	1.19385	1.22061	0.725847	1.70236	0.625778	0.679314	0.417158	0.8124	0.636279	0.998177	1.12634	0.539773	1.26182	0.312087	0.930925	0.52495	1.27961	0.283656	2.00244	0.452442	0.992701	0.911544	0.513121	1.0907	0.740181	0.721313	0.568235	1.21056	1.19578
148	0.889817	1.17582	0.673212	0.197709	1.14494	1.10469	1.19517	1.27046	0.811565	1.33489	1.06506	0.913432	0.919855	1.18918	1.19497	0.785054	2.44578	0.432635	1.01018	0.882441	1.07038	0.42773	0.990371	1.25441	0.628902	1.15144	0.8374	1.0244	0.79299	0.70059	0.760523	0.535886	1.06424	0.438004	0.573481	0.493121	1.21239	0.358424	0.892725	0.693404	1.67293	1.69636	0.36178	0.808804	0.803191	0.867252	0.913272	1.49161	0.671659
149	0.853502	0.51199	0.769949	0.381078	0.973095	1.08659	0.988819	0.8582	0.54165	0.679128	1.13669	1.04416	0.573188	0.586665	1.17326	1.1498	1.251	1.25994	0.908763	0.733172	0.149834	1.29955	0.779654	1.60509	0.53276	1.08851	0.285424	0.423203	0.555747	1.16935	1.26779	0.471746	0.556077	0.31447	1.49711	0.982125	1.93659	0.310965	0.891591	0.349781	0.93397	1.67841	0.643117	0.975482	0.675234	1.0808	0.591896	1.52208	1.17945
150	0.953842	0.697023	0.927538	0.783737	1.30465	0.797328	1.30696	1.1034	0.577821	1.32004	1.19419	0.606085	1.04385	0.883537	1.68865	1.26207	0.801877	0.594285	0.797896	0.568023	0.805693	0.556131	1.21226	1.92187	1.31248	0.726533	1.26508	1.56786	0.856832	0.64616	1.09054	0.505065	0.878484	0.384668	0.920263	0.739181	0.492998	0.383495	0.72744	0.653178	1.5095	0.555008	0.727637	1.60083	0.78291	0.819588	1.4273	3.29813	0.888377
151	0.935791	0.765491	0.724606	0.0575028	0.865355	1.55969	0.802381	0.897534	1.1795	0.792145	1.1865	0.724444	1.00219	2.42668	0.757329	0.604609	0.808803	0.815502	0.823184	2.17639	2.20644	1.64997	0.490824	1.45395	0.804003	0.785547	0.649053	1.42547	0.570983	0.591397	0.779303	0.545049	1.74632	0.387318	0	1.13515	1.49564	0.381888	0.536311	0.441305	0.457087	0.977401	0.870826	0.913951	0.852161	0.925794	0.748876	1.92335	1.10059
152	0.897028	0.970867	0.855158	0.623759	0.491389	0.749425	0.666022	0.710053	0.973109	0.393664	1.00254	1.20406	1.17934	1.67865	1.01089	1.23924	0.823242	0.276386	0.49431	1.43958	1.66949	1.14619	0.69125	1.37345	1.14796	0.322601	0.902178	0.748323	0.533251	1.04139	0.512104	0.516727	1.54459	0.446528	1.13293	0.886751	1.01481	0.387761	1.42341	0.415688	1.08072	1.44908	0.239078	1.06722	0.786724	1.32275	0.63304	1.93418	0.91405
153	0.906652	1.34222	0.812917	0.286261	0.540663	0.059532	0.869785	1.39071	0.907204	1.15118	1.67103	1.31339	0.660301	1.14305	1.18685	1.02898	1.03067	0.755471	0.990483	0.62202	1.02207	1.03414	0.993409	1.90701	0.848098	1.08456	0.976936	0.403433	0.992499	0.990735	0.807967	0.380951	1.1021	0.280119	0.833287	1.11423	0.765918	0.328557	1.16594	0.81526	0.904359	1.41147	0.341401	1.06443	0.869351	1.25688	0.90462	2.38014	1.21729
154	0.807592	1.3314	0.789327	0.569598	0.371759	1.23415	0.988819	0.785088	0.964364	0.42051	1.01127	0.919451	0.713025	0.725509	1.03205	1.1744	1.17588	0.845285	0.0976907	0.591167	0.464067	0.837075	0.270502	1.76871	0.620949	1.10291	1.03845	1.43574	0.547764	0.891206	0.832787	0.412049	0.800988	0.376403	0.581898	0.946624	0.982318	0.406972	1.34584	0.406058	1.15744	0.514222	0.570933	0.990601	0.95481	0.946794	0.616794	1.45131	1.26022
155	0.988822	0.854273	0.858413	0.378293	0.685788	1.04193	1.25369	0.950123	0.61567	1.06285	0.83281	0.899306	0.575115	0.557845	1.03583	0.917651	1.74392	0.0199844	0.158781	0.644703	0.625299	1.03251	0.95058	1.36869	1.12502	1.23668	1.33657	0.23654	1.26384	1.21379	1.01828	1.15424	0.843581	1.04139	0.688514	1.09787	1.17953	1.10299	0.72408	0.51147	1.17756	1.07683	0.348588	0.929612	0.746363	0.983128	0.893495	2.73027	1.34907
156	1.4784	0.752228	0.793922	0.661909	0.795612	1.12217	1.35661	1.02323	0.650652	0.602075	1.0589	1.0888	1.05969	1.51396	1.28673	0.775672	0.967042	0.695904	0.857123	1.09296	1.19456	1.48232	0.936662	1.68464	0.729021	2.14683	0.604779	0.478579	3.6116	0.97385	1.18894	6.29846	1.23047	6.1752	0.82487	0.658497	0.731558	5.14975	1.09735	0.612559	1.43245	1.36399	0.806256	1.03253	0.834249	1.04394	1.07219	2.34492	1.15994
157	1.93058	1.05302	0.813683	0.248111	0.498866	0.933181	0.829015	1.33406	0.471128	0.989387	1.19125	0.950712	1.12433	0.990273	0.938746	0.799961	0.252267	0.713496	0.3149	1.01718	0.741227	0.923733	1.27704	1.56323	0.795127	3.75203	0.435121	0.826636	5.30349	0.948746	0.872872	9.25583	1.1157	11.6125	0.896696	0.382278	1.1075	9.25771	0.309198	0.841728	0.687103	0.538437	0.0745441	0	0.898473	0.542968	0.554108	2.18882	1.02266
158	2.16526	1.29863	0.745209	0.118347	0.709321	1.3325	1.11371	0.363097	1.08036	0.404935	0.882999	0.863281	0.67086	0.758485	1.06791	0.797667	0.839207	0.707632	0.875889	0.573023	0.522377	1.33553	0.594713	2.01558	0.789447	4.26217	1.01377	0.498348	5.87156	0.749799	0.691335	9.29109	1.0595	12.2027	0.712643	0.713474	1.21646	10.6177	0.915209	0.505705	1.05961	0.942929	0.574043	1.80331	0.82876	0.649174	0.83646	1.83158	1.44876
159	2.17738	1.09699	0.929759	0.354485	0.739719	1.09044	1.42194	1.17886	0.743352	0.679845	1.14248	0.89847	0.793931	0.759901	0.8051	0.718026	0.948612	0.48927	0.947227	0.926899	0.398196	0.639125	1.06633	1.52173	0.673849	3.88972	0.643791	0.89388	5.65319	0.596396	0.922622	8.61138	0.806312	11.5389	1.00836	1.57897	0.802486	10.6376	0.935447	0.51645	1.36112	0.413894	0.369503	1.12427	0.781957	0.796322	0.616088	1.0277	1.42951
160	2.11305	1.38287	0.805526	0.74336	0.851137	1.17655	0.762646	0.589378	0.389481	0.971661	0.907666	0.808448	0.573688	1.75712	0.840963	0.998127	1.0491	0.776459	0.317961	1.13424	1.10955	0.777372	1.14219	1.60188	0.799104	3.94481	0.526573	1.12802	5.34267	1.26233	0.912408	8.1152	1.24644	10.6664	0.987038	1.66666	1.25079	10.1222	0	0.550517	1.48251	0.397798	0.723132	0.118583	0.909943	0.929194	0.762473	1.12489	0.84095
161	2.03157	1.16877	0.892229	0.480211	0.563829	1.08913	1.19681	0.931738	1.15088	1.17515	1.00766	0.372879	0.84373	1.45572	1.47515	0.894509	1.26298	0.817971	0.653889	1.46408	1.23547	1.31551	0.891677	1.68131	1.23089	3.01239	1.01105	0.22307	4.61934	1.18124	1.37443	7.29777	1.2494	9.64687	0.976938	1.50708	0.875957	9.31027	0.734199	0.768876	1.30599	1.17582	0.765391	0.793143	0.740412	1.48689	0.894025	2.10078	1.39716
162	1.70744	1.52725	0.807747	0.360332	0.769749	1.71049	1.12888	0.778034	1.0267	0.694702	0.238515	0.670865	0.941901	1.03216	0.819529	1.20265	1.01775	0.630472	0.894788	0.653782	0.531857	0.643247	0.940289	1.6693	1.28599	2.79468	0.701129	0.52762	3.20749	0.465986	1.13238	4.98763	0.45551	7.15429	0.964593	1.09519	1.41515	6.44338	1.01077	1.06887	1.13961	1.77428	0.374544	0.982186	0.824917	1.0814	0.649461	2.31953	1.04483
163	1.20027	1.10819	0.787527	0.464478	0.95569	0.891748	0.84884	0.94542	0.678077	1.15681	0.706721	0.890279	0.891603	1.01498	1.23798	0.800482	0.485986	0.779854	0.837824	0.419662	0.691862	0.866484	1.02281	1.58392	0.781068	2.03272	1.19232	0.846405	1.65054	0.136186	1.07714	2.06385	1.05832	3.09261	1.38825	1.28361	1.63412	2.75003	0.881472	0.703034	1.23204	1.63316	1.03943	0.392093	0.727266	0.83039	0.77395	1.82007	0.803691
164	1.06458	1.13848	0.822836	0.27735	0.502788	0.618655	0.929863	0.651052	1.35378	1.14831	0.817156	0.783121	1.14966	1.65559	0.302315	0.718547	0.874541	0.608482	0.307313	0.954121	0.944619	1.57228	0.847475	2.16445	0.688405	1.14094	0.917783	1.08214	1.0295	0.873988	0.765905	0.920446	1.15416	1.41624	1.19298	1.27871	1.03256	1.20853	2.12163	0.754332	1.1365	0.934383	1.32399	0.901086	0.792704	0.884853	1.04006	2.23724	0.903131
165	0.947006	0.934362	0.847767	0.491489	1.19814	0.685966	1.03536	0.536361	0.607555	1.28756	0.928823	0.436321	0.69576	1.14022	0.964663	0.567812	0.708906	0.884868	0.947227	0.607955	0.558558	0.872634	0.916767	1.5077	1.21989	1.10817	0.986916	0.937388	1.23047	0.742912	0.918998	0.707758	0.975501	0.676024	1.85848	1.15329	1.06872	0.677586	1.1086	0.702248	0.781826	1.11491	0.276403	1.30271	0.935482	0.992268	0.924926	1.84242	1.27497
166	0.923761	1.10404	0.852822	0.54941	0.526935	1.72858	0.522854	0.962735	1.3684	1.26635	0.91203	1.37642	0.817831	0.868419	0.954716	0.819037	1.04757	0.618204	0.950155	0.724554	0.788472	1.03908	0.815034	1.6699	0.810607	0.230815	0.689517	0.972193	0.82273	1.4425	1.24023	0.28016	0.940007	0.50329	1.01566	1.12268	1.36491	0.443688	1.25252	0.609545	1.43441	1.04236	1.06035	0.779165	0.724897	1.57776	0.910094	2.05033	0.91305
167	0.912556	0.895348	0.844205	0.790142	0.842802	1.37979	1.28455	1.06054	0.865786	0.825445	0.886983	0.735978	1.00939	1.00041	1.0263	0.600335	0.984885	0.62021	0.551274	1.18732	1.11288	1.54365	0.913042	1.57702	0.621375	0.937685	0.500988	0.493615	0.346069	1.00073	1.20432	0.178258	0.828792	0.342431	0.386623	0.869056	1.26704	0.31549	1.03888	0.923294	1.15728	0.751628	0.797676	0.767412	0.927364	1.0814	0.840345	1.53902	1.24355
168	0.977194	1.09657	0.914326	0.556371	0.936446	1.12479	1.41143	1.42214	0.778963	1.21194	1.12294	1.14881	1.2646	1.07436	0.82051	1.3906	1.46688	0.777462	0.840886	0.967739	0.75035	1.10287	1.10318	1.85802	1.11487	1.33899	0.625646	1.52512	0.418626	1.16591	1.13403	0.104401	1.12399	0.122944	1.36468	1.11912	1.38891	0.274521	1.39305	1.21562	1.64888	0.474385	1.31852	0.557088	0.910896	1.05753	1.02929	1.36124	1.04325
169	1.04306	0.715275	1.08781	0.883427	1.42355	1.66643	1.50288	1.43464	1.02495	1.73419	1.02806	1.48266	1.05299	0.939394	1.54071	1.45742	0.737197	0.67291	1.7028	0.775828	0.825011	1.48804	1.62193	2.24662	1.28251	0.776384	1.0653	0.870143	0.660221	1.18035	1.29657	0.196584	0.785015	0.145614	1.33326	2.06397	1.29107	0.133428	0.371026	0.553989	1.86843	1.12568	1.12621	1.07895	0.954348	0.900187	1.29539	3.23007	2.15243
170	0.908715	1.25218	1.05093	0.501096	0.678188	0.931256	1.18732	1.14979	0.632601	0.823294	1.16506	0.879162	0.827463	0.253757	0.757329	0.89159	1.14653	0.684176	0.993544	0.569391	0.404687	0.497671	1.69779	1.85029	1.25468	0.796048	0.971674	0.298215	0.774123	0.540744	1.39728	0.195196	0.70397	0.159234	1.15089	1.86309	0.574991	0.195586	1.73599	0.763897	1.26918	0.719863	0.920379	1.5421	0.966511	1.0666	0.978254	1.9098	2.16176
171	0.912956	1.27539	0.933627	0.574889	0.47141	0.941576	1.13044	1.54356	0.837801	1.8303	0.504544	0.882589	0.773312	0.695639	0.69765	0.600335	0.845194	0.877538	0.835162	0.739975	0.56699	1.20589	1.32272	1.74208	0.881187	0.71474	0.816533	1.33052	0.600001	1.06638	0.919217	0.175204	1.17072	0.161303	1.52629	1.33235	1.52298	0.189108	0.919702	0.783093	1.27719	1.3223	1.14991	0.749526	0.96365	0.707716	1.10645	2.46209	1.64914
172	0.997647	1.18497	0.831185	0.70883	0.859717	0.626434	1.44022	0.95365	0.789457	1.35682	0.921897	1.20281	1.20524	1.6291	0.613876	0.9336	1.59119	0.824838	1.48972	1.83883	1.43554	1.35064	1.02428	1.78762	0.839719	0.877356	1.21046	0.775228	0.334464	1.26111	1.31052	0.370122	1.53809	0.210899	0.806914	2.16769	0.994517	0.190975	0.778035	0.740574	1.36979	1.71649	1.48026	1.43806	1.06991	1.27674	0.922631	2.9033	2.22878
173	0.90971	2.01268	0.996165	0.837341	0.833977	0.949354	0.958565	1.12499	0.82094	1.36881	0.581297	1.07676	0.996908	1.06856	0.608693	1.08413	0.969038	0.497603	1.03161	0.995409	1.0328	1.50401	0.924117	1.7133	0.65489	1.62358	1.14333	0.394732	0.44329	0.853993	1.18191	0.238233	1.36535	0.102924	1.47915	1.24599	0.650332	0.159822	0.906224	0.854372	1.3495	0.644605	1.1749	1.25458	0.987052	1.64537	0.817389	1.50752	2.1816
174	0.938323	1.17541	0.965835	0.580737	0.359993	1.05294	1.36919	1.22482	0.785329	1.06285	1.18944	0.879998	0.176223	1.21128	1.25955	1.18462	0.756096	0.311571	1.3521	1.28985	1.24761	1.18789	0.939603	1.66205	1.2	0.318678	0.851734	2.01636	0.55647	0.789233	1.3204	0.228237	1.09914	0.142963	1.52741	1.11111	1.21459	0.194857	0.845509	0.751646	1.58983	1.60629	1.364	1.39721	0.715103	0.834922	1.0231	1.98193	2.01781
175	0.877619	1.08373	0.944733	0.332347	0.978488	0.891131	1.07346	0.754091	0.825558	1.03806	1.30064	1.18952	0.958596	1.58982	0.792772	0.837384	1.58333	0.802847	1.02336	1.24903	1.27429	1.32369	0.895401	1.70141	1.02093	0.329178	0.794033	1.45394	0.779199	0.802674	0.5702	0.432874	0.963078	0.192043	0.588632	1.44153	0.771098	0.138558	0.745431	0.789186	0.926935	0.860027	0.528137	0.489424	0.804867	0.929722	1.02328	1.88678	1.45968
176	0.878394	0.597038	0.887748	0.352675	0.751976	1.03869	1.55253	0.75997	0.59818	0.700338	1.63943	0.781032	0.664154	0.547295	0.807481	0.647766	0.765018	0.447295	1.45205	1.18415	0.687133	0.777765	1.37358	1.51317	0.851577	0.410486	0.941916	0.926319	0.557924	0.874655	0.883964	0.321254	0.994432	0.152133	1.03473	0.943063	1.41401	0.15275	0.530685	0.752039	1.40169	1.28157	0.68409	1.3536	0.785308	0.796851	1.32788	2.02425	1.53853
177	0.862251	0.277996	0.790361	0.499982	0.446773	1.24902	1.70975	0.429901	1.04769	0.987952	1.07891	1.0073	0.805417	1.13501	0.346584	1.0539	1.11472	0.98888	0.900778	1.16918	0.709261	1.18789	1.31684	1.52102	0.917755	0.802602	0.416432	0.961926	0.356952	0.999177	0.766783	0.349298	0.796255	0.269204	0.815331	1.03399	1.0377	0.075584	0.322677	0.562375	1.75293	0.288021	1.04941	0.955913	0.658044	1.0604	1.48945	2.78106	0.981983
178	0.87968	1.28453	0.916011	0.720665	0.790464	1.27166	1.29705	0.717536	0.72761	1.18437	1.08726	0.677301	0.567409	0.793379	0.416489	1.23205	0.316361	0.476616	1.21674	0.827536	0.92548	1.3159	1.05163	1.81366	1.28777	1.03734	0.484476	1.10428	0.919228	1.05705	0.902524	0.305705	0.954205	0.240402	0.409629	1.35416	0.761842	0.135987	1.01529	0.651278	1.23302	0.634302	1.05531	0.89327	0.974167	0.690644	0.968718	1.82582	1.57121
179	0.860968	1.27581	0.850103	0.851822	0.755776	0.717695	1.51486	1.11441	0.632042	0.864279	1.09742	0.349809	0.668934	0.789816	0.795153	0.721987	0.611357	0.510335	0.843148	0.82301	0	0.896352	1.42072	1.75539	1.05799	0.672759	0.87369	0.68348	0.533982	0.684705	0.920425	0	0.614051	0.09176	0.889401	0.915129	1.11823	0.0982691	0.671238	1.22217	1.20505	1.6211	0.964891	0.854103	0.752575	0.707716	0.868068	1.96229	1.37724
180	0.90262	1.70108	0.855235	0.614988	0.607955	1.20828	1.72595	1.18079	1.02495	0.968894	1.05387	1.08061	0.558777	0.726697	1.54506	1.28063	0.985355	0.852153	0.691954	0.827536	0.597371	1.22146	1.30429	1.29151	1.17884	1.5016	1.00778	1.22534	0.327934	0.938415	1.08681	0.376231	0.606952	0.134311	1.04035	1.28939	1.0222	0.0285449	0.975924	1.37691	0.552791	1.24035	0.925849	1.38603	0.878423	1.31935	1.15218	2.00021	1.21279
181	0.937449	0.649734	0.803535	0.839708	1.38751	0.979775	1.34928	1.4402	1.42787	0.997789	1.22284	0.709816	0.890176	1.26372	1.05096	0.969877	0.961525	0.713959	0.58295	1.14105	1.21054	1.06401	0.868057	1.83043	1.24808	0.607191	1.60294	0.492048	0.679078	1.06116	1.31678	0.158267	0.848313	0.140895	0.968521	0.399082	1.02256	0.0785263	0.570048	1.48423	1.59572	0.903947	1.36807	1.1623	1.08519	0.834318	0.986906	1.86036	1.09293
182	0.826713	0.806984	0.892957	0.852518	1.08513	1.12926	1.09699	1.2276	0.82206	0.915818	0.725981	1.17322	0.893029	0.731904	0.972087	0.939021	0.883462	0.429703	0.581087	0.561681	0.647249	0.941725	0.929998	1.12646	0.900998	0.885226	0.94373	1.19606	0.507864	1.19157	0.777875	0.217409	0.651912	0.0920832	0.737333	1.3151	1.07427	0.141352	0.644241	1.20874	1.41871	1.0755	1.05306	0.870877	1.1155	1.34435	0.829926	1.24239	0.590557
183	0.821811	0.848478	0.754017	0.493995	1.03009	0.727399	1.42246	0.773331	1.19986	0.80567	1.36022	0.914268	0.972009	0.224024	1.00753	0.943086	1.36041	0.675379	0.564051	0	0.457375	0.543045	0.932938	1.6517	0.617399	0.929815	1.54887	1.31235	0.318505	0.746911	0.754263	0.356517	0.573233	0.0803927	1.0381	1.16742	1.16108	0.126332	0.90509	1.22479	1.483	1.42667	0.839077	0.860807	0.710076	1.12114	0.895084	1.77977	1.29681
184	0.79668	0.982069	0.875187	0	1.22486	0.94612	0.292543	1.09121	0.942185	0.505247	1.1829	0.997019	0.778092	0.920988	0.909747	0.767645	1.32965	0.606013	0.716044	1.03897	0.658135	0.436726	1.62713	1.52209	0.744429	0.91539	0.356916	1.70391	0.647162	0.531969	0.969846	0.289878	0.752479	0.218647	0.855171	0.987912	1.64558	0.142774	1.0625	0.998766	0.905177	1.41323	0.357705	0.793143	1.00806	0.484501	0.784722	1.62773	1.26438
185	0.841468	1.04056	0.760872	0.521981	1.03414	1.07104	1.36704	0.564259	0.845427	1.30026	0.933472	0.729124	0.708174	0.839919	0.71348	0.77734	0.870549	0	0.537698	1.06119	0.793558	1.20549	0.890207	1.79083	1.51627	0.763252	0.747763	0.607534	0.980171	1.26044	1.43846	0.334582	1.21627	0.147165	0.965715	1.43262	1.11565	0.0940906	1.22665	0.902984	1.22059	1.8728	0.693636	1.74232	0.858344	1.13534	0.711794	1.67616	0.433103
186	0.944324	0.950523	0.884072	0.730133	0.850279	1.00118	1.2349	0.557204	1.55842	0.973095	1.30832	0.903987	0.312707	1.27678	0.891255	1.29345	1.10427	0.713496	1.40786	0.415136	1.04544	1.25211	1.09063	1.87871	0.964051	1.10554	1.22099	0.707183	0.617413	1.28143	0.901316	0.189365	1.22574	0.205276	1.42024	1.42417	1.1821	0.188478	1.12097	0.836356	1.22992	0.932151	0.717233	0.724908	1.02239	1.36422	1.07626	2.28465	0.945724
187	0.870001	1.22977	0.847078	0.771067	1.17007	0.534556	1.32317	1.29002	0.998155	1.31799	0.841538	1.05235	0.86335	1.21078	0.652821	0.964977	1.15052	0.355012	0.918479	0.879717	1.34261	1.09793	0.738392	1.34431	0.975554	0.831451	1.20919	0.907315	0.753081	1.22323	0.654105	0.354573	1.37126	0.158588	0.675608	1.0243	1.19173	0.165706	1.1457	1.39264	1.3904	0.788378	0.812692	0.856357	0.786001	0.757118	0.959183	1.99716	0.677411
188	0.912823	1.52641	0.879132	0.558599	0.619967	1.09884	1.54313	1.01458	1.5538	1.30446	1.52416	0.617286	1.23777	1.11628	0.941828	0.843951	0.715362	0.454162	1.00219	0.951398	0.829918	1.58703	0.946169	1.8881	0.875435	0.19802	1.23224	0.469077	0.568075	0.712254	0.662671	0.415936	1.22041	0.151616	0.668313	1.26814	1.31507	0.187909	1.492	1.22715	1.42476	1.49566	0.922631	1.22272	1.07612	1.36308	0.865066	1.56949	0.821695
189	0.931103	1.34138	0.91199	0.535486	1.15144	0.999876	1.30593	1.24845	1.16257	1.14411	1.42312	1.02193	0.961022	1.08769	1.056	0.807987	1.23516	0.377003	1.23524	0.891059	0.963579	1.10611	1.07515	1.35608	1.03243	0.802602	0.506795	0.526054	0.750904	1.13681	0.82422	0.390391	0.724675	0.190492	1.22103	0.864159	0.686531	0.144789	1.69326	1.11525	1.06305	1.24705	1.39124	1.58851	0.972722	0.794585	1.16561	1.88136	1.14069
190	0.806078	1.18081	0.874536	0.323993	0.751486	0.610877	1.19155	1.02131	0.972479	1.25999	1.04761	0.985066	0.710599	0.713041	1.01201	0.562912	0.966455	0.587494	0.94004	1.23995	0.686419	0.751987	0.879132	0.932754	0.748831	0.097048	1.01686	0.970627	0.454896	0.773904	0.96084	0.282381	0.717576	0.227687	0.787274	0.730278	0.872279	0.152775	1.27276	0.908356	0.219873	1.44775	0.842617	1.22104	0.731802	1.22394	0.939229	1.45402	0.569385
191	0.907808	1.03309	0.761026	0.655226	0.700251	0.921552	1.5802	0.654686	0.776584	1.01408	1.81249	0.87958	1.13196	1.06253	1.03695	0.954761	1.14805	0.870208	0.44613	0.78717	0.450527	0.653453	1.29331	1.28402	1.14135	0.65178	0.730706	1.44287	0.704474	0.816781	1.04013	0.352907	0.961304	0.240282	1.34953	1.19357	1.48123	0.116392	0.457605	1.28611	1.20096	0.917384	1.00672	1.19699	0.800331	1.08027	0.812621	1.50888	0.840283
192	0.860807	0.728568	0.735022	0.409203	1.23111	0.83029	0.849874	0.576017	1.13983	0.733536	1.10871	1.29534	0.620134	1.07609	0.62032	0.919944	0.833689	0.980083	0.483795	0.742698	0.786889	1.36373	1.03095	2.29835	0.851151	0.904889	1.06748	0.745956	0.569529	0.665933	0.747125	0.298208	0.79448	0.219875	0.00224454	1.23308	1.03734	0.120423	1.00741	1.18994	1.2021	1.0755	1.02807	0.79146	1.04411	0.453833	0.911683	1.75573	0.699833
193	0.865416	0.916916	0.724414	0.42062	0.956425	0.865255	1.2605	0.810635	0.621547	1.26778	1.11165	0.898888	0.835596	0.359672	0.715162	0.732307	0.268701	1.0172	0.925267	1.21319	0.736297	1.0681	0.789944	1.52589	0.900146	0.533753	1.8871	0.643105	0.126239	0.863991	0.839047	0.342078	0.822284	0.176216	1.26648	1.50841	1.01852	0.136247	0.570048	1.67501	1.22075	1.01277	0.435895	0.948068	0.95507	1.20121	1.40258	1.34871	0.959561
194	0.786477	0.803669	1.09409	0.382053	0.829074	1.46258	1.31274	0.640897	0.861169	1.45498	1.15776	0.435485	0.676568	0.346016	1.05768	0.600857	0.998854	0.822369	0.204831	0.411044	0.423313	0.63834	0.699385	1.29746	0.385422	0.751459	1.03337	1.63984	0.824906	0.303252	0.913836	0.527556	0.528865	0.241695	1.2721	0.474425	0.794363	0.183558	0.680224	1.27576	0.956383	1.53417	0.593135	1.21376	1.10334	0.84512	0.690428	1.18347	0.661074
195	0.815462	0.571318	0.822951	0.60552	1.1458	0.813501	1.31851	0.665268	0.903146	1.35754	1.17702	0.959321	1.30098	0.450058	0.704234	1.13583	1.25605	0.0224535	1.02416	0.488632	0.11769	0.781854	1.01693	1.54432	0.823814	0.228184	0.929214	1.04261	0.888757	0.590508	0.772164	0.249617	0.57205	0.226847	0.695809	1.20426	1.64004	0.208283	0.383391	1.3133	1.39907	0.915153	0.713157	0.61919	0.943831	1.15868	0.996971	1.3521	0.466111
196	0.790264	1.27748	0.989502	0.778585	1.10106	1.39273	0.748596	0.825599	0.928193	1.11234	1.25159	0.960993	0.67136	0.310985	0.434	1.17325	0.126427	0.218285	0.297597	0.58618	0.447203	0.515664	1.14297	1.46358	0.803506	0.713424	1.46159	0.759391	0.926481	0.791344	1.02761	0.366513	0.822284	0.19727	1.34112	1.15729	0.454224	0.179676	1.5246	1.60025	1.00726	0.244576	0.465391	0.107401	0.981563	1.12287	1.1988	1.86409	0.558799
197	0.790813	1.06338	0.728282	0.413658	0.579028	0.867796	1.02649	0.770552	0.402914	1.45713	1.04912	1.39096	0.893957	0.672529	0	1.31888	0.812794	0.863418	0.286284	0.734541	0.289295	1.21328	0.773773	1.15881	1.04479	1.44259	0.420424	0.391564	0.697945	0.485092	0.789516	0.617796	0.133104	0.246479	1.184	0.637575	0.81024	0.125368	1.16932	1.03093	1.39826	0.572006	0.545835	0.998417	0.804405	0.815056	1.24118	1.3074	1.39525
198	0.837774	0.665925	0.717138	0.242542	0.830177	0.755894	1.03692	0.82282	0.536962	0.879136	1.49589	0.763813	1.06397	1.64586	0.40262	1.31628	0.32986	0.1304	0.356691	1.48404	1.09497	1.19323	1.26901	0.911111	0.916406	0.824897	1.15022	1.2261	0.490451	0.680929	0.801158	0.374842	1.46887	0.170537	0.872567	0.901441	1.3734	0.137372	1.14457	1.03938	0.781498	1.19957	1.13221	1.5225	1.0828	1.15407	1.49157	0.561766	0.492784
199	0.975075	1.00447	0.919381	0.665668	1.24459	1.08267	1.18267	0.851893	1.0302	1.3561	1.82662	0.70338	1.42313	0.784884	1.10924	1.47285	0.677563	0.91226	1.33626	0.835259	0.546602	1.26559	0.924803	1.2977	1.17359	0.89178	1.33603	1.28071	0.613782	1.7783	1.13974	0.535053	0.710477	0.195201	0.467426	0.590611	0.989337	0.104982	0.529571	1.36506	1.37159	0.51066	0.944512	0.776369	0.904424	0.711115	1.59487	1.93147	1.51319
200	0.798709	0.699532	0.72564	0.498868	0.538947	0.863329	0.779368	0.81181	0.636659	1.33776	1.57947	0.630994	0.927989	0.475635	1.21626	0.710312	0.653147	0.625534	0.855127	0.505421	0.436295	0.933547	1.28077	1.70604	0.992738	0.241316	1.0194	0.948456	0.468686	1.10148	0.848381	0.31459	0.706928	0.173833	1.19522	1.14082	1.32246	0.176585	0.753304	1.34396	1.01773	0.88334	1.61938	0.35518	1.0379	0.951326	1.19103	1.42084	0.816194
201	0.797211	0.643939	0.938185	0.441087	1.36373	1.17716	1.20094	0.956429	1.31823	1.40272	1.46496	1.41453	1.41064	0.274675	0.808882	0.942148	0.478591	0.8976	0.21082	0.367494	0.317579	0.869788	0.767109	1.16784	0.951696	1.15013	1.0243	1.07661	0.418626	0.614613	0.673104	0.303761	0.791523	0.293748	0.729477	0.697003	0.870808	0.167561	0.893858	1.17081	0.303798	1.28066	0.346872	0.848512	0.855483	0.939996	0.880781	1.49838	0.415515
202	0.711329	0.568002	0.630512	0.170142	0.83937	0.271167	1.22077	0.890052	0.572573	1.01336	1.28176	0.811039	0.861423	0.0459466	1.25297	0.402691	1.09335	0.611414	0.345777	0.306247	0.289116	0.671446	0.607258	1.07045	0.914205	1.03473	0.583367	0.696915	0.251755	0.510752	0.986648	0.307926	0.949472	0.198886	0.727794	0.466523	1.34385	0.251984	1.22103	1.22289	0.265189	1.35008	0.364569	1.03644	0.943369	1.20121	0.867891	0.559396	0.61748
203	0.867214	0.912794	0.970124	0.965853	1.15266	0.90407	0.737046	0.9777	1.05531	0.755463	0.722281	0.967847	1.03479	0	0.689525	1.30429	0.616287	0.782323	0.953616	0.67057	0.290521	0.782672	1.30507	1.49926	1.04258	0.540307	0.567037	0.120254	0.607984	0.801341	1.12524	0.393168	0.648954	0.263654	1.40789	1.30709	0.565397	0.233848	1.29749	1.29299	0.985339	1.69769	0.998999	0.558771	0.971046	0.857055	0.69237	2.03509	1.01241
204	1.02072	0.528988	0.907011	1.03422	1.34461	1.37717	1.37385	1.63356	0.900208	1.47834	1.49693	1.05143	1.15929	0.921079	1.18713	1.53394	1.15498	0.70416	1.04665	0.733172	1.16293	0.673507	1.39132	1.72127	0.882465	0.754089	1.23496	0.916017	0.665297	0.866434	1.45274	0.42621	0.709886	0.261973	0.846754	1.02686	1.18692	0.260996	0.780282	1.35051	1.42787	1.21704	0.770861	0.795368	1.14416	0.932593	0.993616	1.97549	0.869456
205	0.993963	1.22437	0.942206	0.9898	1.5433	1.05032	0.550005	1.39103	0.50373	1.44371	1.57397	0.944777	0.905943	1.33894	1.40595	1.60962	0.98289	0.632401	1.37512	1.13832	1.07969	0.543438	1.16953	1.72127	1.19383	0.948163	1.16946	1.57893	0.71318	1.50449	0.796655	0.475911	1.06128	0.214898	1.50833	1.18879	1.05803	0.114983	1.25476	1.45776	1.25298	1.35321	1.37032	1.33514	0.898473	1.10187	1.11793	1.57931	0.994153
206	0.901098	1.32892	0.821534	0.771624	0.988784	0.801179	1.38695	0.936014	0.901957	1.07699	1.41989	1.21953	1.23249	0.581641	1.4299	1.48994	0.431753	0.663188	1.10707	0.8103	0.88999	1.04068	1.31615	0.923003	0.647435	0.50885	1.35944	0.593298	0.558647	1.08615	0.996972	0.357905	0.711069	0.235241	1.24404	0.600849	0.592707	0.143429	1.23115	1.12672	1.21732	0.825983	1.21802	0.910043	1.04986	1.58063	1.10133	1.80957	0.89863
207	3.02825	1.23805	1.92501	5.55675	4.45229	3.57754	4.36927	5.07598	3.74125	4.17989	4.76271	4.05068	3.78944	0.334643	6.57276	5.24186	5.41628	3.40429	5.02176	0.597969	0.578232	0.766315	3.14586	6.13876	3.68962	0.65178	7.60119	1.46581	0.70302	4.60788	4.94258	0.310703	0.754254	0.247513	4.21525	5.05107	1.25377	0.219965	0.449732	2.98031	7.68296	1.19866	5.04755	1.08847	1.64845	4.13133	7.4455	14.0367	3.80857
208	0.840472	0.6742	0.852133	0.60914	0.787277	1.08143	0.721359	0.909292	1.65175	0.393664	1.18688	0.515645	1.28229	0.862162	1.23434	0.706246	1.03114	0.705163	0.650029	0.742251	0.790235	0.076059	0.926274	1.41732	0.957022	0.41441	0.692964	1.2016	0.734223	0.958521	0.549663	0.312369	0.909837	0.223679	1.16211	0.956417	0.955375	0.235121	1.4875	1.35163	1.01086	1.32454	0.839935	0.967666	0.808681	0.958125	0.818625	0.936277	0.821362
209	1.05543	1.20859	0.879591	0.660099	0.902004	1.21605	0.96434	1.09325	0.82206	0.880571	0.95349	0.750105	0.890604	1.3773	1.10952	1.23267	0.586001	0.829236	0.656418	1.35475	1.0651	0.968321	0.523951	1.11077	0.571103	1.97766	0.920142	1.68174	2.02055	0.699701	0.641036	2.25544	1.00449	1.61662	0.946075	1.06993	1.34646	2.04725	1.38069	1.09343	0.908776	0.568018	0.54133	0.77132	1.01594	0	0.684424	0.536031	0.93964
210	1.30646	0.634379	0.842788	0.679731	0.760679	0.61157	0.939258	1.17181	0.667023	0.691833	1.09931	0.838873	0.554995	0.575064	1.13067	0.757638	0.555597	0.468823	0.433619	0.835707	0.759496	0.618286	0.0324406	0.603127	0.775743	3.22089	0.555605	1.30601	3.50785	0.836443	0.62621	5.52073	0.770818	3.59919	0.499411	0.675747	1.28402	5.56294	1.076	1.05472	0.434675	0.534828	0.922631	1.00737	0.85739	1.47496	0.800437	1.39104	0.595975
211	1.24322	0.323612	1.04204	0.797243	1.08304	1.89686	1.26835	1.02484	1.22497	0.827495	1.38859	1.31465	0.964874	1.26572	1.10307	1.10352	1.00038	0.706166	0.360551	1.06664	1.16189	1.61726	0.929998	1.18568	0.628476	1.54751	1.09688	1.23007	1.77533	1.22789	0.774141	2.6239	1.5162	1.80298	0.537568	0.941393	1.21202	2.58807	1.22665	1.17657	1.22648	1.34424	1.43307	1.44254	0.767136	0.684375	1.2885	1.06631	1.04066
212	0.967972	0.528988	0.869098	0.611089	0.869155	0.911232	1.69828	0.761573	1.35727	0.926474	1.20719	0.817392	1.03479	0.662664	1.26586	0.500366	1.07645	0.798449	0.214281	0.892875	1.12448	0.836649	0.823855	1.25322	1.22386	0.754089	0.900363	1.44841	1.17315	1.14436	0.662342	1.04845	0.966628	0.82765	0.758656	0.706351	0.97677	1.12631	0.977057	1.32293	0.711152	1.64708	0.750804	0.809346	1.18738	1.09334	0.712147	1.18719	1.32498
213	0.753413	1.36958	0.768264	0.441226	0.874303	0.386996	0.826947	0.665268	1.0337	1.09318	1.06506	0.591959	0.885824	0.36908	0.930901	0.990413	0.572619	0.524455	0.803087	0.545801	0.438236	0.177471	0.578443	0.891372	0	0.650464	0.63	1.38116	0.845949	0.977516	0.493105	0.593917	1.02046	0.444071	1.19354	0.470864	0.960524	0.437507	0.603764	1.57575	0.687594	0.32254	0.366392	0.934091	1.0687	0.855317	0.699434	0.867199	0.861121
214	0.785505	0.943055	0.748886	0.637543	0.221364	0.472405	0.685847	0.801656	1.3847	0.576664	0.729207	1.18007	1.05677	0.368852	0.60407	0.843951	1.4589	0.777925	0.429892	0.639256	0.153693	1.34659	0.263053	0.939888	0.717944	0.925868	0.728892	0.819535	1.05635	1.16591	1.21003	0.402609	0.461426	0.380725	1.08468	0.765779	0.96126	0.376523	1.35371	1.28533	0.868041	0.402261	0.828137	1.26745	0.91757	0.635577	0.788607	0.873294	0.39401
215	0.827374	1.19575	0.811041	0.617216	0.993932	0.7934	0.957014	1.05744	0.84074	1.73061	0.797232	0.97303	1.40971	0.449464	0.739677	0.644847	0.702332	0.523529	0.699407	0.824365	0.317579	0.743808	0.887952	1.28533	1.06374	1.07145	1.1328	1.27991	0.930834	0.84333	0.83048	0.477022	0.721126	0.358	0.443859	0.940948	0.82057	0.326084	0.845509	1.33977	1.33838	1.12611	1.22531	1.3217	1.1081	1.11721	1.19704	0.648452	1.54362
216	0.774339	1.23309	0.998042	0.479654	0.636024	1.02313	0.993043	0.563511	0.697317	1.27557	0.696854	0.820401	1.20909	0.637864	0.928099	0.572085	0.620865	0.363345	0.245558	1.05439	0.859251	0.800664	0.97861	0.987216	0.805281	0	0.643065	1.43654	0.508586	0.878987	1.34116	0.445091	1.20858	0.224196	0.992089	0.692106	0.723068	0.270515	0.651	1.11944	0.85937	0.674613	0.583589	0.96932	1.16924	0.813923	0.890846	0.297306	0.586056
217	1.1885	1.05508	0.988123	1.78607	0.929827	1.22768	1.17483	1.93808	1.33747	1.44371	1.3105	1.76175	1.9249	0.34396	1.84065	1.52424	1.32214	1.5388	1.79211	0.701411	0.323892	1.30364	1.38466	2.04721	1.61418	0.607191	2.26488	1.0149	0.482468	1.54325	1.56311	0.485352	1.04412	0.262749	1.53246	1.80767	1.05656	0.21256	0.955686	1.50336	1.93289	0.803145	1.55985	1.18524	1.51257	1.20181	1.88958	3.85245	1.36732
218	0.971515	1.05881	0.871549	0.909742	1.27291	1.03869	1.09854	0.983151	1.34447	0.496845	1.07559	1.28848	1.53036	0.403472	1.24512	1.49338	0.776522	0.85902	1.72343	0.932794	0.354631	1.44879	1.10171	1.63672	0.78895	0.754089	1.45542	1.02914	0.402659	1.3252	1.1449	0.375953	1.04057	0.215997	1.43875	1.38032	0.871175	0.227914	1.20755	1.13169	1.5293	1.17226	1.02399	1.08063	1.19764	1.04847	1.52653	2.37472	0.730007
219	0.900703	0.99826	0.832027	0.907236	1.19961	1.39596	1.40833	1.38045	1.33747	1.06357	1.04837	1.53582	1.45659	0.52487	1.1528	0.911918	0.969507	0.987954	0.890663	0.701411	0.885238	1.11553	1.19452	1.27023	0.836595	0.952109	0.846291	0.78473	0.576781	1.1428	0.749651	0.412327	1.07311	0.142317	1.44773	0.940948	0.952034	0.222128	1.42341	1.03401	1.14386	0.800913	1.18402	1.03253	1.25184	0.793981	1.03564	1.92843	1.09101
220	0.874958	1.84297	0.835474	0.733614	1.27781	0.692435	1.29653	0.947023	1.06812	1.46492	1.1698	0.927559	1.04193	0.555242	0.158442	1.28344	0.818781	0.868742	0.883475	0.579825	0.319498	0.551616	1.18051	1.25453	1.1868	0.68326	1.30936	0.988796	0.653691	0.546076	0.52693	0.507009	0.961304	0.188229	0.939903	1.25656	1.05766	0.244591	1.24689	1.25663	0.436311	1.3828	0.769896	1.48336	0.967464	0.895655	0.793374	0.4016	0.983567
221	0.895712	0.999485	0.76386	0.586028	0.825029	0.643916	1.21663	1.18004	0.688571	1.24585	1.14836	0.904405	1.62518	0.807629	0.705495	1.38518	0.902361	0.802307	1.25028	1.04487	0.509907	1.03005	1.67868	1.38201	0.885092	0.638671	0.56994	0.787096	0.779199	0.600839	1.06155	0.555322	0.729999	0.213217	0.490994	0.826543	0.592707	0.18786	1.09735	1.17231	1.09266	0.527659	1.06217	1.30157	1.17019	1.06607	1.11528	1.70663	0.895713
222	0.819434	0.850121	0.871894	0.503602	0.966231	0.443294	1.14035	0.682904	0.513665	0.737122	0.709947	1.08144	0.884896	1.66481	0.755367	0.711458	1.14653	0.740348	0.571238	0.844324	1.05562	1.47211	0.638914	0.825018	1.14796	1.31801	0.408266	1.25381	0.675457	1.02639	0.91153	0.361515	0.903921	0.236404	1.22159	1.24332	1.14925	0.194313	1.02314	0.825219	0.709189	1.03072	1.29213	0.42621	0.872933	0.55037	1.12093	0.760873	0.972981
223	0.864421	1.35091	0.807211	0.751714	1.06122	0.944194	0.345811	0.720315	1.18475	0.620519	1.02616	1.44671	1.78221	0.786437	0.688124	0.729075	1.30524	1.04212	0.976641	0.605232	0.615105	0.986314	1.33016	1.09459	0.738251	0.759329	0.790404	0.597231	0.571706	0.974406	1.10471	0.25517	0.998573	0.25623	0.880423	0.456285	1.31617	0.150871	1.23453	1.54168	1.16546	1.29856	0.575438	1.15782	0.90324	0.76792	0.816153	0.593596	1.18103
224	0.967531	0.65057	1.00038	1.02753	1.02641	0.772067	1.33411	0.937189	1.06343	0.973812	1.45367	1.19846	0.974434	0.518384	0.930901	1.58189	1.11225	1.2702	0.776734	0.430557	0.617559	0.783915	0.422218	1.43409	0.916406	0.950794	1.53436	0.795798	0.642077	0.635274	1.00828	0.335415	0.405226	0.34437	1.16885	1.40424	0.535113	0.212733	1.04789	1.28958	1.27589	1.14762	1.62753	1.44308	1.08089	1.5409	1.42324	0.87194	1.01824
225	0.84532	0.881248	0.946916	0.773712	1.67997	0.90923	0.783074	0.894007	0.936938	0.293353	0.583479	1.03906	1.45901	0.300389	0.907366	0.743669	0.663594	0.725148	0.645105	0.607955	0.52202	0.810871	1.16502	1.50651	0.929258	0.903574	1.11012	1.28861	0.429508	1.1137	1.14776	0.31098	0.769043	0.363097	0.861905	0.656271	0.846777	0.336518	1.0625	1.18116	0.963417	1.1131	1.27304	0.667856	0.898704	1.00926	1.55408	1.49229	0.963395
226	0.894025	0.754289	0.795799	0.658289	0.805785	0.616114	0.657661	1.2028	0.758534	1.4557	0.785183	0.735978	1.4202	1.65371	0.688965	0.759931	1.20921	0.39066	0.948292	1.29395	1.6291	0.730756	1.74503	1.41578	0.877637	1.05047	1.25583	0.99433	0.607984	0.515751	0.587223	0.290989	1.19675	0.302465	1.32765	0.98168	1.19504	0.259142	0.823025	1.30184	1.44439	0.660274	1.14894	0.736632	0.744456	1.03593	1.29733	1.86443	0.678411
227	0.800093	0.251858	0.789518	0.94093	0.931053	0.565592	1.52322	0.986678	0.752097	1.1978	0.927685	1.04675	1.54998	0.528067	0.776101	0.642345	0.798825	0.660719	0.671191	1.42233	0.747183	0.53117	0.68978	1.11671	0.413682	0.441966	0.873146	1.14386	0.504233	1.27888	0.623025	0.200749	1.08198	0.376533	0.262051	0.504139	1.00003	0.282803	1.26826	1.23711	0.677288	1.02578	0.430854	0.666172	1.06251	1.25121	1.07467	0.370786	0.44944
228	0.814434	0.816096	0.97246	0.401127	1.36888	0.394082	0.797124	0.451065	0.922386	1.03037	0.609665	0.713661	1.62518	0.185888	1.32287	1.34119	1.40525	0.601152	0.468756	0.801682	0.291927	0.708674	0.923333	1.58999	1.19873	0.542938	1.09579	1.14859	0.587664	1.33364	1.10251	0.180757	0.77555	0.175126	1.03642	0.690882	1.4816	0.191445	1.08612	1.17081	0.764648	0.634729	0.895388	1.71268	0.990143	1.00473	0.936051	1.74354	0.615229
229	0.831155	0.977917	0.885948	0.582408	1.24116	1.13966	1.17534	1.04953	0.687382	1.12577	0.828825	0.617704	0.671788	0.221923	0.890975	0.930473	0.83322	0.821366	0.942702	0.203253	0.431209	0.279276	1.14297	1.14763	1.29437	0.39867	1.67661	1.8526	0.84305	0.773904	0.802036	0.420101	0.657236	0.265658	0.695809	0.57069	0.581274	0.206589	0.547543	2.02859	0.734383	0.529036	1.12674	1.27698	1.24086	0.64011	1.08155	1.29013	0.793772
230	0.971819	1.24967	0.932938	1.12861	0.634553	1.04839	0.945981	1.36004	0.71012	1.50027	0.661276	0.589368	1.43697	1.69948	0.518054	0.842179	1.18785	0.319827	0.749184	1.40237	1.45381	1.35231	1.32869	0.912895	1.29885	0.591451	1.02738	1.08451	0.660221	1.00351	1.3025	0.212411	1.14942	0.371749	0.541496	1.08585	1.56914	0.249412	1.19968	1.63629	1.41756	1.55392	1.38309	1.49845	0.985867	0.853656	0.974722	1.69478	1.44551
231	0.904437	0.976662	0.900654	0.706185	1.08022	0.692435	0.963737	1.06289	0.964364	1.13417	0.810609	1.31507	1.1157	1.08504	0.910167	1.21297	0.559589	0.723681	1.30006	1.05893	1.25638	0.956054	0.817975	1.11945	1.20178	0.64391	1.2424	1.28388	0.446189	0.793898	1.14919	0.354573	0.655461	0.275603	0.57292	0.771566	0.484875	0.286438	1.2098	1.7267	0.609232	0.724326	1.22445	0.804325	1.10094	0.844591	1.16313	1.93994	1.02874
232	0.863453	1.51064	0.82678	0.959448	0.850891	0.739028	0.304007	0.922653	1.08442	0.0877087	1.03053	1.52729	0.854218	0.553872	0.814065	1.19066	1.2341	0.948834	0.940706	0.536262	0.717158	0.928247	0.881386	1.46465	1.07127	0.752774	1.12863	1.02677	0.586219	1.23478	1.22079	0.295431	0.788565	0.35522	1.00724	1.12402	1.15219	0.288206	0.54305	1.31638	0.758922	0.990411	1.0404	0.680721	1.13795	0.508371	0.726274	2.06184	0.510371
233	0.838927	1.59736	1.0173	0.629886	1.1317	0.522927	0.808587	0.884494	1.06056	0.517338	0.810989	1.00646	1.10756	0.585203	0.969706	0.901389	0.816786	0.994744	0.119917	0.861113	0.511647	0.630554	0.859236	0.975206	1.23664	0.990144	0.662299	1.412	0.602177	1.04239	0.881987	0.339857	0.72645	0.268234	1.17109	1.20203	0.976034	0.22554	0.842129	1.81868	0.689557	1.17492	0.934429	1.62656	0.901564	0.21415	1.27244	1.75471	0.890295
234	0.879366	0.7352	0.779867	0.81047	0.581112	1.32665	0.692656	0.836608	1.24771	0.510985	0.789168	1.28548	1.16164	1.66888	0.40318	1.00303	1.30571	0.85169	0.995407	1.02582	1.22477	1.64019	1.05231	1.20328	0.773116	1.45962	1.24004	1.2182	0.86626	0.62872	0.634447	0.515894	1.04117	0.250089	1.01229	0.770676	0.732294	0.22245	0.783661	1.32594	0.757286	0.675943	1.47308	0.902769	1.09045	0.859925	1.05789	1.72966	1.03683
235	0.858766	1.00653	0.957869	0.329145	1.00116	0.662014	1.34041	1.14466	0.315461	0.976579	0.133394	0.994428	0.738353	0.615804	0.953035	0.325238	1.06694	0.87314	0	0.790788	0.50868	1.15397	0.649205	1.26809	1.20881	1.14094	1.06258	0.517352	0.501334	0.950079	0.895935	0.376786	0.906287	0.156011	1.60822	1.54569	1.49233	0.288416	0.0697002	1.34743	1.06665	0.739093	1.8325	0.611916	0.776207	0.95533	0.844229	1.6213	0.637318
236	0.783842	1.17708	0.78228	0.870618	1.35711	0.935107	0.460708	1.23893	0.745731	0.886923	0.989448	0.501519	0.801565	0.544463	0.909747	1.13781	0.837211	0.955701	0.772209	0.586627	0.206046	0.528749	1.00292	1.27594	1.3063	1.00981	0.883488	0.752291	0.464333	0.898426	0.969077	0.289323	0.898597	0.301496	0.491555	1.01629	1.17769	0.278501	0.79378	1.57038	0.449398	1.06116	0.634537	0.780819	0.917801	0.794585	0.71974	0.632876	0.608478
237	0.864233	0.977499	0.643456	1.00136	1.27842	0.866564	0.57457	1.28532	1.04307	1.12505	1.1385	0.974701	1.166	1.03672	1.22061	1.26457	0.612883	0.584022	1.45165	1.05393	0.699246	0.624011	0.880602	1.18473	1.5436	0.392116	1.3872	0.64234	0.833612	0.885874	0.949968	0.437038	0.812819	0.222008	1.07458	0.516603	0.474914	0.222907	1.96197	1.37004	1.15221	0.654908	1.39575	0.874813	1.02071	0.988264	0.780484	1.55561	0.669742
238	0.900757	0.802832	1.01826	0.921159	1.04835	0.3766	1.32791	1.22718	0.581878	1.08048	1.02911	1.2482	0.804419	0.91738	0.795573	0.784845	0.569097	0.494671	0.60704	1.13787	0.741405	0.924158	0.966849	1.16475	2.08119	0.540307	0.782057	0.617001	1.00847	0.734692	0.655203	0.466193	1.05359	0.366975	1.16548	1.2224	1.05398	0.262492	1.06026	1.70488	1.24415	0.706853	1.21266	1.39721	0.859066	0.877526	1.16031	1.7879	0.663324
239	0.869156	0.858844	0.82433	0.833721	1.43568	1.03807	0.956497	1.06022	0.743982	1.0233	1.35443	1.04207	1.24305	0.609318	0.990579	1.27489	0.947556	1.83764	0.89399	0.868823	0.750886	0.906591	0.982334	0.759616	1.59253	1.07669	1.12373	0.842472	0.811847	0.589509	1.30393	0.310425	0.594529	0.303306	1.00892	0.89966	1.13781	0.261614	1.75734	1.52249	0.795731	0.706425	1.03901	0.887108	0.983469	0.340223	1.26537	1.37479	0.445272
240	0.865225	1.14057	0.779676	1.0047	1.21971	1.06264	1.36859	1.48264	0.801701	1.07484	0.779016	1.28598	0.82361	0.550857	0.88257	0.993331	0.66066	1.97097	0.638716	0.872915	0.562595	0.879995	0.639698	1.36631	0.854702	0.88391	1.15948	0.888346	0.721887	0.763573	1.01971	0.481187	0.659602	0.32074	1.08748	1.42283	1.23528	0.282222	1.34246	1.62711	0.907304	0.786146	0.830389	1.06163	0.806774	0.914388	0.776952	1.79332	0.978149
241	0.893535	1.07584	0.991378	1.11956	1.32242	0.955823	1.01494	0.880646	1.45522	1.07484	1.08546	0.859436	1.21052	0.630921	1.19133	1.43741	0.536698	2.39288	1.39735	0.775828	0.762641	0.780611	1.72876	0.961649	1.20093	1.01899	0.903993	0.405034	0.623943	0.53419	1.35401	0.365402	0.743605	0.278179	1.37591	1.39089	1.0835	0.323216	0.938827	1.40109	0.984521	0.955892	1.56757	0.595142	1.20217	1.31935	0.973133	2.29583	0.36642
242	0.829881	1.19202	0.869481	1.11998	1.22143	0.948122	0.86401	0.692417	0.739854	0	1.16867	0.977292	1.53799	0.520759	0.814906	0.419786	0.765018	2.41394	0.953616	0.798511	0.868397	1.09306	0.876191	1.0613	1.34557	0.797363	0.868609	0.848807	0.767594	1.3543	0.63214	0.527001	0.790339	0.371555	0.453959	1.57897	0.930241	0.222648	0.566668	1.27694	0.762358	1.28916	1.02678	0.910614	0.999706	0.879792	0.660233	1.43235	0.883876
243	0.92844	0.627748	0.945576	0.878136	1.23908	1.51826	1.00606	1.316	1.47684	0.371737	0.924459	0.805021	0.627768	0.745834	0.902182	1.02982	0.600909	2.07159	0.920342	0.835707	0.754923	1.29506	0.523951	1.35704	1.58727	0.536383	1.15131	1.35426	0.885127	1.69632	1.01366	0.408995	0.386296	0.396164	0.848999	0.729388	1.08537	0.261169	0.860121	0.90567	0.944277	1.17046	1.80021	1.35976	0.962928	1.36935	0.950001	1.78417	0.976232
244	0.909348	1.18246	0.948486	0.866162	0.79647	1.14874	0.961151	0.919874	1.07805	0.725748	0.800078	1.04458	1.26795	1.97301	1.61874	0.961329	0.816786	0.994281	0.859386	1.28578	1.28957	1.55347	1.1363	1.01908	1.50569	0.843267	1.21264	1.17706	0.797343	0.669932	1.11613	0.40955	1.31506	0.256359	1.36188	1.49606	0	0.223328	1.21991	1.29417	1.02755	0.300556	1.34255	1.01967	0.830666	1.31482	1.36797	1.01077	0.598225
245	0.929086	1.40277	0.955418	1.26966	1.53178	1.11632	1.17638	1.33609	1.25933	1.31092	0.612511	1.24569	0.98642	0.705824	1.08794	0.960703	1.38577	1.89041	0.480069	0.743606	0.775646	0.538563	0.789258	0.906355	1.67411	1.18029	1.21736	1.22453	0.983071	0.785789	1.02311	0.290989	1.52389	0.42516	1.61046	1.15151	0.751512	0.284151	0.749924	1.50146	1.30468	0.733252	1.15302	0.776911	0.937158	1.29321	0.861887	0.566168	0.426101
246	0.845736	0.884564	0.767689	1.05844	0.761414	1.12348	0.567244	1.06449	1.51532	0.158306	0.789168	0.748851	0.952888	0.53574	1.33758	1.05525	1.03513	0.930778	0.381979	0.78217	0.548721	0.30669	0.867371	0.832867	0.973779	1.09375	1.10958	0.396333	0.557193	1.11059	0.953152	0.260724	0.486272	0.424449	1.08299	0.494902	1.34275	0.268562	0.407009	0.804123	0.496841	1.20227	1.53346	1.08288	0.843089	1.02059	0.665177	1.3074	0.686413
247	0.938649	1.12976	0.95469	1.01305	0.93902	1.19272	1.35299	0.853069	1.00396	1.26071	0.603403	1.40643	1.14538	0.441289	0.676357	1.27406	1.20182	1.2023	0.670393	0.484093	0.451598	0.697191	1.09583	1.62899	1.32441	0.668835	1.37831	0.560059	0.816931	1.30232	1.12151	0.24101	0.737098	0.34618	1.54649	0.250957	1.16365	0.27572	0.755551	1.28074	1.46059	1.28783	1.23851	1.09575	1.06488	1.09674	0.960772	1.1855	1.19353
248	0.885673	0.822757	0.987932	0.861568	1.03119	1.07882	0.499409	0.922653	1.29375	1.21901	0.332251	0.763395	0.698613	0.862116	1.06931	0.938187	0.873484	0.921519	1.05091	0.925991	1.08899	0.763862	0.959498	1.03882	1.09903	0.571787	1.1729	0.945288	1.07159	0.404892	1.16511	0.450089	0.898005	0.293166	1.44436	1.20826	1.11231	0.256014	1.24576	0.923687	0.987957	1.35008	0.900429	1.50239	0.840923	1.10354	1.18132	2.41366	1.23171
249	0.925515	0.945983	0.884646	1.12151	0.770117	0.750735	0.665505	0.967439	1.03608	0.935594	0.585282	1.13159	0.899236	0.743459	1.2772	0.834257	1.0093	0.90493	1.03081	0.841614	0.977276	1.61157	0.698601	0.614067	1.54886	0.772438	0.927944	1.05684	0.810402	1.3202	0.825099	0.660833	0.828792	0.648257	1.01902	1.2717	0.924356	0.500086	0.991669	1.2884	0.633117	1.12972	0.355023	0.443554	0.812032	0.992268	0.660233	1.10457	0.977149
250	1.35467	1.29741	0.930257	0.887047	0.818533	0.267239	1.00347	1.21734	1.11128	1.04513	1.10074	1.22337	0.893957	0.77173	1.05558	0.727095	0.821246	0.839961	0.778997	0.401071	1.05825	0.950722	1.02213	0.196444	1.17622	2.15075	1.11956	2.21016	2.94558	0.729471	0.90505	5.12562	0.96012	4.07679	1.26817	0.426571	1.23528	4.92273	0.54305	0.90567	0.636716	1.02445	1.18627	0.917317	0.831129	0.768449	0.879016	0.922732	1.12977
251	1.71018	0.830226	0.933781	0.717741	1.09861	0.736487	1.44384	0.867285	1.00515	0.75618	0.855675	1.26408	0.856643	0.352181	1.54912	0.662256	1.2321	0.899992	0.140281	1.04214	0.742275	0.816203	0.896087	0.739401	0.884666	3.18156	0.796755	0.540289	4.39588	0.77357	0.911859	7.42216	0.648362	6.95474	1.34841	0.109954	0.803221	7.96582	0.799407	0.87311	1.06027	0.135749	0.759063	1.31443	1.00401	0.382223	1.06796	1.31993	1.19037
252	1.90412	0.808627	1.02799	0.703957	0.875406	0.847156	0.524491	0.935586	0.56089	0.534962	0.975312	0.898053	0.719732	0.518019	1.17606	0.683417	1.09429	0.56643	0.640979	1.30801	0.25066	1.28728	1.52834	0.516677	0.914205	3.67728	0.432399	0.661309	4.7093	1.16091	1.25868	8.42701	0.741831	9.25819	0.848438	1.24811	0.678776	9.44025	1.24803	0.845528	0.777736	0.787049	1.6625	1.27698	0.871489	0.759384	0.837166	0.756132	0.430602
253	1.97583	0.934362	0.866302	0.822304	0.978856	1.56293	0.784108	0.986358	0.82206	1.01552	0.842297	1.01457	1.00076	0.189359	1.3041	0.654542	1.70764	0.177236	0.200705	0.600245	0.441582	0.763469	1.39201	0.939294	1.60886	4.03794	1.11665	0.696915	4.89502	0.877765	1.03816	8.20683	0.607544	10.0556	1.38881	1.10232	1.39188	9.88221	0.460984	0.827119	0.830414	1.37159	0.791348	1.13155	1.07182	0.514565	0.612556	2.01816	1.20895
254	1.82598	1.06338	1.08344	0.872706	1.1936	0.766908	0.953307	0.937189	0.999345	1.06142	0.80264	1.09866	0.83895	0.573511	0.753266	1.34943	1.43108	0.679315	0.272975	0.723199	0.364825	0.926186	0.705266	0.78768	1.43859	3.03468	0.749214	1.41043	4.07738	1.15591	0.953702	6.88155	0.819326	8.47587	0.462376	1.57941	0.535849	8.17615	0.811772	0.81644	0.508129	0.956367	1.28302	1.12818	1.02071	0.995667	1.25036	0.74191	0.958561
255	1.37308	0.625656	0.837274	0.946917	0.887173	1.0879	0.520785	0.675101	0.796454	1.248	1.14903	0.717589	0.815905	0.53679	0.738977	1.37403	1.02714	0.9503	0.630864	0.859297	0.28403	1.15109	1.07368	1.10839	1.22031	2.47077	0.552521	0.936587	2.28392	1.10959	0.670578	2.8513	0.845356	3.955	0.216037	1.98996	1.24601	3.83674	1.32784	1.0781	0.989265	0.880634	0.740829	1.09016	1.07491	1.35629	1.28568	2.32969	0.932888
256	1.14043	1.08869	0.871166	0.91016	0.996874	1.15129	1.38643	1.2928	0.818002	0.554737	1.04324	0.964002	1.32203	2.07555	0.754247	0.853646	0.764078	0.613343	0.665468	1.57931	1.85743	2.13822	1.29037	1.13324	1.21548	1.5016	1.24313	0.348057	1.43942	1.18091	1.08	1.20949	1.85517	1.67119	1.03025	1.57986	0.671757	1.62965	1.76634	0.368911	0.295945	0.684916	1.58527	1.39667	0.968186	1.58857	0.772361	1.68123	1.07659
257	0.957749	0.946789	0.941478	1.17428	0.926641	1.29884	0.713515	0.128799	0.996406	1.21972	0.684141	1.07417	1.01082	1.41672	0.879067	1.18264	1.46336	0.729083	0.630864	0.897861	1.7798	1.41323	0.68831	1.03383	0.953045	0.830136	0.689154	1.31235	0.800242	0.958188	0.77469	0.662499	1.42155	0.915984	0.590315	0.480212	0.812079	0.810198	1.1457	0.684625	0.466085	1.40967	0.732249	0.657215	1.18547	1.29208	0.514731	2.16106	0.713669
258	0.857058	1.1887	1.0898	1.00038	0.880309	0.492506	1.11001	1.00442	1.2617	1.31297	0.892391	1.04592	0.866204	1.0348	0.772318	1.32826	1.10028	0.498606	0.528648	0.697779	1.21721	1.0133	0.997035	0.776621	0.728524	1.61044	0.778246	0.306151	0.72987	0.321136	0.878034	0.510619	1.1719	0.50245	0.253634	1.5625	1.35973	0.473099	1.67189	0.757018	0.743053	0.722094	0.949017	1.48168	1.06561	1.02347	0.858356	0.957948	1.02816
259	1.09823	0.829389	0.878749	0.541195	1.11994	0.853626	0.869785	0.76307	0.424463	0.564676	0.250469	0.995347	0.918428	0.60635	1.22873	0.978216	0.710784	0.468823	0.507486	1.16191	0.436831	0.766708	0.248352	0.664605	1.19873	0.527198	0.861714	0.98803	1.6636	0.823557	0.492775	3.01762	0.725267	3.2379	0.599855	0.580372	0.851221	3.48233	1.10185	0.898791	0.418806	1.61887	0.705863	1.17126	0.955301	0.988264	0.449573	0.263444	0.539545
260	1.63493	1.1887	1.00045	1.06095	1.098	1.49816	1.00606	1.52272	1.47446	1.31584	1.13451	0.757377	1.05484	1.2438	0.679719	0.934747	0.905296	0.981549	0.466892	1.1964	1.49086	1.45902	1.11494	0.480765	0.976406	2.85762	1.23641	1.33052	3.14074	0.741912	0.914165	4.86823	1.38369	5.7979	0.391673	0.951076	0.708692	6.19521	1.29973	0.955134	1.09217	0.505295	0.865356	1.02358	0.808218	0.962128	1.06195	0.141203	1.01049
261	1.14572	0.97708	0.94661	1.14212	0.645707	0.78955	1.04579	0.691562	1.02383	0.729335	0.297053	1.03864	0.951461	1.01891	0.392954	0.832797	0.778517	0.630935	0.306914	0.913742	0.749302	0.828896	0.86149	0.794933	0.454653	1.98158	0.499537	0.76416	2.20846	0.934972	1.12217	1.92863	0.998573	2.45325	1.37029	1.29429	0.846777	2.76146	1.26938	0.4624	0.587801	0.630266	0.654487	0.711472	0.988959	1.19441	0.458755	0.588178	0.953476
262	0.969406	1.23432	0.849797	1.17665	1.09542	1.19534	0.557849	0.563511	1.36021	0.949119	0.834233	0.973865	0.809698	0.775795	0.486814	0.58866	1.28141	0.449764	0.695281	1.03851	0.696078	0.850978	0.871781	0.916819	0.988761	0.696369	0.809819	1.06077	1.21306	1.21534	0.879681	0.769121	1.04235	1.16137	1.56501	0.388844	0.942072	1.07692	0.179897	0.550517	0.179628	1.67889	1.4498	1.59242	1.07396	0.656577	0.878486	0.698229	1.04066
263	0.844299	1.0667	1.01807	1.02391	0.168291	0.619964	0.86401	0.707274	0.539901	1.91719	0.746284	0.811875	1.05341	0.531401	0.807901	0.917338	1.1963	1.22429	0.562587	0.87881	0.680107	0.387263	1.0921	0.892442	0.534961	1.21701	0.849194	1.04261	0.613782	1.09737	1.00609	0.487017	0.984966	0.500058	0.674486	0.442485	0.89775	0.544183	0.718454	1.14093	0.540685	0.607427	1.45667	0.806008	0.889401	1.0076	0.70632	0.573956	0.787687
264	0.920638	1.24471	0.973302	1.04354	0.568364	0.873649	0.382357	1.06214	0.437896	0.980165	1.20035	0.631412	0.986849	1.04878	0.86842	1.13812	0.784973	0.476616	0.601849	1.08025	1.34649	1.43164	0.948423	1.23075	1.49461	1.01768	1.2326	0.479379	0.363481	1.08615	1.11701	0.482575	1.06601	0.414956	1.51002	1.28939	0.33643	0.338002	0.854495	0.888047	0.736837	0.585443	1.35574	0.549843	1.15514	1.24781	1.03087	0.833337	0.829363
265	0.803994	0.893287	0.996242	1.37185	0.715327	0.704757	1.05209	0.532086	0.503171	1.22116	0	0.703798	1.02759	0.884222	1.59717	0.829983	1.46042	1.02507	0.582152	0.93507	0.765117	1.29915	0.308823	0.343302	0.682725	1.09767	0.768992	0.924718	0.555747	0.7879	0.764806	0.287379	1.0666	0.327388	0.937097	0.599069	0.913628	0.207763	1.49538	1.0612	0.951638	0.514696	1.14176	0.66506	0.913987	0.853051	0.992027	0.458488	0.909883
266	0.832625	1.34222	0.94121	0.750182	1.15144	0.430972	0.577242	1.23936	0.538152	0.919404	0.820856	0.702544	0.759471	1.19146	1.39754	0.839364	1.34503	0.179705	0.460371	0.985422	0.822891	1.13395	0.19974	0.695641	0.983933	0.841952	1.31244	2.16349	0.610161	1.06327	0.711323	0.343744	0.910428	0.24803	0.81982	0.540976	1.11786	0.19571	1.16256	1.05321	0.900596	1.10285	1.45527	1.26131	0.833758	0.745183	0.790372	1.82684	1.04
267	0.941499	0.669241	1.12565	1.65157	1.32157	1.44771	1.401	1.24257	0.624416	0.74204	0.419156	0.85768	0.692406	1.00918	1.30452	1.05442	0.946617	0.783326	1.02935	0.671926	0.937235	0.88572	0.834146	0.792198	1.12772	0.813081	1.79819	1.27201	0.478837	0.990068	1.0353	0.220463	0.723492	0.131532	0.730599	0.940058	0.822777	0.180071	0.98493	1.11794	0.719332	1.65914	0.687737	0.955913	0.967233	1.48916	1.38792	0.571247	0.899297
268	0.823262	1.44304	1.25627	1.476	1.26604	1.10338	0.886507	0.873484	0.944494	1.30948	0.517636	1.13978	1.21915	0.964788	0.952335	1.17211	1.12763	0.68217	0.513608	0.765381	0.858894	1.17932	0.434077	0.328557	0.827364	0.818342	0.961513	0.932654	0.462156	0.43655	0.974458	0.101346	0.502836	0.180611	0.677291	0.906337	0.743022	0.0425268	1.26488	0.667395	1.04391	1.13509	0.896782	0.879834	1.0613	0.9616	1.2961	0.430721	1.10218
269	0.822629	1.79031	0.942589	1.3809	0.691916	0.539716	0.358826	0.857772	0.923505	0.845221	0.598375	0.660082	0.765179	0.754603	0.69667	0.54321	1.0829	0.350614	0.447195	0.855219	0.395385	0.719698	1.18639	1.16404	0.622724	0.424911	0.405545	0.700082	0.535427	0.870878	1.17532	0.316256	0.493371	0.207409	0.963471	1.26191	0.970885	0.109309	1.33458	0.827119	0.593199	1.78819	0.316839	0.582277	0.906591	0.857659	0.584303	0.142896	0.671659
270	0.771946	1.23393	0.999229	0.829962	1.08905	1.17262	0.774713	0.520221	1.09666	0.904547	0.79135	0.726533	1.1157	0.674219	0.875285	0.713126	1.51114	0.427774	0.575763	0.88652	0.504799	0.992039	0.895401	0.248409	0.750607	0.146876	0.55742	1.08375	0.408466	0.684372	0.786112	0.212133	1.00981	0.0644453	0.468549	0.711693	1.42364	0.0839905	0.79716	0.617931	0.695283	1.47553	1.19807	0.62926	0.827806	0.793452	0.866478	0.654209	1.08359
271	0.892524	2.00937	1.0983	0.916286	0.930685	1.46974	0.592843	1.15609	1.06931	0.872066	1.19381	1.39439	0.816904	1.19068	1.18278	0.705412	0.995802	1.0216	0.93099	0.416044	0.686598	1.09633	0.545316	0.737261	0.662417	0.506219	0.326613	1.33845	0.514393	0.932195	0.891652	0.374287	1.10624	0.267985	0.875933	0.814969	1.2663	0.290913	1.34021	0.924866	0.726857	1.11177	1.13082	1.1528	0.929993	0.662846	0.652817	0.278682	1.01883
272	1.24199	1.23142	0.994863	0.8883	0.882637	1.19726	0.742304	1.10896	0.700255	0.801366	1.3606	1.07459	0.796785	0.978399	0.490176	0.965915	0.631313	2.26394	1.1651	1.18506	1.53425	1.36661	1.05525	0.387537	1.06772	1.85963	0.786593	1.83127	2.59951	0.633053	1.19301	4.18213	0.841215	3.25107	1.16267	0.758657	1.22826	4.79798	0.926462	1.16812	0.391485	1.17853	1.05531	1.15893	0.917107	0.382827	0.533802	0.662674	0.737342
273	1.23921	1.10819	1.0188	1.40123	0.568119	0.987553	1.44961	0.949375	0.851794	0.926474	0.814309	1.07333	0.87769	1.60818	0.816447	0.784011	0.867967	3.73638	0.393691	1.77939	1.79825	1.2525	0.347144	0.151614	0.744003	1.9829	0.752662	0.681078	1.985	1.13403	0.559877	3.38191	1.25413	2.75707	0.673924	0.611867	0.992678	4.20097	0.556549	0.848607	0.829759	0.78928	1.04576	0.812712	0.987774	0.948531	0.308485	1.24273	0.915967
274	0.927193	0.714468	1.06219	1.02656	0.858859	0.728015	0.0877456	1.11954	1.12115	0.860693	0.597616	0.453038	1.15686	0.469286	1.13753	1.02273	0.824768	4.33754	1.15113	0.505421	0.948835	0.767558	0.580697	0.640347	0.214723	0.704239	0.636533	1.27121	1.24571	1.22323	1.03453	1.463	0.721717	1.19941	0.630156	0.372039	1.08239	1.6454	0.882606	0.699955	0.83205	0	0.204541	1.09854	0.991357	0.646379	0.587129	0.664367	0.8412
275	0.909716	0.43689	0.971924	1.23346	1.2566	0.116445	0.597584	0.931738	0.724742	1.35682	0.981478	0.904405	1.23734	0.124732	0.962981	1.19379	0.769478	3.6475	0.566313	0.967279	0.269263	0.615015	1.08916	0.151138	0.973353	0.838006	1.05841	0.707983	1.03241	1.27388	0.972701	0.515617	0.743605	0.453305	0.703104	0.913905	0.689474	0.681517	0.783661	0.832884	0.640642	0.990838	0.370468	0.191297	1.03241	0.988264	0.766181	0.605448	0.686079
276	0.876753	1.22311	0.959363	1.32089	0.872219	1.47166	0.742821	0	0.723553	1.48254	0.603403	0.661001	0.649813	0.564239	0.792071	1.10122	1.10932	4.0255	0.320489	0.709121	0.677475	0.856277	1.01027	0.319876	0.822039	0.865562	0.987642	1.29335	0.530352	0.791677	1.06583	0.403164	0.533597	0.358775	1.3428	1.0637	0.842731	0.399035	1.20755	0.803009	0.541012	0.575615	0.716804	0.547019	1.08066	0.674781	1.26996	1.26812	0.511371
277	0.880205	1.00199	0.766655	1.32772	1.03242	0.913774	0.318143	0.794174	0.921756	1.30661	1.11231	0.966175	0.960094	0.958303	1.18657	1.30606	1.63651	2.92814	1.03054	0.881086	1.11252	1.08076	0.868841	0.642368	1.04834	0.69113	1.07456	0.517352	0.375095	0.612058	0.838497	0.215465	0.916344	0.372396	0.709276	0.576477	0.959053	0.312362	1.30647	0.525228	0.721131	1.46432	0.791348	1.22272	1.16375	1.42442	1.226	0.646759	0.760097
278	0.869667	1.05881	1.0188	1.63862	1.06184	0.772684	1.24171	1.06097	0.873412	1.23171	0.82484	0.911343	0.741278	0.90587	0.997444	0.358179	0.847659	2.91695	0.424968	1.20592	1.26798	0.785943	1.28586	0.532136	0.71134	0.236054	0.694416	1.06318	0.463602	0.838664	0.864086	0.184645	1.23934	0.173833	1.0959	0.522836	0.932846	0.167969	1.718	0.917921	0.58142	0.732398	1.26081	1.5063	1.04651	0.706583	0.898086	0.842141	0.641486
279	0.809161	0.825655	0.916471	1.00484	1.42906	0.975231	1.01545	0.502906	0.460004	0.773804	0.525321	1.03388	0.503769	0.320987	0.814626	0.606069	1.02315	1.99049	0.134691	0.601153	0.553985	0.480072	1.12454	0.729412	1.2419	0.65965	0.857722	1.02837	0.456349	0.849217	1.61352	0.422878	0.601628	0.156528	0.722182	0.946624	0.656248	0.126777	0.439613	0.742081	0.821252	0.777647	0.375402	1.58517	0.981563	1.20521	0.558876	0.733784	0.702417
280	0.89441	0.766328	1.00693	1.35863	1.09849	0.941576	0.695242	1.05861	0.938687	0.764685	1.16212	1.25981	0.847083	1.62727	0.801037	0.646619	0.868554	2.06719	0.754108	1.48903	2.09948	1.23903	0.551197	0.740352	0.655813	0.170486	0.494093	1.47768	0.54994	0.987624	0.709565	0.251561	1.5724	0.184739	0.959543	0.676192	0.791022	0.158103	1.29075	1.11335	1.0336	0.210959	1.26982	1.18187	0.927826	1.05814	0.967306	1.33483	1.22754
281	0.945187	1.06837	1.08999	1.58711	0.993932	1.01605	0.689036	1.11836	1.15438	0.856492	1.09779	0.728706	0.938048	2.28559	0.963542	0.516107	0.852119	1.26434	0.806947	1.9645	2.46252	1.33429	1.29694	0.669837	1.07787	0.565233	0.698226	0.274513	0.6029	0.898093	0.967649	0.324863	1.9374	0.294976	0.955054	1.02909	0.742654	0.128236	1.77758	0.980357	0.687594	1.06116	0.929925	1.29152	0.916125	1.47216	0.999796	1.91048	0.67391
282	0.896667	0.875841	1.10347	1.90998	0.997119	0.919627	0.65973	1.33877	0.608114	0.304624	1.01345	1.00045	1.50781	0.892991	1.39712	0.964769	0.622743	1.87768	0.500698	1.52533	1.11605	1.40259	0.467988	0.42012	1.07873	0.579657	1.00034	0.8116	0.35333	1.11403	1.08538	0.159377	1.45882	0.0489411	1.2272	1.31199	0.784371	0.140252	1.28512	0.722951	0.991719	0.634729	1.03311	0.845716	0.967233	0.952459	0.755939	0.806925	1.04191
283	0.988604	1.14637	1.02098	1.30976	1.93565	1.60559	0.40744	1.33406	1.31767	0.523691	1.45481	1.07158	0.869057	1.43832	0.65114	1.46993	1.13068	1.23649	1.58435	1.7608	1.73659	0.534867	1.97045	1.43718	1.20838	0.599321	0.496089	0.632838	0.54631	0.916199	0.996313	0.208246	1.54459	0.190427	0.980305	1.19936	1.85165	0.103041	0.718454	0.803795	0.496023	1.66455	1.45581	1.67298	0.924243	1.29835	1.15713	1.40154	0.928137
284	0.868926	0.579204	1.20205	1.83772	0.895753	0.913158	0.624218	0.962735	0.798762	0.772369	1.01459	1.29283	0.844158	0.509387	0.767695	0.56802	1.11718	1.24821	1.69189	0.809853	0.527462	0.136187	1.44209	0.569118	1.05757	0.771122	0.55615	0.677911	0.457072	0.963186	0.932066	0.239066	0.819326	0.118428	1.13911	0.287793	0.631481	0.110038	1.53136	0.867737	0.75156	0.25844	0.962209	0.59905	1.00638	1.11947	0.587482	0.762228	1.31698
285	0.919588	1.02646	1.07314	2.1386	0.744499	2.10133	0.934	0.912071	0.963734	1.41338	1.25775	1.28506	0.963875	0.610414	1.04437	1.44168	0.641173	1.13587	1.35063	0.798511	0.88912	0.641186	1.34565	1.11636	1.25915	0.384246	0.828872	1.11932	0.589841	1.21412	1.53576	0.0469247	0.535372	0.12443	1.09422	1.45165	0.978272	0.0373717	0.392397	0.730223	0.918592	0.518257	0.753164	0.680721	0.883421	1.85665	1.02946	1.3311	0.896379
286	0.852998	1.04181	1.13239	1.58571	1.00864	0.353341	0.744373	0.654258	0.643655	1.01756	1.37739	0.903987	0.966301	1.75378	0.952615	0	0.573558	0.267127	1.60697	1.68911	1.52055	1.26968	0.698601	0.613948	0.754583	0.0590136	1.04371	0.993564	0.613782	1.0886	0.99807	0.167985	1.70373	0.0814269	1.26368	0.870391	0.331618	0.0171838	1.16707	0.686525	0.740436	0.245478	0.828995	1.16621	0.722008	0.513432	1.04094	0.95253	1.11693
287	0.87079	1.24471	0.986898	1.67956	0.557333	0.909923	1.09174	0.811062	1.14102	0.454425	1.17958	1.42013	0.994554	1.752	0.804399	0.789119	1.09887	0.98942	1.91655	1.20229	1.57148	1.10572	1.21667	0.310244	0.816358	0.157377	0.890384	1.01727	0.530352	0.559517	1.04925	0.194363	1.09796	0.1582	0.943831	0.599514	0.8549	0.148498	0.97817	0.735923	0.74289	1.17492	0.952234	1.0907	0.822057	1.25748	0.672064	0.801169	0.608811
288	0.859425	0.733557	0.992144	1.79192	0.478519	1.30531	0.67852	1.26063	1.53743	1.17023	0.98404	0.337773	0.846584	0.984519	1.45162	1.35203	0.850124	0.346679	1.53004	0.430557	1.09691	1.06401	1.04271	0.36863	0.807056	0.676705	1.4068	1.08611	0.071103	1.53459	0.754263	0.171872	0.857187	0.131984	0.515684	1.29296	0.748937	0.0230807	0.858988	0.899905	0.75745	0.335502	0.627672	0.903881	0.802238	0.772452	0.749759	0.554994	0.9849
289	0.930057	1.1277	1.12124	1.54005	1.52675	1.28591	1.27145	0.748533	1.17481	0.88969	0.670669	0.591541	0.817403	1.57648	0.823451	1.01898	0.861041	1.17499	2.03793	1.32525	1.46751	1.2525	1.19011	0	0.764737	0.587527	1.05514	0.136856	0.802418	1.00951	1.13183	0.00138831	1.32394	0.189199	0.791763	0.847799	0.677642	0.0763876	0.930955	0.836356	0.781989	0.737763	1.04169	1.2244	0.926641	1.02973	0.995735	0.884807	1.25638
290	0.914579	1.00863	1.04335	1.84608	1.40761	1.55122	1.28662	0.644425	1.2226	0.95332	0.862601	1.44279	0.48893	1.3694	1.09971	0.25821	0.971033	0.755471	2.25807	1.03034	1.61435	1.24923	1.10906	0.734407	1.01432	0.666204	1.16909	0.874911	0.545587	1.29543	1.00093	0.191586	1.45822	0.172476	1.27434	0.558671	1.05766	0.0922857	0.496948	1.08806	0.6624	1.66991	0.749946	1.25627	0.91208	1.09447	1.11652	1.65279	1.04867
291	0.878119	0.974183	0.952354	1.69473	0.592511	0.195385	0.923053	1.38398	1.408	0.66427	0.651789	0.754869	1.04435	0.579266	0.452632	0.832484	0.718297	0.956164	1.95807	0.646058	0.762307	0.767951	0.845221	0.806349	1.44434	1.14094	0.774617	1.64537	0.947523	0.917532	0.648724	0.29321	0.787973	0.21535	0.651479	1.30753	1.01297	0.0945727	1.38293	0.772349	0.400974	1.23674	1.27851	0.901086	0.818474	0.722446	0.867008	1.39781	1.61997
292	0.909857	0.812362	1.03239	1.48561	1.15671	1.01281	0.854098	0.944244	1.19524	1.52568	1.36392	0.795158	0.575115	0.330807	1.22733	0.610551	1.1794	0.515659	2.40926	0.640625	0.589118	0.672264	0.890207	0.786847	0.449398	1.45438	0.982198	1.16836	0.912699	1.37496	0.910981	0.106067	0.340154	0.0896915	1.90393	0.152577	1.36748	0.173692	1.54597	1.06657	0.955401	1.04639	0.8867	0.899403	0.921643	1.31708	1.11016	0.696536	1.15219
293	0.859898	0.848896	0.969856	1.5264	0.861433	1.11763	0	1.3129	0.892652	1.04379	1.09163	0.788304	0.832243	1.63216	1.53287	0.455229	0.969507	0.823372	2.01038	1.05121	1.71094	1.32447	1.04859	0.570901	0.324995	1.0649	0.596432	0.719051	0.87642	1.45883	1.4043	0.352907	1.29791	0.214187	1.48757	0	1.12598	0.0572876	0.852248	0.723671	0.506984	1.22288	1.00125	1.27472	1.02646	1.01667	0.97119	0.51436	1.16119
294	0.848717	1.36916	0.968822	1.72606	0.854201	0.968762	0.0694725	1.285	0.948622	1.19216	1.05415	0.629239	0.927989	0.763646	0.792491	0.893675	0.839207	1.35562	1.7024	0.720463	0.662886	0.8252	1.1466	0.343421	0.651411	0.65965	1.0849	1.48874	0.314875	0.931861	0.94228	0.457585	0.543654	0.162143	1.0757	1.3328	0.744125	0.130881	1.08612	0.87501	1.01904	0.0636248	1.02313	0.759025	0.913987	0.701975	0.564526	0.870924	0.594391
295	0.870199	0.563013	1.15272	1.55815	1.36459	0.377293	1.06096	0.535186	1.53043	0.745524	1.49617	1.04157	0.786725	1.56241	0.729871	0.974151	0.796947	0.314966	2.04325	1.33433	1.90293	1.04356	0.823169	0.0604078	0.818986	0.448521	0.639073	1.28544	0.512217	1.13125	0.803134	0.344022	1.97526	0.239701	0.85461	0.943953	1.22422	0.134738	1.06137	0.586943	0.908285	1.14268	0.84133	1.14327	0.801053	0.918392	0.480121	0.439187	0.916884
296	0.971088	1.34801	1.12078	1.68902	1.0622	1.40243	0.875991	0.729721	0.984723	1.50242	1.00624	0.634421	1.21387	2.29158	0.645677	0.993019	0.66066	0.872214	1.6489	2.48853	2.79272	1.27092	0.956558	0.840715	0.837021	0.441966	0.617299	0.969026	0.697945	0.812671	1.36795	0.221851	1.67296	0.119721	0.656529	1.24599	0.989705	0.0517616	0.65774	0.821026	0.492261	1.04188	0.792206	0.942477	0.996615	0.784387	0.975075	1.04328	1.04675
297	0.904155	1.1277	1.0762	1.49535	1.14261	0.964295	0.372445	1.14786	1.61502	0.763967	0.66232	0.499345	0.908369	1.31391	0.745841	0.329825	1.04957	1.0709	1.83549	1.61198	1.38988	0.7847	1.04124	0.123313	0.800027	0.00131538	0.511694	1.2103	0.417172	0.853327	1.10822	0.294876	1.22278	0.1172	1.18568	1.25122	0.641841	0.0647792	0.975924	0.258978	0.514182	1.0585	1.24762	1.10077	0.978211	1.27448	0.838226	0.550592	0.565217
298	0.840503	0.990374	1.05889	1.30474	0.728565	0.755201	0.901074	0.991809	0.880968	0.397148	0.661941	1.28339	0.769959	1.32208	1.20422	1.29491	0.693411	0.565041	1.83363	1.13424	1.45872	1.2701	0.732512	0.457577	0.870536	0.554732	0.35492	1.60583	0.973642	0.944414	1.1136	0.266555	0.931725	0.154912	0.703665	0.815859	1.50376	0.183088	0.910716	1.0785	0.411608	0.873939	0.946764	1.51246	0.902518	0.666246	0.956534	0.627119	0.875874
299	0.942498	0.745148	1.03117	1.48547	0.519213	1.03677	1.46108	0.389819	1.00284	0.799215	0.837174	1.27177	0.836025	2.74237	0.705215	0.974463	0.978898	0.59089	1.86637	2.38644	2.56667	1.61114	0.785534	0.28337	0.841494	0.814396	0.712379	0.533955	0.345346	1.17902	1.00433	0.33236	1.7268	0.322356	0.733405	0.660723	0.306882	0.0914079	1.10523	0.969285	1.3266	0.460045	0.869968	0.301493	0.787677	0.93433	0.974545	0.431398	0.39176
300	0.888062	1.36874	1.13353	1.20631	0.982288	0.894982	0.829533	0.932914	0.89671	0.873501	0.719814	1.03045	0.639754	2.18224	0.905404	0.711458	0.606896	0.310568	1.4784	2.08519	2.49484	1.79228	0.994879	0.0480409	0.854276	1.45701	0.0250403	1.2095	0.834344	0.812338	0.679144	0.329584	1.6215	0.209671	0.600977	0.464298	0.996356	0.153764	0.774676	0.619897	0	0.731923	0.680443	0.747272	0.850485	0.475965	0.739164	1.00874	0.770683
301	0.831381	0.646836	1.01543	1.51693	1.11797	0.633519	1.21766	0.666016	0.908394	0.78446	0.630347	0.835446	1.10179	0.964286	1.08094	0.795687	0.286075	0.33742	1.64091	1.25946	0.767393	0.619497	0.913729	0.0814554	0.476736	0.220314	0.41625	1.007	0.61306	0.899981	0.573605	0.40122	0.729999	0.295687	1.65591	0.956863	0.65401	0.144492	1.04113	0.874289	0.965053	1.18257	1.19625	1.06722	0.911358	1.11834	0.926516	0	1.44334
302	0.827135	0.6178	0.984255	1.37464	0.605013	0.829674	0.955462	0.254606	1.13808	0.993588	0.160338	0.805021	1.86026	0.672118	0.0128883	1.05869	0.695876	0.801381	1.05344	0.59389	0.407319	0.902076	1.19972	0.488851	0.556547	0.319993	0.528387	0.783929	0.62322	1.20634	1.34182	0.278216	0.618784	0.306658	0.405701	0.901441	0.504462	0.226628	0.536311	0.727144	0.453815	1.34695	1.24483	0.917317	0.746854	0.438498	0.672593	1.22444	0.977149
303	0.954225	0.235667	1.0911	1.65463	0.718514	0.89375	0.360981	1.03189	1.45116	0.909465	1.21449	0.704299	1.1645	2.54355	1.00725	0.70854	1.18092	1.03726	1.00752	1.72858	2.25437	1.59436	1.0678	0.146025	0.938915	1.00062	1.19958	1.643	0.806771	0.941525	1.02706	0.367901	1.72502	0.182227	0.914091	0.725827	0.905873	0.158054	1.71686	0.892633	0.890453	1.1924	0.860851	0.917859	0.87198	1.12174	0.536803	0.0568877	0.987401
304	0.923349	0.984549	1.2529	1.64837	0.355335	1.38556	0.809708	0.655006	0.824998	1.22956	1.01383	0.85768	0.637328	1.92053	0.612195	1.28407	0.829698	0.706166	1.81367	1.89373	1.86024	0.640793	1.04055	0.625363	1.11884	0.617692	0.640343	1.08295	0.991054	0.891872	1.17137	0.260168	1.73212	0.244087	0.822626	0.945734	1.16402	0.145766	0.33055	0.739002	0.395739	1.44642	1.14036	1.07056	0.95195	0.736118	0.815976	0.676896	1.18011
305	0.842287	0.219894	1.02715	1.65449	0.420911	0.991481	0.835308	1.05348	0.921197	1.13417	1.08148	1.05879	0.510476	0.814297	0.625083	1.03784	0.780513	0.502464	1.54775	0.951858	0.806028	1.10287	0.872467	0.212616	0.801305	1.26292	0.884214	0.927886	0.678356	0.608281	0.5892	0.248507	1.02815	0.229303	1.21542	0.826098	1.0137	0.138954	0.392397	0.386142	0.951311	0.710461	0.949017	0.733295	0.973444	0.746316	0.954415	1.41542	1.11852
306	0.857614	0.423208	1.11105	1.54854	1.51829	1.1804	1.28972	1.17095	1.32173	1.08191	0.478073	0.998774	0.600942	1.59735	1.29654	0.289066	0.627791	0.68271	1.95767	1.46907	1.74993	0.952782	1.26528	0.260063	1.08888	0.532437	1.05061	0.509451	0.553571	1.58335	0.798961	0.249062	1.21982	0.273211	0.384939	0.573806	1.13892	0.248807	0.487962	1.19112	0.869022	0.945161	0.735359	0.419506	0.967002	0.605438	0.636571	0.992826	1.02849
[truncated: 620 more columns]

## Sheet: Figure 3k
	Cell number
Frame number	1	2	3	4	5	6	7	8	9	10	11	12	13	14	15	16	17	18	19	20	21	22	23	24	25	26	27	28	29	30	31	32	33	34	35	36	37	38	39	40	41	42	43	44	45	46	47	48	49
1	1.54929	0.353003	1.45724	5.56607	1.73575	1.5019	1.65007	0.126089	2.76577	6.15131	0.474985	1.8988	0.541443	3.76746	1.38626	1.5779	2.23751	2.97348	1.93273	-1.78934	1.31089	2.21763	1.18396	2.00093	-7.01634	1.81363	-1.39129	-1.99301	1.19417	1.20608	1.41434	2.00718	1.92525	-3.43659	2.34667	3.77331	0.635711	-65.5003	1.24531	-26.6108	0.670772	1.07284	-37.0993	1.70101	1.38984	1.54119	1.89507	1.10912	1.41841
2	2.09767	0.480853	1.62961	-1.28496	0.500993	1.82797	1.11323	0.0979066	3.29882	3.55627	0.906103	1.83509	2.0068	3.75668	0.649771	0.822504	2.78344	2.39885	4.40161	2.88657	2.28726	0.843198	1.91198	4.86502	10.4592	1.32503	-1.89878	4.58284	1.21691	1.70321	4.75124	2.06108	1.58841	-2.96578	0.0863401	1.18786	0.901278	11.6935	2.44095	-33.2032	3.54512	0.340256	-30.4312	0.111655	0.809822	0.906461	1.00542	0.661074	0.927804
3	2.06813	0.128063	2.3763	-2.76587	0.75504	1.5383	1.29368	0.112924	3.00839	7.15275	2.22688	1.95589	2.32413	1.89227	1.11648	1.43393	0.600667	2.25863	1.36073	3.07311	2.08258	1.08351	0.609556	3.65413	-15.0625	1.33769	-0.554654	-2.09692	0.00284178	1.56076	2.36408	0.375098	1.76682	-1.64501	0.870078	1.59395	0.517074	1.67931	1.09372	-59.756	1.72654	2.49805	5.90521	1.04944	2.62619	1.25614	0.946587	2.67001	1.12146
4	2.96926	0.134576	2.03353	-5.71313	-0.610285	1.77329	1.23926	0.100289	1.50924	1.67801	0.293588	1.86548	1.3671	-0.625218	1.61634	1.89402	3.07174	4.18957	-1.53785	-0.372869	1.88144	0.923301	0.310777	-0.363276	-9.85366	1.30785	0.406512	-1.83096	1.28281	1.6928	3.45041	0.12077	1.56334	-3.32965	1.2399	2.06324	0.677728	-36.9858	-2.7492	-49.4197	2.27783	0.337403	21.7644	1.66612	1.14417	1.8812	3.13932	0.711629	1.26325
5	2.16531	0.240583	1.50928	-1.4112	-0.661378	1.30071	1.45643	0.094826	3.31708	7.41111	0.0116296	1.94756	1.46058	0.628499	1.39228	1.07185	1.23855	0.400428	0.85942	-1.08208	1.1652	1.02825	1.39011	1.05263	17.7572	1.17099	0.0022715	3.08361	0.127631	1.84336	0.861568	0.602478	1.40273	-1.87833	-1.09961	-3.63943	0.70304	-82.3907	1.14893	-63.4591	2.16417	0.997937	-26.8268	0.5119	3.23456	0.83099	-0.0408573	2.12654	1.1383
6	1.15202	0.0559218	1.59318	-0.207052	1.84929	1.46733	1.59888	0.0870043	1.48663	3.60543	2.34284	1.81696	1.79458	2.06758	1.59826	1.108	1.71935	1.95003	2.48728	0.356741	1.94461	0.720002	1.53639	-2.28517	-27.3857	1.46698	-3.77168	-2.45564	1.20875	1.63313	2.51774	0.476998	1.55971	-3.63589	2.98194	2.80713	0.800966	-117.754	-0.278608	-25.1255	1.82258	3.19639	-19.0775	0.971412	1.11001	1.46669	-3.00875	3.72156	1.19153
7	1.45211	0.298296	1.55286	-9.78685	-1.1865	1.78365	1.28916	0.0770165	1.73533	1.81977	2.79994	2.44005	1.50605	2.04746	1.71933	1.05163	-0.0659462	2.18656	4.00222	0.838614	1.4956	0.967409	0.348619	0.15144	-34.4013	1.45708	-0.93136	-2.97642	0.350969	1.64246	2.82081	3.53315	1.31589	-2.84704	2.37187	0.856599	0.685824	66.8943	-0.383013	-1.74685	1.61531	4.12228	-48.9261	1.54008	2.61093	1.25459	3.97332	1.46743	1.31482
8	1.88919	0.432759	1.94962	0.671784	5.17602	1.39377	1.9086	0.0611323	3.04317	5.45854	0.55197	1.88998	0.46868	4.4579	1.4596	1.24033	0.198401	0.242519	4.27399	2.24537	1.02079	2.43563	2.76822	0.556234	18.2371	1.32678	-0.597831	-4.02538	0.525908	1.66756	1.16463	1.70316	1.52737	-2.35123	1.93006	1.37674	0.830625	16.3595	0.319714	-51.4341	2.78717	2.27264	-20.9472	1.40279	1.00607	0.933166	2.97156	1.64311	1.66409
9	2.1499	0.444382	1.68099	5.57579	-2.63556	1.56038	1.28192	0.103153	2.26925	5.31678	3.13675	1.96005	2.88855	0.083186	0.838665	1.32978	-0.395422	2.1538	2.43771	3.34319	1.73187	2.04931	0.633842	0.243914	26.255	1.55229	-2.23669	-1.91013	-0.378524	1.96929	4.32012	1.65685	1.89037	-2.80884	1.91836	-1.56322	1.08358	18.788	0.256469	-20.1405	1.23421	0.853133	-45.0288	0.254573	2.4721	1.59963	5.06491	3.03527	1.40217
10	2.27618	0.29018	1.04877	-1.60542	3.24583	1.54028	1.94466	0.0703259	0.464016	6.25991	-1.2899	1.93384	1.74708	0.76357	1.17124	0.592149	2.88976	1.0052	-3.71017	3.4452	1.08461	1.2427	0.627629	2.67093	-15.5	1.4332	0.442806	-2.08826	2.24963	1.36827	0.371758	0.362466	1.33624	-2.96509	2.09652	1.37674	0.81733	-20.6139	-0.036669	-52.9805	1.98243	-0.514302	-39.5547	1.90544	1.52503	0.578259	-0.145008	0.424097	1.19092
11	2.18543	0.290681	1.59449	-3.87292	7.0608	1.57729	1.46832	0.10491	3.09969	3.39737	0.497118	2.05831	1.4722	1.3369	1.16873	1.31017	1.56802	-1.04565	-1.97947	0.6822	1.33475	1.17071	-0.42798	1.77323	-18.8596	1.37933	-2.13532	-3.70871	2.02105	1.85989	2.88804	2.8367	1.32097	-2.49427	0.775597	4.07116	0.646705	-68.6929	1.3989	-52.4514	2.20367	3.88902	-12.2743	1.41855	2.5288	1.1948	2.95646	1.91547	0.903447
12	1.91616	0.384865	1.33236	0.487277	2.80019	0.693502	1.60211	0.0790141	4.07013	5.63345	0.0900584	1.52735	1.95577	3.01308	1.17777	0.910113	1.28739	2.10335	-0.0017965	1.96946	2.16381	1.10835	1.74141	-1.10307	19.7758	1.05088	-2.17224	-2.42595	1.76622	1.50047	1.09527	2.37015	1.54045	-2.05818	2.10012	4.09949	0.681051	-3.09585	1.02043	-56.358	2.19152	-0.955133	-0.627684	-0.403	0.418783	1.42992	0.35905	0.376701	1.42713
13	1.7903	0.187179	1.58213	17.4279	2.42834	1.8435	1.69208	0.0909513	1.97707	3.08871	4.37477	2.14725	1.81833	0.600479	1.55003	0.802899	4.05058	1.41078	2.74528	2.22886	1.14682	2.57758	2.13451	0.888618	19.0276	1.26505	-1.99578	-1.48089	1.63793	0.835653	-0.195952	-0.386203	1.74248	-2.92759	0.0179543	1.2794	0.815455	80.483	0.922051	47.33	4.31521	1.5529	-38.8564	1.01455	-1.33726	1.02838	0.146773	2.14424	1.39661
14	1.79372	0.214833	1.22049	5.04169	3.03437	0.921339	1.61723	0.0923712	2.13273	-0.583217	2.55744	2.07938	1.9113	-0.661141	1.76756	1.06879	3.19912	0.0171231	-0.412206	0.254732	1.38116	2.67847	2.65187	-0.211479	10.4733	1.18992	-1.43635	-3.62089	2.09744	2.09659	1.77182	1.85896	1.59859	-2.20887	1.30559	4.39734	0.481194	-4.07817	1.01642	48.9577	-1.26572	1.12562	23.4089	2.1939	1.81867	1.25111	2.85787	1.72463	1.25182
15	2.69486	0.310821	1.34602	-8.93229	6.06022	0.934893	1.87641	0.0510001	4.23796	0.235306	2.3693	1.70107	1.0139	2.03453	0.524177	1.06144	3.94044	0.817148	1.71054	1.49342	1.95848	1.0247	0.0430622	2.66831	13.0566	1.13926	-0.726737	1.65488	-0.144106	1.30141	0.480604	1.38146	1.34096	-2.49219	0.710811	1.46246	0.444716	-39.4416	0.0556894	-57.0905	-0.490758	1.33248	-67.2857	1.38141	2.1632	0.845891	3.0455	2.3869	1.38834
16	2.17986	0.338976	1.49562	6.26526	2.77606	1.22137	1.67825	0.0676785	4.21796	-1.49205	2.03875	2.20311	0.569739	1.51005	0.964762	2.13847	1.96359	3.27095	2.30366	4.18258	0.507623	1.96211	1.42626	0.651325	-2.01929	1.16808	-1.80617	-2.63377	0.911355	1.67	2.61485	2.47373	1.32097	-0.861712	2.35387	2.09157	0.570597	36.7972	3.38461	16.6468	0.894446	0.590632	12.0101	1.05431	0.923935	1.87365	1.83068	2.10758	1.35451
17	1.29157	0.299599	1.88523	5.55151	-1.28727	1.08079	1.56074	0.0682561	3.87187	3.87294	1.31268	1.55822	1.64198	1.06892	1.61584	1.34815	-0.99978	0.222863	1.90794	2.24537	1.69512	1.3882	1.19582	-0.679085	17.5737	0.827113	-2.24295	1.46438	-0.128362	1.77818	2.41423	0.348149	1.36894	-1.7082	-0.272686	6.49607	0.786051	97.237	1.07063	-55.4831	-0.0184876	2.34183	-44.3981	1.35253	2.19009	0.922136	2.52157	1.59255	1.06703
18	1.93714	0.422038	1.56652	20.5209	0.454157	1.36772	1.06863	0.105752	0.356189	3.97354	1.86409	1.67019	1.36457	2.83993	1.70175	1.1662	1.52397	2.85292	0.66202	5.08221	1.02627	2.03967	0.932056	-0.783773	-10.4042	1.49682	-0.337515	-0.460375	-0.335956	1.18405	0.542498	1.84465	1.53245	-2.46303	1.48735	2.30951	0.471478	-97.2074	1.75227	-2.05206	1.0543	0.120554	-28.0884	1.63236	0.616483	1.27143	-0.174425	1.94391	1.40954
19	1.30056	0.256013	1.25106	-10.855	8.1522	1.55581	1.9762	0.0507354	3.46404	-5.26458	2.95103	1.05715	2.27663	0.251306	0.988876	0.872741	3.95768	1.56869	1.32584	4.441	1.85662	1.69341	0.881789	2.00703	8.37007	1.11261	-0.873165	-2.3839	1.47582	1.00825	-0.532097	1.37557	1.5121	-1.68737	0.412972	-3.32487	0.693154	-30.3825	-0.552671	-12.9987	-0.0968954	-0.467222	-22.389	1.18635	2.01492	0.837376	-0.174425	0.602304	1.12086
20	1.72395	0.39258	1.72392	15.6314	-0.838785	1.84609	1.0654	0.098773	1.34228	0.402212	1.12936	1.18432	0.935069	2.46776	0.863784	0.628295	0.679205	2.18001	2.16594	1.83734	1.79408	1.64423	-0.242726	1.82121	20.6086	1.0701	2.33948	-0.106596	0.392371	0.498884	1.09527	0.95618	1.60803	-2.1436	0.384178	4.53464	0.866847	-39.196	-0.309729	-26.5091	-0.146128	-0.24752	-12.4995	1.76853	2.028	1.47307	6.29961	2.34456	1.46246
21	1.43627	0.448991	1.60164	4.8766	-1.82233	1.51484	1.66842	0.0765833	2.07707	3.09671	3.15648	1.67215	0.483333	2.07548	0.343824	0.803512	0.178287	1.52937	2.053	-1.79226	1.36473	1.07235	0.379682	2.12132	8.35595	1.47484	0.22379	-2.1934	1.52014	1.42672	2.90298	5.1046	1.32751	-2.45886	-2.08671	2.34946	0.747443	-61.8439	1.167	2.09872	0.865271	2.4581	-37.7075	1.84542	1.01842	1.51913	2.1956	1.21655	1.59342
22	0.850213	0.559407	0.913484	-5.33441	4.09171	2.20018	1.06475	0.0871246	2.89273	1.82891	0.890706	1.18726	1.38529	0.315249	0.912514	1.78191	1.12266	1.4632	4.05914	1.43318	1.14296	1.48859	0.59713	2.26352	1.69321	0.855212	-1.51394	-0.139994	0.503166	1.06486	1.05045	2.0636	1.47795	-2.6533	2.38356	4.44311	0.725029	-101.983	3.08946	-9.96702	2.73247	1.74336	-26.2637	2.01235	2.81226	1.50133	4.50679	1.90473	1.24941
23	1.92729	0.370437	0.77299	4.41533	2.00682	2.23536	1.76615	0.0871968	2.98317	4.3405	2.52664	1.41856	1.34891	2.81694	1.41288	1.03264	1.56132	-1.26908	3.21813	3.49475	0.890241	1.27464	1.29127	0.284917	5.20809	1.4712	-0.748639	-2.07589	1.28397	1.16187	1.85933	2.14698	1.60513	-2.18526	3.50473	4.13945	0.527046	30.9033	0.830697	-4.67681	0.49329	1.59713	-24.2137	1.34502	-0.340764	1.76857	-0.63396	1.13629	1.09755
24	2.2642	0.39769	2.54932	-5.89278	-0.215732	1.67293	1.15653	0.0554284	2.31447	3.62258	0.129513	1.83779	0.668272	0.164372	0.763308	2.06801	-0.601344	1.1061	1.08896	-1.95741	1.72542	0.836607	3.2562	3.61661	-2.38631	1.08874	-0.860024	-4.40514	0.759159	1.42489	2.68742	1.25683	1.45397	-2.21095	0.775597	0.393121	0.649773	-11.8003	1.07866	-51.1289	0.825764	1.1834	-78.4592	0.386987	1.68057	1.21047	-0.446329	2.00268	1.30068
25	2.06899	0.353704	1.28813	-6.68422	-1.16663	1.1146	1.41183	0.0580517	2.3936	-0.583217	1.81164	1.14193	1.51363	0.979827	1.58871	1.30833	-1.03713	1.5772	3.26403	1.1495	1.31186	0.767151	0.412441	2.53484	-8.47029	1.49406	-0.941998	-2.70551	0.334058	1.76043	2.81761	-1.33025	1.0132	-1.46446	1.62142	-1.20871	0.476847	-37.2314	1.03951	-1.64512	0.916936	0.131253	33.028	0.950781	0.593951	0.685854	2.74418	1.49334	1.18671
26	1.33438	0.10622	1.60619	-6.71821	0.667046	0.874431	1.05351	0.0972327	2.36664	-1.04164	0.420614	0.949836	0.674841	3.35722	1.86452	1.16375	-0.17226	0.722796	2.92157	-0.784792	0.261355	2.17605	1.60247	1.55513	-43.2097	1.19895	-1.38504	-3.88437	0.609878	1.99698	0.482739	2.36172	1.19925	-1.3103	0.935764	-0.716902	0.54341	17.5874	2.38975	-2.1131	3.97788	2.50233	-39.7349	1.06744	3.62123	0.903558	2.60584	2.10506	0.880743
27	1.83225	0.357512	1.1691	0.938833	3.68013	1.64247	1.2262	0.0404107	-0.403818	0.193008	1.31268	1.57537	1.15942	0.956836	1.02404	1.87319	2.95201	-0.579128	-0.842814	1.31174	0.834476	2.56237	0.842818	2.89514	-28.6138	1.476	-0.380693	-0.777045	-0.849108	0.862583	-0.183147	0.779329	0.950704	-2.404	0.340088	2.75555	0.555597	-0.66734	2.03838	-27.1805	0.289065	2.48164	-38.0679	0.359229	2.57531	1.30568	1.37114	0.759025	1.18596
28	1.52403	0.240984	1.90409	-0.158498	2.06076	1.08597	1.53851	0.07396	5.27971	4.96582	2.46121	0.972623	0.369136	2.01657	1.02605	1.67102	5.32443	1.03796	1.51589	2.2036	1.76733	2.05793	0.852419	1.70082	-11.3641	1.0733	-1.24737	0.6022	0.823303	1.3874	3.06838	2.36593	1.14656	-2.66232	1.32358	0.741819	0.802415	20.6435	0.00147907	-5.7552	2.98654	2.19846	-8.76001	-0.211692	1.05404	1.37264	-0.218947	1.36505	1.1998
29	0.574523	0.127362	1.70246	8.25114	-0.574804	1.09511	1.13171	0.0991822	3.32143	-0.991336	2.13498	1.64692	1.64602	1.1149	1.64347	1.24462	4.40784	2.90534	0.778624	1.03972	1.95557	1.90938	0.562113	2.08642	-12.818	1.29227	-1.64973	3.40028	1.1277	1.36827	1.89668	2.09897	1.11858	-1.99291	2.25219	-0.21928	0.687699	31.8856	2.95594	-68.8104	1.90828	-0.905201	-28.6516	0.875009	-0.384374	0.814541	4.51156	1.70693	1.19559
30	1.673	0.354807	1.45985	-3.94575	3.17487	1.16532	1.61129	0.0720828	1.68577	-2.14367	2.33851	1.09121	1.03967	1.15082	1.30789	1.75556	0.964623	0.286419	2.37435	0.610308	1.89788	1.57629	2.01026	1.26724	9.41465	1.29897	-1.20231	0.285531	0.538736	1.3646	0.99069	2.96218	1.55862	-3.28521	2.27109	0.175911	0.663836	-31.9924	1.79042	-63.4591	-0.168617	3.61939	0.949222	2.59903	1.31934	1.07579	-1.48307	1.92116	1.4793
31	1.24577	0.509509	0.955111	3.18205	4.00798	0.879	1.47814	0.0543695	0.499668	-3.46977	3.54574	1.56141	1.215	0.747764	1.68266	0.91869	0.291305	0.468571	1.88682	1.05915	1.08655	0.954227	0.673943	0.0223247	0.775673	1.11174	0.494118	1.70931	0.503166	0.974431	1.23186	0.276567	1.08043	-2.03943	1.36318	0.730196	0.591307	41.6815	0.288593	-55.4831	1.31809	1.77831	-4.52489	1.33902	0.995893	1.05082	-1.18174	1.1009	1.32158
32	1.40759	0.421938	2.11678	5.04169	2.3957	1.69379	1.50955	0.0720587	-0.345557	1.56941	2.13065	0.988794	2.46309	3.88673	0.711061	1.27157	-0.515144	1.31184	1.40021	3.81632	0.888951	0.584131	0.398886	0.0258143	-26.0729	1.2518	-1.98701	-0.634791	0.955673	0.983	1.37272	1.27956	1.29626	-3.25327	1.75909	-1.87778	0.485114	-55.2406	-0.809669	-7.97302	2.08819	0.981531	-5.26829	-0.287465	2.41177	1.03554	-0.302427	0.863927	1.15529
33	1.48079	0.344086	1.37074	-12.336	1.44054	1.32021	1.44066	0.0950426	2.85099	3.80663	2.18117	1.18579	1.24886	-0.0238649	0.58195	0.604402	0.0403672	2.92041	2.65714	1.9034	1.10427	2.49038	1.95604	0.663539	12.0685	1.1081	-0.107862	2.37976	0.334058	1.49007	3.23272	2.691	1.41472	-2.47344	0.420171	-0.579602	0.894034	-1.62237	-3.06944	-42.4	1.81467	-0.296739	1.21955	0.187427	0.668815	1.42315	-2.62872	1.31892	0.992306
34	1.8665	0.33587	1.34147	-7.30086	-0.336369	1.15237	1.31734	0.0440448	1.2675	1.87921	2.64934	1.49378	1.65562	2.2436	1.10643	0.504541	2.49515	2.4054	2.52952	1.2758	2.09225	2.30128	2.68971	1.45742	0.945064	1.23942	-0.829987	2.14225	0.503166	0.807959	-0.270651	1.71917	1.71159	-2.67829	-0.0513314	2.15477	0.607927	-137.81	2.85154	-50.1929	1.94779	2.31544	-37.8652	1.29964	2.19009	1.20157	3.37147	-0.124427	1.0335
35	1.53815	0.332663	1.73823	3.45396	3.67729	1.35219	1.03192	0.036945	1.40402	4.72461	0.831523	1.30389	2.21145	0.480496	1.19033	1.19622	-2.22861	1.24173	0.951234	1.78584	1.39309	0.635336	0.730988	-2.26336	-6.38113	1.11873	0.128675	-1.36833	0.42386	1.13907	0.73458	2.00297	1.30172	-2.18804	1.57733	2.06905	0.567017	-33.575	-1.65294	-17.8209	2.75982	2.83117	-27.7505	0.954532	1.99675	0.961419	-0.154549	0.844969	1.10853
36	1.71367	0.262025	2.27159	1.61374	2.56175	0.62314	1.40201	0.0851511	1.44489	-1.47605	2.71237	1.3872	1.81125	1.16088	1.38525	1.62017	0.236712	2.63146	-1.81696	4.37203	1.30638	1.03281	0.170142	-1.19118	-8.99258	0.993959	-0.699204	-1.58109	0.575473	1.48578	1.72167	2.8367	1.14837	-2.76301	-1.50993	1.84022	0.438921	-52.4028	1.97012	-85.3931	2.30214	-0.0991491	-37.3471	0.206558	2.81517	0.766356	0.674682	1.74548	0.818948
37	1.40759	0.245392	0.683231	5.52723	4.16551	0.949209	1.383	0.0770406	1.84924	7.06929	0.521176	1.27694	1.32364	0.949652	1.16169	0.607465	-2.41346	2.08107	3.60007	2.13753	1.39116	1.41558	1.17774	1.58654	10.0075	1.14857	1.2663	-0.180815	0.913105	1.01498	0.759124	-2.16229	1.24975	-2.20193	-1.03483	5.44416	0.665114	-52.6483	0.699187	-60.0205	1.70405	-0.501462	-2.20459	0.741468	0.164389	1.05798	3.57341	-0.0852466	1.12417
38	0.866053	0.193491	0.675426	7.44028	-2.59866	0.979821	1.14671	0.0501096	1.0788	-3.66183	3.40813	0.886866	0.829967	1.06389	1.14913	0.92114	-0.408831	0.00139781	2.49463	2.25606	0.624955	1.84297	0.927538	1.76712	-13.0439	1.46377	0.494118	1.40996	0.948675	1.48196	2.43878	-0.093978	0.771928	-1.77139	-1.26698	4.31089	0.57162	55.2702	-1.05161	-63.6626	1.76301	0.713323	-11.3732	-0.416128	1.42618	1.1321	0.778833	0.812108	1.19528
39	0.90929	0.275251	1.13723	8.76096	4.17971	1.44981	1.56604	0.079712	1.24924	-0.791278	-0.410346	1.3034	2.59093	-0.263113	0.562358	0.419996	-0.319757	3.23164	0.640903	0.254732	0.970826	1.2285	1.44433	2.36472	7.83366	1.08466	-0.63037	0.98072	0.0582389	1.12132	1.74408	0.464366	1.66254	-2.40747	2.76778	0.799209	0.735852	68.8589	2.43793	25.6401	2.69843	-0.651972	-13.1528	0.763225	0.144764	1.05547	1.18828	1.27974	0.90901
40	1.33053	0.174353	1.6979	0.744615	0.651434	1.37229	1.07716	0.0675341	1.31446	3.09671	1.74813	1.32178	1.45199	0.0400782	1.47367	1.48416	-0.343702	1.64076	2.61491	1.71978	2.10417	1.41	1.95604	1.09363	-1.97694	1.17667	-1.84059	-0.822814	-0.0513891	1.23806	2.12398	4.5791	1.05136	-1.74431	1.61422	3.2648	0.500285	-82.7728	1.41396	-6.16214	2.0657	3.00451	8.02277	1.91745	1.71692	1.17119	2.48261	1.906	1.13935
41	2.05743	0.250102	2.09792	2.62367	2.26371	0.840621	1.02274	0.0965107	2.02142	0.276461	1.47916	0.961352	0.490408	0.625625	0.498556	0.717129	2.18292	1.23977	3.51469	-3.16598	1.52654	1.25943	0.215326	0.113927	-19.876	1.15105	0.210649	-3.36731	-0.699827	1.0543	1.60962	1.9676	1.19125	-1.87	2.36467	-3.08514	0.688381	78.2728	0.985297	-8.17649	3.47826	0.547832	21.1111	1.64586	1.25174	1.09282	-0.761962	0.444319	1.37015
42	0.755177	0.420134	0.829578	7.61993	3.97107	1.14324	1.07264	0.0513611	2.47186	3.0304	1.82223	1.4705	1.42268	-0.480089	1.13004	0.597663	2.51622	0.847288	-0.609606	-1.25015	0.622376	0.804668	0.276889	-0.723577	1.02976	0.81401	0.122417	0.135855	-0.222246	1.75676	-0.432854	0.599951	1.5488	-1.44016	0.775597	4.55135	0.536591	136.393	0.426127	-39.877	1.23178	0.67195	6.69366	0.552787	0.156394	0.916524	0.457635	0.201022	1.03786
43	0.640877	0.344086	0.987633	-0.750863	0.838776	0.953778	1.21625	0.060314	1.67098	4.71547	2.60988	1.60306	1.50707	1.73637	1.33049	0.915014	0.744334	0.768662	4.41171	0.335368	1.02466	1.27565	1.49686	4.70013	-28.3738	0.97576	0.550436	0.772905	1.16327	0.690602	2.05034	1.15072	1.05753	-1.90889	2.28548	2.80713	0.427501	25.4187	2.80837	-31.2499	0.995343	1.76832	-16.3292	-0.660327	2.30275	1.10926	-1.31054	2.45452	0.754897
44	1.42856	0.283667	0.198659	5.39128	4.24925	0.889966	1.29045	0.032276	1.88055	-6.81589	0.363837	1.81917	1.33678	3.1812	1.84694	1.85971	0.0403672	0.729349	0.887883	1.06401	0.691357	1.22698	0.0995421	0.379136	-4.51782	0.963094	0.382733	-1.84704	1.10029	1.01498	-0.722045	2.08634	1.26792	-2.3415	0.550644	1.94338	0.376876	-29.5366	3.29426	-59.3897	0.333436	-0.147655	-75.6433	-0.0721504	0.860701	0.911105	2.20117	1.06299	0.932616
45	0.516303	0.371539	2.35614	3.09465	0.752201	1.21878	0.659892	0.0423119	0.232709	-1.27599	0.247878	1.69911	1.86178	2.08554	0.644747	1.09391	-1.79282	1.17621	-2.23013	-0.469049	0.269736	2.99128	2.02777	3.09143	2.62487	1.10199	0.810752	0.714767	-1.26721	0.920419	1.10594	-0.677586	1.17417	-2.79009	2.64451	6.14156	0.486137	9.12855	-0.994385	-25.9394	2.80419	1.15986	0.183297	2.98614	2.26931	0.735006	2.39357	-0.127587	1.18626
46	1.8391	0.300801	0.702744	0.47271	3.29835	1.19014	0.878997	0.0669324	1.25098	-2.84445	1.28429	1.03437	-0.127571	2.70701	1.17526	1.51725	-0.291982	0.804044	0.530726	4.99671	1.47658	0.19629	-0.23143	3.33134	6.78908	1.01944	-0.853766	-1.70603	0.823303	1.33216	0.440054	0.741432	1.02519	-1.23253	1.2255	1.78864	0.630086	-98.6536	0.552618	-39.9177	-0.845112	0.937305	-59.3787	1.55096	1.60135	0.634572	1.47529	-0.369619	1.05666
47	0.267582	0.01925	1.42928	2.83246	4.59129	1.52139	1.15007	0.0666436	1.0188	-4.4632	1.10963	1.15614	0.698085	0.979827	1.13909	0.766141	-2.90767	1.26204	-0.527892	3.92416	1.18712	1.92358	1.20372	4.22031	4.89754	1.392	-1.29242	-0.219162	0.217433	1.80037	1.6427	0.858491	0.984133	-1.97138	4.01583	2.18311	0.369461	-7.02512	1.29149	-34.831	-0.17348	1.04359	5.83763	0.122533	3.85091	0.423253	-0.579102	0.486659	1.01636
48	1.24577	0.387771	1.16	-10.7191	-0.698279	0.823716	1.26485	0.0583405	-0.362078	1.63686	-0.0364862	0.617344	0.950228	3.14024	0.893424	1.29914	-0.584104	1.88843	1.28636	2.63592	1.70028	2.02599	0.39945	0.847615	-19.9889	1.23185	-2.22167	-3.67532	-0.896342	0.995393	1.2372	1.50863	0.978683	-1.80056	0.837685	-3.0619	0.394518	-62.9354	1.63683	-22.399	0.434333	-1.00649	-52.598	1.1961	1.30771	1.43824	-1.72476	1.07499	1.18536
49	2.01976	0.235072	1.04617	-4.19338	-0.782015	1.11917	0.765502	0.0521072	1.74403	-0.699822	0.702573	0.787387	2.88703	4.35301	0.766323	0.611754	-1.25646	0.297558	2.46984	-2.65691	1.23418	1.82624	-0.170997	-0.173965	7.12786	1.06588	1.49658	0.734559	0.393538	1.01804	-0.172476	0.391941	1.52337	-1.87764	-0.886358	1.15372	0.260541	39.3621	2.26928	-16.0914	0.459253	-0.199014	9.26177	-0.293467	0.27923	0.84202	-1.03864	1.51925	0.893072
50	2.01719	0.249501	1.28098	-1.87733	3.67303	1.42895	1.56798	0.0530699	0.967498	1.03554	2.88559	1.13507	1.36457	0.992759	0.651278	0.334225	0.895663	2.93351	-2.62952	5.20947	0.536956	0.624182	0.0854221	0.224722	6.97259	0.799888	-2.09027	0.206363	0.427942	0.75563	1.41861	-0.923493	1.33187	-1.87833	3.60551	-0.802624	0.462359	-51.6933	0.594781	-22.3583	0.636126	0.363796	54.8343	0.822118	0.750221	1.22963	0.937046	0.433576	1.52216
51	1.02958	0.29529	1.18471	5.70688	-0.671313	1.16791	1.22685	0.0363433	1.38924	4.52341	1.10963	1.12944	1.02147	-0.0389526	0.928088	0.420608	2.16951	3.63067	-0.934628	1.53228	1.728	0.812272	1.18339	2.08991	0.733325	0.53972	0.225667	-0.539543	-0.0712155	0.994169	0.80501	2.16129	1.21669	-0.852685	-1.25978	-0.550544	0.515625	40.8356	0.82367	7.44996	-0.183205	1.93952	21.8094	0.497645	1.25392	1.03863	2.26	1.00548	1.09936
52	0.960661	0.253108	1.44944	-2.02299	-0.711052	1.17842	1.27726	0.0404588	2.08316	-2.00992	2.03875	1.16692	0.748614	0.541565	1.44051	0.68956	1.40329	1.14345	-0.189097	3.74443	1.5217	0.0335487	1.86285	2.06723	28.3724	0.998909	-1.06652	2.29317	1.20875	0.717531	1.66938	3.60558	1.21196	-1.96513	-0.0801254	2.6524	0.330427	17.3418	3.08846	-5.59242	1.29317	1.36173	-3.66886	1.69163	1.82594	1.37264	0.428218	1.44531	0.66709
53	1.66744	0.0843774	0.605179	-0.857682	-0.166058	0.766452	0.644122	0.0392554	0.69967	-2.13453	0.284927	1.04074	1.16043	0.549468	1.02203	-0.0750226	-0.807267	1.34526	-1.18161	0.97657	1.10492	1.44752	0.941658	0.183719	-3.1768	0.945477	-0.48582	-0.877241	-1.42407	1.2503	3.0353	2.02402	1.10223	-1.80889	2.46995	0.815918	0.278183	4.59898	0.646984	-45.269	2.42735	1.99231	-55.0084	1.05169	2.44812	1.49842	-0.525039	1.58876	1.10462
54	0.649867	0.215835	1.45334	-6.02388	3.66735	1.11521	1.25503	0.0179562	3.08665	-3.26171	0.973946	1.13948	1.80974	3.3292	0.878855	0.609303	0.432098	-0.0903332	0.679464	0.200327	-0.362372	1.0683	0.169577	0.246532	12.2378	0.998472	-1.30556	3.10463	0.477508	1.34196	1.38019	1.8758	1.44125	-1.96652	-2.42414	1.89761	0.448807	87.6867	4.73485	-72.4932	3.42416	0.65697	-50.9986	2.45611	-1.87294	1.03515	1.65736	-0.816401	1.05816
55	1.8498	0.363824	0.87836	-8.21854	-1.93019	1.04942	1.07458	0.0490988	0.267492	-1.01649	-2.03762	1.3551	0.232706	2.59278	1.00947	1.04857	0.0202538	-0.504433	1.0256	2.92738	0.34194	2.12079	1.33589	2.63952	-7.3269	0.65823	-1.146	-3.97962	0.628538	1.28228	0.189279	2.5411	0.713426	-0.854074	-0.915153	4.454	0.481194	-68.802	0.214305	-57.4364	0.640989	0.965125	18.543	-0.02076	0.691347	0.676565	3.96855	0.987787	1.19333
56	1.298	0.3004	1.48716	-2.53281	2.48795	0.769041	1.1913	0.0400256	-0.144685	1.29504	0.512515	1.29556	-0.0103417	1.21692	1.14612	1.06205	0.555652	0.214345	-3.75608	2.72919	1.04851	1.09415	1.28449	0.439332	-3.31796	0.976488	-0.468925	-0.614999	1.14636	0.842386	1.04938	2.49057	0.725053	-1.28808	1.45046	2.3037	0.428097	-111.396	-0.175207	-15.5217	-1.44077	0.406595	-38.7437	1.32252	-1.39032	0.865436	-0.697563	0.539742	0.948704
57	-0.371985	0.43296	2.1428	-9.02455	-0.00852027	0.504043	0.612581	0.0207239	0.330971	0.493667	-0.616282	0.574955	0.846642	-0.462127	1.19133	0.530885	2.29594	0.0236753	2.25408	1.55657	1.16713	0.311882	0.791421	3.01902	3.57064	1.18628	-0.11412	0.0764791	-0.271812	1.25092	1.11661	3.04723	0.852231	-1.43946	0.884475	-1.45498	0.582188	36.7972	1.58563	-12.429	0.255028	1.07712	1.03933	1.93433	0.934111	1.29601	-1.4783	1.18432	1.01351
58	0.79499	0.345789	2.00036	-16.8127	0.959413	0.803461	1.23137	0.0507113	1.55707	2.05412	0.51444	0.857463	0.917384	0.775784	0.949188	1.0645	1.71265	0.97047	1.90794	2.82537	1.29929	0.0969214	2.00517	2.95533	4.58699	1.14115	-0.896944	-1.38441	0.318314	1.15391	0.338677	4.35256	1.12439	-1.96097	0.700013	-0.00715558	0.438665	1.67931	0.0195492	-51.5969	2.23103	1.1834	23.2737	1.51232	-0.736891	1.14236	-1.61663	1.30249	0.756551
59	0.911858	0.0819727	0.038653	-0.153643	-2.52912	1.1178	1.32845	0.0214218	0.813584	6.39252	1.38293	1.31663	0.999747	0.386377	0.756778	1.53011	-0.429902	2.467	1.42775	-1.42891	1.25771	1.34105	-0.0501297	2.64301	-8.24443	0.840508	0.528534	-2.13526	1.37378	1.21848	1.89028	1.66527	0.95252	-1.80125	1.99484	0.369874	0.471819	-65.7459	1.10978	20.4517	2.76955	1.66846	8.94639	0.551662	-0.380013	0.939552	4.36845	1.06552	1.1589
60	1.00604	0.458509	0.596073	13.4368	4.63103	1.18558	0.863227	0.0684487	1.11359	3.24761	0.602011	1.20711	1.64602	3.15605	0.559343	0.677307	-0.360942	2.28943	0.679464	-3.45161	1.35377	0.333175	1.15233	0.0729239	-7.08692	1.10985	0.255704	-5.37123	-0.472408	0.739105	2.39929	0.718694	1.08188	-1.6839	-0.788279	0.00955288	0.553807	54.1515	0.0386232	11.9263	-0.397155	1.91598	16.9661	1.32589	2.05562	0.576517	2.69966	0.870878	1.1374
61	0.83523	0.178963	1.11121	1.17675	-0.888459	1.25	0.494562	0.0180284	0.410102	1.06069	2.39769	0.906712	1.58539	1.00785	0.610083	0.666892	0.0509027	-1.09413	4.92403	0.849301	0.322278	-0.576857	0.986277	0.714138	13.8894	0.99425	0.38899	2.75457	1.14869	1.45136	1.44742	3.01186	1.26792	-2.45261	0.152027	1.43994	0.238978	-65.2547	-0.435216	37.9093	2.13985	0.960845	36.3845	1.88519	0.977722	1.08004	-1.429	0.710365	1.4333
62	1.71581	0.249	1.25561	7.00329	3.01733	1.06907	1.22944	0.0372338	-0.0620759	-1.38459	0.973946	0.352967	0.304458	1.41809	0.722616	0.565805	1.07764	1.9212	0.817186	-0.727473	1.41275	1.3228	1.30539	2.18413	30.8145	0.647602	-1.28804	-0.0521681	0.780735	1.32773	2.07169	1.15661	0.955791	-1.7832	5.87394	-0.836767	0.676961	-28.1995	-2.48417	-7.0981	-0.633594	0.664104	26.9006	-1.09546	-0.249909	0.7561	0.517263	1.35558	0.83669
63	1.65117	0.0757606	0.674775	14.6798	-1.06303	0.846409	0.737969	0.0594958	3.05795	-2.05107	-0.0648746	0.934154	1.77134	-1.74889	0.546282	0.465331	0.40145	1.20897	2.82332	0.921194	1.33475	1.27464	-0.546023	1.65982	2.94953	0.874721	0.971571	-0.206792	0.65128	1.14901	2.27551	-1.76564	1.24685	-1.53876	1.35598	0.536233	0.493381	34.6961	1.35875	60.2706	0.138936	2.23555	38.9977	0.151417	1.00461	1.29523	0.591202	0.876566	1.06553
64	1.03943	0.26463	0.724858	2.16726	-1.85213	0.992919	1.07199	0.0351159	-0.370774	0.835481	-0.434404	0.986344	0.13771	-0.112954	0.815556	0.881931	-0.512271	-0.67348	0.608768	0.978513	0.697159	2.29114	1.30031	0.0921167	13.6777	0.647311	0.477222	6.02022	-0.463661	0.736657	0.592652	1.45642	0.938349	-1.95472	1.05184	-0.247612	0.326933	-43.1253	1.94502	-28.9304	-0.899208	1.77118	-11.0353	0.335222	0.500915	0.934327	-2.25346	0.329938	0.662729
65	1.37077	0.227658	0.684532	-5.2373	4.02217	1.74207	0.690011	-0.00962453	1.3962	-0.148805	0.641466	0.854033	0.135689	2.10063	1.08433	1.3843	0.569061	0.137684	-2.09975	2.05204	1.21258	1.08401	0.645138	4.43841	14.5529	0.751844	-0.955139	0.0641091	1.6251	0.886605	0.605458	0.710273	0.896562	-1.43738	1.41087	4.12782	0.631705	-76.7697	1.39087	-10.6792	0.119486	1.7348	5.02665	0.157418	0.910126	0.957743	5.96411	1.05351	0.876684
66	0.232907	0.247196	0.887466	-10.4618	0.366163	1.65145	0.768087	0.0431543	1.52402	2.62915	-0.202967	0.968947	2.00984	1.6832	0.935624	1.06511	-0.254629	-0.796006	-0.160635	-1.70968	0.907969	0.972479	1.85663	1.04652	0.563933	0.987844	1.10298	1.16008	-0.15227	0.419014	2.13358	2.01729	1.00048	-1.15198	3.10522	0.192619	0.489716	-81.4084	0.451224	-40.5892	-1.9799	1.41594	-36.3559	1.19123	2.01056	0.869113	-1.51725	2.05008	0.695056
67	0.872902	0.178261	1.05788	0.914556	0.149017	1.44844	0.738615	0.0431062	1.9562	5.17503	1.26264	1.5984	1.44441	0.745608	0.806513	0.603177	0.850648	1.13493	-0.259794	3.24701	0.334849	-0.305622	1.91594	0.142716	12.7601	0.62358	-1.28804	-0.185763	0.966752	0.831216	1.06325	0.407942	0.620041	-1.53321	-1.30297	3.29894	0.442415	21.735	-0.388032	-38.4324	-0.0111939	0.679083	-0.0194485	0.336347	-0.158327	1.09862	-0.248364	2.53351	0.596874
68	1.06554	0.0556212	1.33301	-0.226474	0.740847	1.17507	1.30622	0.0841162	0.610973	1.65286	-0.760629	1.16472	0.850179	0.607664	0.968278	1.29363	2.91083	1.21552	-0.785889	1.94809	0.894109	1.04396	0.809495	-1.13448	1.19915	0.825366	-0.958894	4.36637	0.583054	1.15881	0.613995	0.322885	1.03827	-1.15753	-0.211498	1.27358	0.476591	-32.2379	-0.87191	-94.8545	3.93837	3.15359	-34.7114	1.683	0.441315	0.642313	-0.248364	1.79857	1.40217
69	1.26075	0.206316	1.48001	0.307625	4.09171	0.749395	0.533212	0.044502	2.17186	-0.724973	0.440342	0.82267	0.275151	0.722618	0.79948	0.821279	0.700276	2.59214	0.371887	2.29201	0.642684	1.45259	-0.300901	-2.65856	12.3084	1.14683	0.752556	-0.139994	2.99662	0.84361	0.755922	2.32804	1.42708	-1.31377	2.28189	-0.32171	0.587387	23.3176	0.434158	2.46496	2.22069	0.306017	-1.37108	-0.437885	-0.892434	0.753971	-2.79648	1.47438	0.958477
70	0.67384	0.401598	-0.574054	0.186239	-3.05141	1.31244	0.623827	0.0555247	-0.533384	0.777178	-0.598479	0.891031	1.04371	4.03186	1.1838	0.0131984	0.562356	1.5071	-0.122073	-0.972295	1.35892	0.837621	-0.230301	0.0668171	-6.98811	0.814447	-0.311859	-3.31783	0.215684	1.08077	1.20411	2.96975	1.04663	-1.83597	2.39076	3.88228	0.366478	6.67276	0.503427	-53.0822	1.39164	0.536419	57.1321	1.62411	0.303215	1.25963	-3.37447	0.494874	0.779856
71	0.609198	0.242286	1.24846	-0.843116	-1.21631	1.07029	1.24585	0.0224326	-0.434253	-2.14367	2.18117	0.765581	1.22814	1.48203	0.825101	0.646675	1.33816	-0.48019	-2.05752	0.450979	1.36408	-0.721854	-0.437017	0.341623	15.4986	0.580049	1.735	0.276872	-1.21939	0.982387	2.16346	2.5091	0.745402	-1.12281	0.246507	-3.64524	0.59233	52.7053	2.48211	-56.8871	-0.803173	2.1792	-7.38585	-0.0698997	0.138223	1.07501	-4.77693	-0.612284	1.3709
72	0.37803	0.374044	1.37464	-7.11635	-1.53138	0.905652	0.926308	0.0665474	-0.660342	-2.10137	-0.541702	0.716577	0.546496	-0.390999	0.517144	0.290727	0.72039	0.814527	-1.29821	3.17512	0.985976	0.536981	0.650221	1.52983	11.7861	0.980128	-2.07087	0.151936	1.16327	1.06226	1.55413	0.447523	0.7236	-2.06582	2.12892	-3.35393	0.380626	-29.1546	0.768455	3.50266	1.85175	0.231118	1.89537	0.194555	0.174565	0.845504	1.04517	1.35305	0.757152
73	-0.0838801	0.475743	0.510216	-0.915948	-0.48681	1.06313	1.18148	0.0740322	0.465755	-4.5135	-0.213552	0.934889	-0.743528	-1.13461	0.489011	1.1276	4.64441	-0.949328	-1.19538	1.25734	0.853494	0.469046	0.18991	-3.19247	8.53946	0.756939	-0.380693	-2.14268	2.98379	0.633377	-0.411512	2.42573	1.09569	-0.717969	2.41956	0.473031	0.735852	-1.02207	1.07364	-27.2416	1.95994	0.749702	1.98547	1.40654	0.0262898	0.65702	-0.500392	0.605463	0.675961
74	1.34808	0.316932	0.890068	5.18735	1.70594	0.686344	1.31669	0.0452963	1.46142	-0.332859	2.03249	0.696485	0.949217	0.628499	1.11598	0.771042	1.32858	-0.0182588	-1.3937	-0.36704	1.6558	-0.029824	0.537826	1.86483	15.2445	0.707293	-1.48203	-0.92301	-0.0939575	0.529638	1.61923	-0.352517	0.745038	-1.85194	-1.40465	1.42832	0.622159	-57.0688	1.25735	-49.1145	-0.394723	0.375922	-71.9714	0.684076	1.30771	1.02973	2.95646	0.671817	1.0765
75	1.99493	0.147	1.9906	-5.31013	-1.8493	0.458506	1.19001	0.0343699	1.06837	4.54056	1.02399	0.981933	0.684947	1.40803	0.862277	1.46762	0.421563	1.42847	2.94636	-0.721644	0.432518	0.636857	0.564937	-0.318784	18.6888	0.605381	0.709379	5.07516	0.171949	0.758231	-0.759394	0.998287	1.14147	-2.22276	-1.26698	-2.26134	0.157927	-25.007	-0.744415	-31.1889	-0.899208	2.25338	32.5549	0.620307	1.42255	0.547877	-1.85356	2.05829	1.37782
76	1.42086	0.249601	1.47351	-2.83871	2.90379	0.786556	0.569277	0.0554284	0.377058	2.42108	-0.790942	0.382369	0.304458	2.29461	0.814049	0.493513	0.899494	0.711658	2.37435	0.580191	0.313897	0.210485	0.416394	2.28271	-18.6761	0.657065	0.550436	0.892893	1.31255	0.874364	0.483806	-0.024922	0.747945	-0.8756	1.04824	1.80608	-0.00801022	65.4208	0.280562	-44.5568	-0.195361	2.26337	-25.7005	1.51345	-0.278256	0.3741	-0.737315	1.50282	0.193473
77	1.09123	0.293887	1.29269	7.5471	-2.47235	1.39575	0.763563	0.0133113	-0.52208	5.79235	-0.384364	0.526441	0.348924	-0.00877722	0.464896	0.922365	-2.81573	0.291006	0.344343	0.723004	0.553395	0.0943865	-0.762341	1.63103	1.12857	0.636537	-0.483943	0.172964	-0.158102	0.554119	1.63523	-0.421573	0.727597	-0.442982	-0.795477	0.381498	0.371932	21.735	-1.21725	-14.6875	-1.79026	1.96449	-63.4111	-0.690336	2.80935	0.873757	0.640495	1.25636	1.1162
78	1.12334	0.145397	0.990235	-0.522657	0.27675	0.855546	0.191305	0.0231547	0.811845	0.485665	-0.410346	0.539917	-0.317562	1.74714	0.872324	0.56458	0.586301	-1.01092	-0.754672	-0.658495	-0.00199636	1.32027	2.24521	1.84913	4.20585	0.549184	-1.67288	-2.2268	0.331143	0.811019	-1.38473	1.10692	0.445625	-0.399928	2.72459	-2.83306	0.379177	-24.625	-1.09779	-5.28722	-1.20433	0.537846	-8.76001	1.00367	0.862154	0.97632	-1.06805	0.35332	0.832179
79	1.46666	0.0367843	0.603228	3.44424	2.25377	0.457288	0.892829	0.0213978	2.01012	-5.84875	1.32375	0.440929	0.353472	1.11777	0.89895	0.193316	-0.532384	-1.35491	-0.913511	3.66476	0.476034	0.782867	1.4833	-0.265567	3.3589	0.0148714	1.5479	2.53067	0.273996	0.224235	1.88921	2.06781	0.507034	-1.91236	-0.189003	2.96695	0.335029	-19.2495	-2.23219	-41.9728	-0.0701517	0.373782	14.1051	1.45568	-0.286978	1.09823	-0.6435	0.95935	1.09786
80	0.396009	0.21834	0.782747	2.54113	-6.03752	0.994137	0.892829	0.0270776	1.64055	-1.70126	1.24291	0.356642	1.15892	-1.05845	0.192106	0.624619	1.76437	1.64273	-0.527892	1.69161	0.68072	1.16919	2.16897	1.04914	-3.81202	0.709186	0.776335	-2.85148	0.854792	0.93266	-0.019877	1.20882	0.879121	-1.9693	0.826887	-3.50213	0.39537	31.3944	-0.765497	-6.12145	-1.20433	-0.216847	-11.1479	0.391864	0.591043	0.541878	1.21293	-0.00372634	0.914573
81	-0.183197	0.445985	0.911532	4.06089	0.0922469	0.140966	0.483962	0.062095	-1.24991	-0.1328	0.840665	0.389475	0.0427144	-0.171868	0.953709	0.907662	-0.512271	1.0491	1.86938	1.53714	1.88563	1.38313	0.258815	2.48424	5.81508	0.845749	0.315777	4.39234	-0.15227	0.40356	1.33644	-0.515052	1.14583	-1.91861	0.293297	3.2016	0.305541	51.723	-0.590819	-6.36561	1.4433	0.973685	-29.5526	-0.268334	0.820724	0.634185	0.749416	-0.500431	0.623637
82	1.11263	0.327453	0.360617	3.50251	0.0752159	1.05993	0.700611	0.0425286	1.24663	-6.97479	-0.56143	0.235847	0.607131	-0.701375	0.621638	-0.582294	0.486692	0.473157	-0.323146	0.0264253	0.968247	-0.347701	-0.474859	-0.499371	21.0039	0.941983	2.55224	-0.243902	0.180113	0.66658	0.386697	1.68211	0.734864	-1.56237	-1.20489	0.444699	0.353438	101.767	0.400026	32.5784	-2.41509	2.37773e-06	25.7742	0.483016	0.453671	0.380486	1.58342	1.32714	0.587101
83	-0.211879	0.31543	1.03642	11.9024	-1.74285	0.758533	0.863227	0.0226974	1.00402	-4.17055	1.164	0.541632	0.299911	0.778658	0.882372	1.28566	2.41662	2.66618	-1.34045	-4.79522	0.164653	0.11568	0.328286	-0.597079	19.4652	0.777031	1.99093	-0.5816	2.19132	0.0932606	0.499813	1.52968	0.842421	-0.893655	2.33947	2.93862	0.308864	-51.0657	1.82255	-111.335	-0.596517	0.709043	-10.7199	1.44143	2.7265	1.38232	-0.900299	1.73158	0.430883
84	1.0771	0.13167	0.317038	1.87593	-1.17657	0.731881	0.600172	0.0155014	1.80316	2.8212	0.76368	1.09954	0.561149	-0.61013	1.12904	0.62707	1.49332	-0.427772	1.223	1.66732	0.550172	0.197811	1.51775	-0.208861	-7.43982	0.60276	0.799488	-2.76365	0.464679	0.412128	0.298126	0.602478	0.377675	-0.0791097	-1.23099	1.19367	0.452813	-67.3558	0.0486622	-18.4517	-1.12106	0.587778	-68.5247	0.920772	2.40014	0.432155	0.931481	-0.090934	0.800755
85	1.07111	0.191988	1.36814	-0.964502	-1.98696	0.407791	0.767441	-0.0113814	1.8962	2.17873	1.60811	0.617344	0.624311	0.129168	1.55757	0.793097	3.15123	0.569475	-1.25598	2.41539	0.747766	-0.941884	1.50307	1.90322	-32.0722	0.433731	-0.234265	-0.0892778	0.382458	0.900681	0.387765	-2.27009	0.821345	-0.913793	1.11303	-0.745234	0.23608	-18.4036	3.07139	-1.54338	2.24318	0.596338	-34.2383	1.25725	1.53521	0.521946	1.38625	0.579554	0.57387
86	0.649011	0.470633	0.18435	-0.430403	2.02953	0.705838	0.329877	0.0727807	0.0640121	0.0181005	1.57732	0.803559	0.790554	3.23221	1.05117	0.794935	1.72318	3.26243	-0.648168	2.42705	0.890241	0.805682	2.3802	-1.95977	-0.198329	0.411893	-0.150414	-0.92301	0.661193	0.393767	-0.320806	1.1524	0.477238	0.0736609	-0.30148	-0.504777	0.411307	-48.9919	-0.965273	-46.6526	3.74387	0.68051	22.0572	1.44856	2.12395	0.98348	0.0624984	0.0632593	0.282633
87	0.410993	0.101711	0.779495	-3.13489	-3.85471	0.635629	0.63559	-0.0141732	1.75185	-0.783275	0.273861	0.94714	0.404002	1.52011	0.179546	0.250293	-3.23045	2.77167	-1.19538	-0.287375	0.0112196	2.14209	0.388154	-0.309187	16.9808	0.579903	0.752556	-0.901981	-1.68415	0.536983	-0.659084	-0.748327	0.701071	-0.873517	0.00985596	-0.796812	0.290029	-81.0537	-0.0788326	-31.3923	-1.19704	-0.480775	-12.5896	-0.613438	0.0669927	0.368295	1.13899	-0.673582	0.893072
88	0.495754	0.340378	1.53465	3.28401	2.98469	0.714976	0.423595	-0.000382825	-0.714255	-1.55036	-0.830397	0.15058	0.345893	4.14394	1.05167	1.21705	-2.27937	0.858427	0.997141	-4.64658	1.06946	0.823933	1.9662	2.54443	4.84107	0.641196	-0.946378	3.07989	1.04373	0.857074	2.62766	2.78701	0.344246	-0.375624	-2.6275	4.05373	0.57554	-8.11658	0.50945	5.39492	-0.242163	-0.0841694	-104.658	-0.554545	0.679718	1.19906	-0.707899	0.93344	0.219635
89	1.51204	0.312824	1.50277	9.0183	2.52201	0.556129	0.759556	0.0133835	-0.84643	-3.35316	-2.31092	0.713881	0.524768	1.65231	0.334781	1.03999	0.988568	-0.826802	2.07779	-0.906232	-0.0268165	1.25892	1.302	-0.653785	2.69545	0.454696	0.864567	-0.481404	-0.17093	0.019511	0.615062	2.59921	0.620404	-0.435343	0.358984	0.873308	0.358637	-39.6872	0.231371	-36.3367	2.72275	-1.32249	-10.3594	0.356978	1.10783	0.247929	1.40612	0.790622	1.08793
90	0.516731	0.287976	0.698191	-3.30483	2.3957	0.418147	0.566692	0.0370894	-0.0716412	6.29307	1.49215	0.127793	1.37973	-1.87103	0.552812	0.514343	0.00684492	1.72201	0.796068	1.76641	1.22161	1.51495	0.353702	3.09492	-9.38783	0.572332	0.253826	6.16619	-0.422842	0.863195	-1.26201	2.6051	0.65456	-0.464508	1.14992	-0.6537	0.154348	-44.3259	-3.1628	-47.792	0.0824092	-1.40167	-61.4287	0.97854	0.463847	1.01947	1.52458	0.84876	0.845711
91	0.436678	0.0770631	0.062719	5.60492	0.149017	1.53236	0.670363	0.0361508	-0.978605	1.26075	-0.211628	0.379919	0.693032	-0.235093	0.268969	0.116123	2.71544	-0.739002	-0.556354	-2.72006	0.385456	1.23205	1.40027	1.37803	-7.38336	0.362975	-0.612849	4.08804	-0.21933	1.05614	1.12621	-1.58289	0.458343	-1.28947	0.47506	0.907451	0.417699	-2.00438	-1.16304	17.3589	0.81847	1.36601	-19.8434	0.269202	0.588136	0.875886	-1.70488	-0.0416427	0.593266
92	0.155851	0.217237	-0.362663	-1.92588	-1.2603	1.04622	0.61982	0.0148275	-0.119468	-0.858726	1.11396	0.217226	0.230685	2.25653	0.323226	0.169423	-0.378182	1.15459	3.62486	1.66149	0.506334	0.949157	1.23422	0.727224	13.7906	0.617028	0.502878	-0.976201	-0.0373941	0.552283	-0.350686	1.52968	0.327168	-1.12767	-0.675802	1.97171	0.308268	108.97	0.207278	21.3673	1.85661	-0.514302	36.6774	-0.246578	-0.796492	0.719332	4.91703	-0.000566639	0.859543
93	0.604061	0.373844	0.119957	7.819	-1.84646	0.902454	0.451258	0.0319391	-1.936	3.21331	0.571217	0.645031	0.689495	-1.4457	0.48047	0.268672	1.9224	-1.15965	0.100117	1.11938	0.785158	0.37931	1.04332	-0.277781	-16.1494	0.348707	0.728777	1.60169	-0.20067	0.289263	2.23176	0.26225	0.68581	-0.84088	-0.78108	-0.196034	0.225086	-18.8948	0.738339	-15.8269	2.10764	1.83324	-5.83147	0.371233	3.13571	0.323399	1.67246	0.915746	0.626043
94	0.110473	0.153212	0.66632	-2.82899	1.19359	0.323114	0.539805	0.0376911	0.318797	-2.40203	-0.261668	0.466656	1.60711	2.12865	0.602045	1.33223	2.00764	0.61534	2.53319	-0.817824	0.940203	-0.1951	0.0317662	1.92503	-19.509	0.940382	0.292623	2.65932	-1.08119	0.847282	0.0708286	2.62447	0.606233	-0.591586	-1.42985	2.18311	0.109603	34.2049	0.830697	-51.2306	-0.446387	2.38749	-19.9786	1.5172	1.15434	0.271731	2.69489	1.61846	0.635666
95	-0.153659	0.204713	0.635099	18.4961	-1.04884	0.835291	0.489262	0.0454407	-1.07252	-0.00704967	0.0530092	-0.0361249	1.59094	1.83839	0.576424	1.38491	-1.83017	0.126545	-0.46454	1.62554	1.41146	-0.995624	1.40988	4.05892	-18.9867	0.420628	-1.63221	2.13483	-0.601862	0.398052	0.71964	2.12761	0.682176	-0.772133	1.04464	0.598708	0.299148	-2.00438	-1.73526	-22.9687	1.11873	-0.144802	-58.6353	1.37053	0.617936	1.01231	-3.26555	-0.38921	0.763016
96	0.383167	0.186177	0.84779	2.00703	-0.259729	0.77026	0.723491	0.0427452	-0.98991	-3.87903	-1.11717	0.225556	1.22359	-0.913321	0.305141	0.76369	1.39658	1.77639	1.51314	3.01579	1.09235	0.0401394	1.35396	1.66244	-3.21915	0.573206	0.124294	3.11329	-2.08942	0.284367	-0.597191	1.45052	0.751942	-0.938792	0.982555	0.0495079	0.250569	128.917	0.909001	-37.5168	-1.27848	-0.122689	-31.8955	0.177675	1.41092	0.674436	4.83276	0.0822175	0.720466
97	0.180252	0.138383	-0.014032	-0.372138	2.51918	0.433073	0.157954	-0.0106835	-2.12035	-1.32515	1.31942	0.539672	-0.728369	-1.22873	-0.365533	1.13189	-0.196204	-1.24942	-1.09714	1.44678	1.13973	0.0837398	-0.362464	0.550127	-0.974708	0.222773	0.0473261	2.60118	-0.478239	0.670864	0.187145	0.0163433	0.511394	-0.936709	-0.863863	1.69711	0.0504556	45.5835	-1.20822	-22.8059	1.05916	0.495047	22.9583	-0.705715	0.343918	0.712559	0.423448	1.5995	0.648897
98	0.525721	0.119847	0.374276	4.89117	-0.282437	0.747567	0.483962	0.0207239	1.52663	-4.63011	2.9159	0.183413	0.737498	0.628499	0.129811	0.773492	1.32475	0.858427	2.44138	3.79689	0.580472	0.726086	-0.899588	2.05763	-6.5364	0.339826	1.43401	0.410467	-0.520807	0.701007	0.0772313	2.1554	0.64802	-0.372152	-0.312277	1.53729	0.358211	-7.2707	0.956184	-62.747	0.948542	0.673377	2.09811	-0.327227	2.09996	0.690111	-1.78916	0.414618	0.549212
99	-0.0616193	0.139686	0.421757	10.1156	2.90663	0.152693	0.326516	0.0453203	-0.255991	0.785181	1.85543	0.254469	0.142763	1.34409	0.0725399	0.818216	1.38605	1.6958	0.0652278	1.89854	1.74186	-0.234645	1.08907	-1.82978	-8.24443	0.760725	0.417149	-4.58327	0.688017	0.0724516	1.2436	-0.888123	0.610593	-0.820047	-0.628112	-0.808435	0.295995	49.0216	2.23013	38.9877	1.32539	0.929459	12.5733	0.609429	1.1289	0.791706	-3.06361	1.26458	0.410886
100	0.546697	0.160025	0.322892	-2.08126	0.664207	0.195641	1.02145	0.032276	-1.35165	0.785181	0.606341	0.0131241	0.641491	-0.676229	0.395568	0.405292	1.0537	1.00782	3.12998	0.61808	1.18228	0.694146	0.531049	-1.34036	2.94953	0.621105	0.890223	3.19617	-1.0188	-0.0363367	-2.4017	0.0769779	0.953974	-0.376318	1.46485	-2.01508	0.260541	-24.0247	-1.20219	-1.03471	1.15277	0.222558	-16.622	-0.0939069	0.796739	1.09494	1.70665	-0.665367	0.440054
101	0.0899247	0.0920925	0.223376	4.18713	3.93843	0.791734	0.539158	0.0262593	-1.00643	0.276461	0.357101	0.283381	0.0846541	-3.45596	0.466404	-0.0333627	2.39554	-1.20552	1.31115	-0.0755841	0.558553	0.415306	-0.958327	0.468121	-17.928	0.188414	1.50972	3.60933	-1.04154	0.677596	2.42064	0.362466	0.753033	-0.717969	2.32868	0.632851	0.319006	67.249	-1.76237	-21.931	-1.04204	0.106287	-23.9434	-2.01036	1.28227	0.384744	-0.974238	1.60772	0.749785
102	0.434966	0.0602302	-0.620234	-10.0102	-2.85413	0.943422	1.01679	0.0284253	-0.815995	3.20531	0.768491	0.33312	0.26454	1.65518	0.34734	-0.0707341	-1.78516	1.95854	4.59901	4.59256	1.41146	1.22698	-0.265883	-0.0849805	7.63604	0.520939	0.754433	4.68304	-0.0986225	0.00727041	0.655613	0.835753	0.756303	-1.0242	1.28039	-0.144456	0.340143	-69.2932	0.157083	-56.7243	0.293928	0.151226	13.8348	0.747845	0.170204	0.784933	1.99366	0.144779	0.683328
103	-0.116843	0.460313	0.0568651	-0.250752	-0.844462	0.670657	0.562038	0.0374986	-0.293382	3.13901	0.790144	0.201299	1.60459	-1.55491	-0.169103	0.166973	3.28149	0.185515	0.570206	-1.50663	0.438642	0.892882	0.966509	-0.201882	24.547	0.562287	0.0279276	2.8795	-1.58443	0.334707	-0.270651	-0.235459	0.564082	-0.959624	-1.60801	-3.59947	0.243325	-29.5366	1.22924	35.3456	1.02269	0.985811	-28.0208	-0.0916562	-0.979655	0.166652	-3.53746	-0.645145	0.124611
104	0.614764	0.048908	1.25431	-9.99564	3.71703	0.289913	0.926308	-0.0041132	-0.255991	0.518817	2.0195	0.287547	0.132657	2.04746	0.574415	0.903373	-2.48625	0.043332	-0.708765	2.91086	-0.39654	0.277407	2.81001	3.13592	6.29502	0.309107	2.83195	0.0146295	-0.80654	0.656787	0.516887	1.80675	0.381309	0.161157	0.366182	0.867496	0.13466	-44.3259	2.57346	-72.9205	1.35699	0.618451	-1.03317	0.705458	2.62038	0.452474	2.15108	-0.518125	0.100103
105	0.241469	0.115839	-0.0498057	-11.5882	3.21461	0.246965	0.118528	0.0538641	0.0848819	-4.4209	-0.541702	0.20767	0.891613	-1.36667	0.418678	0.673631	1.0604	0.185515	-0.672958	-1.06556	0.217839	1.15246	1.28449	1.33441	-4.71544	0.488764	-0.211112	2.77559	-0.566291	0.510512	2.69702	-0.915072	0.128406	-0.624918	1.96965	1.26269	0.199774	24.7911	-0.396064	6.26984	0.340729	0.764682	-30.9493	0.931651	-0.441067	0.514399	3.01052	0.146043	0.242639
106	1.0908	0.0939963	0.192805	4.2114	0.23985	0.567247	0.655239	0.0232509	-0.780343	3.57228	-0.172173	-0.185097	0.977009	1.94329	0.149906	0.952998	0.360265	0.709692	0.56286	0.825013	0.0511897	0.723551	0.618028	2.17803	-5.6471	0.506817	0.827647	0.62694	-0.33304	-0.425894	1.77716	-0.179877	0.737044	-0.46798	0.826887	0.461408	0.274433	80.483	-0.745419	7.2465	-0.657906	1.59713	-24.6642	1.44255	2.61747	0.86292	3.31661	1.12808	0.651603
107	0.615192	0.218039	-0.315832	-4.68863	1.06586	0.26722	0.469613	0.00929209	2.37099	6.08386	-0.546033	0.605338	1.25391	-1.38463	0.820579	0.622781	0.171583	1.78557	-4.44468	0.796839	0.588853	0.896431	0.65474	-0.189669	-25.113	0.611496	-0.294964	-1.47718	-0.0898756	0.632153	0.0548217	-0.254828	0.700708	-0.726996	0.0359506	-0.207657	0.331023	-29.1546	2.75918	-16.3356	0.86284	1.46017	-27.9983	1.3619	1.73581	0.570712	0.886959	1.13503	0.173476
108	1.16914	-0.06251	1.86832	3.67731	0.269654	0.698071	0.897999	0.0222882	0.553582	-3.53722	1.25831	0.0258651	0.322144	3.46427	1.01952	1.08839	2.74896	0.405014	1.89417	3.8134	1.13167	-0.301566	0.41583	-0.00908168	-0.537113	0.561122	0.801991	0.951032	1.05655	0.561464	0.747385	-0.24388	0.455436	-1.34641	0.529048	0.501363	0.131336	2.27961	-0.866891	-3.23218	0.230108	0.915192	-51.8771	1.53633	0.949375	0.562197	3.7515	0.117606	0.402616
109	0.154994	0.334467	0.168089	-0.168209	6.15105	0.364843	0.902653	0.00471937	1.01272	5.13273	2.78021	0.161116	1.50504	-0.051885	0.759792	0.445114	0.284601	0.258245	0.693237	0.874561	0.493762	-0.503852	0.552511	-0.727067	-16.4458	0.250871	-0.684186	-1.49326	1.16735	0.363013	-1.09661	1.3503	0.476511	-0.356875	-0.254689	1.76612	0.178041	-22.7968	0.295621	47.6352	0.163856	0.188319	43.5482	1.21036	1.13181	-0.211477	3.51458	1.02634	0.432086
110	0.176399	0.360317	0.146625	5.4107	1.89612	0.647965	0.500379	0.0636593	-1.89253	-5.30573	0.626069	0.048897	1.24583	1.75936	0.220741	0.100194	3.54584	-0.149303	-0.0660664	0.194498	0.835765	1.38972	1.06083	0.54053	-32.8486	0.663034	-0.928857	0.435207	0.89736	0.529638	-0.0348167	2.1074	0.898742	-0.631167	3.15201	0.993899	0.149234	-31.0101	-1.17308	28.509	2.21583	-0.0064175	66.6386	-0.365488	0.956643	0.499111	-1.57211	1.40234	0.939081
111	0.353628	0.0820729	1.15609	-4.07199	0.794779	0.544402	0.709789	0.0276792	-0.515123	-3.0948	0.571217	0.0114089	0.138216	1.39797	-0.0450163	0.503928	0.456043	1.07793	1.48835	-0.502081	0.0183111	1.68529	0.606732	0.427118	-8.08916	0.337497	-0.176695	6.23299	1.34812	0.187972	1.57441	0.0517135	0.788642	-0.785327	-2.35935	-2.0899	0.224489	-80.1805	-0.286639	6.53435	-0.0798767	-0.183321	4.64369	0.422998	-0.28407	0.15059	-0.806484	-0.624291	0.253465
112	-0.235852	0.0188492	0.300127	8.38223	1.50157	0.440992	0.624473	0.0561745	-0.231643	3.37222	0.103531	0.399276	0.551043	1.03587	-0.446918	0.275411	-1.48346	-1.30904	-2.52026	-0.424359	0.936335	-0.00700987	1.03428	-1.36828	2.00376	0.220298	-0.430128	0.714767	0.635536	0.741554	-0.826623	-0.736537	0.656377	-1.11726	-1.38306	1.15372	0.22841	51.4774	1.96309	27.6341	-0.180774	1.17912	-1.10076	-0.394372	0.375172	0.616769	1.02053	-1.65814	0.215275
113	-0.300922	0.0173463	1.83319	7.19265	1.04883	0.226862	0.0607466	0.0194965	0.708365	-0.66667	-0.845794	-0.0763082	0.779437	-0.151033	0.375473	0.644224	-0.82738	0.980953	0.732717	1.71687	1.22838	0.253072	1.01056	-0.597079	-17.4198	0.0854822	0.357077	-0.110307	-0.280558	0.489703	1.08993	1.61895	0.578253	-1.41099	-0.229494	-1.66057	0.174717	0.696991	0.321722	27.5934	0.348023	1.04502	21.877	1.26588	2.31438	0.693014	-2.25346	-0.0119416	0.780758
114	0.76588	-0.0117106	-0.242334	6.48861	2.60575	-0.222264	0.0797486	0.0179321	0.683148	3.59743	0.486052	-0.227486	0.140742	0.035049	0.805508	0.971377	0.665796	1.32757	-0.277239	-1.18992	0.217195	0.409222	-0.457915	-1.27406	-28.7267	0.0872293	0.0129094	0.227392	-0.331874	0.521529	0.853031	-1.41783	0.269756	-0.588114	-1.96703	1.76031	-0.158351	-131.834	1.48122	-37.2523	3.07224	1.33819	-18.8522	-0.0398907	1.73727	0.0679593	-0.752421	-0.822088	0.143104
115	-0.235852	0.096401	0.147926	-0.712019	1.56544	-0.0803228	0.279981	0.048425	-0.837735	-0.307708	0.175705	0.374529	0.889087	-0.854407	0.101175	0.264996	1.87355	-0.381907	0.922772	1.83734	0.802887	0.707327	1.07043	1.49494	-31.9169	0.0486481	0.769451	-2.05486	0.618625	0.401724	1.43888	0.769223	0.311179	-0.820742	3.22129	-3.89151	0.232586	45.2287	0.467287	-5.7552	-0.800742	2.3989	-21.4879	0.690078	1.63551	0.560456	1.03563	0.117606	0.739861
116	0.442243	-0.00429607	0.341754	-1.78022	0.657111	0.344588	0.488615	0.031915	-1.03861	-3.17025	0.586614	0.184638	-0.35546	0.427329	0.236315	0.264996	0.497227	-0.06609	-0.146863	-0.619634	-0.368175	-0.127671	-0.614929	-0.166986	-4.87072	0.354822	-0.875042	1.10937	-0.735398	0.372193	-0.346417	-0.110821	0.61132	-0.588114	1.2696	1.15372	0.400313	33.9594	2.56643	-44.862	2.47415	0.403742	-24.7543	1.1132	1.31061	0.328431	-1.38925	0.326146	0.40848
117	0.877611	0.118444	-0.313231	-0.357571	1.87341	0.193052	0.239262	-0.0138603	-0.320339	-1.15824	1.27804	-0.33897	0.910815	2.04746	0.466404	0.0781389	-1.22294	-0.390424	0.803414	-2.98139	-0.283077	0.750928	0.38759	0.101713	6.16797	0.0106494	0.387113	-2.32576	-1.33835	0.598951	0.289589	0.951969	0.410378	-0.655472	0.670319	1.46827	0.158353	-36.6311	0.00750245	8.83356	-0.845112	3.93182	-63.9968	-0.3201	-0.30951	-0.17974	0.329633	0.254105	0.312253
118	0.0321325	0.378854	0.850392	9.73205	-1.8862	0.642025	0.308807	-0.0172297	0.809236	5.75005	-1.36833	0.44926	0.661198	0.829668	0.219736	0.635034	-1.36278	0.402393	-1.15315	1.49925	-0.727906	-0.385725	0.0763853	-2.89847	-6.45171	0.0499584	0.402131	-0.114018	-0.613525	0.308389	1.69179	1.96339	0.230149	-0.499923	-0.881859	-3.02194	0.3802	-38.8413	-1.0747	46.9637	0.36565	1.03717	-23.628	1.74077	1.67331	0.344106	-1.1722	-0.948476	0.0449229
119	-0.579181	0.0245604	-0.397136	11.6451	-3.5226	0.522928	0.564106	-0.0175666	-0.306426	0.60227	0.943152	0.416182	1.02299	1.34193	0.0825875	-0.28271	0.603541	-0.0352946	2.61123	0.417947	0.470876	0.384887	-0.0557777	-3.65397	19.7334	0.29746	-0.0258876	-1.41781	0.332309	0.333482	1.61602	-0.867069	0.500856	-1.18184	0.514651	0.707676	0.222785	-15.7023	-1.91295	54.0038	0.41002	-0.757544	31.9467	-0.128792	-1.15773	0.323012	-4.20371	0.591561	0.0727385
120	-0.867286	0.0445996	0.0458077	-0.760574	2.30771	0.91342	0.544975	0.0172823	0.174448	-1.78471	1.23618	-0.107181	-0.0613767	1.53304	0.129811	0.345253	-1.08502	1.1061	-0.856586	4.39437	1.0195	0.768672	0.171272	3.06002	-13.665	0.394568	-0.768037	2.47129	0.25417	0.455276	0.272515	2.86196	0.294101	-1.20961	0.0971379	2.83546	0.313211	22.8264	-0.289651	22.7102	-1.79512	0.453674	-26.1961	1.02168	-0.654031	0.999155	-1.74941	0.973252	0.547708
121	-0.154943	0.0719531	-0.499904	1.40981	1.50157	0.834072	0.52468	-0.0357853	2.44316	-4.20484	0.888781	-0.142464	0.370147	2.2436	0.389038	0.401616	1.39658	-0.279037	1.35063	2.19	0.456371	0.847761	-0.564662	-1.33687	-22.191	0.468236	-2.33306	3.17514	-0.296303	0.178639	0.711103	1.21893	0.297371	-0.33257	-0.211498	1.60557	0.557302	-15.8387	0.966223	-20.8119	1.21719	2.27977	18.16	-1.27214	1.40656	0.349524	2.966	-1.61896	0.552971
122	-0.222153	0.257216	0.24484	-5.81995	-0.999161	0.00161334	0.528688	0.0265962	-0.316861	-1.53435	-1.51942	0.237562	-0.344848	0.381348	0.397578	0.742247	1.10542	-0.140785	-0.228577	-1.56104	1.13457	-0.17837	-0.880384	2.84454	17.6019	0.326723	-0.595954	-0.555624	0.113636	0.0262433	1.4026	0.026449	0.522658	-0.36868	0.684716	-1.11137	0.0932397	-35.8944	0.426127	29.4857	2.85829	-0.134102	64.6337	-0.678332	0.92975	0.386098	1.682	-0.462515	0.101607
123	-0.390393	0.0690474	0.562251	-0.809128	1.04599	0.180563	0.516795	0.0282809	-1.94818	1.21959	-0.447877	-0.225035	0.479796	0.00128126	0.604557	0.170036	0.41869	1.55755	0.608768	4.7276	-0.160265	-1.62631	0.330545	0.0380279	-16.9399	0.274311	-1.49016	-4.38782	-0.489318	0.0545497	-0.0262797	1.28209	0.746492	-0.165911	-1.33986	0.775963	0.283808	-42.4977	1.37782	12.9436	0.323711	0.696916	23.4314	-0.481023	0.654278	0.70327	0.867877	2.00268	0.855785
124	-0.315049	0.1471	0.74177	3.1335	-3.34519	0.0451705	0.0319204	0.00197574	-0.33947	0.309614	1.29103	-0.356121	0.687979	1.41019	0.670871	-0.128935	3.20966	-0.710828	-0.623378	2.17639	0.751634	-0.0724105	0.662647	2.07334	-11.3923	0.392239	-0.460164	0.389438	-0.605944	-0.395292	0.42298	1.83201	0.0186697	0.229209	0.47146	-1.32277	-0.161419	19.0336	-3.59749	5.65943	2.13499	1.055	27.8017	0.0670163	1.35859	0.395387	-1.2215	0.194071	0.377958
125	-0.0492047	0.242687	0.521924	-4.79545	-0.309403	0.84123	0.0890557	-0.00748258	0.244883	4.32335	1.81357	-0.00280221	0.838052	-1.56497	-0.815663	-0.072572	-0.446184	2.14266	-0.210215	0.376172	0.115658	-0.397386	0.995314	1.88054	-9.30313	-0.0357936	0.73128	-0.560572	-0.196588	0.419014	-1.9439	-0.76938	0.206167	0.425033	1.93726	-2.62748	0.333921	-1.1585	-1.08072	55.1228	1.26339	-2.57508	12.2579	-1.00881	1.31788	-0.1302	-0.628394	0.270535	-0.0998684
126	0.0942056	-0.231541	-0.503807	-9.10709	-0.537903	0.470842	-0.153834	-0.0148471	-1.06817	1.59456	-0.957423	0.282401	0.519209	-0.844349	0.158949	0.0401549	2.9999	0.73328	-0.669285	0.822099	0.771297	-1.03111	1.04615	0.0319211	17.5313	0.236458	0.367714	3.91734	0.615709	0.117895	-0.643078	-0.375255	0.330438	-0.43326	-0.656906	1.88017	0.120768	-26.7261	1.12785	-34.831	0.653145	-0.547114	-5.38093	-0.366989	0.822178	0.352233	-0.352514	0.341313	0.358863
127	0.0102999	-0.105294	0.464035	9.76604	4.13287	0.224273	-0.296802	0.0134797	0.909237	-0.26541	1.82463	0.241973	0.233717	-0.887457	0.651278	0.902148	5.30719	0.282488	0.785051	2.14628	-1.14082	-0.317283	-0.221264	2.89252	2.52605	0.183318	2.85323	0.197704	0.458848	0.0926486	2.08983	-1.3572	0.136037	-0.886711	-0.512036	3.27569	-0.0822431	-9.69921	-1.08273	22.5474	1.80495	0.157646	13.9249	2.4201	-0.0231353	-0.00151264	3.24744	0.180168	0.375853
128	-0.308199	-0.0877594	-0.29762	-6.69879	-0.1618	-0.0159009	0.270157	-0.0142935	0.363145	4.32335	1.36513	-0.073368	0.270603	0.643587	0.271481	0.560904	-1.55912	-0.06609	-0.846487	2.15696	0.462818	-0.20524	0.688063	2.37693	-5.52005	-0.0334642	-2.02769	6.51131	-1.34302	0.271514	-0.701769	2.77859	0.344246	-0.759634	-2.35215	-2.31873	0.295995	20.5071	-2.66688	28.0614	2.32949	-0.645552	50.7344	0.421873	0.0168409	0.329205	1.25745	-0.17751	0.421411
129	0.268438	0.338374	0.448425	-9.34501	-0.824593	0.394694	-0.0363318	-0.0143417	-2.24209	-0.82443	-0.684125	0.273825	0.446952	1.16878	0.348345	0.320747	-1.94702	0.737866	-4.01407	1.72755	0.00316108	-0.085592	-0.969623	-1.17548	-2.28749	-0.0548658	-0.769915	4.0299	-1.66141	0.203273	0.108178	2.27835	0.442718	-1.0499	-1.12931	-0.939923	0.172245	15.1316	-3.17685	-24.3116	-0.257358	-1.1085	14.1051	-0.448763	-3.05333	0.28102	0.477511	-0.522549	-0.257891
130	-0.142528	0.133173	0.112152	4.27453	3.42608	0.177974	0.0483371	-0.00372813	-2.36818	1.4368	0.241142	-0.533761	-0.504522	0.61844	-0.341419	-0.265556	1.48949	1.0052	1.98965	4.8811	0.125328	-0.0277961	-0.446619	0.75863	-5.33654	0.503614	-0.223627	1.46809	0.594134	-0.129824	-1.6355	0.170456	0.0651806	-0.069388	3.36616	-2.8505	0.20787	-47.5185	0.696175	-27.0788	-1.14537	-1.25116	-5.65125	0.313465	-0.175771	0.506658	-1.43377	-0.0618648	0.59071
131	-0.407088	-0.125834	-0.11615	10.8876	-0.959422	-0.117483	-0.126171	0.0180765	0.814453	-3.51207	-0.513314	0.0199847	0.694042	1.08688	-0.741813	-0.14854	2.80452	0.70314	0.534398	-0.952865	0.172712	0.0979353	-1.33618	0.218615	1.08622	0.178368	1.44089	2.214	-1.49638	0.00788244	1.37912	0.204142	0.541553	-1.2978	-2.42414	0.478843	0.185285	14.2857	-2.31852	-27.2823	2.73551	-0.164061	40.507	-1.36966	-0.209206	0.35591	1.8259	0.590297	0.0981484
132	-0.636973	-0.0565984	-0.485595	5.86226	-0.986388	0.0322252	0.0929337	-0.0264473	-1.32643	-2.51063	0.750689	-0.0442106	1.05583	0.773628	0.207177	0.652188	-0.216317	0.797492	-3.08859	0.898849	0.888307	-0.558606	0.628759	-1.67798	5.63157	0.077038	1.44903	-1.69366	1.79188	0.203885	1.56053	-1.54247	0.215614	-0.365207	-0.871062	1.88599	-0.0282943	34.2049	0.102873	-37.8627	-2.06803	1.47087	28.3198	1.28276	-0.356027	0.506271	-4.91527	0.82601	0.14551
133	0.543273	0.00973137	0.615586	7.43057	5.74231	0.45013	0.598879	-0.00984114	-0.942083	6.15131	-0.64034	0.340961	0.0603998	-1.26752	0.171508	0.0217755	0.267361	0.235967	0.00463049	-0.198967	0.777422	0.45992	-0.164219	0.436715	-13.8767	0.298916	-0.0603043	0.193993	0.129381	-0.213979	0.701499	-0.694429	0.285017	0.104215	-0.835069	-4.42909	0.0463647	90.8792	-0.661092	22.1405	0.119486	2.72203	13.6321	-1.63749	-1.25222	0.402547	-1.15233	0.607991	0.32353
134	-0.596304	-0.102789	0.138819	4.67753	4.24641	0.328292	-0.0173298	-0.0220671	-0.956866	-4.03794	-1.71188	-0.0775333	-0.276128	-1.97305	0.138351	0.440826	-0.0831862	0.724762	0.524299	0.829871	0.324212	-0.000419105	0.702183	-1.27057	-15.5283	0.254657	-1.13974	-2.07589	0.829134	0.00543432	1.94897	2.29856	-0.00494905	-1.13253	-0.135014	-3.05027	0.144461	-37.6134	0.139013	-36.4791	-0.0330751	-1.4516	7.03157	-1.54034	3.29634	0.401193	-2.24313	0.221244	-0.184969
135	-0.724303	0.150106	1.94962	-3.80979	0.725235	0.140204	-0.00944457	-0.00355966	-1.57948	-1.80986	0.962879	0.271865	0.577319	0.811707	0.34935	0.853136	-0.876227	0.356528	0.135925	2.29492	0.395771	0.00414373	0.654175	0.0511139	-10.3618	0.422667	0.245066	-1.03929	-0.529554	0.31757	-1.36765	2.94702	-0.189902	-0.48673	3.84576	-2.61585	-0.146675	25.2822	-2.53637	2.15976	-1.17759	0.370929	-61.7666	-0.321225	-1.24495	0.317013	2.7887	1.5123	0.223995
136	-0.256829	-0.120123	0.738518	-9.32073	-7.36878	0.255494	-0.134057	0.0244543	-0.604689	-1.52635	-0.22895	-0.738842	-0.719273	0.157188	1.02706	0.339126	1.34486	-0.427772	0.954907	-0.919833	0.392548	0.260676	0.73833	-0.869268	-34.119	0.47406	0.810752	-0.880952	0.33989	-0.196689	0.154064	-2.47641	0.161473	0.422256	0.855681	-2.06084	0.0191772	134.92	-0.0326534	27.0237	-0.955734	-2.36751	-40.1404	1.05919	1.30189	0.518076	0.171419	-0.854949	0.0775498
137	-0.0941542	-0.041068	0.345657	7.416	0.286685	0.454547	0.0679855	-0.0121275	0.559669	3.72318	-2.11413	0.299307	-0.106853	0.592576	0.58195	0.735508	-1.62712	-0.77635	-0.41496	0.822099	-0.187664	-0.379641	0.31586	-2.34537	-14.6954	-0.15241	0.363334	1.94681	1.53005	-0.00558223	2.32353	-1.75132	0.101517	-0.186049	-0.424754	-1.39759	0.216563	-29.0454	-0.346873	22.3032	-1.28091	-1.15843	39.651	-1.18548	-0.717266	0.290695	1.41566	0.163738	0.182497
138	-0.701187	0.175756	0.616236	0.375601	-2.99038	-0.01849	0.167778	-0.00026249	-0.865561	1.61171	2.48093	-0.116982	-0.0558185	-4.12844	0.247367	0.336676	-0.631993	3.52321	-0.517792	0.781295	0.848981	-0.850627	0.265028	-1.52357	-11.8722	-0.126059	0.666201	-1.02692	-0.294554	0.480982	1.00029	1.93391	0.133493	0.48267	-0.951145	1.03385	-0.036817	-9.94479	-0.801638	-8.42065	-0.138834	0.238251	-23.5379	-2.26543	0.947921	0.171684	1.27732	0.609255	0.270304
139	0.157135	-0.137256	0.488752	8.64928	-3.92851	0.401852	-0.38341	0.0113859	-3.01862	0.175861	2.02816	-0.132908	0.816829	-1.2977	-0.0836994	-0.133837	-0.851324	-1.05482	1.96486	-1.34924	-0.581564	0.253072	1.04671	0.477718	-23.0662	0.0674291	-0.212989	-0.0274282	1.37669	-0.238001	2.77172	-1.51552	0.43	-0.187438	-3.45803	0.267444	0.0336659	-5.66079	0.144032	51.4401	2.15444	-1.36957	26.833	0.335222	-0.152513	-0.357968	4.62525	2.7054	0.0801059
140	0.0201459	0.102413	-0.475839	-1.95987	-0.493906	0.280166	-0.243027	0.0113618	0.00662035	-3.82873	1.0875	0.615383	0.728402	0.0752829	-1.12714	-0.759961	-0.968173	1.27253	-0.355281	-4.41244	-0.397185	0.426966	-0.16196	1.78283	-5.11069	-0.101745	-1.51206	4.8624	-0.786714	-0.082392	-0.557708	-1.3951	0.533923	0.597942	-0.327574	-4.2976	-0.0554817	12.8122	0.183184	-33.7526	-2.62175	0.391615	57.6502	-0.128792	-0.603153	0.435251	-0.46064	2.43998	0.206103
141	-1.10145	-0.0626102	-0.213715	-14.0791	-2.57596	0.309559	-0.324335	-0.0472412	1.17185	-6.18256	1.28862	-0.0361249	-0.235704	-3.26988	-0.00884519	0.758176	0.696445	0.422705	-1.46807	-0.212568	0.460239	0.515181	0.337887	0.688838	-11.3641	0.210543	1.6793	-0.435635	-0.0315628	0.437375	-0.930134	1.57768	0.0524628	0.837514	-2.22798	1.1312	-0.104999	16.7142	-0.489426	-8.88863	-0.205694	0.692636	-4.68258	-0.097658	0.555428	-0.581091	-0.697563	-0.453035	0.161448
142	-0.729012	-0.248374	-0.800404	-3.74182	-1.38378	-0.528839	-0.0265076	-0.0319105	0.0909689	2.21188	-0.0321558	-0.368127	-0.0335854	1.02868	0.301122	0.4929	0.552779	-0.89691	0.0615553	-2.26344	0.342585	-0.470391	1.72786	0.503017	-14.1167	-0.00536545	2.82757	0.313981	-0.205335	0.450227	-1.50638	-1.05739	0.125499	0.557666	-0.0513314	-1.33439	-0.00366363	79.2551	2.10063	-57.3347	-1.62007	1.74478	29.6714	0.932776	-0.473048	0.227996	0.867877	-0.918775	0.42562
143	0.0081594	0.0701496	0.151178	5.37671	2.19417	-0.282726	0.0056795	0.0311449	-0.210773	-2.26828	1.84003	-0.615107	0.139226	-2.53848	0.479465	0.583572	-0.631993	-0.489363	0.453602	-1.6883	-0.168001	0.254086	1.55729	0.0415175	-15.8529	0.142116	0.105522	-3.63821	-0.372693	-0.363926	0.466732	0.947758	0.150208	-0.0117518	-3.1242	-1.99256	0.0469613	106.651	1.10175	-60.8344	1.51685	0.308157	-12.0265	0.775229	-0.117624	0.399064	1.41089	-1.23222	0.101306
144	-0.231143	0.060631	-0.933742	4.66296	-1.59809	-0.2346	-0.0815747	-0.015545	-1.00208	-2.08537	-0.169767	0.317684	-0.31352	0.788716	0.299112	0.869678	1.21843	0.814527	-2.53036	3.00704	0.108244	0.434571	0.559289	-2.95518	-6.04234	-0.0363759	0.559197	0.102456	-2.23462	-0.0283803	0.0249423	-1.10961	-0.0343817	0.586831	0.612731	-2.46112	-0.0948567	30.5485	0.504431	-10.1298	0.210658	1.50725	33.1181	0.238068	-0.885166	-0.434213	-2.23359	-0.390473	0.00402649
145	0.0364134	-0.0366594	-0.639747	-3.07662	-0.262567	0.166247	-0.0495169	-0.000214356	0.186622	1.61171	-0.81067	0.156706	0.632396	1.16878	0.0343592	0.958512	-2.28991	0.437775	0.499509	3.1586	-0.87586	-0.467856	-0.451702	0.797016	-28.1762	-0.0416171	-1.70355	2.66303	-0.792545	-0.180776	0.331207	-0.493998	0.103334	-0.0909147	1.7375	1.2053	0.0796885	-61.5983	-1.76939	-20.344	1.47065	1.77546	42.8949	0.478515	-0.646763	-0.139489	-0.475746	-1.53555	-0.041982
146	0.34421	-0.14928	-0.364615	-3.33882	-0.861493	-0.2346	-0.278446	-0.00247665	0.157056	-3.74528	0.461994	-0.545767	0.943154	-3.61618	1.08734	0.85865	-0.885804	0.577992	0.672119	1.11647	0.105021	-0.20524	0.381377	-0.540373	-26.5387	0.0252083	-0.152917	1.51386	0.707844	-0.112534	1.23506	0.222669	-0.153566	0.372952	-3.00812	-4.61796	-0.0401409	-29.1546	-0.85886	4.25549	-1.36662	2.48592	-5.80895	-0.595432	0.411514	0.499885	-1.18652	-0.0239484	0.603039
147	-0.0397867	0.00692589	0.0393034	3.08494	-0.0922564	0.12269	-0.529092	0.00678913	-2.10296	-0.775273	1.43971	-0.231651	-0.339795	-2.35528	0.992392	-0.256366	1.22897	0.92657	-0.129418	0.269305	-0.35238	-0.362911	1.31217	2.71891	-14.9636	-0.288973	-1.18041	-5.32546	1.49857	0.124627	-0.439257	-1.52816	-0.318897	0.894456	-0.900755	-2.57009	0.100484	52.7053	1.56254	3.50266	-0.522972	-0.584207	-35.5899	-1.22037	0.561243	-0.173741	-1.97202	-0.955427	0.120401
148	-0.779527	0.127061	0.588918	3.99777	5.74231	-0.23262	0.107411	0.0255373	-0.333383	-0.624372	-1.2899	-0.112326	0.748614	0.289385	0.862779	0.75205	-1.51123	-2.01406	-4.10222	-0.221312	0.416401	-0.109927	-0.377713	2.44323	-14.5966	-0.277908	-2.53142	1.76002	-0.867768	0.480982	0.73458	0.971339	0.144394	-0.691581	1.94086	-1.58066	0.15912	-7.62543	0.789537	-9.56008	1.52232	1.81255	-83.8883	-0.080778	1.04241	0.194712	5.14919	0.0360859	0.0521399
149	-0.0333654	0.104717	-0.589014	-13.6906	3.155	0.331642	-0.263968	-0.00247665	-0.768169	-2.61009	1.75679	-0.115021	0.674336	0.386377	0.0971564	-0.285773	-1.94319	-0.725898	2.14849	-0.909147	0.224609	0.558782	1.42174	-0.534267	-2.31573	0.0377289	-1.24925	0.576224	-1.2019	-0.463381	-0.390169	-1.37573	0.221428	0.449338	0.416572	-0.636992	0.143609	136.502	-1.58166	-22.7042	0.427039	-1.42949	14.0375	0.805238	1.126	-0.0483433	1.64304	3.3089	0.176032
150	0.18967	0.00983157	-0.702839	-8.07288	0.982121	0.193052	-0.523146	0.00642812	-0.735125	-5.23943	1.19672	-0.03686	1.37266	-0.556246	0.384014	-0.0695088	-1.00265	-0.134233	1.79868	-1.31913	1.24739	0.566386	0.402274	-0.454878	-19.7631	-0.387974	1.18496	-1.03063	0.262917	0.441659	1.37912	1.88423	0.266849	-0.656861	-0.472444	-2.22139	-0.0248	-4.8149	1.09071	-11.0454	-1.02502	0.542126	-19.0775	0.0107495	-2.10625	0.301339	-2.06583	0.414618	0.224897
151	-0.192615	-0.168016	-0.235829	1.63802	1.12263	-0.539805	0.198544	-0.013403	-0.462079	-4.78901	0.613077	-0.33995	0.0558522	-1.866	-0.0369783	0.701813	-0.360942	-0.662341	0.781378	3.759	0.366438	0.214541	-0.971882	0.316324	-0.268909	-0.0967954	0.52478	5.16299	-0.590783	0.360565	-0.301598	-3.1316	-0.0583639	-0.270767	1.94805	-2.41027	0.00281363	-107.222	0.891935	12.028	1.72411	-1.85106	27.7341	-0.691461	-1.08432	-0.12633	3.83577	0.139724	0.371192
152	-0.0509171	0.0786663	-0.488197	-8.59727	0.141921	-0.0556506	-0.0331002	-0.0158579	-2.83166	-2.8856	0.0332817	-0.663131	1.11698	-2.39335	0.316695	0.369759	-1.15686	-0.0726422	1.49845	3.76386	0.137899	-0.279766	0.508457	0.604216	27.8501	0.168322	-1.01959	2.35997	1.84319	-0.572169	-1.03578	1.1524	-0.0103995	0.0736609	-1.20489	-3.18757	0.238382	3.50751	-1.7975	37.5634	0.0726842	-0.0706163	41.9037	0.953407	-1.25658	0.112855	4.11722	1.85986	0.274063
153	-0.12883	0.0966014	-1.1744	0.89999	4.01223	-0.01849	0.0220962	-0.000840097	-2.95775	4.02269	1.16208	-0.126537	0.848158	-1.25962	-0.18518	0.37466	-1.14728	1.4632	0.891555	1.18253	0.518583	-0.0490893	0.714608	-2.99967	-29.6301	0.304012	-0.00210881	1.78105	0.529989	0.135644	0.276784	-0.867069	0.234873	-0.164522	1.31998	-1.8153	-0.16355	-63.181	-3.73101	-19.0621	-0.456112	-0.2197	28.7703	-1.68813	1.2263	-0.0903362	-0.134672	1.35178	-0.025443
154	0.566818	0.0473049	-0.217617	4.96885	2.74342	0.239198	0.383005	-0.00276545	-0.558602	1.05269	1.00666	-0.0785134	-0.444897	-0.564149	0.468915	0.0438308	-1.47963	-0.410081	0.591323	1.41375	-0.214741	-0.945433	1.31273	-0.275164	-8.80907	0.0367098	1.735	2.96733	0.521826	-0.0781078	-0.379498	1.73601	-0.469331	0.867374	1.10583	-0.0936037	-0.0420159	-93.7693	1.15094	56.364	-1.53923	-0.407304	-17.05	0.465011	0.949375	-0.150132	-3.50248	0.433576	0.195728
155	-0.212735	0.172851	0.15508	8.33368	4.22228	-0.517722	0.393476	-0.0132827	0.979672	0.610273	-1.01853	-0.172846	0.381263	0.592576	-0.0947517	-0.0927894	-2.31098	0.240554	1.66096	2.29686	-0.418137	0.283491	-1.20176	0.234318	22.6695	-0.218508	-1.66475	3.68849	-0.253151	0.275187	0.386697	-0.717167	-0.158653	0.493086	-1.1653	0.347354	0.161251	100.539	-0.169183	39.5167	0.478703	0.0677678	21.6743	0.631185	1.85138	0.40216	-1.40913	-0.421438	-0.0893436
156	-0.0530575	0.00632471	-0.262497	-15.7882	1.73858	-0.401214	-0.481264	0.000964924	-0.138598	-0.358009	0.798804	-0.315938	-0.367081	0.493428	0.0449092	0.489225	0.329616	-0.331455	-0.521465	0.769637	-0.462298	-0.271147	-0.559579	-1.61517	-5.28008	-0.281985	-2.07963	-4.8752	-2.34425	0.209393	-1.44235	1.44884	-0.277474	1.01945	0.118733	0.741819	-0.0407374	55.0246	-0.634991	12.5774	-0.606242	-0.840289	12.731	0.275204	1.87246	-0.17258	5.28752	-0.541507	-0.265559
157	-0.313337	0.00231687	-0.0569605	9.23679	1.41783	-0.128601	-0.189253	-0.0251237	0.0587947	2.72174	-0.992548	-0.0356349	-0.206902	0.775784	0.24787	0.57377	-0.539089	-1.6111	0.954907	0.139121	0.10631	-1.7419	0.660952	1.35012	-11.4629	-0.345607	0.658066	2.02598	-0.906255	-0.196077	0.152997	2.19077	-0.56962	0.368092	-0.0945224	-4.5722	-0.00630567	-71.5034	1.91892	14.2865	-1.17272	2.01442	-18.0412	0.456758	-1.18898	0.0489948	1.56354	0.844969	0.222341
158	-0.477723	-0.0575002	-0.335996	-6.65994	1.44764	0.252904	0.211082	0.0163678	0.0414033	-1.21769	0.387895	-0.623438	0.161965	-0.255928	0.468915	0.687109	-3.16915	-1.86729	-2.20258	1.32826	0.832542	-0.986498	1.65048	-1.95366	-22.6568	-0.0314259	0.357077	4.05835	0.398203	-0.360254	-0.895986	0.927547	-0.27929	1.05834	-4.95352	-0.167702	0.0036659	-2.85027	-1.87882	-36.2756	-2.36586	-0.182608	-28.2686	0.376109	-1.37796	0.379712	-1.82891	-1.68848	0.267297
159	-0.26111	0.0287686	-1.83459	-2.66391	1.13966	-0.0966187	-0.145949	0.0076074	-0.0264234	1.17729	1.00233	-0.172846	-0.103316	-0.179053	-0.44089	-0.423618	0.679205	-0.0529856	-1.29087	1.68869	-0.0306846	-0.0632848	0.155457	-1.66839	-1.08764	0.336769	0.836408	2.30554	0.153289	-0.333171	-0.108448	1.72338	0.0746281	0.1806	1.61782	-4.75526	0.0110807	33.8502	-0.895	30.2182	0.222814	0.217565	13.1139	-1.46682	-0.220835	0.493112	-1.83368	0.869614	-0.23203
160	-0.748705	-0.0815472	-1.01895	2.56055	-0.989227	0.248336	-0.0435707	0.00828128	-0.161207	-0.883876	0.326307	-0.871398	-0.535851	-1.09653	0.00421662	0.103257	-1.05725	0.108854	-0.739982	1.51868	1.84533	-1.21717	0.618593	-0.635465	-1.7652	0.0604409	-1.55462	-1.42275	0.770821	-0.159814	0.436852	-1.65364	0.0593667	-0.806159	1.58813	2.84127	0.0106545	-1.1585	-2.20107	-5.14479	0.183306	0.651264	41.4532	-0.164803	1.15434	0.12853	-1.32008	1.40487	-0.177301
161	-0.500412	-0.20038	-1.06383	-3.83407	-2.1005	-0.0230589	-0.113116	0.00091679	-2.00035	3.76433	-0.69038	-0.941474	0.209968	1.22195	-0.892024	-0.177947	1.88122	-1.93544	-2.6892	2.89726	-0.754982	-1.12389	-0.162525	1.65633	-21.5417	-0.0503525	-0.783055	3.22091	1.12186	-0.52183	-0.958946	1.93644	-0.159016	0.393785	-2.04352	2.77226	-8.40908e-05	51.3409	2.56141	41.877	-1.15267	0.390189	33.5236	0.654067	1.18778	-0.474077	-0.534579	-0.0062541	0.0527413
162	-0.478151	-0.189859	-0.503807	-11.4086	-2.34887	-0.0101136	-0.366993	0.00664473	-1.71166	-0.866728	-0.81067	0.178023	0.440383	2.11141	0.307652	0.735508	1.46937	-2.23553	3.51193	1.84899	0.467331	0.681978	0.839429	-1.49827	28.2312	-0.279219	-1.12722	-1.26442	-0.505063	-0.0670913	0.783668	-0.179877	0.0927964	0.981952	1.98765	-1.31187	-0.056334	62.2283	0.413076	-12.1238	0.9686	-0.638419	-9.21056	0.125909	0.0190214	0.446088	1.16363	-0.172454	-0.267363
163	-0.423784	-0.166814	-0.0595622	-2.76587	0.439965	0.246965	0.308807	-0.00276545	-1.82209	7.32765	-0.301123	-0.492352	-0.193765	0.877805	0.407625	0.577446	-1.40396	-1.20552	-1.81696	-0.176622	-0.122874	1.04396	0.378553	-2.39597	3.48594	-0.0689879	0.565454	4.33297	-1.75237	0.0237952	-0.57158	-0.648953	0.189452	0.216015	2.83347	-2.94203	-0.0747431	-43.1253	0.487365	-22.46	1.40136	0.0470815	14.1727	0.0407585	-1.46373	-0.246503	2.09224	-0.324752	-0.0840812
164	-0.213591	-0.211602	0.0802806	-6.82988	-0.198701	0.120101	-0.130179	0.00219234	1.37272	2.47138	-1.74893	-0.40586	-0.727863	-0.370164	0.369947	0.27296	-0.813971	-0.567989	-2.57994	2.29201	0.0924492	-0.722868	0.958602	1.43212	-1.46877	-0.355362	-1.16977	5.29164	-1.29753	-0.151857	-1.80304	-0.469576	-0.0220272	0.123659	0.681117	1.4167	0.0121034	-13.492	3.23202	-14.5858	-0.163755	0.552112	22.0572	-0.719219	-0.104541	0.0176454	1.23757	-0.658416	-0.1131
165	0.147717	-0.183847	-0.584461	4.30851	-3.50983	-0.244347	-0.109884	-0.0206231	-1.17339	-3.37031	0.245472	-0.0184835	-1.49288	-0.729395	-0.378595	0.542525	-1.82634	0.389289	-2.06119	2.72627	0.14628	-0.390288	0.113097	-0.0753841	12.6896	-0.311248	-1.10094	1.05989	0.372545	-0.082392	-0.141529	1.03113	-0.123043	1.04375	-1.6368	-3.0619	-0.110027	20.2615	-2.32053	24.6024	0.591756	0.601331	4.91401	-0.975046	0.793831	0.209032	-2.53968	-0.285571	0.0613115
166	-0.0397867	-0.13916	-0.835527	-4.64493	2.74342	-0.763073	0.192727	-0.0653636	-1.01426	0.301611	1.82704	-0.185097	0.413097	2.81909	-0.124392	0.235589	1.89846	-0.773729	1.74543	-1.39588	-0.370109	-0.0734245	-0.247245	-0.199265	-1.36996	-0.0362303	-1.60405	4.35894	-0.506812	-0.151245	-0.40831	-1.44899	-0.0649044	-0.00203	-3.16829	3.0643	0.0204557	-8.00744	-0.736384	-24.3116	0.555287	1.10779	-29.9131	-0.163678	0.0517291	-0.0535683	0.813019	0.00575276	-0.164371
167	0.338217	-0.239256	0.00938356	-10.6268	-1.04884	-0.0900699	0.133006	-0.00856559	0.804018	-6.49122	0.368168	0.0711938	-0.729379	-1.06851	0.913017	0.413256	0.36697	-0.813697	0.0505376	1.45553	-0.353992	0.783881	-0.0518241	-2.49717	-6.36701	-0.693711	2.24061	1.04752	0.162036	-0.243509	-0.521425	-1.46584	-0.125587	1.32846	-0.356368	0.272529	-0.212896	-48.8555	-0.721326	-2.21483	0.840351	0.897359	0.814059	-0.454765	0.187648	-0.0560839	-0.90507	-0.76079	-0.0168728
168	-0.878416	-0.0789421	-0.319735	-0.100233	2.45531	0.0926873	0.203197	-0.033499	-2.09861	3.13901	0.418208	-0.413946	-0.471173	-0.373038	0.70453	0.809639	-3.08678	-0.670859	-0.460867	1.20779	-1.06604	-0.424256	0.0797741	-1.08737	-27.9786	-0.319256	0.651183	1.72168	0.454766	-0.157978	3.8858	-0.823278	-0.540187	0.472948	-0.747787	-0.87091	-0.189459	63.5926	2.33252	-35.5635	0.761943	1.15344	-34.779	0.250071	-1.28638	-0.0924648	-2.09048	-0.365828	0.307893
169	-0.930215	-0.124732	0.62209	-11.6853	-1.78969	0.00222253	0.0811705	0.0105917	-1.02208	0.726878	-0.782281	-0.707725	-0.506038	-0.117984	0.535732	0.361182	-1.52847	-0.158476	0.912672	-0.0726696	0.248784	0.114666	1.88487	-5.10739	8.49711	-0.256361	0.410266	1.85898	-1.52204	0.0429212	2.45905	-0.23209	-0.214975	0.226432	1.58453	-1.38016	0.0200295	-38.5957	2.43392	64.8894	-0.316316	0.261791	4.30578	0.244069	0.306123	-0.505813	-0.327868	-1.25244	-0.327355
170	-1.20847	-0.0317498	-0.893416	9.49413	1.19643	-0.303591	0.420363	-0.0103947	-0.0168581	3.22246	-0.183239	-0.611922	0.625322	-1.78697	-0.678012	0.193929	-2.48625	0.118027	2.92157	-2.95711	-0.0590505	0.888827	1.2602	0.00662152	20.2134	-0.468048	-0.401969	2.10515	-0.20067	-0.467818	-0.0102728	-3.20234	-0.0776223	-0.04925	-0.838668	2.22887	-0.151277	95.6544	-1.48328	-2.459	0.138936	-0.407304	12.3255	-1.16635	-0.586435	-0.063631	-3.04851	-1.38072	0.0151527
171	-0.247411	-0.142567	0.0243435	-5.09649	-1.28017	0.176756	-0.313219	-0.0101781	0.140535	-1.04164	-1.50402	-0.472751	0.459079	2.54679	0.292079	-0.263718	0.837239	-0.210894	-1.39003	-1.23946	0.204946	-0.362911	0.364433	-0.357169	-14.2578	-0.296253	1.19121	-2.30597	-0.00765453	-0.117431	-0.606795	0.81891	-0.121226	0.343787	0.771998	1.6913	-0.11855	-93.2781	-1.80051	-8.37996	-1.59333	0.396608	-17.9736	1.12033	0.856339	-0.538711	-1.41867	-1.04011	-0.20677
172	-1.32791	-0.130142	-0.777639	3.91522	0.858645	0.0634462	-0.477256	-0.0173741	0.877932	0.476519	0.553895	-0.642305	0.218558	-0.742327	0.491522	-0.517966	-2.25543	1.00127	-0.913511	-1.32204	-0.655702	0.323542	0.604473	-1.94668	-4.09434	-0.108443	2.18241	0.255843	1.36503	-0.339292	0.392033	-0.878017	-0.138668	0.404201	-0.486841	1.2794	0.167217	18.9244	-1.12489	14.6324	-0.633594	-1.21764	-13.3556	0.301462	-1.03053	-0.159808	-2.46574	-0.838519	-0.347653
173	-0.802644	0.0464031	-0.177941	9.09113	0.178822	-0.382329	0.0641075	-0.00608669	-1.39687	-2.02707	0.256539	-0.227486	-0.199828	1.181	-0.24647	-0.551661	-0.99978	2.2547	2.95737	2.33572	0.634947	-0.397386	-0.0608609	-0.372873	4.89754	-0.309938	2.29443	1.42233	-0.824034	0.0557738	-2.28111	-0.271671	0.0989736	-0.144384	-1.1905	-0.464822	-0.15622	-7.51628	-1.3588	-5.14479	0.938817	-0.0941559	23.4089	-0.63857	-2.16658	-0.103495	-1.3646	0.763448	-0.273829
174	-0.267531	0.0525151	-0.0374475	-13.2148	1.92593	-0.947353	-0.689898	-0.022741	1.24054	-6.84104	-0.804415	-0.487207	-1.85367	-0.444165	0.0921326	0.755113	2.96255	1.39571	-0.895148	-2.19738	0.0563472	-0.196621	0.511845	-2.39597	12.0543	-0.507357	0.169975	2.77559	0.843129	-0.74063	-1.38153	1.83201	-0.402835	-0.170772	0.387778	3.29313	-0.254146	-4.32375	-0.643022	-21.0154	1.39407	-1.23119	-43.2267	-0.0252613	-0.310963	0.420738	0.852772	0.625686	-0.2406
175	-0.0307968	-0.13936	-0.639097	-6.25694	-1.72866	-0.113524	0.164418	-0.0247626	0.810105	0.994384	-0.749563	-0.189017	0.209462	1.93538	0.602045	0.521082	1.41382	2.6688	-1.29087	-1.09082	-0.317567	-1.21565	1.44659	-1.82716	-23.8567	-0.584665	-0.703584	-1.62686	-0.897508	-0.308537	-1.04858	-3.02044	-0.322894	0.672938	0.2789	-0.133559	-0.196874	-92.1866	0.597793	32.7819	-0.758803	0.895933	-22.2989	-0.567674	0.772753	-0.47698	0.54191	0.689511	-0.300592
176	-0.693909	-0.020127	-0.274205	-2.78044	4.92198	-0.109716	-0.676713	-0.00603856	-0.739473	0.736023	1.84196	-0.713115	-0.906739	-1.36883	0.0177808	-0.527156	-1.16069	-0.0818153	0.742816	-1.67665	-0.802366	-0.592574	0.012563	-1.98507	2.66721	-0.423789	-0.711719	4.26741	0.429108	-0.0781078	-0.465935	-1.19298	0.174554	0.258375	-0.178205	-2.75315	-0.177783	87.0864	-0.346873	17.6641	-0.702276	0.039235	-48.7008	0.652567	0.806914	-0.310557	3.26732	-1.11468	-0.140464
177	-0.318902	0.0148414	-0.473887	9.56696	-0.0723868	-0.565848	-0.261383	0.00765554	0.234448	0.610273	-1.41885	-0.514159	0.127099	2.21055	0.104692	0.487999	-1.22294	-2.45503	-1.14947	-0.372869	-0.809458	-1.08891	1.7962	-0.139069	-23.9132	-0.0784512	0.18687	-1.28916	-0.436837	-0.861047	-2.7944	-2.57916	-0.602686	0.380591	-0.315877	-0.814247	-0.206845	-95.4883	2.0695	24.399	-0.119384	1.19981	2.79645	0.961659	-0.0304037	-0.0543423	4.16651	-0.613548	-0.502969
178	-0.84845	0.148303	-0.996184	1.37582	-1.66195	-0.329634	-0.596698	-0.0266158	-1.38296	-4.10424	0.608747	-0.547482	-0.992134	1.65015	0.355881	0.329937	-1.5074	2.27633	1.30472	-0.300976	0.00864086	-0.185467	1.05462	-1.58376	-37.2528	-0.271357	-0.112242	1.67591	0.265833	-0.719668	-1.59389	-0.0485021	-0.545274	1.02014	0.311294	-2.39283	-0.231135	17.451	0.176157	40.7986	0.0380389	-1.27827	-0.89801	-0.365488	-0.234645	-0.287335	0.857542	-0.329175	-0.259695
179	-0.844169	0.00882961	0.149877	-9.68003	-6.40511	-0.909584	-0.302102	-0.03747	-1.55078	-0.0402022	2.45447	-0.546747	-0.848124	-3.49907	-0.352974	-0.0394891	3.73164	1.32298	-0.154208	3.73082	0.900233	0.635336	-0.299771	-0.242885	-9.02081	-0.403406	2.30319	1.22688	-0.39835	0.318182	-0.714575	0.38352	-0.0772589	0.873624	-1.00243	-0.442302	0.0152568	47.7937	-1.39193	-4.94132	0.112192	-0.558527	-53.1161	-0.150549	-0.90261	-0.28927	2.5812	-1.40474	-0.25729
180	-1.12286	-0.0754353	-0.481042	-1.47432	2.37157	-0.569808	-0.493027	-0.00452234	-1.45687	0.736023	-0.240016	-1.22153	0.0169443	-4.49486	0.139858	0.245391	-1.57636	-1.52985	-0.634396	2.09382	-0.0139229	0.721016	-0.635826	-0.736663	6.37971	-0.126059	-0.356914	1.02649	-0.937744	-0.349696	-0.846898	0.0559242	-0.184452	0.877096	1.14992	0.215866	0.00690454	52.3233	0.638953	-31.3923	-2.25767	0.28747	-5.26829	0.750096	-0.420716	-0.872912	1.24791	-0.394265	-0.419672
181	-0.231571	0.00923039	0.106298	6.10989	-3.22456	-0.81653	-0.571103	-0.0139807	-1.32643	5.08243	-1.29616	-0.420316	-0.739485	-1.1576	-2.71364	-2.15618	-2.26979	0.503297	-0.0972832	-2.4558	-0.469389	-0.846064	-1.48246	-1.52008	13.593	-0.226224	1.99531	-3.01353	-0.67417	-0.157978	0.0260094	-1.19045	-0.115776	0.275735	1.34878	0.850787	0.174717	76.7993	-2.35768	53.0271	0.417314	-2.58935	0.859113	-1.44169	-0.409813	-0.487623	-0.302427	-0.285571	0.0625144
182	-0.449897	0.0628353	-2.54811	-0.192486	-13.9896	-0.545135	-0.186538	-0.0146786	0.492711	0.451369	-2.17572	-0.627848	0.234222	-2.57153	-10.5688	-8.36045	0.521172	1.90154	-0.980535	1.20779	-0.034875	-0.242756	-19.4741	-0.158262	53.4424	-0.278927	0.636165	-1.46852	0.0838966	-0.164251	0.243703	-2.57916	-0.254945	0.863207	2.05333	-7.03197	0.0274443	131.973	-3.96391	77.9521	-0.734491	-9.94226	51.658	-3.88479	-5.80368	-0.0162198	-6.96966	0.546693	-0.120166
183	0.431969	0.145697	-2.03297	5.42041	-12.9763	-0.465027	-0.193131	-0.0408875	-1.29774	-5.00507	0.368168	-0.403655	-0.595476	-0.490147	-10.3337	-6.90542	1.45213	1.64731	-2.80213	-0.793536	-0.208616	-0.830348	-14.3926	-1.03328	18.703	-0.248645	1.3245	0.964639	-1.33835	-0.52183	-0.495814	-0.879702	-0.151749	0.721547	1.32718	-5.29284	0.00136477	97.237	-5.39245	106.824	-2.16163	-10.4851	47.0399	-1.66038	-5.80659	-0.293527	-3.94214	0.486659	0.107771
184	-0.584746	-0.0587025	-1.27067	-4.99938	-13.6121	-0.376542	-0.278446	0.00209607	-0.158598	-6.20657	-0.344909	-1.00493	-0.691987	0.434514	-8.23025	-5.83083	-1.7344	0.39191	-2.00794	2.0909	0.246205	-1.04125	-15.3138	-1.57417	35.4022	-0.189536	2.36514	-1.53037	-0.168015	-0.328887	-1.79877	-2.62716	-0.384303	0.558361	-2.73638	-4.97247	-0.329998	-72.7313	-1.81658	13.4116	1.71864	-10.4451	42.8499	-2.17015	-4.06799	-0.513748	-6.93468	-0.106733	-0.197298
185	-1.00727	-0.0203274	-0.700237	-6.81532	-4.75877	-0.3837	-0.393234	-0.0419946	1.10402	-3.57037	0.63906	-0.6499	-0.440349	0.243403	-1.94501	-2.63282	-2.14911	-0.184685	-2.56984	-0.702213	0.703283	0.123791	-5.74782	-3.24918	5.7445	-0.49571	0.52478	-2.55089	-1.4025	-0.549524	-0.939738	-1.4431	-0.639386	1.48193	3.25368	-0.00715558	-0.124771	6.67276	-1.21323	6.67678	-0.133972	-4.15794	31.1132	-0.616814	0.306123	-0.695845	-0.505163	-0.918775	-0.235488
186	-0.775674	-0.165111	-0.200055	6.62456	-2.24385	-0.504015	-0.0645117	-0.0197567	-0.101207	3.16416	-1.5478	-0.422767	-1.08006	-1.3796	-1.32809	-0.898419	-0.556329	-0.460533	-1.63333	0.00505189	-1.644	-1.32972	-3.11812	0.597236	-23.7297	-0.21909	-2.40002	0.530455	-0.26598	-0.763888	1.23506	1.67116	-0.549998	0.434755	1.55214	-0.104501	0.0116773	-40.4239	-3.41277	54.4107	1.93077	-1.82895	18.0924	-0.95479	2.37471	-0.395703	-2.34728	-1.82877	-0.329159
187	-0.00125859	-0.0600051	-1.14318	-12.7535	-7.46955	-0.783938	-0.692483	-0.0146545	-1.38904	-1.58465	-2.0049	-1.21296	-0.200839	-0.536129	-1.98871	-1.54231	-1.37331	-0.82025	1.33961	-0.119302	-0.783993	-0.510443	-3.14805	-2.35148	15.781	-0.298	0.176232	0.493345	-0.375608	-0.697635	-1.06032	0.289199	-0.56962	1.24861	-1.32097	0.913263	-0.0658795	53.6603	-0.919093	51.0738	-2.04615	-2.47736	-15.8561	-0.0601468	-0.604606	0.21716	-1.46319	0.194071	-0.303298
188	-1.0595	-0.128639	-0.662512	-4.441	-4.27339	-0.16363	-0.640648	-0.02883	1.05185	0.342766	0.818532	-0.750603	-0.913813	0.0652244	-1.47428	-1.96259	0.514467	0.190102	-1.11826	-0.237828	-1.18627	-0.753287	-2.36524	0.0982235	-15.7682	-0.546229	1.31574	-0.597681	-0.0315628	-0.514485	-1.14142	0.0584507	-0.75966	1.18125	0.340088	-0.619557	-0.115823	57.9443	-0.186249	82.4081	-0.0111939	-3.96891	26.9231	-1.97922	0.574326	-0.398993	-3.84832	-0.865692	-0.365846
189	-1.28296	0.0883853	-1.18936	7.98409	-6.56549	-1.14641	-0.0986378	-0.0273619	-0.583819	-2.07622	-0.500323	-0.467605	-0.462077	-1.26752	-1.20199	-1.48595	-1.38768	2.22391	-0.0201593	0.219757	-0.182507	0.49693	-3.98678	0.366923	6.70438	-0.304988	2.25563	-0.539543	0.204604	-0.550748	-3.92448	-4.75105	-0.388664	0.86043	-0.943947	-1.38597	-0.184004	63.5926	-1.05663	52.5184	1.06463	-3.23205	-1.32603	-1.57523	-1.38523	-0.181869	-1.40913	1.24562	-0.447037
190	-1.22431	0.117041	-1.22904	4.29395	-3.03721	-0.716318	-0.591398	-0.0318865	-2.64558	-0.732975	-0.141379	-0.794707	-0.417106	-2.71451	-1.24419	-1.24334	1.35923	0.0151575	1.99332	-2.18864	-0.193789	1.18186	-2.15457	-1.08737	11.3485	-0.364097	1.99531	1.82682	0.346887	-0.315423	-1.52986	0.462681	-0.448256	-0.0311953	-3.82155	-1.64313	-0.137811	59.4178	-0.129027	68.857	-0.124247	-1.62993	27.6215	0.00812368	-2.1753	-0.261404	0.482281	0.756497	-0.178203
191	-0.966175	-0.0530916	-0.518767	5.36215	-2.03664	-0.298413	0.0240352	-0.0222116	-1.756	1.92037	1.91413	-0.620253	-0.491384	-0.83932	-0.920157	-0.858597	1.16384	-1.37457	1.08161	4.17675	-0.141892	-1.8291	-1.00295	-1.70677	17.7572	-0.351431	2.07916	-3.34628	-0.182593	-0.304253	-1.47543	0.508157	-0.423547	1.43957	-1.27058	1.49661	-0.172413	-69.9208	-1.89388	-54.364	0.117055	-2.03439	5.47719	-1.97922	0.514725	-0.416796	-0.0511929	-0.396793	-0.640693
192	-1.08561	-0.14447	-1.19717	5.05625	-3.22172	-0.834044	-0.503497	-0.00791578	-1.55252	-0.66667	0.256539	-0.64647	-0.0765356	-0.181927	-0.942764	-1.11407	-2.09069	-0.0687109	-0.185425	0.554931	-1.06604	0.442176	-3.8292	-2.84438	10.1063	-0.458876	-1.0709	-0.0979367	-0.0939575	-0.167311	-1.74542	-0.979917	-0.435538	0.598636	-0.501238	-2.09499	-0.318834	79.7463	-2.76626	28.1632	-1.65472	-2.09003	2.21075	-1.00393	-0.0994533	-0.453758	-1.81857	0.39566	-0.514847
193	-0.676785	-0.120123	-1.81378	8.86292	-4.5842	-0.418119	0.393476	-0.016628	0.209231	-3.87903	-0.904977	-0.310302	-0.930993	1.45904	-0.630788	-2.59239	1.19449	-1.68776	-0.595834	-2.22167	-0.666339	-0.190537	-1.95407	1.49232	28.6124	-0.463535	-1.55274	1.15142	0.668191	-1.1891	-1.30576	-4.04618	-0.402471	1.53956	-1.53152	-0.836767	-0.392214	41.0812	-0.772525	72.0922	-0.911364	0.746849	31.3835	-1.50433	0.402065	-0.469239	-1.53236	-0.466306	-0.528379
194	-0.0795991	-0.284144	0.311184	0.462999	-3.0585	-0.0777337	0.314107	-0.0179276	-2.13862	-1.4669	-3.05479	-0.164025	-1.20638	-1.77188	-0.416273	-1.15696	-4.50046	-0.0333289	-1.86287	-0.350524	0.124683	-1.49703	-0.158571	1.30563	0.95918	-0.592235	1.01913	-2.81808	-0.505063	-0.25575	-1.3271	-0.448522	-0.387937	0.857652	-4.14368	5.92435	-0.0177261	5.22657	1.11781	15.7312	-0.493189	0.626298	2.54866	-1.88657	-0.580621	-0.968121	-1.58642	-2.49041	-0.573034
195	-0.813774	0.00802804	-0.467383	5.84769	-0.972195	-0.360855	-0.459547	-0.035689	-1.18817	0.0592553	0.0597454	-0.311037	-0.930993	1.54813	-0.894034	-1.20413	-0.339871	1.32757	1.68575	0.901763	-1.06733	-0.0810292	-1.95463	0.847615	-8.04681	-0.492507	0.0986383	-1.86436	-0.668922	-0.323379	-3.43894	0.503947	-0.730228	0.825015	-0.00454106	-3.03357	-0.180766	-68.4473	-1.77742	-35.6042	0.544954	-1.4031	-16.8923	-0.509907	1.70311	-1.08539	-2.75196	-1.5109	-0.49921
196	-0.633548	-0.0843527	-1.82613	6.70711	0.37326	-0.450711	-0.504144	-0.0832453	-0.316861	3.54713	-0.56143	-0.210089	-1.60961	0.0400782	-0.669974	-0.85002	0.923439	0.00401869	-0.944728	1.29231	-0.880373	-1.31806	-1.92244	-2.27907	-13.0439	-0.801301	0.38023	0.643021	-0.768053	-0.71416	-2.44758	-1.20309	-1.42535	2.05412	-2.91454	4.16851	-0.3248	117.184	-0.459309	20.8179	-1.77263	-1.34889	40.034	-1.12434	-0.83138	-0.609538	0.285111	-1.68532	-0.573034
197	-0.544077	-0.162506	-0.129158	-1.95987	-6.05313	-0.875774	-0.593466	-0.0100337	-0.690777	1.47795	-1.05799	-0.529595	0.227653	-0.406087	-0.318812	-0.829803	-1.50357	-0.132267	-0.496675	-1.9137	-1.46123	-0.058722	-0.69513	-5.53137	-9.93835	-0.266261	1.12676	-0.718906	0.38654	-0.607208	-2.01647	0.12077	-0.725141	0.829876	0.493056	1.99423	-0.269658	108.479	-0.0898754	49.2222	-2.13246	-1.8689	14.7584	-0.210567	1.3753	-0.443502	1.25745	-0.23628	-0.525372
198	-0.786377	-0.0434727	-0.0751726	0.909701	-2.27507	-0.19942	0.0647538	-0.0131864	-1.88383	0.435365	-0.544108	-0.229446	-0.285223	-1.02756	-1.34517	-1.37506	-1.68938	-0.587646	-2.24849	-2.80555	-0.432643	-1.1827	-1.03006	-0.189669	29.2052	-0.596021	1.57167	0.343669	-1.48239	-0.933573	0.14446	-1.81364	-0.399928	0.33476	0.996952	1.2053	-0.260794	50.4951	-0.87191	22.2422	-0.0136251	-2.5544	16.1776	-0.975046	-1.11703	-0.717519	-2.53968	-1.90776	-0.0349153
199	-1.37158	0.0410927	-0.768533	3.64332	-2.26798	-0.716927	-0.844758	-0.046832	-3.26297	-2.08537	0.225745	-0.33701	-1.46711	0.587547	-0.846308	-1.02707	0.936848	0.646135	1.24412	2.37167	-0.852007	-1.02756	-1.88573	-0.992277	15.061	-0.163184	2.01033	3.81714	-0.766887	0.0612821	-1.85426	0.310253	-0.586335	0.377119	-4.10049	3.80237	-0.257214	103.486	-1.09076	2.72947	0.690222	0.496473	6.71619	-0.372991	-1.55022	-0.560772	-1.10304	-1.99054	-0.606864
200	-1.15197	0.0193502	-0.858943	1.31756	-5.36479	-0.538587	-0.235788	-0.0361222	-1.75339	-1.00848	-3.29104	-0.712135	-1.05782	2.13152	-0.373069	-0.742807	-1.7411	-0.58568	-0.14319	-0.0804417	-0.0951526	-0.402962	0.232835	0.000514716	-8.27267	-0.248645	-0.249283	-2.62635	0.124716	-0.0978458	-1.0838	-2.81411	-0.788366	1.0132	2.7174	-3.97723	-0.455879	36.9063	1.1148	-11.4523	-1.0694	-0.766817	-30.3861	0.457883	-1.35252	-0.254244	-1.13722	-0.488424	-0.324047
201	-0.866001	-0.0264394	-0.329491	2.12356	5.76218	-1.16864	0.00697215	-0.042861	-1.15861	-0.1328	-1.20907	-0.491617	-1.70359	-1.84517	-0.50218	-0.976838	1.52397	0.0151575	-1.57365	-1.7874	-0.307897	-1.17307	-0.966234	-2.45267	-3.06387	-0.37225	-0.834368	-0.639739	-0.0700492	-0.183836	-0.349618	-4.21713	-1.19897	0.556972	-2.65629	-0.367477	-0.235908	-18.6492	2.83347	50.1378	-0.222713	1.47087	24.6028	-1.645	-1.8773	-0.280562	2.12643	1.19254	-0.348555
202	-0.34844	-0.112708	-0.144118	1.5749	-0.068129	-0.559451	-0.309987	-0.0308275	0.489233	-1.27599	-0.955017	-0.968181	-0.283707	-0.319153	-0.104799	-0.927826	1.10159	-1.63731	-0.351608	0.279992	-0.886175	0.131396	0.455366	0.503017	-7.82096	-0.70332	-1.79804	-0.193185	-0.357531	-0.413653	-2.85949	0.416363	-0.155019	0.40559	0.13763	-1.6889	-0.403805	-41.0242	-0.195284	24.1548	-0.333334	-0.852415	26.2473	-1.95371	-0.420716	-0.778089	2.3395	-0.411959	-0.056416
203	0.0672359	-0.140963	-1.68109	8.41622	-0.151865	-0.947963	-0.762675	-0.035304	-1.8734	-0.366011	-1.41452	-0.560223	-0.927456	-0.795494	-0.396178	-1.06935	2.60817	0.626479	-1.01175	-0.65558	-0.184441	-0.134769	-2.21218	-1.03066	1.58028	-0.504736	1.78881	-0.198133	-2.73086	-0.132272	-0.382699	0.204142	-0.583791	0.975008	1.19671	1.19367	-0.200453	37.1519	-1.43208	-16.4373	-1.76777	-0.482202	-7.76881	0.863005	0.508911	-0.871557	-2.95946	0.314139	-0.379979
204	-0.503837	-0.355784	-0.358761	0.569819	-1.47177	-0.785918	-0.628239	-0.0378551	0.722279	-5.62354	-1.09503	-0.40292	-0.38224	0.750638	-0.577536	-0.191425	-2.20467	-1.18586	1.05407	-0.532198	-1.43576	-0.325901	-0.670844	2.66133	10.2334	-0.624556	-0.578432	-2.53852	-0.696912	-0.00374613	1.31403	-0.233775	-1.07143	1.13194	2.04254	-3.69101	-0.430993	-50.329	1.0365	-11.2489	-0.86517	-1.22049	-5.22324	0.949656	-3.01771	-0.360096	0.0974803	-0.118107	-0.322994
205	-0.865573	-0.0586023	-1.2479	-2.7416	3.34518	-1.00462	-0.532453	-0.0440403	1.14141	-4.77186	-0.891504	-0.531555	-1.34129	1.32613	-0.321826	0.478197	-1.8886	-1.53444	-0.0449491	-0.394242	-1.38193	-2.03494	-0.575958	-1.01758	-2.71097	-0.311976	0.345813	-0.231532	-0.324293	0.166398	1.35244	-1.80522	-0.712423	1.50207	-0.512036	0.313211	-0.229004	-43.6165	-1.86276	34.6335	1.00507	1.17555	-37.5723	0.0876475	0.327201	-0.422408	-3.76484	-1.37251	-0.761879
206	-1.30522	-0.213606	-0.137614	3.25003	0.540732	-0.291864	-0.765389	0.0174989	-1.56296	4.75776	-0.563836	-0.956665	-0.477741	-2.53848	-0.381609	-0.93334	-2.52744	-0.237103	-0.619706	0.927023	-0.42684	0.114159	-1.84111	-0.351063	-3.86848	-0.315616	-0.359417	3.37925	-0.517892	-0.840697	-0.0828373	1.15408	-1.28218	0.664606	0.485857	0.387309	-0.138408	-66.2371	2.14178	27.39	0.665909	-0.716171	-8.76001	-0.0290124	1.95823	-0.949544	-1.97679	-0.889074	-0.753159
207	-0.616425	-0.0379619	-0.826421	2.4683	-0.782015	-0.0842825	-0.94119	-0.0218987	-0.494253	-2.36088	-0.948762	-0.531555	0.00987013	1.92245	-0.36905	0.290115	1.00198	-1.73166	-0.500347	0.505384	-1.45349	-1.29981	-0.629614	-1.01147	26.1844	-0.449849	1.73938	1.42233	0.139294	-0.789746	0.228763	0.0955051	-0.545274	1.9326	-0.842268	3.21903	-0.388123	-130.961	-0.543636	7.34823	-1.7313	-1.23048	-12.9951	-0.080778	-1.45719	-0.432858	0.92194	-0.623027	-0.554841
208	-0.947767	-0.159099	-1.65572	4.58042	0.523701	-0.629051	-0.405773	-0.0352318	-0.945562	3.19731	-1.63104	-0.344605	-0.903707	-2.02406	-0.442899	-0.721364	-2.91821	-2.8842	-2.28705	1.51285	-0.934848	-0.967233	-2.07889	-1.15367	16.5997	-0.611162	0.0323079	-0.0855668	-0.656093	-0.781177	-0.926933	-1.4532	-0.732408	0.570166	-2.1344	0.0436963	-0.479743	39.4713	-3.35555	1.54935	-0.773998	-1.26329	-5.02049	-1.03281	-2.25453	-0.501169	-1.11735	-0.752575	-0.627162
209	0.154994	-0.124531	-1.18936	-0.168209	-3.87457	-0.908822	-0.974024	-0.0199252	-0.898605	-3.11081	-1.39047	-0.998074	-0.512102	0.353328	-0.944774	-1.01176	-0.84462	1.05565	-2.19524	-1.2861	-0.932269	-0.487121	-1.39435	1.68774	-14.2014	-0.609124	0.550436	0.239762	0.766156	-0.684018	-2.00046	-1.43636	-0.87085	1.0632	-0.893557	0.724384	-0.377129	-30.7645	-1.29154	45.2749	0.343161	-0.0313837	-44.5558	-0.603685	-2.24145	-0.584961	0.699328	-0.365828	-0.314424
210	-0.359998	-0.204788	-1.0144	-2.48426	-2.77607	-0.691493	-0.862468	-0.0483001	0.232709	-1.4006	-1.23746	-0.787846	-1.46711	-1.64687	-0.13042	-0.373381	-1.13291	-2.04289	-1.66547	-2.32368	-1.14888	-0.236166	-0.666326	0.815336	-7.00223	-0.558459	-0.817472	-0.430687	-1.74538	-0.871452	-0.765797	1.61558	-0.839601	0.811126	-2.50062	-1.95769	-0.170368	-15.8387	-1.3839	77.9928	1.72411	0.732582	-35.7251	-0.713218	-1.17009	-0.701844	-0.406577	-0.0934618	-0.222257
211	-0.675501	-0.0263392	-0.184445	-4.00401	0.587567	-0.230031	-0.565803	-0.0332101	-1.296	-3.0365	-0.347314	-0.701844	0.597531	-2.53561	-0.805615	-0.547373	-3.42679	1.27908	0.88421	-2.92408	-1.02285	0.752449	-0.723935	-2.91068	-3.00741	-0.488721	1.49658	1.17245	1.3452	-0.848654	-1.35805	-1.39257	-0.582338	1.08125	-0.943947	-1.42011	-0.282356	-86.6747	-0.401083	-25.329	-0.293827	-0.993653	12.5282	-0.976546	-1.16645	-0.788539	-0.752421	-0.601541	-0.566869
212	-0.179344	-0.0774392	-0.923336	3.30829	-4.95889	-0.951922	-0.66495	-0.037831	0.507494	-1.96762	-1.37507	-0.678567	0.269593	-0.971517	-0.371561	-0.610475	0.661965	-0.567989	1.06417	1.52159	-0.506136	1.21583	-2.06364	-0.828265	25.2104	-0.524973	-0.271185	3.43862	-1.66315	-0.938469	-2.18401	-1.3092	-0.582701	0.62433	1.36318	-3.24496	-0.212896	47.0569	-1.46722	-34.5868	-1.1478	-0.833156	-21.6231	-0.250329	-2.64775	-0.328747	-2.72254	-0.97565	-0.435309
213	-0.748277	-0.0330523	-0.923336	-6.32006	2.44112	-1.12691	-0.473378	-0.0444253	-1.17426	-0.241403	-2.80988	-0.849591	-0.680366	1.15082	-0.842289	-2.14638	1.17342	-1.42895	1.15598	-2.39265	-0.0690431	0.48679	-1.11591	0.641729	6.64792	-0.575201	-0.176695	2.33894	0.616876	-0.660761	-0.663353	-2.23893	-0.823613	1.81177	0.463362	-2.16981	-0.53301	5.47215	-2.40687	29.2822	0.427039	0.019262	10.3431	-0.227447	-0.343671	-0.135232	-0.214177	-1.21452	-0.139111
214	-1.05265	-0.119121	-0.114198	0.817447	2.18139	-1.05396	-1.19248	-0.0646897	-1.26643	5.43339	-1.04692	-0.209844	-0.452477	1.85635	-0.343428	-0.17856	0.620781	-0.114576	-3.19417	0.596706	-0.863933	-1.53455	0.283667	-2.13948	-7.55275	-0.768835	-1.35938	-2.45069	0.0693184	-0.499644	1.51038	-0.969811	-0.506758	1.16319	-0.10622	-1.24286	-0.373123	15.7319	-1.52946	6.63609	-1.87353	-0.458663	26.7654	0.270327	-0.189581	-1.1477	0.299421	0.460749	-1.05327
215	-0.984582	-0.341255	-0.421202	0.380457	0.540732	-0.110325	-0.338813	-0.0659893	1.00402	-0.942179	-1.66376	-1.29945	-0.682387	-0.846504	-0.924679	-0.216544	0.408154	-2.7158	1.52691	-0.0755841	-1.92669	-0.0455405	-0.821081	-1.74778	-1.34172	-0.451014	-0.961397	-6.02931	1.00524	-0.544016	-0.0081386	-0.951284	-0.763657	0.370869	1.47565	-1.86107	-0.283805	59.0631	0.711233	20.3906	-0.202655	-0.938727	0.183297	-0.360987	0.644829	-0.733581	4.68011	-0.623027	-0.177602
216	-1.13142	-0.149079	-0.576655	8.80951	-1.94013	-0.147334	-0.857814	-0.0199252	-0.991649	-1.19254	0.354695	-0.52984	-0.975459	-2.0643	0.179044	-1.02953	-1.34266	-0.951294	1.32216	1.7907	-1.72845	-0.568238	-0.0168065	-3.35386	13.0566	-0.845706	-0.634751	0.6022	-0.0887093	-0.727013	-2.65567	0.0786622	-1.22441	1.81177	-4.49641	0.793398	-0.335623	3.37108	1.64586	14.022	-1.99692	1.71554	43.2103	0.283456	-0.690373	-1.06894	-0.598978	-1.09445	-0.869683
217	-0.492278	-0.258994	-1.69995	2.51685	1.63498	-0.826886	-0.981909	-0.0660856	-1.24643	-0.0905025	0.652532	-1.1691	-1.00982	-1.32572	-0.471032	-0.598835	0.77211	-2.13266	0.00463049	-2.65982	-1.06024	-1.61617	-1.23112	-1.01147	-4.29196	-0.443006	1.16556	2.30925	-2.3839	-1.32007	-2.92246	-1.51552	-1.0013	0.49378	-2.54022	-1.97512	-0.397243	-10.0812	0.00147907	40.5951	-2.1592	-1.03931	-35.0718	1.05919	-1.36125	-0.400735	-2.42122	-3.0541	-0.951476
218	0.349776	-0.238254	-0.566899	7.23635	1.93018	-0.81455	-0.924127	-0.0274341	0.188361	-3.26971	-0.541702	-0.821659	-0.893601	-0.225034	-0.387638	-0.283322	-2.14241	-0.445463	0.672119	-1.39879	-1.11085	0.144071	0.00973902	-1.52619	-25.4377	-0.541279	0.550436	0.868154	0.072234	-0.479447	-1.45623	-0.0291327	-0.921722	0.94237	-0.192602	1.54818	-0.708492	-84.4645	0.81865	21.2655	-2.43758	0.864547	44.8323	0.332971	-1.70213	-0.968121	-1.85356	-1.22906	-1.0477
219	-0.77225	-0.259796	-0.866098	5.26989	-0.92536	-0.473555	-0.273146	-0.022356	0.449233	-3.55322	-2.64773	-1.05271	-1.56312	-2.0722	-0.556939	-0.7134	1.36593	-1.3156	-1.16416	-0.449619	-0.982232	-0.251375	-0.209403	-1.26098	13.3812	-0.664156	0.255704	-0.872293	-0.653177	-0.624498	-0.208758	-1.23677	-0.851955	0.202822	0.311294	0.598708	-0.369629	-35.0485	2.64976	22.0387	0.776531	-0.920181	-1.37108	-0.370365	-1.16064	-0.637404	0.719204	-1.92672	-0.803076
220	-0.920369	-0.276328	-0.473237	8.45021	-1.12689	-1.09249	-0.256859	-0.0639677	-3.58124	-6.21571	-1.59592	-0.290946	-0.900675	-2.06214	-0.557943	-0.511839	0.70315	-2.6149	-0.638069	0.990171	-0.372365	-1.4438	-0.714334	1.60311	0.126338	-0.558022	0.464081	0.168016	0.740499	-0.766336	-1.05819	-1.84733	-0.708062	1.23888	-2.52582	-0.116124	-0.484941	-4.56932	-0.672135	47.3707	-0.30112	0.789648	28.5676	-0.265708	-0.138703	-0.813503	0.55622	-1.75925	-0.609871
221	-1.16267	-0.107899	-0.356159	2.30321	-1.44765	-0.486501	-0.538916	-0.0393713	1.0188	-5.9905	-1.9438	-0.825579	-0.927456	-1.25459	-0.642845	-0.419942	-0.196204	-0.640064	-0.369053	0.436406	-1.24526	0.779319	0.820791	-0.54648	24.8152	-0.507794	-1.10532	0.35975	-0.615857	-0.527338	-0.0401523	-1.30078	-0.735678	1.65414	0.191618	-0.419055	-0.123323	116.31	0.81865	-11.7169	-1.35932	-3.08939	1.21955	-0.669704	-1.16209	-0.506975	-0.534579	0.065787	-0.886072
222	-0.204602	-0.151684	-1.24075	8.54246	-2.06644	-0.652505	-0.540984	-0.0345338	-1.18035	-5.8819	-0.255413	-1.06521	0.825925	0.0882152	-0.526294	-0.981739	-2.26309	-1.25204	-0.47923	-2.30133	-0.740477	-0.139332	-1.70386	1.76102	-11.8581	-0.660225	-0.105359	0.797645	0.473426	-0.627558	-0.207691	-2.09745	-0.558719	1.46596	-0.889958	-1.98674	-0.360339	-9.20805	-3.0072	-24.6575	1.35213	-1.46373	-10.5622	-0.901899	-1.35398	-1.14132	-2.35205	-1.04137	-0.508382
223	-0.179344	-0.115013	-1.4788	6.0322	-6.33131	-1.0567	-0.995611	-0.0272175	0.720539	4.16559	-1.46889	-1.2279	-0.574758	-0.515293	-0.516246	-1.45103	-1.21528	-1.76442	-3.80566	-3.03094	-0.781092	-0.742133	-1.6327	-1.77656	2.13081	-0.715695	0.406512	1.43841	-0.156935	-0.529786	-0.253577	-2.62716	-0.907187	1.26666	-0.592119	0.0843777	-0.31176	-7.62543	-1.25138	-24.1488	-0.168617	0.167633	30.3923	-1.55947	-1.47536	-0.785249	0.966463	-0.447348	-0.40599
224	-1.17337	-0.287049	-0.604624	9.69806	-1.23334	-0.802823	-0.74238	-0.0759049	0.937933	-1.5092	0.525507	-0.46932	-0.463088	-0.864466	-0.75588	-0.0486788	0.130398	-3.53549	-0.366299	-1.97102	-0.558677	-1.86104	-0.151794	1.67814	-3.68498	-0.719043	1.31824	3.73797	1.56271	-0.918731	-0.39337	-2.24145	-0.955878	1.31666	1.15352	-0.550544	-0.708237	31.2853	-0.284631	28.2038	-2.82354	2.21914	10.0502	-1.33215	0.130955	-0.545097	-3.61617	0.0986479	-0.735116
225	-0.283798	-0.106496	-0.830324	1.9779	1.19643	-1.03965	-0.800808	-0.0857964	-0.120337	1.09384	-0.432479	-0.305402	-0.624278	1.71625	0.0228046	-0.416879	-2.41059	-1.01747	0.0716548	-3.48464	-0.580919	-0.653918	-0.903541	-1.55497	-29.122	-0.766214	-1.38065	-0.710248	-1.01005	-0.450528	-1.42635	-0.653164	-1.11867	1.68609	0.2789	3.32146	-0.294118	-142.721	0.802588	65.7643	-0.328472	-1.05571	-13.4682	-0.261207	0.561243	-0.601023	1.72175	-0.63693	-1.07853
226	-1.61088	-0.424819	-1.05602	-6.64052	0.359067	-1.22393	-0.744965	-0.0725596	-0.494253	-3.06965	-0.31219	-1.04487	-0.345354	-5.30025	-0.567489	-0.42852	-1.44227	0.286419	1.46356	0.263476	-1.13567	-0.229575	-0.676492	-3.40446	-21.4146	-0.667505	1.61235	-3.90416	-1.00889	-0.437064	-4.08135	-1.8827	-0.757117	1.54929	2.77138	1.76031	-0.547328	-36.3855	-0.104934	52.4167	-0.911364	-1.32677	47.6031	0.69608	-1.3736	-0.978378	1.29243	-1.76431	-0.922007
227	-1.71148	-0.267411	-0.747069	2.77419	-2.61853	-1.33388	-1.01203	-0.0350152	-0.674255	1.47795	0.650127	-0.275264	-0.964342	-0.915477	-0.77698	0.113672	-0.371478	0.619927	-3.47696	-3.20679	-0.867801	-0.697012	-1.47625	-0.932081	-11.4488	-0.498913	2.28379	1.42604	-1.01297	-0.526114	-3.3333	0.332991	-0.728411	1.21944	0.547045	-4.84099	-0.439941	29.9482	-1.17308	-45.4724	-1.33258	0.370929	-53.2738	-0.55567	1.60571	-1.31916	1.554	-0.770269	-1.0026
228	-0.638685	-0.346666	-0.524621	5.43498	1.50157	-0.570417	-1.00944	-0.0623312	-3.05601	-4.44605	-0.585488	-0.542581	-1.34837	-0.523196	-0.421799	-1.17595	-2.16635	-0.942776	-4.37031	-0.837254	-0.672141	-0.574322	-0.346084	-1.20689	-1.59581	-0.340075	1.30948	1.55963	-1.01413	-0.599251	-1.7785	-1.44478	-0.892652	1.73956	-1.1545	0.250009	-0.297016	-129.378	-1.95913	12.6995	-1.07183	0.241818	23.116	0.203182	-1.93109	-0.776348	-0.288116	-0.619236	-0.589573
229	-1.22132	-0.0509874	-0.239081	-15.7639	3.2288	-0.697433	-1.27909	-0.0553036	2.20751	-0.682675	-2.462	-0.532045	-0.937562	-0.938468	-0.783008	-0.402788	-1.97767	-1.75591	-0.560026	-0.919833	-0.546106	-0.509936	-1.04022	0.39484	-6.49405	-0.529195	-1.28617	1.79713	-2.21188	-0.970448	-2.99075	0.199931	-0.8654	0.902094	-2.58791	0.948132	-0.440794	-41.0242	0.35987	-12.897	-2.63694	-1.6335	31.9467	0.467636	-2.62522	-0.609925	-0.594208	-0.312745	-0.974631
230	-0.773106	-0.284043	-0.600071	0.589241	-2.01393	-0.900446	-0.886123	-0.0233427	-0.381209	2.60514	-2.15791	-0.673912	-0.212966	-2.00107	-0.461989	-0.830415	-0.570695	0.790284	-2.59096	-2.31008	-1.55116	-0.670649	-0.222393	-1.44156	-1.07352	-0.687596	-1.85623	3.12937	0.201688	-1.00977	-1.43915	-0.798855	-0.399565	1.0625	-1.1689	0.919074	-0.142328	-9.45363	1.30454	-6.56908	-1.13565	-0.338825	-12.4319	-1.05082	0.282137	-0.588831	-0.559226	-1.00472	-0.690461
231	-1.44692	-0.275827	-1.33571	7.65392	-1.09567	-0.70718	-1.32304	-0.0424519	0.0700991	-3.95448	-0.373297	-0.784416	-0.850651	-1.57574	-0.96085	-1.19617	0.867888	-0.598785	0.0193208	-1.64944	-0.828476	-1.73024	-0.239337	-0.692171	18.5618	-0.502989	2.1505	-0.768386	-0.951739	-1.25428	0.864769	-2.40567	-0.50167	0.173656	-1.79697	-1.32277	-0.553805	101.63	-2.54239	26.3116	-1.69179	-0.311005	16.11	-1.76016	-1.79153	-0.968121	-0.371595	0.13846	-1.05973
232	-1.0107	-0.174329	-0.927889	2.60911	2.11753	-0.944764	-1.04486	-0.0238962	-1.42209	-0.224256	-0.76929	-1.06962	-0.495427	-2.50543	-0.804611	-0.0872755	-0.529511	0.152754	-3.42738	-5.0925	0.198821	-0.877497	-1.45704	-2.25638	-12.4369	-0.567922	2.72244	-0.185763	-1.67715	-1.14059	-0.181013	-1.28646	-0.727321	1.28055	-0.697398	-4.5722	-0.26676	25.4187	-2.13883	-19.876	-0.168617	-1.1406	10.5683	-1.4128	-1.44847	-1.2971	0.191295	-0.655888	-0.850739
233	-0.50983	-0.295165	-1.55686	8.25114	0.844453	-1.13803	-0.694422	-0.0491425	-0.885561	2.35478	-0.469529	-1.10098	-1.29279	-1.10443	-1.0347	-1.04117	-0.677009	-1.97934	0.696909	-3.47687	-0.322402	-1.42301	-1.25146	-3.09738	-0.93236	-0.442133	-1.06465	0.477264	-0.623438	-0.907715	-0.981356	-0.623689	-1.00094	0.916677	0.834085	-1.82039	-0.647725	-66.3735	-2.34362	9.70848	-2.93173	-2.01227	42.9174	-1.23837	-0.436706	-1.06082	0.146773	0.47718	-1.03613
234	-0.50769	-0.241861	-1.82353	-4.21765	1.05308	-1.07742	-0.780384	-0.0767473	0.0605338	-9.76188	-0.323257	-0.862823	-1.41052	-4.02857	-0.429837	0.0542457	0.119863	-0.828767	-2.81315	-2.01571	-1.12181	-1.83823	0.867104	0.215125	-9.33136	-0.949074	1.79132	-2.23917	1.89159	-1.19032	-1.246	-0.338201	-1.3861	1.59651	1.08063	-0.150267	-0.314231	-26.9716	0.50945	-25.7359	-0.343059	0.709043	67.5622	-0.0698997	-1.40631	-1.04862	0.723975	-1.09572	-0.768044
235	-1.26541	-0.261399	-1.42937	-3.48934	0.193014	-1.28774	-0.962131	-0.0131624	-0.057728	-5.43148	-1.44051	-1.06496	-1.50552	0.144255	-0.488113	-0.0211097	-0.813971	-0.594198	1.25147	-1.80391	-1.34261	-2.05268	0.352572	-0.682575	8.38418	-0.898409	0.58235	0.739507	0.228512	-0.460933	-0.335746	0.301831	-1.18843	1.44721	-4.48921	0.501363	-0.258663	-99.8815	-0.989366	34.0638	-1.57631	0.383055	-32.0982	0.534782	-1.24132	-1.19802	-3.01353	-2.91381	-1.03823
236	-1.4101	-0.135553	0.354112	-1.34323	0.828841	-0.591281	-0.653833	-0.046808	-0.229903	3.07156	-1.42559	-0.815044	-1.91531	0.814581	-0.790042	-0.473855	0.336321	-1.40536	3.29984	-2.77543	-0.625079	-0.802464	-0.97753	-1.33077	-21.951	-0.784704	0.135558	-1.92621	-0.300385	-1.18665	-0.759394	-1.87428	-0.885022	1.88122	0.0755424	1.69711	-0.381476	58.8175	0.678105	63.5058	0.0824092	-0.455809	-7.16058	-1.81567	-1.20134	-1.06546	-3.44841	0.231987	-0.893439
237	-2.10404	-0.328531	-1.59588	2.14784	-2.89671	-0.903035	-1.21678	-0.0283486	-0.0716412	3.56427	-0.150521	-0.493332	-0.990618	-1.5197	-0.74533	0.0542457	3.3265	0.115406	-1.17794	-1.74562	-0.650544	-0.702082	-0.518913	-0.809073	-11.11	-0.643192	0.0279276	-2.34308	-0.0513891	-1.23592	-1.88201	-3.22677	-0.672452	1.48957	-1.11851	4.98649	-0.317129	64.5749	-1.65294	46.9637	-2.07776	0.481494	89.729	0.313465	-0.0921849	-1.14345	-0.900299	-0.439133	-0.943507
238	-1.92767	-0.296969	-0.770484	-12.1078	-0.56345	-0.45132	-0.7036	-0.06262	-1.19687	0.0341051	-0.97282	-0.945149	-0.298866	-1.06851	-0.514237	-0.182236	-3.69114	-1.51937	-0.189097	1.84025	-1.32875	-1.0813	-1.47173	-0.569163	15.3151	-0.869	1.17619	-0.793126	-0.0531385	-0.580126	-0.469136	-2.44357	-1.07216	0.715298	-1.89055	-1.4143	-0.542129	92.953	1.67598	23.4834	1.15034	-0.950854	2.30086	-1.27589	-0.285524	-1.12022	-0.134672	-1.99497	-1.33007
239	-1.07148	-0.186953	-0.455025	8.89206	4.79141	-0.649916	-1.00156	-0.0244738	-0.423818	-1.83501	-1.28124	-0.625153	-1.44336	-2.43431	-0.0741542	-0.630693	-3.41625	-0.967019	-4.19036	-1.43474	-1.29909	-1.63543	0.732682	-2.23108	-2.23103	-0.841193	0.571712	-2.93436	0.517161	-0.242897	-2.28111	-1.75301	-0.898466	0.915983	0.0971379	1.70873	-0.612697	10.0017	-2.97909	-19.6725	-2.61202	-0.743277	23.0259	-0.68921	-2.89924	-0.987279	-0.944822	-1.96337	-1.0029
240	-1.50172	-0.203386	-1.29083	-4.5284	-2.31481	-1.07026	-1.3264	-0.00050316	0.144882	1.97067	-0.609546	-0.784416	-0.162436	0.121264	-0.613205	-0.694408	-1.16739	0.656619	-2.14566	-1.31136	-0.591556	-0.144402	0.195558	-1.72597	-1.1441	-0.822121	0.791353	2.60489	1.2	-1.15406	0.729244	-0.633795	-0.695345	0.217404	-1.84016	-0.922489	-0.413777	5.09014	2.18194	-13.7109	-1.58847	-3.60654	26.4951	-1.40192	-0.473048	-0.845433	-1.20639	-1.37251	-1.06996
241	-0.309484	-0.289153	-1.10285	2.77419	1.37667	-1.11915	-1.50815	-0.0240647	-2.68297	0.52682	-1.06665	-0.735412	-1.4368	-2.67355	-0.843294	-1.31379	-2.82531	1.27908	0.760261	-0.287375	-1.06797	-0.803478	-0.765165	-0.423472	14.327	-0.808435	-1.79366	-1.74685	0.841963	-0.669941	0.46353	-1.63427	-0.823249	1.50068	-2.82006	-2.07828	-0.435169	108.725	1.39087	55.6926	-0.0993267	-1.42949	42.5345	-0.00125413	-1.26385	-0.661206	-2.9054	-1.96337	-1.23249
242	-0.636973	-0.211201	-1.66938	11.3926	-2.34178	-1.42115	-1.17348	-0.0495035	-0.78643	-1.72641	-3.64325	-0.34338	-0.884506	-1.39182	-0.885493	0.00462139	1.91857	-2.22504	0.280073	0.32371	-1.15146	-0.0764663	-1.08145	-0.201882	13.7341	-1.01401	0.58235	2.80899	0.515994	-0.891802	1.51038	0.235302	-0.893379	1.40207	3.1781	-2.3754	-0.570169	8.39182	1.28948	45.2139	-1.23411	-1.05571	38.2318	-2.33483	-1.10685	-0.941416	-0.796944	-0.762054	-1.17746
243	-0.592452	-0.311597	-1.1744	-2.12495	-1.47745	-0.638189	-1.08364	-0.0797316	-1.88557	1.14414	0.0419426	-0.958135	-0.677334	-2.03915	-0.221853	-1.04974	2.0766	-0.550298	2.08881	-5.05073	-0.506136	-2.36447	-1.00238	-0.249864	3.006	-0.945289	-0.0972241	0.273161	0.385374	-0.776893	-0.204489	-2.34083	-0.750576	2.19023	0.13763	-1.04817	-0.362129	-105.775	-2.11072	-0.159791	-0.70957	-1.92953	-33.3597	-0.856135	-2.05102	-0.93503	0.324068	-0.870748	-1.14889
244	-0.706752	-0.0502861	-1.16334	-7.62132	-1.26314	-0.925118	-0.422189	-0.0706343	-0.446427	1.21159	-0.771215	-0.799117	-1.53078	-1.23376	-0.700116	-0.487334	-0.124371	-2.95693	0.224066	-4.67961	-1.69783	-0.384711	0.842818	1.66244	7.53722	-0.722246	0.608632	6.54471	-0.499231	-1.22903	-0.036951	-0.0459756	-0.992215	1.78539	-0.171007	-0.876722	-0.244004	-38.1046	2.64474	52.3557	-0.119384	0.487913	-11.7561	0.480765	-1.72757	-0.828403	-3.96678	-0.0321636	-1.10003
245	-1.4405	-0.369911	-1.6915	-3.08633	-3.28558	-0.915371	-1.02844	-0.0734501	-0.329035	1.72831	-0.854455	-1.03287	-1.15282	0.697471	-0.282641	-0.925988	-0.504609	-1.78211	-0.955745	-3.5099	-0.623145	-1.62783	0.998138	3.51803	-8.54087	-0.806106	-1.13974	-2.75994	1.32829	-1.09515	-0.36029	-1.78669	-0.819252	2.06176	0.793594	2.61825	-0.496106	-70.9031	-1.72321	74.2897	0.124348	-1.15558	14.9837	-2.03699	-1.93981	-0.996181	-1.06805	-0.875171	-0.746693
246	-1.18835	-0.260798	-1.55165	1.81767	0.417257	-1.38277	-1.5468	-0.0743646	0.0970559	1.97067	-2.81614	-1.1495	-0.819828	-1.03762	-0.942764	-0.797333	-1.37331	-1.9243	-0.0201593	-0.237828	-1.80001	-1.3282	-0.623401	-0.74277	1.38266	-0.937427	-0.176695	-1.043	0.426193	-0.801986	-0.650547	-3.20824	-1.45551	1.88955	-2.1308	1.94338	-0.386845	55.7614	-0.56773	2.09872	-3.16331	-2.18846	-20.5868	-0.342982	-3.3695	-1.16725	2.838	-0.192676	-1.34811
247	-0.732437	-0.380733	-0.806258	-2.60079	0.711043	-1.12889	-0.86376	-0.067674	-1.57339	2.30448	-2.14733	-0.815289	-0.797594	-2.39551	0.565874	-0.418717	-0.257502	-2.73546	-1.99416	-1.9545	-0.499689	-0.995624	0.124393	0.733331	-36.8575	-1.32775	-0.793693	-0.89827	0.308401	-0.986361	-2.32593	0.137613	-1.25747	2.79228	0.630727	-0.0362138	-0.328976	41.0812	1.73119	0.470964	-1.5368	-1.54505	-2.47492	-1.23237	-0.622777	-1.26846	2.34904	-0.692541	-1.29895
248	-1.07277	-0.262601	-0.70349	-6.25694	-1.73576	-0.487871	-1.22596	-0.0599004	1.22141	-5.71499	-1.21532	-0.592565	-0.565663	0.312375	0.284543	-0.165694	0.525003	-1.42698	-2.0364	-2.00405	-2.90821	-1.42149	-0.548283	-1.62738	6.76085	-1.04939	-0.0778256	-3.08403	0.774903	-0.390396	-1.35805	-1.01529	-1.14992	2.32772	-0.454448	-0.802624	-0.338777	17.5874	1.30152	-4.94132	-0.0136251	0.0042823	22.3726	-0.976546	-0.241914	-1.14306	-1.53713	-1.98359	-0.948168
249	-0.459744	-0.339452	-0.995533	-5.96076	-4.52318	-1.179	-1.05469	-0.0527284	-4.27516	-5.39719	0.297919	-1.08481	-0.867831	-2.68864	-0.442899	-0.354389	0.34973	-0.99978	2.51207	-2.42569	-0.724038	-1.34899	-0.590643	-0.932081	9.18879	-0.878318	2.21683	-1.71345	-0.749976	-1.17073	-2.45826	0.343939	-0.874121	1.67081	2.48074	1.85765	-0.403464	-3.72344	-0.479387	67.1479	-2.49168	0.159073	29.1533	-1.27476	-2.075	-0.697974	-3.10734	-0.798706	-0.896146
250	-0.976449	-0.0847535	-0.909676	-9.2042	2.86405	-1.30586	-0.824334	-0.0557849	1.17793	0.210156	-1.16721	-1.08261	0.120025	-2.15914	-0.973912	-1.08589	-0.82738	-1.85222	-0.573799	-1.11802	-0.465521	-1.7419	-0.128637	-3.46117	-11.0112	-0.800282	0.358954	1.55097	0.981331	-0.709876	-0.989893	-1.37825	-1.17862	1.85483	-1.00963	-0.110312	-0.514345	7.05477	-1.37386	55.6519	-0.00390013	0.481494	22.2149	-1.08083	-0.60606	-1.10784	0.299421	-0.597118	-1.10303
251	-1.01755	-0.0861562	-0.789347	-5.21302	-0.590415	-0.849731	-0.959546	-0.0692143	-3.46558	-5.35603	1.73081	-1.07427	-1.12301	-2.89771	-0.0103523	-0.601898	-1.14057	-0.265932	-2.89761	2.19291	-1.8316	-0.0364148	0.999832	1.77061	6.53499	-0.80101	-0.359417	-0.389867	-0.43567	-0.540803	-0.389102	-0.656533	-1.12557	0.526418	0.296897	-0.665324	-0.339373	16.1139	1.51335	75.4698	-0.175911	-0.97582	20.1424	-0.583429	0.785836	-1.30522	-2.15488	0.0411414	-0.705496
252	-0.650244	-0.139461	-0.53828	-6.41231	-0.728083	-1.1426	-1.16947	-0.0280839	-1.59165	0.660573	-1.09936	-0.699149	-1.35039	-1.25675	-1.32959	-0.789981	-0.745011	-1.24287	-1.08979	-0.95578	-1.00512	-1.15786	-0.93404	1.46702	-1.45465	-0.609706	0.806371	-2.59295	0.275746	-1.37225	-0.623869	-0.377782	-1.32506	1.72983	2.07853	1.48571	-0.502583	-3.96902	-3.41076	21.4283	-2.93659	-2.17134	-16.0588	-0.372991	0.106969	-1.03005	-3.0334	-1.26571	-1.08003
253	-0.598873	-0.196773	-1.45539	-1.69767	2.12036	-1.49014	-0.73708	-0.073787	-1.26122	-4.63011	0.392226	-0.699149	-1.26398	-0.597198	-0.378595	-0.541246	-4.39415	1.43502	-1.44971	-1.53966	-0.718236	-0.930223	-0.708686	-3.48036	26.255	-0.738698	0.180613	0.477264	0.797645	-1.1842	0.503014	-0.938652	-0.983494	2.42563	-0.0441329	0.759254	-0.591134	-129.133	-0.922105	10.4817	-3.18762	-1.00792	8.99144	-0.398123	-2.88106	-0.997729	-0.509933	-1.79717	-0.860512
254	-0.679354	-0.406082	-0.316483	-2.55223	1.83935	-1.25515	-0.727902	-0.0444013	0.88228	0.101553	-1.6551	-0.919912	-1.32816	0.256335	-0.00532855	-0.295575	-1.38768	-1.45319	2.19073	-6.66928	-1.72007	-2.00959	1.52679	1.54554	-7.36924	-0.772475	0.737538	-3.97591	-2.3046	-1.47797	-1.22039	-1.34036	-1.12557	1.82497	-2.6239	-2.59842	-0.62514	-78.8435	0.137005	-13.365	-1.05663	-1.69627	-9.72868	-1.4777	-0.998553	-0.7539	-1.94737	-3.30056	-0.990568
255	-1.2744	-0.270417	-0.104442	1.01652	-4.35286	-0.576966	-1.45502	-0.0693828	-0.44121	2.58799	-0.790942	-0.943189	-1.30188	-1.75608	-0.127406	0.2797	1.19066	-1.01944	-0.443423	-2.5549	-1.34712	-1.76522	0.755274	-2.56347	-20.7653	-1.08564	0.818886	-1.43512	-0.0840443	-0.772456	-3.49764	-2.47473	-1.37593	2.88811	-1.1689	2.73231	-0.542811	-29.4001	0.815639	-56.3173	1.33511	-0.836009	-2.20459	0.47964	-2.86653	-1.1866	0.576096	-0.847998	-0.969669
256	-0.922937	-0.387145	-1.40791	-2.7416	-1.0389	-1.57802	-1.28956	-0.0253643	-0.774256	-1.86016	0.357101	-0.8295	-0.574758	0.837571	-0.983457	-0.742194	0.432098	-0.353077	-1.55621	-3.87325	-0.764653	-0.43693	-0.322363	-1.44767	-7.28455	-1.01284	-0.528997	-2.16	-0.294554	-1.17624	-0.33041	2.02823	-1.50674	0.904178	-2.52582	-1.1288	-0.54051	90.1425	-0.356912	27.4307	-2.96151	-1.78829	39.4708	-0.403	-0.560996	-0.841175	0.793143	-1.47867	-1.14799
257	-0.399383	-0.395962	-0.878456	-2.18808	-1.12689	-0.763835	-0.818517	-0.0975892	-1.99166	1.4951	-2.65687	-0.743988	-0.883495	-0.24587	-0.414264	-0.377057	-1.69608	-0.662341	-1.27342	0.769637	-0.846205	-1.67244	-0.230301	-0.0378709	12.5625	-0.970476	-0.507722	0.393149	0.312483	-1.446	-1.28762	-0.47126	-1.36975	2.12287	-3.87194	-0.167702	-0.613294	105.559	-0.559699	19.8413	-1.52465	0.273917	55.1497	-0.567674	-2.26253	-1.61272	-1.62617	-3.35553	-1.41742
258	0.107476	-0.270216	-1.21343	-8.942	1.5853	-1.61305	-1.43524	-0.0638955	0.503146	1.25275	-2.11653	-1.31856	-0.62074	-1.06564	-0.551412	-0.0958526	-0.9653	0.0498842	1.74267	-3.47395	-1.73586	-1.80984	-0.325187	1.82732	-13.3968	-1.14751	-2.26861	-2.90467	-0.996057	-0.669941	-2.5607	-0.967285	-1.42244	1.64859	1.2696	3.14421	-0.659316	-63.4265	-0.811676	-11.0454	-1.69909	-1.67131	56.997	-0.778112	-1.27621	-1.04862	0.803479	-0.124427	-0.67753
259	-1.05693	-0.259996	-1.20367	-4.75175	-1.415	-0.607577	-1.49626	-0.0407431	-1.37426	-1.20054	-0.3911	-0.818964	-1.36252	-1.21867	-0.632295	-0.82	-0.268037	-2.4701	1.08161	-2.52187	-2.10849	-0.99968	-0.667455	-0.392065	25.5633	-0.880939	0.631785	-3.00981	-0.66309	-0.464605	1.18491	-1.54668	-1.21968	0.883345	-2.10471	-2.71901	-0.62139	-22.9332	-1.50135	-0.0987505	-3.31101	-0.302445	35.8439	0.0167513	-0.504302	-0.681525	1.71221	-2.00255	-1.18332
260	-0.428493	-0.355082	-0.486896	-11.2435	-0.279598	-0.939434	-0.921542	-0.0465192	-1.58557	1.46195	-1.74267	-1.30386	-1.16292	-0.584266	-0.667462	-0.950494	-3.93824	-1.17931	-1.74627	-3.49047	-1.41417	-1.02503	-1.33505	0.629515	-2.13222	-0.873222	0.31828	-2.0227	-1.55469	-1.43681	0.772996	-1.79343	-1.0529	1.87219	1.35958	-2.45531	-0.528066	-27.4628	1.44809	68.3891	-2.90013	0.539273	26.6753	-0.822375	-0.223743	-1.27136	1.25268	0.252841	-1.17971
261	-0.949907	-0.453976	-1.13017	-6.73277	-1.67189	-1.18875	-0.878884	-0.0273137	0.640539	-2.9439	-0.333842	-1.17155	-2.21748	-3.81519	-0.530313	-1.14838	-0.240262	-0.0772287	-3.10971	-1.23655	-1.23753	-2.01466	-0.479942	-1.66839	3.10481	-0.726469	0.365211	-4.85046	-0.536552	-1.18726	-3.14228	1.3941	-1.51982	2.36036	-3.1026	-2.34125	-0.607498	-16.9302	1.59567	18.3966	1.12602	-0.212567	17.9798	-1.31527	-0.489039	-1.27987	-2.13977	-1.56272	-1.23745
262	-0.846309	-0.446762	-2.84276	5.42041	-1.66905	-0.964868	-1.26138	-0.0342932	-4.10733	6.54343	0.249803	-1.08065	-1.72178	-2.13614	-1.09649	-1.29786	-1.87136	-3.00476	0.654675	-0.196052	-0.527733	0.794021	-1.69539	-0.713981	-1.79343	-0.93306	0.0711049	-0.189474	-0.271812	-1.13447	-0.873576	-2.67095	-1.07397	0.431978	0.594735	3.09263	-0.653947	-47.4093	-1.44714	31.8459	-1.06392	-1.96448	-11.4633	-0.275461	-1.97034	-0.615343	1.91972	-0.547194	-0.964407
263	-0.788517	-0.356986	-1.33116	-0.440114	-5.61458	-1.09051	-1.2831	-0.0548463	-0.294252	1.91237	-0.307859	-0.498968	-1.87388	1.13501	-0.753368	-1.30032	1.24621	-1.51282	1.29737	-2.75017	-1.91895	-0.952024	-1.65359	-1.53927	-3.74144	-1.49241	-1.46013	-3.40442	-0.0403097	-1.00487	-2.19361	0.766697	-1.35558	2.343	-0.421155	1.77702	-0.525595	61.628	-1.26745	36.485	-1.13078	-2.05793	46.3191	-1.94059	-3.39058	-1.27736	-2.29322	-1.36808	-1.13506
264	-0.555208	-0.38945	-0.244935	-0.192486	-4.93902	-0.815159	-1.34346	-0.0645213	-0.00207538	6.89324	-1.98518	-0.945884	-1.07551	-2.23242	-0.226374	-0.184074	-1.83688	-0.222033	-2.10709	-1.46194	-1.77906	-1.33226	0.490383	0.920024	7.05728	-1.15887	0.494118	-0.877241	0.713675	-1.08474	-1.82118	-4.51357	-1.51728	2.17217	-2.42774	0.913263	-0.590879	83.2936	-1.62383	-19.3266	-0.166186	-0.172621	18.0924	-0.650574	0.458032	-1.78069	-1.37971	-2.00002	-1.29744
265	-0.244842	-0.135052	-0.672919	-9.35957	3.21461	-1.00919	-1.48385	-0.0538837	-0.741212	6.89324	-2.24789	-0.670237	-1.35342	-2.68146	-0.482084	-0.598835	1.15331	-2.61687	-3.05003	-1.75437	-0.708888	-0.219435	0.333369	0.739438	3.59887	-1.12116	-0.356914	-0.589022	0.645449	-0.951934	-0.0444208	0.967128	-1.14955	2.39925	-0.0441329	2.31459	-0.766958	36.9063	-0.00655209	6.47331	2.12223	0.959418	25.0534	-0.390996	-2.86435	-1.26207	2.5812	-1.56841	-1.43081
266	-1.74958	-0.350173	-0.576005	-5.93648	2.14733	-1.36572	-1.23385	-0.0396842	1.3875	-2.59409	-2.47307	-0.719731	-0.666217	-1.23376	-0.487611	-0.688282	-0.659769	-0.388459	-2.13188	-5.64238	-1.03993	-0.120067	-0.742009	0.148823	7.6925	-1.01561	1.06669	-3.71366	0.810474	-1.38709	-2.94166	-1.51973	-1.33778	2.42425	-2.92174	0.741819	-0.642526	1.05172	1.51234	34.9794	-0.00633138	-0.828162	8.11288	-0.668579	-0.841556	-1.31335	2.60584	-1.09319	-1.35954
267	-1.33091	-0.550565	-1.10285	-2.45027	-4.14565	-1.1595	-1.72919	-0.0594913	-0.796865	1.81977	-0.0586195	-0.751583	-1.93098	0.124138	-0.803606	-0.275358	-1.36661	-2.55986	-4.00306	1.3506	-1.18434	-1.65723	-0.155747	0.698435	50.3651	-1.62009	-0.22175	-2.03878	-1.02171	-0.626946	-0.978155	-1.61574	-1.63973	0.57086	-1.46674	-2.22139	-0.441135	-77.2609	-0.412126	-14.7892	-0.535128	1.50154	-10.2468	-1.13522	-0.513025	-1.08713	0.354279	-0.0555454	-1.25985
268	-1.24015	-0.187454	-0.665765	-10.6414	-0.062452	-1.30784	-1.5318	-0.0606465	1.14924	0.718876	-0.506578	-1.30263	-2.60252	0.730521	0.236817	-0.565752	-0.858987	-2.32791	3.96733	-2.48884	-0.488407	-1.78246	0.933186	-1.80797	-9.85366	-1.09102	0.113657	0.743217	-1.53487	-1.07174	-1.40821	-0.287672	-1.4417	1.74442	-2.38815	-1.2661	-0.65514	-27.4628	2.25924	48.1438	-0.515678	-1.54362	-7.94903	-1.66188	1.00898	-1.45036	-0.781838	-0.621763	-0.833147
269	-1.31592	-0.25178	0.127762	0.210516	-0.570546	-0.980554	-1.10329	-0.0292391	-1.54035	-6.29002	-0.331917	-1.24775	-1.22154	0.197421	-0.429837	-0.676641	1.95975	1.21814	-0.919938	-3.71392	-2.13492	-1.5604	0.0221646	-1.29936	12.6896	-1.18711	3.42142	-0.493774	0.865871	-1.73793	-0.0444208	-4.4302	-1.19933	1.88747	2.33228	-1.16295	-0.375851	41.0812	0.962207	-3.7612	-1.5909	-1.18625	26.2924	0.29546	-0.474502	-0.502717	0.749416	-1.13553	-1.3236
270	-0.862577	-0.271319	-1.19326	7.94039	-3.48002	-1.57147	-1.352	-0.0396601	-1.16122	-3.59552	-0.384364	-0.914522	-1.28672	-3.13696	-1.17084	-1.30093	-0.653064	-2.20735	-1.34779	-0.457391	-1.1737	-1.07775	0.781255	-1.06818	4.29055	-1.12436	-1.85623	0.215022	-0.209417	-1.42197	-0.909859	1.1524	-1.15646	2.69854	-1.25258	-0.413244	-0.58014	27.9836	0.00147907	10.7869	-1.3423	-1.00364	39.4257	-0.328352	-0.598791	-0.512586	1.38148	-1.5564	-1.06469
271	-0.901961	-0.366004	-0.368517	4.57071	0.272493	-1.55974	-1.71019	-0.0533783	-0.647298	-1.84301	-1.21099	-0.570759	-1.80364	-1.58077	-0.919655	-1.64217	-0.772787	-0.000567858	-0.0201593	-2.77252	-0.326915	0.0771491	-0.375454	-0.214968	10.9251	-1.02085	-0.563414	-1.69737	-1.57918	-1.1972	-0.35282	-0.431679	-1.37593	3.34851	-1.35786	2.75555	-0.809657	-11.5547	1.65088	18.0914	-3.49274	-1.21906	-13.1078	-0.0796526	-2.44932	-0.667592	-2.82112	-0.17751	-1.57936
272	-0.564626	-0.352678	-1.04952	-8.18455	-3.21888	0.0173	-1.06658	-0.0723911	-1.36817	-0.0653523	-1.82543	-1.59323	-1.97089	0.778658	-0.782506	-0.890455	0.428267	-1.83257	0.160715	0.981428	-0.527733	-0.0957316	-1.54289	-1.31158	0.267498	-0.893605	-0.699204	-0.305751	-0.89051	-1.07541	-2.77306	-1.54921	-1.26292	1.48262	-1.55312	-2.24391	-0.930594	14.7496	0.0295882	72.9061	0.00157018	0.634857	9.30682	-0.161427	-1.54295	-0.983409	-2.08014	-0.187621	-1.0656
273	-1.58348	-0.334743	-1.30514	8.29484	1.76271	-1.01695	-1.04951	-0.0501773	-2.27949	6.96069	-2.14925	-0.393364	-1.34332	-3.06871	-1.11357	-0.889842	-3.24769	-2.18508	-1.04756	-3.02026	-0.617666	-1.36014	-1.39435	-2.80949	16.5009	-1.29383	-0.561537	-1.30524	0.486255	-1.304	-0.96855	-2.55558	-1.63465	2.42633	0.441767	0.541318	-0.585083	-90.604	-1.82662	-35.4617	-2.4546	0.0856008	8.22552	-1.57748	-0.302241	-1.4999	0.522034	-1.62276	-1.33518
274	-1.17979	-0.447363	-0.592916	-1.81906	0.215722	-1.38734	-0.889355	-0.0755439	0.490972	6.96869	-0.596554	-1.31488	-1.0174	-1.11162	-0.88047	-0.661938	-1.60031	0.380771	-5.97339	-0.377726	-1.204	-0.41006	-0.000992164	-1.70067	9.86636	-1.16498	-1.26864	-0.35152	-0.331874	-1.16706	-0.774334	-2.17661	-1.38828	1.27222	-0.334773	-1.38016	-0.72281	22.5809	-0.349884	50.2396	1.7855	0.019262	9.32935	-1.34416	-2.73715	-0.48801	4.86774	-2.32674	-1.19595
275	-0.675501	-0.308692	-1.34677	-13.2536	-0.119222	-1.72895	-1.47208	-0.0413448	-1.98296	-2.29343	-2.65254	-0.704295	-1.95472	0.259209	0.214713	-0.996443	-7.00697	-0.618441	-0.546254	-2.55198	-1.3194	-1.23137	1.30031	-0.916378	15.2869	-1.56899	-0.980795	1.17616	-1.7582	-1.10494	-1.04111	-1.52816	-1.34722	1.86594	-4.37314	-0.71109	-0.642356	11.5843	0.120943	-41.6269	-1.40612	-0.287466	-10.2018	0.703207	-1.45573	-1.50048	2.77837	-0.714658	-1.29744
276	-1.29238	-0.469005	-0.224121	0.827158	-4.50047	-0.940805	-1.63147	-0.0986241	2.23881	-6.22371	-1.7446	-1.02454	-0.755149	-0.0720019	-0.990992	-0.594547	-3.13084	-0.541781	-0.687648	-5.09542	-1.33713	-2.14242	-0.412166	-2.00426	43.8435	-1.3493	2.39955	-2.72654	-0.225161	-1.09699	-2.45079	-1.25109	-1.50965	2.08676	-0.479643	-3.51956	-0.905878	-12.7826	0.933094	18.9663	-1.5836	-0.340965	39.3131	0.620307	-1.4441	-1.21466	-2.13023	-0.247023	-1.48313
277	-1.57963	-0.442153	-0.369168	-15.9241	-0.865751	-1.47963	-1.50285	-0.0591062	1.47185	-4.62211	-0.753893	-0.906191	-1.06237	0.753511	-1.08996	-0.396049	-0.738307	-2.64963	0.474719	-2.76086	-1.85191	-1.62682	-1.09162	-0.824776	0.253382	-1.51702	-0.582813	0.655391	0.0535739	-1.20577	-0.719911	-0.419047	-1.20878	1.89371	1.00415	-0.602122	-0.669288	51.2318	-1.01547	29.5467	-1.77263	0.774668	3.42722	-0.820125	-2.03866	-1.35012	-1.14199	-1.30679	-1.51305
278	-1.89898	-0.353279	-0.674871	-7.48051	3.55949	-1.28378	-1.84799	-0.0662781	-2.87601	0.334764	-0.111066	-1.20634	-1.75715	-3.61618	-0.52127	-1.12142	-0.768956	-3.71698	-1.17059	-1.39296	-1.10408	-1.60248	1.23309	-0.828265	6.15386	-1.13557	-1.19981	1.88867	-0.829282	-1.29605	-2.0997	0.274883	-1.41554	1.9583	1.15712	-0.613745	-0.839742	43.2641	0.449217	3.80786	-2.71535	0.789648	8.18046	-1.05832	-0.330588	-1.16667	-1.36938	-1.47867	-1.48719
279	-0.898108	-0.366204	-1.36498	-6.10157	1.72581	-1.47248	-1.29163	-0.0695994	-0.624689	-3.28686	-2.92344	-1.16959	-2.01688	-0.278919	-0.813653	-1.52271	-1.26413	-1.40078	-2.06486	1.71395	-1.66301	-1.73784	0.530484	-0.275164	23.1918	-1.04545	0.655563	-1.80622	-0.216414	-1.42886	-0.447794	-1.32436	-1.13211	1.86872	-0.871062	0.124333	-0.690424	-62.6898	-0.947202	5.70013	-2.57981	-0.21542	-29.868	0.0887729	0.595404	-1.52932	-0.396242	-0.395529	-1.31218
280	-1.39855	-0.257892	-0.679424	-9.73344	-1.13683	-1.29292	-1.7725	-0.056531	-2.47775	4.22389	-1.34235	-1.47415	-0.711189	-1.31566	-0.976926	-0.884941	1.03263	-0.60075	-1.3331	-0.958694	-1.15533	-0.808548	0.17466	-2.03218	-4.54605	-0.878172	0.58673	-3.5343	-0.0968731	-1.37469	-0.208758	-2.37451	-1.16845	1.25138	-0.874661	0.164288	-0.425453	-36.7402	1.09071	33.1888	-1.70881	-1.93952	3.26953	-0.742101	-2.26543	-0.787765	-3.05805	-1.67584	-1.09116
281	-0.946482	-0.20579	-0.843983	4.65325	3.76102	-1.14976	-1.22984	-0.0458212	-1.38122	-3.45377	-1.00987	-1.20046	-1.04418	-1.76901	-0.933722	-1.25988	-2.92204	-2.64766	-0.200115	-1.72328	-1.62272	-2.36295	0.179744	1.72612	15.4422	-1.28539	-1.04963	0.505715	1.47874	-1.07541	-0.362424	-2.09745	-1.15718	2.18328	-1.13651	-2.67906	-0.474373	27.1104	0.0637206	33.0871	-2.8357	-1.15415	3.20194	-1.51521	-0.696188	-1.34973	-2.32263	-0.980073	-1.03237
282	-0.544077	-0.335845	-0.865447	0.482421	-1.77549	-1.10803	-1.50156	-0.0698641	-2.23775	-1.85101	-2.14252	-0.821169	-1.34079	-2.12609	-1.07238	-0.710337	-2.42017	-2.44389	-2.08873	-2.55198	-2.13234	-0.828827	-1.54515	-1.36217	1.3262	-1.32979	-0.204229	-1.75179	-2.07834	-1.20088	0.29279	-2.14292	-1.55398	2.68257	-0.922351	-0.0020704	-0.632384	7.05477	0.215309	48.917	-2.22545	-2.47736	34.5373	-0.153925	-0.129981	-1.09352	-3.24568	-0.432813	-1.27714
283	-1.47432	-0.305085	-0.875204	3.0461	1.81948	-0.721496	-1.26797	-0.0799482	-2.10731	1.48596	1.05719	-1.15366	-0.413063	-2.28127	-0.451942	-1.3916	1.85344	-2.22701	-0.0871837	-1.55326	-1.02865	-0.899804	-0.365852	-1.72597	17.8137	-1.12946	-1.91818	-2.05981	0.334058	-1.14365	-0.0636291	-2.81411	-1.61139	1.65761	-0.54083	-7.19179	-0.670311	41.4359	-0.654065	-55.9511	-0.936284	-0.23468	46.9949	-0.162552	-2.35483	-1.88113	-2.27811	1.05224	-1.83556
284	-1.34589	-0.3128	-0.780241	-1.26068	-0.3534	-1.28317	-1.38276	-0.0502977	-2.02905	2.78005	-1.44291	-0.780251	-1.78899	-0.974391	-0.947286	-0.638045	-2.40676	-2.0121	-3.50542	-3.03094	-0.969016	-0.461265	0.0611357	2.77562	5.02458	-1.19235	1.65553	-6.62925	-0.271812	-1.05154	-2.79653	-2.75011	-1.55543	2.15134	-0.308678	-5.29865	-0.740623	-54.2582	1.65289	-36.9878	-0.67067	0.335976	-15.4957	-1.21212	-2.27125	-1.22782	-3.14709	-1.2537	-1.65198
285	-1.54795	-0.342157	-1.20822	-6.00931	4.49336	-1.89876	-1.42671	-0.0602133	-2.44731	-0.883876	-3.50949	-1.40824	-1.87034	-2.55142	-0.807625	-2.06061	0.0135494	0.0891974	-0.0229137	-1.56686	-1.71459	-2.89782	-0.565791	0.840636	30.7157	-1.36182	1.08609	-1.6182	-1.59026	-1.10433	-0.58652	-3.20234	-1.0082	2.29995	-0.537231	-4.03462	-0.7321	44.492	-2.33157	46.9027	-1.93067	-1.40952	21.4941	-0.346358	-2.7466	-1.79811	-1.04818	-2.09797	-1.65724
286	0.226486	-0.429428	-0.256643	-1.82877	1.28726	-2.49104	-1.7469	-0.0644009	-1.02295	-4.5215	-3.22079	-1.08506	-0.711189	1.02581	-0.523279	0.0928425	1.2079	-1.16817	0.170814	-3.28937	-1.71265	-1.19943	0.634407	-1.35868	1.21327	-1.22103	0.156834	-1.00589	-0.831031	-1.62486	-1.08167	-2.03681	-1.41844	1.99371	-1.1725	-0.739422	-0.631958	-23.7791	0.0245687	26.1488	-0.0604267	-1.19838	10.1403	0.348351	-0.329134	-1.51403	-1.67547	-1.31121	-1.20482
287	-1.70292	-0.576616	-0.797802	0.778603	0.720978	-1.91764	-1.66559	-0.0731613	0.869236	0.668575	-3.53787	-1.22153	-1.78545	0.852659	-0.775975	-0.82	0.445507	-0.861529	0.855748	-2.97362	-1.15404	-1.63797	0.433338	-0.347573	11.3768	-1.15712	1.0404	-2.6882	-1.35993	-1.05399	-2.90645	-0.974022	-1.52491	2.19717	-2.80566	-2.91297	-0.579032	62.6103	1.29751	0.104719	-2.02913	-1.31607	2.32338	-0.0387654	-2.46023	-1.35941	-2.07537	-1.92356	-1.27534
288	-2.12544	-0.285346	-1.00919	-8.28652	-1.57822	-1.29551	-0.884055	-0.03747	-1.22556	5.7752	-2.23682	-0.83195	-1.41557	-1.49887	-1.0563	-0.666839	-3.27163	-0.495915	-1.44328	-2.46163	-1.08377	-0.637188	-0.503099	-2.36718	27.7795	-1.21259	1.40647	1.48912	-0.500981	-1.73855	-0.0102728	-2.13871	-1.12775	0.949314	-0.413956	-0.814247	-0.715481	25.1731	0.813631	34.3283	-3.45871	-1.82039	12.3705	-0.745477	-1.78863	-1.53648	0.116561	-1.57789	-1.69708
289	-0.935352	-0.267211	-0.986427	3.92979	-5.26403	-1.87287	-1.41301	-0.0296723	-0.00816239	-3.77043	-2.30467	-1.47268	-1.53583	-4.40577	-2.0279	-1.6532	-0.968173	-0.309177	-2.48812	0.257647	-2.19778	-1.36014	-0.0185009	-0.0160609	4.69991	-1.33416	-0.41949	-0.485115	-0.138275	-0.9833	-1.48717	-1.08434	-1.74656	1.60553	-4.11849	-1.71214	-0.643549	3.86224	-0.543636	73.842	-1.31495	-1.65205	46.4317	-1.68438	-0.672202	-1.0045	-3.43887	-0.784172	-1.5535
290	-1.81593	-0.207193	-1.29083	3.57049	-1.20637	-1.20443	-1.17943	-0.00307832	-2.54471	-1.72641	-1.0907	-1.4717	-1.24377	-2.00323	-0.912119	-2.25482	3.27095	-1.58948	-0.0550487	-5.77742	-1.3136	-0.539848	-0.339872	-2.46576	12.7601	-1.07821	0.245066	-0.472745	-0.510894	-1.85345	-1.44769	1.97349	-1.55471	2.68326	-1.40105	-2.66162	-0.77693	-58.7878	-0.50348	8.63009	0.0453327	0.31957	77.2715	-0.793492	-1.14101	-1.7147	-0.766732	-0.602805	-1.5111
291	-1.30865	-0.296468	-2.03102	17.7969	0.493897	-1.55	-1.83364	-0.0401414	-2.19601	3.89809	-1.88895	-1.24726	-1.54948	0.793745	-0.840279	-0.794269	-0.892509	-2.08876	-1.13203	-2.04582	-1.00641	-0.717798	-0.75274	-2.83828	-9.19021	-1.5952	-1.00457	0.526744	0.868787	-1.60696	-3.51471	-5.36582	-1.46314	1.66873	-0.675802	1.91432	-0.544686	83.7847	-1.79248	43.7693	0.626401	-1.20908	-6.98036	-2.25568	-0.76233	-1.14267	-1.25568	-1.54376	-1.92863
292	-1.39041	-0.459487	-0.788696	-12.5884	1.37667	-1.65935	-1.42283	-0.0887085	0.503146	0.0764032	-0.594149	-0.835625	-1.11593	0.712559	-1.2683	-0.644171	-0.419366	-3.14104	-1.581	-2.99014	-2.22937	-0.497261	0.78182	-0.727067	9.35819	-1.10806	2.21057	0.0430803	0.482173	-1.66724	0.670552	1.48	-1.40863	2.97144	0.746803	-2.05503	-0.860452	-34.0662	0.972246	-3.29322	-1.43834	-0.695485	29.6714	-0.348983	-0.760877	-1.48055	-2.27811	-0.983865	-1.82534
293	-1.21361	-0.493553	-1.37278	7.6345	-2.89671	-1.44841	-1.69248	-0.0524396	-1.12991	0.985239	-3.58599	-0.908641	-1.44286	-2.4573	-1.03771	-1.08528	0.319081	-4.002	1.20923	-0.353438	-1.95505	-1.08739	-0.487849	-0.448771	29.2335	-1.46693	-0.0515437	1.0302	-1.68415	-1.49389	-0.659084	-1.4911	-1.15646	3.07422	-1.43704	-5.59577	-0.709941	-33.0838	-1.67904	-0.56673	-0.845112	-1.46944	3.29205	-0.722595	-1.86494	-1.65839	-2.70266	-1.37756	-1.48072
294	-0.890831	-0.429929	-1.36433	0.103696	-2.78033	-1.71341	-1.24833	-0.0803092	-0.490775	-1.4589	-2.43602	-0.595996	-2.06185	-0.625218	-1.55165	-1.07486	-1.82634	-3.06176	0.817186	-3.71101	-1.58146	-0.703603	1.19582	-3.03108	7.22667	-1.07181	1.23189	-0.759727	-1.44798	-2.10408	-1.61096	-2.44357	-1.92716	3.48808	1.58453	-3.43965	-0.906049	39.3621	-4.36948	73.6793	-2.25037	-1.61709	0.31846	0.276329	-1.28929	-0.869042	1.77582	-2.93466	-1.31533
295	-0.719594	-0.553571	-1.14383	0.914556	1.371	-1.3782	-1.92736	-0.0597801	0.0231422	-3.54522	0.06167	-1.02576	-1.62477	-0.829261	-0.955324	-1.27826	0.971328	-0.636132	-2.07863	-4.14819	-2.27546	-1.89298	0.479087	0.294514	9.76755	-1.57467	-0.776172	2.71746	0.508997	-0.930513	-2.88511	-2.20777	-1.34686	1.81455	-1.19769	-0.0936037	-0.682583	39.2257	-1.65294	69.0605	-0.837819	-2.38891	3.17942	-1.73877	-0.643855	-1.4463	-1.61107	-1.79843	-1.79181
296	-0.634404	-0.667995	-1.43132	0.390168	3.79083	-1.55776	-1.40771	-0.0374219	-0.606428	-2.8273	0.368168	-0.911827	-1.90723	-0.701375	-0.94176	-1.5613	-0.0831862	-2.59918	-3.29333	-3.00665	-2.5098	-2.90187	-0.363593	-2.36718	-6.95988	-1.57045	0.944038	-1.66768	-1.34127	-1.57437	-0.89065	-1.33867	-1.31161	2.84992	-0.00454106	-0.110312	-0.803435	-31.7468	-1.42405	33.962	-0.577067	-0.574934	-11.3957	-0.180558	-1.67161	-1.4165	2.69489	-2.55044	-1.43697
297	0.239328	-0.381133	-1.1718	-6.06758	-0.0652905	-1.52075	-1.55145	-0.0740036	-0.674255	-4.4049	-1.64211	-0.932408	-1.8951	-2.43431	-0.47053	-0.448124	-2.04663	-0.947362	-1.88766	-4.11807	-1.52247	-1.47168	-0.103221	0.945324	-0.367721	-1.93923	-1.26864	3.20854	-0.790795	-1.72554	-3.53712	-2.1244	-1.53872	2.83603	-3.06661	0.210054	-0.905452	41.9271	2.12171	21.3673	0.213089	0.599905	-15.0676	-1.69414	-0.21066	-1.66516	-1.6214	-0.372779	-1.38811
298	-0.563341	-0.308091	-0.693733	-6.73277	-0.908329	-1.84149	-1.71019	-0.0597319	-1.58209	-2.04307	-0.0302312	-1.57044	-2.12349	1.07179	-1.00104	-0.754447	1.05657	-1.48399	-0.715192	-2.43346	-1.68912	-1.08485	-1.11929	0.10782	4.41759	-1.166	1.61235	-0.59397	-1.32552	-1.48042	-1.92043	-1.12982	-1.48821	2.2062	-1.49193	0.387309	-0.834714	88.1779	2.36766	-16.4984	-1.35203	-2.34682	-10.9226	-2.1679	-2.66083	-1.36483	-0.4511	-1.33396	-1.59108
299	-1.2958	-0.543952	-1.82288	0.676639	-1.75563	-2.01983	-1.24432	-0.0348226	-0.171642	2.12043	-1.01179	-1.07305	-1.02346	-2.03915	-1.15879	-1.69425	-0.796731	-1.65304	-2.67175	-2.0021	-1.63981	-1.24506	-0.968493	0.961027	12.0685	-1.21099	0.208146	-1.28545	0.403451	-2.19451	-1.99619	-2.05955	-1.21241	2.12148	-4.01321	-1.09393	-0.781873	34.6961	-0.367955	15.5684	-1.12592	-0.607747	-22.5917	-1.09171	-1.18026	-1.40972	-1.7987	-2.3596	-1.49937
300	-0.886122	-0.313902	-1.79752	-5.48492	-2.60292	-1.46867	-1.42089	-0.052584	-1.38904	-2.85245	-2.15791	-1.09216	-2.24679	-0.984449	-0.952812	-2.1084	0.33249	-3.45162	-1.44328	-2.18086	-1.62337	-1.04784	-1.32827	-1.55846	4.54464	-1.29936	2.01471	-3.21763	-0.281725	-1.73977	-0.113784	1.41094	-1.59431	2.19509	1.43606	0.124333	-0.910225	17.0962	-0.718314	-47.324	-3.98264	-0.629859	52.9195	-1.73727	-1.97615	-1.47126	-2.15488	-1.15322	-1.54703
301	-0.751273	-0.707873	-0.834226	-12.336	-1.75846	-1.42374	-2.22402	-0.0542206	-2.03514	-3.48692	-1.14315	-1.13112	-1.9239	0.101148	-1.19496	-1.0914	0.874592	-2.62145	-1.29821	-1.69899	-1.64238	-2.13126	-0.537551	-0.515074	7.94659	-1.73555	0.22379	-3.07538	-1.05962	-1.41034	-1.13289	-0.971496	-1.58087	1.92982	-3.97362	-4.44071	-0.857128	16.1139	2.34256	20.4924	-0.800742	-3.43891	18.3402	-0.358361	-1.1461	-1.75186	-1.29544	-0.695068	-1.88292
302	-1.23673	-4.39589	-0.531125	7.9501	2.88676	-1.451	-1.67878	-0.0610315	-1.82818	-1.15024	-1.42751	-0.969651	-1.47975	-1.86816	-1.24419	-0.74587	-3.87312	0.0217097	0.601422	-1.41239	-2.01598	-1.18017	0.27463	-4.50107	5.51864	-1.63014	-0.656026	0.746928	-1.99845	-1.40606	-0.194885	-1.12814	-1.58414	2.12287	-1.6332	-0.728525	-3.01517	-1.86795	0.534548	-38.6969	-0.867601	-0.126969	1.60251	-1.69039	-1.42012	-0.114913	0.457635	-0.673582	-2.06485
303	-1.19606	-5.50386	-1.551	-10.0345	-12.3404	-1.77326	-2.04227	-0.22009	-0.84817	-3.01935	-4.35151	-1.10221	-2.73642	-0.78328	-10.707	-7.15599	-4.10298	-7.68107	4.40528	-4.83894	-3.54032	-3.80582	-12.7564	-0.562183	45.9327	-1.58253	-0.105359	-4.52142	-6.9323	-1.62853	-0.797811	-3.56026	-5.25268	3.52003	-4.41633	-5.90524	-4.45269	32.8679	-2.17798	70.1796	-4.58802	-11.1142	-17.5682	-2.02349	-5.03178	-0.691588	-10.1053	-1.21958	-2.08124
304	-0.919513	-5.47751	-1.83329	0.307625	-7.14454	-1.69711	-1.74109	-0.318115	0.522277	-0.441462	-4.26202	-1.05761	-3.58835	0.159343	-5.42598	-5.84431	-1.33596	-7.16214	1.58659	-4.50085	-3.83462	-4.79241	-10.3684	1.25852	35.1622	-1.37492	0.264464	0.706108	-9.93308	-0.990645	1.32577	-0.0965045	-7.0964	3.12491	-2.138	-7.35815	-4.81968	182.999	-4.91661	34.7759	-4.46524	-7.98562	19.6468	-4.06972	-4.15231	1.07153	-4.32217	-2.44301	-2.12544
305	-2.23418	-5.30086	-1.94126	-14.2344	-12.4299	-1.57726	-2.11311	-0.264397	-3.05949	-1.6178	-1.45831	-1.31096	-0.93453	-1.49384	-7.40886	-4.34394	-1.7344	-5.47887	4.65594	-4.39593	-1.16339	-3.4702	-13.3828	-2.89498	37.0537	-1.79087	0.258207	-0.527173	-9.20358	-2.19634	-1.61203	-0.445996	-2.00056	4.44707	-3.04141	-8.30763	-5.11516	302.323	-0.91307	3.95029	-1.53437	-5.1466	-9.05287	-0.294592	-3.06132	-2.23255	-3.78392	-2.60605	-1.42479
306	-3.33951	-5.12792	-1.78256	4.99313	-10.1335	-1.50446	-1.23837	-0.229284	-3.86733	0.718876	-2.33065	-1.57926	-2.56512	-1.62101	-6.13584	-5.76344	0.0987916	-12.7171	1.74543	-0.58466	-2.03499	-3.70037	-11.4286	0.0668171	32.0708	-0.549578	-3.72662	0.37212	-8.10147	-0.939081	-0.629205	2.59247	-2.09249	2.67423	-1.51713	-4.52643	-5.19979	242.102	-2.41691	31.1338	-1.94039	-7.37359	-25.0923	-2.53101	-3.84631	-2.5265	-3.26078	0.0291345	-1.62612
307	-3.28771	-4.78114	-1.39815	-2.47455	-4.98301	-1.09371	-2.35587	-0.198622	-5.9456	0.835481	0.376829	-3.37477	-2.2387	-8.82359	-2.79302	-2.42391	-1.72673	-3.08142	4.08393	2.06564	-1.61563	-2.68438	-5.44905	-1.03328	43.3353	1.09296	-3.06019	9.86479	-9.05022	-1.93638	-2.18507	1.09008	-1.51655	1.96663	1.29839	-0.934112	-4.35996	136.639	-0.646034	31.7442	-2.09295	-1.22049	-34.4636	-0.657701	1.10855	-1.96414	-1.92273	-0.499167	-1.62988
308	-2.31766	-5.24345	-1.64857	5.92052	-8.72843	-1.4146	-1.79098	-0.158021	-5.3169	-1.25884	-0.646595	-2.98078	-0.965353	-1.90193	-2.37152	-1.83332	-2.79849	-3.38413	0.0193208	2.61649	-0.80011	-2.50339	-4.47364	1.23583	42.5307	0.00948465	-2.73542	8.52389	-9.33887	-2.02115	-1.95777	2.19245	-1.34541	0.238237	0.159225	-4.93833	-3.29659	46.0746	1.76231	43.3623	-1.88629	-2.66639	-46.0876	-0.649448	-1.20861	-2.51044	-1.75974	-0.587639	-1.22031
309	-1.66439	-5.30547	-1.19066	-2.36773	-10.8999	-1.94764	-1.51733	-0.182907	-4.22559	0.744026	1.8357	-1.92988	-1.77282	-1.1497	-3.01055	-1.88968	-3.07241	-4.75551	-3.04268	-3.11061	-1.09441	-2.36447	-3.1842	0.168016	-13.1427	-0.807998	-2.63467	-0.780756	-9.36161	-1.91481	-1.87134	0.712799	-1.16518	0.709048	-4.29665	1.15953	-3.39613	79.7463	-0.693217	24.1955	-2.08809	-2.52943	-34.7564	-0.912777	-1.19698	-2.20507	-1.55224	-1.54503	-1.60522
310	-1.74658	-5.33743	-0.618283	0.725193	-3.61627	-1.64366	-1.22596	-0.285504	-2.30992	-3.87103	-0.878513	-1.52021	-1.3418	-0.953555	-2.24141	-1.95095	-3.95548	-0.964398	1.79133	-3.07466	-1.57695	-2.35281	-2.83177	-5.20859	-8.45617	-1.78592	-2.97822	0.497056	-8.96042	-1.56335	-0.655883	0.704378	-1.05689	0.348648	-1.6296	-5.04657	-3.74428	0.696991	0.199247	9.40327	-2.58771	-0.870962	-45.9525	-1.75903	-0.0173206	-2.75543	-2.07537	-1.45782	-1.71167
311	-1.78896	-5.45196	-1.91459	-4.63037	-4.95605	-2.07329	-2.24044	-0.43638	-2.77775	-1.3926	-0.495992	-9.18566	-2.15533	-2.40341	-1.59385	-1.57601	-3.64995	-1.35884	3.42287	-2.0021	-1.82257	-3.66894	-3.78741	-0.834372	-1.79343	-1.53871	-0.684186	0.871865	-11.0031	-1.99713	-1.86067	0.481209	-1.01838	0.391007	-1.21209	1.43994	-3.67832	207.229	0.808611	21.6318	-4.27804	-0.534988	-65.4385	-1.49945	0.729143	-2.3355	-1.06328	-1.95136	-1.0477
312	-0.497844	-5.58101	-1.38774	-10.6414	0.417257	-1.56888	-1.74626	-0.471734	-3.28123	-3.97049	-0.688456	-9.27779	-1.48429	2.0956	-1.71643	-1.14225	-4.40468	-3.30747	0.951234	-0.518596	-0.956445	-1.18726	-2.52395	0.291024	-4.72956	-2.08511	1.02539	2.89682	-9.86777	-1.42075	1.14115	1.74022	-1.13356	0.0861603	-1.02043	1.72544	-3.5757	191.567	-1.18914	27.2882	-1.18974	-2.76982	-17.2528	-1.97172	1.15434	-2.76781	-2.71777	-1.37377	-1.0474
313	-0.956757	-5.55796	-2.446	-10.0685	-4.5913	-1.29353	-1.41495	-0.539122	-0.88817	-0.583217	-3.01101	-2.28516	-1.34079	1.11993	-1.88623	-2.57094	-0.703827	-2.16149	1.73165	-5.62101	-0.842981	-1.10412	-1.0069	-0.199265	29.8263	-2.27364	0.89648	-7.16611	-9.67708	-1.58554	-3.18283	1.65685	-0.923175	-0.643667	0.0431491	-2.81054	-3.66426	144.088	-2.42795	53.6986	-0.64575	-7.6525	-56.5177	-2.085	1.68639	-2.09999	-5.41376	0.195335	-1.54041
314	-1.39127	-5.69794	-1.71686	-9.44211	-1.04884	-1.89952	-1.55404	-0.623236	-2.7534	-1.42575	-2.78775	-1.33767	-2.06488	-2.33731	-1.00405	-2.75596	-1.10897	-8.3127	2.07779	-5.3315	-2.60554	-1.68157	-2.30594	-3.99246	10.5298	-2.22473	-2.70977	-1.88415	-10.8078	-1.27401	-0.887449	1.40841	-1.17935	-0.803381	-0.947546	1.98333	-3.71965	82.0657	0.173145	-13.2632	-1.78297	-1.53863	-66.2945	-1.241	0.290132	-3.21754	-3.0978	-3.65634	-1.91645
315	-1.26669	-5.41428	-1.33311	-3.29026	0.787683	-1.77707	-1.7831	-0.808575	0.0970559	-3.99564	-6.51913	-0.689593	-3.57572	0.144255	-1.7104	-1.9877	-4.3089	-30.3858	-2.26226	-5.32373	-3.6915	-4.73106	-1.97609	-1.26447	-10.9547	-2.00212	-3.91185	-1.57243	-11.6428	-2.36526	-1.22253	-1.00518	-5.41402	-0.00966853	-4.21657	-0.408159	-3.90502	124.278	-1.57966	-12.49	-2.9913	-2.38177	-81.8158	0.134537	-2.28433	-2.14779	-4.9741	0.0689467	-1.4481
[truncated: 685 more rows]
[truncated: 251 more columns]

## Sheet: Figure 3l
	Cell number
[truncated: 1,989 more rows]
[truncated: 251 more columns]
