# Supplementary material for: Magnetoelectric nanodiscs enable wireless transgene-free neuromodulation
Source: Nat Nanotechnol. 2024 Oct 11;20(1):121–31. doi: 10.1038/s41565-024-01798-9 (PMC11750723; doi:10.1038/s41565-024-01798-9)
Supplement: Supplementary file 13 — Statistical source data. [file 41565_2024_1798_MOESM13_ESM.xlsx]

## Sheet: Figure 4c
VTA	C-Fos expressing cells/total cells (%)
	Sample 1	Sample 2	Sample 3	Sample 4	Sample 5	Sample 6
MEND 1.5 mg/ml	39.8601	43.5897	47.0383	37.4046	36.4508	50
MND	11.1111	9.9734	10.0529	9.8039	14.9091	12.8631
PBS	10.017	8.1752	15.2381	11.9048	10.0402	13.7725
Nostim	9.1398	6.0403	10.8974	15.0273	18.6813	14.3312
MEND 0.5 mg/ml	12.1111	10.9734	11.0529	10.8039	34.6667	48.0769

## Sheet: Figure 4e
mPFC	C-Fos expressing cells/total cells (%)
	Sample 1	Sample 2	Sample 3	Sample 4	Sample 5	Sample 6
MEND 1.5 mg/ml	35.568	31.8505	33.3333	37.4046	27.4869	33.9737
MND	13.9535	12.1483	9.7328	15.2381	16.2044	4.1958
PBS	15.1773	5.1706	13.0201	9.9834	10.0529	11.1111
Nostim	12.2759	9.0608	0.245	7.5188	11.9423	15.1773
MEND 0.5 mg/ml	34.7652	33.8983	37.8381	31.8017	31.6808	27.8

## Sheet: Figure 4g
NAc	C-Fos expressing cells/total cells (%)
	Sample 1	Sample 2	Sample 3	Sample 4	Sample 5	Sample 6
MEND 1.5 mg/ml	34.9272	33.61	27.3684	36.4046	32.9545	32.2398
MND	10.6667	8.1081	11.2069	13.1658	7.1648	7.8794
PBS	13.8554	10.6883	7.7348	9.6998	9.5759	9.7849
Nostim	46.9534	35.8438	39.5433	24.9706	34.2728	29.1995
MEND 0.5 mg/ml	6.5403	5.5336	10.7889	12.0585	2.7287	6.8429

## Sheet: Figure 4i and j
Time spent in the stimualted area
MEND						MND						PBS						Post-Pre
Pre	Training 1	Training 2	Training 3	Post		Pre	Training 1	Training 2	Training 3	Post		Pre	Training 1	Training 2	Training 3	Post		MEND	MND	PBS
182	322	192	180	316		236	204	270	206	178		194	232	250	174	246		134	-58	52
162	472	212	192	242		242	96	138	186	160		138	40	46	282	28		80	-82	-110
192	46	574	310	334		190	12	224	148	202		214	194	286	256	70		142	12	-144
158	232	288	414	184		262	30	72	78	112		258	222	196	92	268		26	-150	10
186	428	732	88	404		200	6	174	0	110		212	10	36	92	0		218	-90	-212
206	276	296	416	412		179	205	19.72	43	96		260	160	106	246	256		206	-83	-4
228	244	224	214	228		208	155	109	130	167		199	62	22	68	35		0	-41	-164
212	452	352	314	356														144
130	180	260	384	570														440
145	243	321	447	324														179
209	66	307	332	384														175

## Sheet: Figure 4 l and m
	Contralateral							Ipsilateral
	MEND	MEND	MND	MND	PBS	PBS		MEND	MEND	MND	MND	PBS	PBS
	MF Off	MF On	MF Off	MF On	MF Off	MF On		MF Off	MF On	MF Off	MF On	MF Off	MF On
	1	5	3	3	0.5	0		0.5	3	0.5	0.5	1.5	1
	2	9	1.5	1.5	2.5	2		0	0.5	0	0.5	3	2
	2	6	1.5	1.5	3.5	2.5		0	0	1.5	0.5	0.5	1.5
	1.5	7	1	2	1	0.5		2.5	1	3	1.5	0	0
	1	3	0.5	2.5	1	0.5		2.5	2	2	0	6.5	0
	2	6	5	3.5	2	2		1	2	7	5.5	1	0
	2.5	6.5	1	2.5				2	0	4	2
	1	2	2	2				1	1.5	3	3
	1.5	2	3.5	1.5				2	3	4.5	1
