# Supplementary material for: Magnetoelectric nanodiscs enable wireless transgene-free neuromodulation
Source: Nat Nanotechnol. 2024 Oct 11;20(1):121–31. doi: 10.1038/s41565-024-01798-9 (PMC11750723; doi:10.1038/s41565-024-01798-9)
Supplement: Supplementary file 14 — Statistical source data. [file 41565_2024_1798_MOESM14_ESM.xlsx]

## Sheet: Figure 5a
Animal number	Trial number
1	1	0.0261412	0.0264749	0.0264881	0.0261816	0.0255556	0.0246104	0.0233481	0.0217744	0.0198984	0.0177325	0.0152902	0.0125842	0.00962487	0.00642087	0.00297904	-0.000694055	-0.00458913	-0.00869247	-0.0129877	-0.017458	-0.0220869	-0.0268579	-0.0317535	-0.0367561	-0.0418501	-0.047024	-0.0522715	-0.0575893	-0.0629769	-0.068436	-0.0739698	-0.0795806	-0.0852689	-0.0910337	-0.0968719	-0.102779	-0.108751	-0.11478	-0.12086	-0.126983	-0.133142	-0.139329	-0.145539	-0.151766	-0.158011	-0.164275	-0.170559	-0.176857
	2	0.00187739	0.00499954	0.00804777	0.0110161	0.0138969	0.0166808	0.0193575	0.0219165	0.0243479	0.0266418	0.0287885	0.0307798	0.0326113	0.0342826	0.0357976	0.0371632	0.038388	0.039481	0.0404491	0.0412973	0.0420297	0.0426496	0.043157	0.043548	0.0438165	0.043957	0.0439678	0.043853	0.0436221	0.0432868	0.0428569	0.0423403	0.0417424	0.0410653	0.0403079	0.0394691	0.0385524	0.0375668	0.0365232	0.0354336	0.0343106	0.0331681	0.0320195	0.0308774	0.0297542	0.0286614	0.0276089	0.0266041
	3	0.156826	0.161482	0.166095	0.17065	0.175132	0.179528	0.183826	0.188012	0.192072	0.195997	0.199777	0.203406	0.206876	0.210179	0.213309	0.216258	0.219016	0.221573	0.223916	0.226032	0.227908	0.229533	0.230897	0.231995	0.232818	0.233362	0.233622	0.233596	0.233284	0.232687	0.231808	0.230652	0.229227	0.227546	0.22562	0.223463	0.22109	0.218515	0.215751	0.212812	0.209709	0.206457	0.203072	0.199571	0.195974	0.192303	0.188577	0.184814
	4	-0.217144	-0.215496	-0.21358	-0.211406	-0.208987	-0.206332	-0.203455	-0.200362	-0.197063	-0.193564	-0.189872	-0.185995	-0.181939	-0.177714	-0.173332	-0.168807	-0.16416	-0.159416	-0.154604	-0.149752	-0.144884	-0.140022	-0.135186	-0.130399	-0.125688	-0.121079	-0.116594	-0.11225	-0.108058	-0.104031	-0.100179	-0.0965097	-0.093029	-0.0897419	-0.0866537	-0.083769	-0.0810896	-0.0786157	-0.076348	-0.074289	-0.0724396	-0.0707971	-0.069356	-0.0681098	-0.067051	-0.0661713	-0.0654627	-0.0649178
	5	0.0750329	0.0732285	0.0714947	0.0698297	0.0682305	0.066693	0.0652119	0.0637816	0.0623971	0.0610561	0.0597585	0.0585052	0.0572938	0.0561174	0.0549656	0.0538286	0.0526974	0.0515642	0.0504231	0.0492726	0.0481131	0.046945	0.045768	0.0445835	0.0433945	0.0422035	0.0410113	0.0398171	0.0386198	0.0374195	0.036217	0.0350116	0.0338017	0.0325843	0.0313558	0.0301126	0.0288505	0.0275641	0.0262472	0.0248948	0.0235055	0.0220834	0.020637	0.0191767	0.0177104	0.0162422	0.0147736	0.0133046
	6	0.0389211	0.0451287	0.0510426	0.0566434	0.061913	0.0668353	0.0713971	0.0755892	0.0794052	0.0828404	0.0858925	0.0885607	0.0908459	0.0927518	0.0942826	0.0954412	0.0962281	0.0966414	0.0966786	0.0963373	0.095619	0.0945322	0.0930916	0.0913147	0.0892229	0.0868408	0.0841933	0.0813052	0.0782006	0.0749025	0.0714314	0.067804	0.0640335	0.0601316	0.0561082	0.0519712	0.0477253	0.0433732	0.0389178	0.0343637	0.0297176	0.0249886	0.0201887	0.0153319	0.0104325	0.00550373	0.000558379	-0.00439128
	7	-0.024177	-0.0224136	-0.0203602	-0.0180286	-0.0154358	-0.0126034	-0.00955485	-0.00631248	-0.00289648	0.00067438	0.00438372	0.00821992	0.0121769	0.0162517	0.0204411	0.0247404	0.0291432	0.0336403	0.0382196	0.0428676	0.0475697	0.0523087	0.0570618	0.0618019	0.066501	0.0711324	0.0756705	0.0800922	0.0843784	0.0885127	0.0924802	0.0962665	0.0998579	0.10324	0.106399	0.109321	0.111994	0.114408	0.116554	0.118429	0.120025	0.12134	0.122367	0.123103	0.123548	0.123699	0.123557	0.12312
	8	0.225498	0.222196	0.218668	0.214921	0.210961	0.206792	0.202415	0.197835	0.193054	0.188076	0.182903	0.177536	0.171982	0.166247	0.160345	0.154289	0.1481	0.141796	0.135398	0.128925	0.122396	0.115826	0.109227	0.102604	0.0959592	0.0892941	0.0826107	0.0759105	0.0691959	0.06247	0.0557372	0.0490023	0.0422721	0.0355559	0.0288639	0.0222046	0.0155834	0.00900218	0.00246107	-0.00404176	-0.0105085	-0.0169383	-0.0233247	-0.0296575	-0.0359245	-0.042113	-0.0482095	-0.0542006
	9	-0.113884	-0.1128	-0.11142	-0.109738	-0.10775	-0.105454	-0.102847	-0.099927	-0.0966929	-0.0931445	-0.0892829	-0.0851091	-0.0806229	-0.0758236	-0.0707119	-0.0652924	-0.0595724	-0.0535614	-0.0472719	-0.0407213	-0.033932	-0.0269287	-0.019736	-0.012379	-0.00488376	0.00272497	0.0104247	0.0181952	0.0260189	0.0338812	0.04177	0.0496739	0.0575786	0.0654648	0.0733096	0.0810901	0.0887847	0.0963725	0.103833	0.111147	0.118293	0.125253	0.132007	0.138541	0.144839	0.150888	0.156678	0.162203
	10	-0.0280111	-0.036172	-0.0443877	-0.0526332	-0.0608813	-0.0691041	-0.0772748	-0.0853664	-0.0933494	-0.101191	-0.108859	-0.116325	-0.123567	-0.130566	-0.137306	-0.143772	-0.149948	-0.155813	-0.161347	-0.166529	-0.171343	-0.175782	-0.17984	-0.183516	-0.186814	-0.189741	-0.192307	-0.194523	-0.196397	-0.197935	-0.19914	-0.200014	-0.200558	-0.200774	-0.200663	-0.200229	-0.199479	-0.198421	-0.197063	-0.195409	-0.19346	-0.191215	-0.188675	-0.185836	-0.182699	-0.179263	-0.175531	-0.171505
	11	-0.290894	-0.291475	-0.292227	-0.293154	-0.294262	-0.295561	-0.29706	-0.298768	-0.300692	-0.302837	-0.305204	-0.307792	-0.310593	-0.313599	-0.316797	-0.320172	-0.323714	-0.32741	-0.331253	-0.335241	-0.339373	-0.343648	-0.348064	-0.352611	-0.357278	-0.362047	-0.366895	-0.371797	-0.376724	-0.381645	-0.386525	-0.391334	-0.396041	-0.400621	-0.405057	-0.409336	-0.413451	-0.417399	-0.421176	-0.424782	-0.428216	-0.431479	-0.434572	-0.437495	-0.440246	-0.442824	-0.445229	-0.44746
	12	0.273512	0.27521	0.276863	0.278477	0.280056	0.281606	0.283135	0.284653	0.286167	0.287678	0.289181	0.290667	0.29213	0.29356	0.294951	0.296297	0.297593	0.298841	0.300043	0.301207	0.302343	0.303463	0.304578	0.305695	0.30682	0.307958	0.309115	0.310296	0.311505	0.31274	0.313998	0.315269	0.316545	0.317818	0.319083	0.32034	0.321587	0.322825	0.324057	0.325283	0.326504	0.327717	0.328919	0.330105	0.33127	0.332405	0.333501	0.334548
	13	-0.599353	-0.597733	-0.596137	-0.594569	-0.593032	-0.591532	-0.590073	-0.588652	-0.587268	-0.585914	-0.584584	-0.583271	-0.581963	-0.580649	-0.579315	-0.577951	-0.57655	-0.575103	-0.573611	-0.572073	-0.570495	-0.568886	-0.567248	-0.565583	-0.563888	-0.562159	-0.560389	-0.558566	-0.55668	-0.554715	-0.552655	-0.550485	-0.54819	-0.545757	-0.543172	-0.540421	-0.537493	-0.534378	-0.531071	-0.527569	-0.523875	-0.519995	-0.515938	-0.511713	-0.507326	-0.502786	-0.498106	-0.493298
	14	-0.176143	-0.176752	-0.177103	-0.177211	-0.177091	-0.176758	-0.176225	-0.175501	-0.174593	-0.173504	-0.172234	-0.170789	-0.169174	-0.167399	-0.165477	-0.163424	-0.161257	-0.158994	-0.156647	-0.154227	-0.151741	-0.149195	-0.14659	-0.143931	-0.141221	-0.138464	-0.135666	-0.132826	-0.129943	-0.127017	-0.124049	-0.121042	-0.117999	-0.11492	-0.111808	-0.108662	-0.105481	-0.102264	-0.0990073	-0.0957028	-0.0923421	-0.0889149	-0.0854114	-0.0818253	-0.0781563	-0.0744093	-0.0705944	-0.0667255
	15	0.00765349	0.0143166	0.0209626	0.0275904	0.0341992	0.0407858	0.0473437	0.0538654	0.0603445	0.0667745	0.0731464	0.0794478	0.0856661	0.0917893	0.0978048	0.1037	0.109462	0.115082	0.12055	0.125859	0.131004	0.135984	0.140796	0.145441	0.149924	0.154251	0.158428	0.162462	0.16636	0.170124	0.173757	0.177261	0.180638	0.18389	0.187022	0.190037	0.192937	0.195724	0.198393	0.20094	0.203363	0.205664	0.207846	0.209915	0.21187	0.213714	0.215446	0.21707
	16	0.139696	0.136713	0.133565	0.130262	0.12681	0.123214	0.119478	0.115607	0.111611	0.107507	0.103315	0.099059	0.0947578	0.0904287	0.0860852	0.081738	0.0773952	0.0730629	0.0687456	0.0644472	0.0601715	0.0559244	0.0517158	0.0475589	0.0434686	0.0394591	0.0355408	0.0317192	0.0279969	0.024376	0.0208592	0.0174491	0.0141475	0.0109577	0.00788481	0.00493473	0.00211266	-0.000576588	-0.00312907	-0.00554166	-0.00780989	-0.00992605	-0.01188	-0.0136616	-0.0152636	-0.0166838	-0.0179244	-0.0189908
	17	0.129253	0.122681	0.116277	0.110052	0.104017	0.0981771	0.0925382	0.0871056	0.0818865	0.0768888	0.0721205	0.0675903	0.0633089	0.0592884	0.0555398	0.052071	0.0488895	0.0460043	0.0434241	0.0411539	0.0391952	0.0375483	0.0362133	0.0351905	0.0344808	0.0340848	0.0340035	0.0342373	0.0347872	0.0356545	0.03684	0.0383417	0.0401544	0.0422692	0.0446751	0.04736	0.0503122	0.05352	0.0569725	0.0606592	0.0645706	0.068698	0.0730337	0.077572	0.082309	0.0872417	0.0923658	0.0976739
	18	-0.119332	-0.116651	-0.11377	-0.110678	-0.107366	-0.103824	-0.100047	-0.0960299	-0.0917706	-0.0872705	-0.0825329	-0.0775626	-0.0723643	-0.0669416	-0.0612952	-0.0554217	-0.049314	-0.042963	-0.0363622	-0.0295098	-0.0224093	-0.0150683	-0.00749803	0.000289805	0.00828263	0.0164659	0.0248224	0.033333	0.0419781	0.0507389	0.0595963	0.0685303	0.0775221	0.0865562	0.0956197	0.104699	0.113778	0.122833	0.131839	0.140772	0.149603	0.158304	0.166843	0.175189	0.18331	0.191179	0.198767	0.206049
	19	0.143931	0.147647	0.15111	0.15431	0.157241	0.159898	0.162284	0.164402	0.166257	0.167857	0.169209	0.17032	0.171199	0.171852	0.172287	0.172514	0.172544	0.172389	0.172059	0.171561	0.1709	0.170082	0.169111	0.167992	0.166734	0.165344	0.163835	0.162227	0.160542	0.158801	0.157027	0.155237	0.153446	0.151668	0.149913	0.148192	0.146507	0.144861	0.143249	0.141674	0.140139	0.138653	0.137225	0.135866	0.134585	0.133391	0.132289	0.131285
	20	0.227715	0.228393	0.228962	0.229424	0.229779	0.230028	0.230173	0.23022	0.230174	0.230045	0.229838	0.229559	0.229214	0.228808	0.228345	0.227832	0.227273	0.226671	0.226032	0.225359	0.224654	0.223919	0.223153	0.222353	0.221513	0.220628	0.219692	0.2187	0.217649	0.216539	0.215367	0.214131	0.212825	0.211446	0.20999	0.208454	0.206832	0.205116	0.203299	0.20137	0.199322	0.197144	0.194826	0.192358	0.189734	0.186954	0.184022	0.180944
	21	-0.841478	-0.836873	-0.83217	-0.827365	-0.822446	-0.8174	-0.812213	-0.806872	-0.801366	-0.795685	-0.789818	-0.783754	-0.777482	-0.770997	-0.764294	-0.757375	-0.750245	-0.742906	-0.735355	-0.727589	-0.719602	-0.711387	-0.702934	-0.694233	-0.685274	-0.676048	-0.666547	-0.656765	-0.646699	-0.636348	-0.625717	-0.61481	-0.603635	-0.592203	-0.580527	-0.568616	-0.556483	-0.544139	-0.531592	-0.518847	-0.505902	-0.492755	-0.479402	-0.465841	-0.452075	-0.438108	-0.423952	-0.409624
	22	-0.936557	-0.929377	-0.921833	-0.913946	-0.905735	-0.897221	-0.888432	-0.879398	-0.87015	-0.86072	-0.85114	-0.841437	-0.831639	-0.821775	-0.811868	-0.801942	-0.792019	-0.782125	-0.772284	-0.762521	-0.752859	-0.743318	-0.733914	-0.724658	-0.715561	-0.706633	-0.697878	-0.6893	-0.680903	-0.672688	-0.664655	-0.6568	-0.649119	-0.641608	-0.634263	-0.627085	-0.620078	-0.613249	-0.606604	-0.600148	-0.593879	-0.587792	-0.581882	-0.576142	-0.570567	-0.565152	-0.559893	-0.554786
	23	0.293734	0.297289	0.300909	0.304585	0.308304	0.312055	0.315822	0.319594	0.323358	0.3271	0.330803	0.334453	0.338029	0.341513	0.344885	0.348127	0.351221	0.354151	0.356898	0.359444	0.361766	0.363845	0.365659	0.367188	0.368411	0.36931	0.369869	0.370076	0.369929	0.369427	0.368571	0.367367	0.365827	0.363966	0.361803	0.359361	0.356662	0.353729	0.350583	0.347241	0.34372	0.340035	0.336201	0.332235	0.328152	0.323967	0.319693	0.315342
	24	0.29371	0.289797	0.285593	0.281101	0.276327	0.271277	0.265959	0.26038	0.254549	0.248474	0.242165	0.235631	0.22888	0.221926	0.214785	0.207483	0.200046	0.1925	0.184869	0.177173	0.169429	0.161654	0.153865	0.146079	0.138315	0.130592	0.122931	0.115353	0.10788	0.100534	0.0933366	0.0863089	0.0794711	0.0728408	0.0664329	0.06026	0.0543322	0.0486563	0.0432364	0.0380773	0.0331859	0.0285718	0.0242467	0.0202219	0.0165078	0.0131141	0.0100519	0.0073318
	25	-0.193593	-0.197354	-0.201208	-0.205142	-0.209141	-0.213188	-0.217264	-0.221355	-0.225449	-0.229537	-0.233612	-0.23767	-0.241705	-0.245713	-0.249684	-0.253606	-0.257466	-0.261243	-0.264917	-0.268463	-0.271852	-0.275061	-0.278067	-0.280847	-0.283383	-0.285658	-0.287663	-0.289389	-0.290835	-0.292001	-0.292895	-0.293526	-0.293901	-0.294018	-0.293873	-0.293459	-0.292772	-0.291809	-0.290563	-0.289029	-0.287198	-0.285063	-0.282618	-0.27986	-0.27679	-0.273417	-0.269755	-0.265822
	26	-0.231022	-0.232406	-0.233703	-0.234891	-0.235949	-0.236862	-0.237616	-0.238206	-0.238631	-0.238894	-0.239	-0.238954	-0.238761	-0.238424	-0.237951	-0.237347	-0.236619	-0.23577	-0.234802	-0.233713	-0.232502	-0.231164	-0.2297	-0.228113	-0.226412	-0.224609	-0.222717	-0.220744	-0.218694	-0.216567	-0.214358	-0.212061	-0.209669	-0.207174	-0.204561	-0.201817	-0.198928	-0.195885	-0.192678	-0.189301	-0.185747	-0.182014	-0.178102	-0.174014	-0.169753	-0.165322	-0.160733	-0.155994
	27	-0.0858519	-0.0850537	-0.0842001	-0.0832789	-0.0822802	-0.0811977	-0.0800285	-0.0787741	-0.0774397	-0.0760326	-0.0745604	-0.0730314	-0.0714552	-0.0698433	-0.0682084	-0.0665629	-0.0649176	-0.0632819	-0.0616616	-0.0600572	-0.0584638	-0.0568738	-0.0552797	-0.0536755	-0.0520556	-0.0504148	-0.0487493	-0.0470596	-0.0453496	-0.0436233	-0.0418828	-0.0401291	-0.0383646	-0.0365912	-0.0348087	-0.0330131	-0.0311989	-0.0293601	-0.0274921	-0.0255917	-0.0236574	-0.0216907	-0.0196974	-0.0176857	-0.0156643	-0.0136423	-0.0116279	-0.00962761
2	28	-0.441049	-0.453243	-0.465136	-0.476694	-0.487886	-0.498693	-0.509105	-0.519119	-0.528736	-0.537956	-0.546778	-0.555193	-0.563187	-0.570742	-0.57783	-0.584424	-0.590499	-0.596033	-0.601015	-0.605442	-0.609315	-0.612641	-0.615429	-0.617698	-0.619479	-0.620809	-0.62172	-0.622241	-0.622391	-0.622183	-0.62161	-0.620649	-0.619267	-0.617432	-0.615112	-0.612282	-0.608927	-0.605046	-0.600652	-0.59576	-0.590388	-0.584561	-0.57831	-0.571666	-0.564663	-0.557344	-0.549747	-0.541912
	29	1.59952	1.59854	1.5972	1.5955	1.59343	1.59098	1.58816	1.58495	1.58135	1.57736	1.573	1.56829	1.56324	1.55785	1.55215	1.54614	1.53985	1.53329	1.52648	1.51942	1.5121	1.50451	1.49664	1.48848	1.48003	1.47129	1.46226	1.45297	1.44341	1.4336	1.42353	1.41322	1.40264	1.39179	1.38067	1.3693	1.3577	1.34592	1.33399	1.32197	1.3099	1.29781	1.28574	1.2737	1.2617	1.24974	1.23782	1.22594
	30	-0.0406354	-0.0406185	-0.0405575	-0.0404421	-0.0402729	-0.040063	-0.0398365	-0.039626	-0.0394683	-0.0393963	-0.0394283	-0.0395641	-0.0397931	-0.0401007	-0.0404697	-0.0408845	-0.0413355	-0.0418204	-0.0423441	-0.0429153	-0.0435394	-0.0442107	-0.0449121	-0.0456198	-0.046303	-0.0469255	-0.0474538	-0.0478613	-0.0481286	-0.0482399	-0.0481776	-0.0479162	-0.0474245	-0.0466714	-0.0456244	-0.0442457	-0.0424968	-0.0403505	-0.037797	-0.0348375	-0.031478	-0.0277253	-0.023584	-0.0190519	-0.0141242	-0.00880112	-0.00309198	0.00298736
	31	0.01643	0.00461998	-0.00731056	-0.0193015	-0.0312943	-0.0432311	-0.0550506	-0.0666888	-0.0780818	-0.0891688	-0.0998971	-0.110224	-0.120114	-0.12954	-0.138487	-0.146958	-0.154966	-0.16253	-0.169668	-0.176388	-0.182695	-0.188582	-0.194037	-0.199041	-0.203579	-0.207644	-0.211234	-0.214346	-0.216974	-0.219115	-0.220766	-0.22193	-0.222609	-0.222802	-0.22251	-0.221731	-0.220453	-0.218657	-0.216318	-0.213422	-0.209965	-0.205956	-0.20141	-0.196349	-0.1908	-0.184792	-0.178349	-0.171502
	32	-0.419025	-0.415676	-0.412233	-0.408737	-0.405242	-0.401809	-0.398498	-0.395368	-0.392478	-0.389888	-0.387658	-0.385839	-0.384475	-0.383603	-0.383251	-0.383443	-0.384198	-0.385531	-0.38745	-0.389956	-0.393052	-0.396735	-0.400996	-0.405817	-0.411171	-0.417027	-0.423352	-0.430109	-0.43725	-0.444721	-0.45248	-0.460493	-0.468742	-0.477217	-0.485909	-0.494798	-0.503854	-0.513039	-0.52232	-0.531669	-0.541059	-0.550457	-0.559828	-0.569129	-0.578317	-0.587345	-0.596165	-0.604738
	33	-0.776789	-0.763724	-0.750741	-0.737864	-0.725114	-0.712505	-0.700043	-0.687737	-0.675597	-0.663633	-0.651853	-0.640267	-0.628884	-0.617711	-0.60675	-0.596003	-0.585471	-0.575153	-0.56505	-0.555163	-0.545488	-0.536023	-0.526763	-0.517703	-0.508841	-0.50018	-0.491732	-0.483509	-0.475515	-0.467739	-0.460159	-0.452752	-0.445491	-0.43835	-0.4313	-0.424305	-0.41732	-0.4103	-0.403202	-0.395992	-0.388656	-0.3812	-0.373646	-0.36603	-0.358389	-0.350757	-0.343162	-0.335625
	34	0.500331	0.51148	0.522612	0.533683	0.544652	0.555488	0.566165	0.576672	0.587005	0.597165	0.607152	0.616965	0.626599	0.636049	0.645311	0.654381	0.663251	0.671911	0.680356	0.68858	0.696577	0.70435	0.711901	0.719236	0.726358	0.733272	0.739979	0.74647	0.75273	0.758742	0.764484	0.769924	0.77502	0.779716	0.783949	0.787667	0.79083	0.793412	0.795391	0.796736	0.797406	0.797347	0.796503	0.794826	0.792282	0.788845	0.784501	0.779245
	35	0.111172	0.135665	0.160385	0.185269	0.210251	0.235272	0.260276	0.285214	0.310043	0.334721	0.359202	0.383439	0.407398	0.431055	0.454393	0.477398	0.500054	0.522344	0.544256	0.565771	0.586873	0.607543	0.627766	0.647525	0.666809	0.6856	0.703873	0.721597	0.738738	0.755259	0.771136	0.786354	0.800913	0.814816	0.828077	0.840712	0.852749	0.864218	0.87515	0.885571	0.895498	0.904938	0.913889	0.922348	0.930306	0.937745	0.944651	0.951015
	36	-0.445857	-0.435539	-0.424893	-0.413956	-0.402753	-0.391299	-0.379601	-0.36766	-0.355479	-0.34306	-0.330414	-0.317552	-0.304482	-0.291216	-0.277777	-0.26419	-0.250483	-0.236686	-0.222836	-0.20897	-0.195134	-0.181372	-0.167739	-0.154297	-0.141115	-0.128258	-0.115786	-0.103748	-0.0921921	-0.0811596	-0.0706855	-0.0607944	-0.0514989	-0.0428012	-0.0346918	-0.0271505	-0.0201506	-0.013662	-0.00765124	-0.00208103	0.00308673	0.00788537	0.0123387	0.016461	0.0202622	0.0237558	0.0269671	0.0299357
	37	0.813802	0.78749	0.761527	0.736002	0.711004	0.686614	0.662901	0.639928	0.617749	0.596423	0.576002	0.556545	0.538112	0.520766	0.504563	0.48955	0.475762	0.463233	0.45199	0.442053	0.433428	0.426107	0.420071	0.415286	0.411712	0.40931	0.408042	0.40787	0.408738	0.410573	0.413283	0.416764	0.420908	0.425615	0.430795	0.436374	0.442295	0.448508	0.454961	0.461599	0.468361	0.475182	0.481992	0.488724	0.495319	0.501735	0.507942	0.513918
	38	-0.023633	0.0242582	0.0720013	0.119518	0.166731	0.21357	0.259982	0.305927	0.351377	0.396306	0.440695	0.484524	0.527766	0.570383	0.612326	0.653541	0.693972	0.733565	0.772272	0.810043	0.846824	0.882562	0.917207	0.950718	0.983067	1.01424	1.04425	1.0731	1.10085	1.12752	1.15316	1.17782	1.20152	1.22431	1.2462	1.26721	1.28736	1.30666	1.32515	1.34286	1.35982	1.37608	1.39167	1.40664	1.42106	1.435	1.44854	1.46177
	39	-0.455397	-0.465723	-0.475636	-0.485096	-0.494055	-0.502466	-0.510285	-0.517473	-0.524	-0.52983	-0.534926	-0.539247	-0.542753	-0.545407	-0.547181	-0.548049	-0.547983	-0.546948	-0.544903	-0.541805	-0.537614	-0.532303	-0.525856	-0.518264	-0.509529	-0.499664	-0.488689	-0.476634	-0.463534	-0.449426	-0.434359	-0.418389	-0.401583	-0.38401	-0.365743	-0.346856	-0.327424	-0.307521	-0.287225	-0.266617	-0.245777	-0.224782	-0.203703	-0.182608	-0.161564	-0.140634	-0.119879	-0.0993643
	40	0.691237	0.678399	0.665594	0.652849	0.640184	0.627626	0.615201	0.602946	0.5909	0.579108	0.567611	0.55645	0.545665	0.535292	0.525363	0.515901	0.506918	0.498413	0.490372	0.482771	0.475578	0.468754	0.462252	0.45603	0.450058	0.444317	0.438799	0.433491	0.428373	0.423413	0.418567	0.413801	0.409085	0.404402	0.399735	0.395062	0.390354	0.385585	0.380726	0.375752	0.370632	0.365334	0.359831	0.354095	0.3481	0.341824	0.335244	0.328338
3	41	0.0759978	0.0770651	0.0780622	0.0790059	0.0799132	0.0807982	0.0816709	0.082538	0.0834028	0.0842669	0.0851314	0.0859981	0.0868688	0.0877447	0.088627	0.0895178	0.0904192	0.0913335	0.0922631	0.0932109	0.0941782	0.0951638	0.0961648	0.0971767	0.0981939	0.0992103	0.100221	0.10122	0.102201	0.103159	0.104089	0.104992	0.105866	0.106714	0.107537	0.108333	0.109103	0.109846	0.110561	0.111246	0.111896	0.112504	0.113062	0.113558	0.113982	0.114325	0.114575	0.114729
	42	0.13815	0.137819	0.137464	0.137079	0.136654	0.136181	0.135652	0.135061	0.134405	0.13368	0.132887	0.132026	0.1311	0.130108	0.12905	0.127925	0.126731	0.125466	0.124123	0.122695	0.12117	0.119539	0.117792	0.115926	0.113938	0.111828	0.109597	0.107249	0.104788	0.102221	0.099556	0.0967988	0.0939551	0.0910289	0.0880236	0.0849417	0.0817844	0.0785522	0.0752455	0.071867	0.0684227	0.0649215	0.061374	0.0577927	0.0541919	0.0505879	0.0469972	0.0434352
	43	0.113057	0.115825	0.118577	0.121313	0.124036	0.126748	0.129451	0.132143	0.134823	0.137483	0.140114	0.142708	0.145256	0.147753	0.150195	0.152577	0.154899	0.157161	0.159363	0.161507	0.163593	0.165621	0.167587	0.169487	0.171315	0.173066	0.174734	0.176313	0.177798	0.179184	0.180465	0.181634	0.182683	0.183604	0.184394	0.185053	0.185583	0.185989	0.186279	0.18646	0.18654	0.186529	0.186436	0.186272	0.186045	0.185764	0.185435	0.185064
	44	0.021713	0.0238438	0.0259493	0.0280276	0.0300771	0.0320955	0.0340807	0.0360309	0.0379458	0.039825	0.0416673	0.0434708	0.0452349	0.0469602	0.0486486	0.0503025	0.0519233	0.0535113	0.055067	0.0565903	0.0580816	0.0595415	0.0609707	0.0623695	0.0637389	0.0650806	0.066397	0.0676906	0.0689635	0.0702168	0.0714505	0.0726642	0.0738566	0.0750237	0.076158	0.0772503	0.0782917	0.079276	0.0801984	0.0810575	0.081856	0.0826002	0.0832978	0.0839543	0.084571	0.0851461	0.0856766	0.0861586
	45	0.110355	0.112491	0.114589	0.116652	0.118679	0.120668	0.122618	0.124524	0.126379	0.128172	0.129893	0.13153	0.133073	0.134516	0.135852	0.13708	0.138197	0.139199	0.140085	0.140854	0.141505	0.142037	0.142445	0.142728	0.142882	0.142903	0.142785	0.142526	0.142123	0.141573	0.140879	0.140043	0.139068	0.137958	0.136721	0.135365	0.133902	0.132344	0.130706	0.129002	0.127245	0.125448	0.123625	0.121788	0.119945	0.118105	0.116277	0.114467
	46	0.231535	0.232226	0.232874	0.233484	0.234059	0.234606	0.235131	0.235638	0.23613	0.236608	0.237072	0.237518	0.237938	0.238326	0.238673	0.238973	0.239223	0.23942	0.239562	0.239645	0.239662	0.239604	0.239462	0.239227	0.238888	0.238437	0.237865	0.237163	0.236326	0.235345	0.234217	0.232935	0.231495	0.229892	0.228118	0.226173	0.224054	0.221763	0.219305	0.216683	0.2139	0.21096	0.207869	0.204633	0.20126	0.197761	0.194144	0.19042
	47	0.162899	0.164864	0.166825	0.168779	0.17072	0.172641	0.174533	0.176386	0.178192	0.179941	0.181625	0.183234	0.18476	0.186194	0.187529	0.18876	0.189882	0.190894	0.191794	0.192585	0.193268	0.19385	0.194336	0.194733	0.195047	0.195283	0.195442	0.195528	0.195539	0.195474	0.195325	0.195088	0.194754	0.194322	0.193789	0.193158	0.192434	0.191623	0.190729	0.189756	0.188707	0.187585	0.186391	0.185125	0.183783	0.18236	0.180852	0.179253
	48	-0.145322	-0.141251	-0.137072	-0.132793	-0.128426	-0.123979	-0.119456	-0.114864	-0.110205	-0.105484	-0.100708	-0.0958813	-0.0910126	-0.0861104	-0.0811836	-0.0762416	-0.0712949	-0.0663554	-0.0614345	-0.0565421	-0.0516865	-0.0468761	-0.042121	-0.0374332	-0.0328247	-0.0283049	-0.0238822	-0.0195657	-0.0153672	-0.0112999	-0.00737687	-0.00360975	-9.67668e-06	0.00341207	0.00664406	0.0096745	0.0124917	0.0150852	0.0174466	0.0195701	0.0214529	0.0230963	0.0245046	0.0256841	0.0266415	0.0273852	0.0279268	0.0282812
	49	0.204286	0.204131	0.203912	0.203628	0.203276	0.202855	0.202363	0.201798	0.201157	0.200441	0.199649	0.198784	0.197849	0.196844	0.195768	0.19462	0.193392	0.192079	0.190674	0.189174	0.187577	0.185881	0.184085	0.182189	0.180193	0.178095	0.175895	0.173593	0.17119	0.168687	0.166082	0.163371	0.160545	0.157598	0.154522	0.151311	0.147961	0.144469	0.140835	0.137062	0.133156	0.129121	0.124963	0.120686	0.116296	0.111797	0.107196	0.102501
	50	0.0338013	0.036166	0.0385032	0.0408055	0.0430653	0.0452751	0.0474272	0.0495143	0.0515292	0.0534655	0.0553172	0.0570787	0.0587437	0.0603045	0.0617542	0.0630869	0.0642973	0.0653806	0.0663329	0.0671518	0.0678357	0.0683833	0.0687937	0.0690661	0.0692009	0.0691997	0.0690655	0.0688001	0.0684034	0.067874	0.0672109	0.066414	0.0654846	0.0644247	0.0632369	0.0619231	0.0604852	0.0589264	0.0572532	0.0554747	0.0535994	0.0516333	0.04958	0.0474425	0.0452229	0.0429212	0.0405357	0.0380639
4	51	-0.141824	-0.140567	-0.139228	-0.13781	-0.136319	-0.134757	-0.133128	-0.131435	-0.129685	-0.127883	-0.126038	-0.124154	-0.12224	-0.120301	-0.118343	-0.116372	-0.114392	-0.112408	-0.110423	-0.108437	-0.106451	-0.104464	-0.102477	-0.100497	-0.0985288	-0.0965811	-0.0946608	-0.0927746	-0.0909274	-0.0891226	-0.0873617	-0.0856454	-0.0839737	-0.0823451	-0.0807574	-0.0792075	-0.0776929	-0.0762128	-0.0747686	-0.0733646	-0.0720066	-0.0707013	-0.0694554	-0.0682749	-0.067166	-0.0661355	-0.065192	-0.0643447
	52	-0.119874	-0.122447	-0.124812	-0.12697	-0.128917	-0.13065	-0.132165	-0.133457	-0.134525	-0.135367	-0.135984	-0.136375	-0.136539	-0.136478	-0.136195	-0.135696	-0.134991	-0.13409	-0.133007	-0.131757	-0.130357	-0.128822	-0.127167	-0.125404	-0.123544	-0.121597	-0.119573	-0.117484	-0.115338	-0.113141	-0.110904	-0.108634	-0.10634	-0.104031	-0.101711	-0.099385	-0.0970567	-0.0947324	-0.0924181	-0.0901191	-0.0878399	-0.0855834	-0.0833502	-0.0811387	-0.0789451	-0.0767651	-0.0745958	-0.0724372
	53	-0.0345117	-0.0330538	-0.031608	-0.0301822	-0.028784	-0.0274195	-0.0260928	-0.0248053	-0.0235582	-0.0223533	-0.0211926	-0.0200775	-0.0190095	-0.0179916	-0.0170286	-0.0161261	-0.0152904	-0.0145289	-0.0138504	-0.0132642	-0.0127803	-0.0124093	-0.0121611	-0.0120431	-0.0120593	-0.0122116	-0.0125016	-0.0129311	-0.0135009	-0.0142101	-0.0150566	-0.0160378	-0.0171512	-0.0183945	-0.0197655	-0.0212632	-0.0228872	-0.0246367	-0.0265094	-0.0285024	-0.0306118	-0.0328338	-0.0351652	-0.0376028	-0.0401426	-0.0427792	-0.0455056	-0.0483126
	54	0.0456822	0.0446653	0.0434902	0.0421572	0.0406673	0.0390225	0.0372263	0.0352836	0.0332018	0.030991	0.0286632	0.0262313	0.0237082	0.0211064	0.0184389	0.0157193	0.0129613	0.0101779	0.00738246	0.00458812	0.00180785	-0.000946134	-0.00366213	-0.00632842	-0.00893362	-0.0114677	-0.0139226	-0.0162922	-0.0185723	-0.0207604	-0.0228559	-0.0248605	-0.0267759	-0.0286022	-0.0303367	-0.0319754	-0.0335143	-0.0349503	-0.0362812	-0.0375058	-0.0386238	-0.039636	-0.0405449	-0.0413545	-0.0420686	-0.0426893	-0.0432163	-0.0436486
	55	-0.0303647	-0.0298178	-0.0292972	-0.0288004	-0.0283226	-0.0278578	-0.0274001	-0.0269445	-0.0264872	-0.0260259	-0.0255598	-0.0250897	-0.0246175	-0.0241469	-0.0236821	-0.0232282	-0.0227913	-0.0223791	-0.0219999	-0.0216606	-0.0213656	-0.0211169	-0.0209143	-0.0207556	-0.0206368	-0.020554	-0.0205037	-0.0204832	-0.0204904	-0.0205246	-0.020586	-0.0206759	-0.0207965	-0.0209516	-0.0211462	-0.0213856	-0.0216752	-0.0220209	-0.0224279	-0.0229	-0.0234388	-0.0240442	-0.0247164	-0.0254562	-0.026263	-0.0271328	-0.0280605	-0.0290417
	56	-0.0537095	-0.0515361	-0.0493435	-0.0471378	-0.0449252	-0.042711	-0.0404988	-0.0382914	-0.0360916	-0.0339013	-0.031722	-0.0295551	-0.0274032	-0.02527	-0.0231593	-0.0210725	-0.019009	-0.0169666	-0.0149433	-0.0129386	-0.0109538	-0.00899074	-0.0070518	-0.0051396	-0.00325631	-0.00140272	0.000422095	0.00222009	0.00399269	0.0057401	0.00746252	0.0091614	0.0108389	0.0124961	0.0141321	0.0157439	0.0173276	0.0188795	0.0203958	0.021872	0.0233034	0.0246851	0.0260121	0.0272784	0.0284763	0.0295974	0.0306341	0.0315811
	57	-0.0547314	-0.0551663	-0.0554946	-0.0557099	-0.055806	-0.0557774	-0.0556204	-0.0553353	-0.0549255	-0.0543948	-0.0537457	-0.0529787	-0.0520934	-0.0510893	-0.0499666	-0.0487278	-0.0473779	-0.045924	-0.0443741	-0.0427371	-0.0410214	-0.0392325	-0.0373736	-0.0354462	-0.033451	-0.031388	-0.0292574	-0.0270616	-0.024805	-0.0224945	-0.0201378	-0.0177436	-0.015321	-0.0128795	-0.0104283	-0.00797597	-0.00553257	-0.0031107	-0.000725967	0.0016046	0.00386457	0.00603888	0.00811373	0.0100767	0.0119164	0.0136225	0.0151858	0.0165998
	58	0.0808227	0.0801631	0.0795091	0.0788624	0.0782222	0.0775852	0.0769483	0.0763089	0.0756666	0.0750227	0.07438	0.0737415	0.0731105	0.0724896	0.0718817	0.0712895	0.0707172	0.0701703	0.0696549	0.069177	0.0687416	0.0683523	0.0680105	0.067716	0.0674676	0.0672634	0.0671	0.0669725	0.0668746	0.0667994	0.0667409	0.0666944	0.0666555	0.0666199	0.0665834	0.0665429	0.0664972	0.0664467	0.0663918	0.0663324	0.0662677	0.0661962	0.0661144	0.0660187	0.0659056	0.0657726	0.0656169	0.0654355
	59	0.0641471	0.064157	0.0640216	0.0637476	0.0633429	0.0628151	0.0621724	0.0614236	0.0605778	0.0596446	0.0586339	0.0575566	0.0564236	0.0552446	0.0540278	0.0527802	0.0515087	0.0502201	0.048922	0.0476234	0.0463349	0.0450677	0.0438331	0.0426416	0.0415028	0.0404254	0.0394166	0.0384826	0.0376287	0.0368591	0.0361771	0.0355851	0.0350836	0.0346718	0.0343476	0.03411	0.0339588	0.0338942	0.0339157	0.0340224	0.0342129	0.034485	0.0348354	0.03526	0.0357525	0.0363054	0.0369107	0.0375613
	60	0.113334	0.113923	0.114484	0.115012	0.115504	0.115956	0.116367	0.116737	0.117067	0.117362	0.117628	0.117871	0.1181	0.118324	0.11855	0.11878	0.119014	0.119249	0.119483	0.119712	0.119937	0.120157	0.120374	0.120591	0.120811	0.12104	0.12128	0.121535	0.121805	0.12209	0.122387	0.122694	0.123005	0.123316	0.123626	0.12393	0.124228	0.12452	0.124807	0.125092	0.125378	0.125668	0.125967	0.126278	0.126607	0.12696	0.127342	0.127756
	61	-0.0969035	-0.0958914	-0.0947864	-0.0935884	-0.0922993	-0.0909226	-0.0894636	-0.0879284	-0.0863224	-0.0846493	-0.0829114	-0.0811103	-0.0792476	-0.0773266	-0.0753524	-0.0733309	-0.0712682	-0.0691712	-0.0670472	-0.0649039	-0.0627492	-0.060592	-0.0584426	-0.0563127	-0.054214	-0.0521579	-0.0501546	-0.048214	-0.0463456	-0.0445579	-0.0428585	-0.0412524	-0.0397429	-0.0383316	-0.0370201	-0.0358101	-0.0347032	-0.0336998	-0.0327988	-0.0319984	-0.0312959	-0.0306884	-0.0301723	-0.0297449	-0.0294037	-0.0291461	-0.0289685	-0.0288656
	62	0.0566571	0.0567654	0.0568435	0.0568841	0.0568788	0.0568192	0.0566963	0.0565009	0.0562228	0.0558506	0.055372	0.0547766	0.0540574	0.0532106	0.0522354	0.0511329	0.0499054	0.0485566	0.0470912	0.0455151	0.0438343	0.0420534	0.0401754	0.0382019	0.0361336	0.0339717	0.0317196	0.0293825	0.0269675	0.0244842	0.0219443	0.0193612	0.0167494	0.0141246	0.0115035	0.00890401	0.00634402	0.00384111	0.00141186	-0.000928034	-0.00316361	-0.00528084	-0.00726682	-0.00910999	-0.0107998	-0.0123266	-0.0136815	-0.0148568
	63	-0.197383	-0.195604	-0.193865	-0.192166	-0.190509	-0.188893	-0.187318	-0.185782	-0.184283	-0.18282	-0.181389	-0.179988	-0.178613	-0.177262	-0.175933	-0.174629	-0.17335	-0.1721	-0.170884	-0.169703	-0.168559	-0.167452	-0.166382	-0.16535	-0.164359	-0.163409	-0.162502	-0.161639	-0.160818	-0.16004	-0.159303	-0.158608	-0.157956	-0.157349	-0.156786	-0.15627	-0.155799	-0.155371	-0.154987	-0.154647	-0.154353	-0.154105	-0.153901	-0.153739	-0.153617	-0.153532	-0.153479	-0.153456
	64	-0.000520051	-0.00102459	-0.00158165	-0.00218517	-0.00282972	-0.00351147	-0.00422982	-0.00498754	-0.00578914	-0.00663898	-0.00754084	-0.00849766	-0.00951058	-0.0105789	-0.0117011	-0.0128755	-0.0141002	-0.015373	-0.0166923	-0.018056	-0.0194615	-0.0209059	-0.0223861	-0.0238992	-0.0254418	-0.0270103	-0.0286007	-0.0302083	-0.0318273	-0.0334508	-0.0350718	-0.0366841	-0.0382831	-0.0398659	-0.041431	-0.0429785	-0.0445088	-0.0460225	-0.0475191	-0.0489973	-0.0504547	-0.051888	-0.0532929	-0.054664	-0.0559954	-0.0572819	-0.0585191	-0.0597033
	65	0.0435058	0.0428866	0.0422752	0.0416661	0.0410533	0.0404292	0.0397861	0.0391176	0.038421	0.0376958	0.0369421	0.0361592	0.0353467	0.034505	0.0336358	0.032741	0.0318228	0.0308836	0.0299253	0.0289496	0.0279581	0.0269524	0.0259336	0.0249024	0.0238589	0.0228036	0.0217382	0.0206651	0.0195873	0.0185066	0.0174221	0.0163303	0.0152263	0.0141051	0.0129618	0.0117919	0.0105918	0.00935913	0.00809255	0.00679095	0.00545308	0.00407756	0.00266296	0.00120793	-0.000288038	-0.00182414	-0.00339837	-0.00500747
	66	0.10148	0.103673	0.10583	0.107939	0.109988	0.111969	0.11387	0.115681	0.117393	0.119	0.120494	0.121869	0.123119	0.12424	0.125226	0.126077	0.126792	0.127371	0.127818	0.128134	0.128326	0.128398	0.128357	0.128207	0.12795	0.127583	0.127106	0.126522	0.125835	0.125053	0.12418	0.123222	0.122182	0.121062	0.119865	0.11859	0.117236	0.115805	0.114296	0.11271	0.111048	0.109312	0.107504	0.105628	0.103686	0.10168	0.0996167	0.0975022
	67	-0.173621	-0.170262	-0.166828	-0.163327	-0.159767	-0.156158	-0.152512	-0.148838	-0.14515	-0.141459	-0.137778	-0.134119	-0.130491	-0.126902	-0.123362	-0.119879	-0.116462	-0.113115	-0.109847	-0.106662	-0.103568	-0.100568	-0.0976678	-0.0948693	-0.0921769	-0.0895945	-0.0871252	-0.0847705	-0.0825295	-0.0804003	-0.0783806	-0.076467	-0.0746547	-0.0729379	-0.0713115	-0.0697705	-0.0683096	-0.0669232	-0.0656068	-0.0643577	-0.0631746	-0.0620565	-0.0610008	-0.0600037	-0.0590604	-0.0581649	-0.0573101	-0.0564862
	68	0.149982	0.150007	0.14995	0.14981	0.149585	0.149278	0.148888	0.148417	0.147867	0.147242	0.146546	0.145785	0.144964	0.144086	0.143156	0.142178	0.141155	0.140089	0.138983	0.137838	0.136655	0.135434	0.134177	0.132881	0.131548	0.130178	0.128769	0.127323	0.125842	0.124329	0.122787	0.12122	0.119632	0.118027	0.116408	0.114777	0.113138	0.111496	0.109859	0.108235	0.106634	0.105063	0.10353	0.102042	0.100603	0.0992176	0.0978864	0.0966109
	69	0.195731	0.197308	0.198882	0.200445	0.201991	0.203512	0.205002	0.206457	0.207871	0.209241	0.210567	0.21185	0.213094	0.214306	0.215493	0.216663	0.217823	0.218977	0.220131	0.221289	0.222452	0.223624	0.224804	0.225989	0.227178	0.228367	0.229555	0.230742	0.231933	0.233135	0.234357	0.235611	0.236907	0.238255	0.239663	0.24114	0.242691	0.244321	0.246034	0.247834	0.249723	0.251708	0.25379	0.255975	0.258264	0.26066	0.263164	0.265779
	70	-0.162235	-0.162946	-0.163754	-0.164655	-0.165639	-0.166701	-0.167831	-0.169024	-0.170274	-0.171574	-0.17292	-0.174309	-0.17574	-0.177213	-0.178729	-0.180286	-0.181884	-0.183519	-0.185189	-0.186889	-0.188612	-0.190354	-0.192108	-0.193869	-0.195635	-0.197401	-0.199166	-0.200928	-0.202686	-0.204439	-0.206189	-0.207938	-0.209685	-0.21143	-0.21317	-0.214902	-0.216619	-0.218313	-0.219973	-0.221586	-0.223138	-0.224615	-0.226007	-0.227302	-0.228491	-0.229568	-0.230523	-0.231348
	71	0.0973015	0.0982317	0.0991994	0.100205	0.101248	0.102327	0.10344	0.104585	0.105759	0.106959	0.108179	0.109412	0.110651	0.111884	0.113105	0.114305	0.115481	0.116626	0.117736	0.118804	0.119823	0.120784	0.121677	0.122492	0.123221	0.123856	0.124386	0.124806	0.125113	0.125309	0.125397	0.12538	0.125262	0.12505	0.124746	0.124355	0.123879	0.123317	0.122669	0.121932	0.121106	0.12019	0.119184	0.118088	0.116905	0.115641	0.114303	0.112898
	72	-0.123898	-0.126535	-0.129033	-0.13139	-0.133605	-0.135675	-0.137601	-0.13938	-0.141013	-0.142498	-0.143833	-0.145016	-0.146046	-0.146923	-0.147647	-0.148218	-0.148637	-0.148902	-0.14901	-0.148962	-0.148757	-0.148398	-0.147887	-0.147228	-0.146423	-0.145472	-0.144377	-0.143136	-0.141746	-0.140203	-0.138498	-0.136623	-0.134574	-0.132344	-0.129931	-0.127333	-0.124549	-0.121577	-0.118419	-0.115079	-0.111558	-0.10786	-0.103982	-0.0999261	-0.0956908	-0.091278	-0.0866906	-0.0819335
	73	-0.0489514	-0.0459016	-0.0428446	-0.0397904	-0.0367495	-0.0337324	-0.0307479	-0.0278037	-0.0249059	-0.02206	-0.0192718	-0.0165477	-0.0138947	-0.0113202	-0.00883123	-0.00643306	-0.00412953	-0.00192441	0.000177947	0.00217386	0.00406076	0.0058366	0.00750004	0.00905119	0.0104919	0.0118253	0.0130559	0.0141898	0.0152337	0.016193	0.0170709	0.017868	0.0185836	0.0192171	0.0197684	0.0202382	0.0206268	0.0209346	0.0211625	0.021311	0.0213802	0.0213707	0.0212835	0.0211201	0.0208819	0.0205699	0.0201853	0.0197278
	74	-0.027651	-0.0256536	-0.023656	-0.0216641	-0.0196836	-0.0177201	-0.01578	-0.0138698	-0.0119944	-0.0101569	-0.00835804	-0.00659661	-0.00487141	-0.00318249	-0.00153067	8.39114e-05	0.00166251	0.00320755	0.00472269	0.00621209	0.00767851	0.00912234	0.0105427	0.0119386	0.0133093	0.0146531	0.0159673	0.0172485	0.0184929	0.0196984	0.0208646	0.0219914	0.0230776	0.0241209	0.0251193	0.0260724	0.0269821	0.0278513	0.0286824	0.0294756	0.0302294	0.0309414	0.0316089	0.0322289	0.0327978	0.0333124	0.0337704	0.0341715
	75	0.240673	0.241844	0.242978	0.244074	0.245131	0.246145	0.247113	0.248032	0.248898	0.249705	0.250453	0.251143	0.251777	0.252362	0.252905	0.253412	0.253891	0.254345	0.25478	0.255202	0.255619	0.256036	0.256461	0.256901	0.257365	0.257864	0.258408	0.259006	0.259664	0.260383	0.261165	0.262007	0.262906	0.263858	0.264856	0.265896	0.266972	0.268077	0.269204	0.270344	0.271488	0.272625	0.273747	0.274845	0.27591	0.276934	0.27791	0.278828
5	76	0.0989881	0.0955824	0.0921877	0.0888124	0.0854651	0.0821555	0.0788944	0.0756939	0.072567	0.069526	0.0665823	0.0637465	0.0610278	0.058433	0.0559671	0.0536334	0.0514345	0.0493721	0.0474468	0.0456584	0.0440073	0.0424944	0.0411202	0.039884	0.0387839	0.0378174	0.0369831	0.0362812	0.0357126	0.0352778	0.0349763	0.0348059	0.0347635	0.0348455	0.0350485	0.0353688	0.0358028	0.0363468	0.0369968	0.0377484	0.0385966	0.039536	0.0405616	0.0416693	0.0428548	0.0441129	0.0454376	0.0468229
	77	-0.0015579	-0.00198851	-0.00250818	-0.00311109	-0.00379008	-0.00453745	-0.00534533	-0.00620547	-0.00711005	-0.00805294	-0.00902977	-0.0100375	-0.0110738	-0.0121365	-0.0132234	-0.0143329	-0.0154639	-0.016616	-0.0177894	-0.0189844	-0.0202004	-0.0214356	-0.0226882	-0.0239562	-0.025237	-0.026527	-0.0278218	-0.0291173	-0.0304107	-0.0317007	-0.032986	-0.0342663	-0.0355425	-0.0368176	-0.0380959	-0.0393812	-0.0406756	-0.0419796	-0.0432925	-0.0446136	-0.0459418	-0.0472752	-0.0486103	-0.0499428	-0.0512688	-0.0525839	-0.0538837	-0.0551643
	78	-0.264148	-0.263401	-0.262587	-0.261704	-0.260749	-0.259719	-0.25861	-0.25742	-0.256147	-0.254791	-0.253352	-0.251834	-0.25024	-0.248573	-0.246838	-0.245039	-0.243183	-0.241276	-0.239322	-0.237329	-0.235301	-0.233245	-0.231164	-0.229064	-0.226948	-0.224822	-0.22269	-0.220558	-0.218433	-0.216323	-0.214236	-0.212182	-0.210169	-0.208208	-0.206305	-0.204468	-0.202703	-0.201014	-0.199404	-0.197876	-0.196429	-0.195064	-0.193778	-0.192572	-0.191445	-0.190398	-0.189431	-0.188549
	79	0.0107161	0.0108414	0.010962	0.0110787	0.0111929	0.0113066	0.0114223	0.0115438	0.011676	0.0118257	0.0120001	0.0122065	0.0124508	0.0127373	0.0130685	0.013445	0.0138652	0.0143266	0.0148256	0.0153578	0.015918	0.0165004	0.0170994	0.0177104	0.0183304	0.0189566	0.0195861	0.0202163	0.020845	0.0214704	0.0220907	0.0227034	0.0233057	0.0238939	0.024463	0.0250081	0.025524	0.0260064	0.0264518	0.0268571	0.0272195	0.0275369	0.0278088	0.0280368	0.0282246	0.0283778	0.0285024	0.0286036
	80	-0.0128291	-0.0115539	-0.0102399	-0.00889082	-0.00751017	-0.00610178	-0.00467118	-0.00322574	-0.00177395	-0.000324937	0.00111182	0.00252678	0.00391057	0.00525422	0.00654987	0.00779142	0.00897503	0.0100991	0.0111636	0.0121697	0.0131196	0.0140177	0.0148693	0.0156798	0.0164546	0.0171983	0.0179147	0.0186073	0.0192792	0.0199322	0.0205666	0.0211824	0.0217796	0.0223586	0.0229209	0.0234686	0.0240038	0.0245276	0.0250405	0.0255426	0.0260341	0.0265159	0.0269888	0.0274528	0.0279067	0.0283486	0.0287756	0.0291846
	81	0.26795	0.272977	0.277924	0.282786	0.287555	0.292224	0.296788	0.301239	0.305571	0.309774	0.313838	0.317755	0.321515	0.325108	0.328529	0.331774	0.334841	0.33773	0.340444	0.342985	0.345357	0.347563	0.349608	0.351497	0.353234	0.35482	0.356256	0.357542	0.358678	0.359666	0.360508	0.361206	0.361766	0.362194	0.362496	0.362681	0.362757	0.362734	0.362624	0.362439	0.362193	0.361896	0.361558	0.361186	0.360789	0.360374	0.359946	0.359511
	82	-0.102931	-0.104292	-0.105658	-0.107026	-0.108395	-0.109763	-0.111129	-0.112492	-0.113847	-0.11519	-0.116515	-0.117817	-0.119094	-0.12034	-0.121551	-0.122719	-0.123837	-0.1249	-0.1259	-0.126833	-0.127695	-0.128485	-0.129202	-0.129847	-0.130422	-0.13093	-0.131374	-0.131757	-0.132083	-0.132353	-0.13257	-0.132732	-0.132841	-0.132894	-0.132892	-0.132837	-0.132731	-0.132573	-0.132365	-0.132109	-0.131807	-0.131463	-0.131082	-0.130666	-0.13022	-0.129747	-0.129249	-0.12873
	83	0.00210573	0.00323302	0.00435942	0.00547892	0.00658569	0.00767455	0.00874193	0.0097865	0.010809	0.0118115	0.0127958	0.0137633	0.0147148	0.0156501	0.0165696	0.0174733	0.0183613	0.0192335	0.0200901	0.0209318	0.02176	0.0225765	0.0233841	0.0241864	0.0249877	0.0257932	0.0266089	0.027441	0.0282953	0.0291765	0.0300869	0.0310272	0.0319966	0.0329929	0.0340126	0.0350518	0.0361074	0.0371771	0.0382596	0.0393547	0.0404628	0.0415843	0.0427199	0.0438696	0.0450326	0.0462067	0.0473892	0.0485774
	84	0.146524	0.146674	0.146708	0.146624	0.146425	0.146115	0.145699	0.145182	0.14457	0.143871	0.143092	0.142239	0.141318	0.140335	0.139296	0.138207	0.137076	0.135908	0.134709	0.133483	0.132237	0.130974	0.1297	0.128421	0.127144	0.125877	0.124625	0.123395	0.122194	0.121026	0.119895	0.118806	0.117761	0.116763	0.115814	0.114916	0.114072	0.113279	0.112539	0.11185	0.111208	0.110613	0.11006	0.109545	0.109066	0.108618	0.108197	0.1078
	85	-0.00693219	-0.00661023	-0.00624477	-0.00583543	-0.00538299	-0.00488935	-0.00435714	-0.00378903	-0.00318756	-0.00255534	-0.00189463	-0.00120665	-0.000491862	0.000249096	0.00101522	0.00180505	0.00261583	0.00344308	0.00428182	0.00512761	0.00597656	0.00682509	0.00767008	0.00850893	0.0093391	0.0101578	0.0109626	0.0117522	0.0125268	0.0132879	0.0140358	0.0147691	0.0154844	0.0161766	0.0168391	0.0174649	0.0180469	0.0185791	0.0190561	0.0194733	0.0198269	0.0201156	0.0203398	0.0205007	0.0205997	0.0206383	0.0206195	0.020548
	86	0.0759163	0.0753334	0.0746968	0.0740051	0.0732562	0.0724485	0.0715826	0.0706625	0.0696944	0.0686854	0.0676436	0.0665766	0.0654917	0.0643953	0.0632937	0.0621929	0.0610978	0.0600115	0.0589354	0.057871	0.0568197	0.0557834	0.0547637	0.0537619	0.0527781	0.0518125	0.0508659	0.04994	0.0490371	0.0481583	0.0473037	0.0464726	0.0456641	0.0448772	0.0441114	0.0433672	0.0426466	0.041952	0.0412849	0.0406459	0.0400332	0.0394433	0.0388727	0.0383186	0.03778	0.037256	0.0367456	0.0362471
	87	-0.0752096	-0.0727373	-0.0703685	-0.0681107	-0.0659701	-0.0639514	-0.0620582	-0.0602928	-0.0586561	-0.0571475	-0.0557648	-0.0545035	-0.0533574	-0.0523183	-0.0513761	-0.0505196	-0.0497371	-0.0490182	-0.0483536	-0.0477355	-0.047157	-0.0466113	-0.0460913	-0.04559	-0.0451008	-0.0446174	-0.0441338	-0.0436442	-0.0431428	-0.0426234	-0.0420791	-0.0415032	-0.0408886	-0.0402288	-0.0395177	-0.0387498	-0.0379199	-0.0370231	-0.0360549	-0.035011	-0.0338869	-0.0326778	-0.0313781	-0.0299822	-0.0284841	-0.0268787	-0.025161	-0.0233256
	88	0.00911325	0.00854194	0.00791797	0.00724391	0.00652524	0.00576927	0.00498377	0.00417614	0.0033533	0.00252183	0.00168858	0.000860784	4.48478e-05	-0.000754844	-0.00153557	-0.00229516	-0.00303176	-0.00374364	-0.00442834	-0.00508203	-0.00569987	-0.00627675	-0.00680766	-0.0072876	-0.00771169	-0.00807589	-0.00837747	-0.00861496	-0.00878833	-0.0088991	-0.00894948	-0.00894169	-0.00887814	-0.00876192	-0.00859718	-0.00838902	-0.00814324	-0.00786637	-0.00756578	-0.00724925	-0.00692424	-0.00659728	-0.00627392	-0.00595915	-0.00565774	-0.00537432	-0.00511344	-0.00487971
	89	-0.0196001	-0.0191038	-0.018594	-0.0180673	-0.0175198	-0.0169478	-0.0163482	-0.0157199	-0.0150623	-0.0143757	-0.0136608	-0.0129192	-0.0121528	-0.0113634	-0.010552	-0.00971861	-0.00886332	-0.0079867	-0.00708942	-0.00617156	-0.00523262	-0.00427171	-0.00328741	-0.00227768	-0.00124101	-0.000177388	0.000911936	0.00202469	0.00315692	0.00430235	0.00545235	0.00659687	0.0077258	0.00883021	0.00990252	0.010936	0.0119243	0.0128613	0.0137427	0.0145655	0.0153282	0.0160286	0.0166637	0.0172298	0.0177228	0.018138	0.0184698	0.0187117
	90	-0.0856629	-0.0836845	-0.0816745	-0.0796359	-0.0775706	-0.0754798	-0.0733639	-0.0712239	-0.0690615	-0.0668804	-0.0646867	-0.0624885	-0.0602942	-0.0581117	-0.0559476	-0.0538069	-0.0516933	-0.0496104	-0.0475626	-0.0455546	-0.0435909	-0.0416756	-0.0398108	-0.0379972	-0.0362346	-0.034523	-0.0328643	-0.0312617	-0.0297197	-0.0282432	-0.0268372	-0.0255061	-0.0242528	-0.023078	-0.021981	-0.0209595	-0.0200094	-0.0191251	-0.0182998	-0.0175261	-0.0167958	-0.0161007	-0.0154338	-0.0147896	-0.0141649	-0.013559	-0.0129733	-0.0124105
	91	-0.0161776	-0.0154883	-0.0148509	-0.0142651	-0.01373	-0.0132439	-0.0128058	-0.0124153	-0.0120725	-0.0117778	-0.0115314	-0.0113337	-0.0111863	-0.0110914	-0.011051	-0.011066	-0.0111354	-0.0112573	-0.0114298	-0.0116512	-0.0119193	-0.0122311	-0.0125835	-0.0129747	-0.0134043	-0.0138724	-0.0143796	-0.0149267	-0.0155156	-0.0161495	-0.0168313	-0.0175631	-0.0183448	-0.0191738	-0.0200456	-0.0209548	-0.0218957	-0.0228629	-0.0238517	-0.0248584	-0.0258807	-0.0269176	-0.0279679	-0.0290299	-0.0301001	-0.0311738	-0.032244	-0.0333031
6	92	-0.0287193	-0.0283833	-0.0281431	-0.0280041	-0.0279714	-0.0280493	-0.028242	-0.0285524	-0.0289815	-0.029528	-0.0301895	-0.0309627	-0.0318437	-0.0328286	-0.0339123	-0.0350884	-0.0363485	-0.0376826	-0.0390795	-0.0405282	-0.0420177	-0.0435377	-0.0450777	-0.0466266	-0.0481726	-0.0497041	-0.0512104	-0.0526822	-0.0541114	-0.0554918	-0.0568191	-0.0580921	-0.0593108	-0.0604764	-0.0615901	-0.0626525	-0.0636638	-0.0646246	-0.0655352	-0.0663961	-0.0672075	-0.0679687	-0.0686776	-0.0693317	-0.0699291	-0.0704689	-0.0709514	-0.0713783
	93	-0.0602729	-0.0616188	-0.0629014	-0.0641246	-0.0652915	-0.066405	-0.0674679	-0.0684834	-0.0694546	-0.0703842	-0.0712751	-0.0721297	-0.0729493	-0.0737347	-0.074486	-0.0752023	-0.0758821	-0.0765226	-0.0771205	-0.077672	-0.078174	-0.0786238	-0.0790198	-0.0793612	-0.0796487	-0.079883	-0.0800652	-0.0801974	-0.0802835	-0.0803285	-0.0803376	-0.0803152	-0.0802655	-0.0801929	-0.080102	-0.0799969	-0.07988	-0.0797525	-0.0796146	-0.0794659	-0.0793056	-0.0791329	-0.0789481	-0.0787527	-0.0785501	-0.0783438	-0.0781363	-0.0779288
	94	-0.010344	-0.0108903	-0.0114201	-0.0119291	-0.0124138	-0.012871	-0.0132971	-0.0136881	-0.0140398	-0.0143487	-0.0146125	-0.0148302	-0.0150009	-0.0151239	-0.0151981	-0.0152225	-0.0151971	-0.0151229	-0.0150016	-0.0148351	-0.0146257	-0.0143769	-0.0140933	-0.0137806	-0.0134457	-0.0130953	-0.0127357	-0.0123722	-0.0120091	-0.0116503	-0.0112991	-0.0109581	-0.010629	-0.0103131	-0.0100117	-0.00972576	-0.00945629	-0.0092037	-0.00896821	-0.00875001	-0.00854926	-0.00836587	-0.00819901	-0.00804686	-0.00790725	-0.00777865	-0.00766057	-0.00755389
	95	-0.0525037	-0.0530166	-0.0535349	-0.0540544	-0.0545702	-0.0550769	-0.0555688	-0.0560404	-0.0564862	-0.0569004	-0.0572769	-0.0576094	-0.0578911	-0.0581161	-0.0582799	-0.0583786	-0.058409	-0.0583676	-0.058251	-0.0580551	-0.0577765	-0.0574127	-0.0569629	-0.0564271	-0.0558058	-0.0550996	-0.0543084	-0.0534319	-0.0524698	-0.0514217	-0.0502877	-0.0490691	-0.0477681	-0.046389	-0.0449373	-0.0434198	-0.0418441	-0.0402186	-0.0385518	-0.0368525	-0.0351297	-0.0333917	-0.0316467	-0.0299032	-0.0281701	-0.0264563	-0.0247708	-0.0231224
	96	-0.0233689	-0.0228423	-0.0222923	-0.0217219	-0.0211344	-0.0205328	-0.0199205	-0.0193007	-0.0186763	-0.0180499	-0.0174244	-0.0168034	-0.0161913	-0.0155931	-0.0150143	-0.0144605	-0.0139362	-0.0134448	-0.0129878	-0.0125656	-0.012178	-0.0118252	-0.0115066	-0.0112212	-0.0109671	-0.0107422	-0.0105446	-0.0103729	-0.0102263	-0.0101038	-0.0100037	-0.00992379	-0.00986225	-0.0098176	-0.00978851	-0.00977358	-0.00977134	-0.00978029	-0.00979887	-0.00982537	-0.00985799	-0.00989546	-0.00993752	-0.00998484	-0.0100386	-0.0101001	-0.0101695	-0.0102461
	97	-0.0336356	-0.0343833	-0.0351397	-0.0358982	-0.0366527	-0.0373971	-0.0381256	-0.0388331	-0.0395164	-0.0401739	-0.0408054	-0.041411	-0.0419908	-0.0425446	-0.0430706	-0.0435655	-0.0440247	-0.0444431	-0.0448155	-0.0451374	-0.045406	-0.04562	-0.0457796	-0.0458856	-0.0459391	-0.0459418	-0.0458955	-0.0458022	-0.0456637	-0.0454817	-0.0452574	-0.0449918	-0.0446861	-0.0443412	-0.043959	-0.0435425	-0.0430955	-0.0426227	-0.0421294	-0.0416215	-0.041105	-0.0405852	-0.0400664	-0.039551	-0.0390395	-0.0385309	-0.0380233	-0.037514
	98	-0.00527257	-0.00518534	-0.00515422	-0.00518093	-0.00526655	-0.00541135	-0.00561503	-0.00587715	-0.00619742	-0.0065757	-0.00701177	-0.00750528	-0.0080562	-0.00866565	-0.00933563	-0.0100677	-0.0108617	-0.0117165	-0.01263	-0.0136	-0.014624	-0.0156991	-0.0168219	-0.0179888	-0.0191953	-0.0204364	-0.0217069	-0.0230009	-0.0243122	-0.0256336	-0.0269576	-0.0282774	-0.0295883	-0.030888	-0.032176	-0.0334526	-0.0347174	-0.0359696	-0.0372074	-0.0384279	-0.0396269	-0.0407992	-0.0419387	-0.0430391	-0.0440939	-0.0450973	-0.0460445	-0.0469314
	99	0.0203485	0.0217657	0.0231223	0.0244138	0.0256376	0.0267925	0.0278786	0.0288965	0.0298466	0.0307294	0.0315451	0.0322947	0.0329785	0.0335963	0.0341476	0.0346328	0.0350524	0.0354072	0.0356974	0.035923	0.0360842	0.0361815	0.0362158	0.0361884	0.0360999	0.035951	0.0357427	0.0354758	0.0351509	0.0347683	0.0343281	0.0338305	0.0332755	0.0326637	0.0319965	0.0312763	0.0305068	0.029692	0.0288365	0.0279448	0.0270218	0.0260726	0.0251016	0.024113	0.0231099	0.0220946	0.0210691	0.0200352
	100	0.0952271	0.0949776	0.0946937	0.0943738	0.0940159	0.0936184	0.0931801	0.0927005	0.0921805	0.0916223	0.0910289	0.090403	0.089746	0.089059	0.088343	0.0875992	0.0868293	0.0860358	0.0852222	0.0843924	0.08355	0.0826985	0.0818422	0.0809863	0.0801362	0.0792968	0.0784723	0.0776661	0.0768815	0.0761214	0.0753882	0.0746836	0.0740082	0.0733622	0.072745	0.0721549	0.0715892	0.0710444	0.0705163	0.0699993	0.0694872	0.0689748	0.0684585	0.0679362	0.0674068	0.0668694	0.0663237	0.0657703
	101	0.0601564	0.061287	0.0623876	0.0634553	0.0644866	0.0654782	0.0664276	0.0673331	0.0681934	0.0690079	0.069777	0.0705013	0.0711816	0.0718185	0.0724128	0.0729656	0.0734782	0.0739517	0.0743863	0.0747811	0.0751339	0.0754417	0.0757006	0.0759069	0.0760581	0.0761529	0.0761922	0.0761781	0.0761144	0.0760054	0.0758549	0.0756656	0.0754387	0.0751741	0.0748715	0.0745301	0.0741489	0.0737264	0.0732607	0.0727503	0.0721943	0.0715926	0.0709458	0.0702548	0.0695214	0.0687485	0.0679395	0.0670976
	102	0.0248914	0.0250791	0.0252691	0.0254585	0.0256442	0.0258229	0.0259919	0.0261498	0.0262959	0.0264293	0.0265478	0.0266484	0.0267276	0.0267818	0.0268073	0.0267998	0.026755	0.0266689	0.0265384	0.0263617	0.0261373	0.0258641	0.0255408	0.0251662	0.0247391	0.0242592	0.023727	0.0231444	0.022514	0.0218392	0.0211233	0.0203692	0.0195793	0.018756	0.0179016	0.0170191	0.0161118	0.0151832	0.0142377	0.0132798	0.0123146	0.0113474	0.0103833	0.00942709	0.00848325	0.0075561	0.00664944	0.00576615
7	103	0.0340008	0.0345767	0.0351322	0.0356662	0.036178	0.0366672	0.0371323	0.0375706	0.0379782	0.038351	0.0386849	0.0389767	0.039224	0.0394254	0.03958	0.0396872	0.0397462	0.0397564	0.0397175	0.0396299	0.0394951	0.0393159	0.0390958	0.0388395	0.0385517	0.0382378	0.0379036	0.0375551	0.0371977	0.0368359	0.036474	0.0361165	0.0357671	0.0354284	0.0351023	0.0347906	0.0344952	0.0342178	0.0339599	0.0337219	0.0335032	0.0333029	0.0331199	0.0329528	0.0327989	0.0326536	0.0325114	0.0323671
	104	0.0513941	0.0514466	0.0514693	0.05146	0.0514164	0.0513363	0.0512181	0.0510609	0.0508635	0.0506245	0.0503426	0.0500169	0.049648	0.0492367	0.0487842	0.0482913	0.047759	0.047189	0.046585	0.0459523	0.0452973	0.044627	0.0439481	0.0432671	0.0425904	0.0419241	0.0412737	0.0406431	0.0400354	0.0394526	0.038895	0.0383625	0.0378553	0.0373737	0.0369173	0.0364852	0.0360757	0.0356876	0.03532	0.0349728	0.0346469	0.0343438	0.0340656	0.0338142	0.0335909	0.033397	0.0332331	0.0330993
	105	0.0546135	0.0542761	0.0539336	0.0535835	0.0532236	0.0528534	0.0524737	0.0520863	0.0516923	0.0512924	0.0508878	0.0504812	0.0500764	0.0496769	0.0492851	0.0489029	0.048532	0.0481746	0.0478325	0.0475063	0.047196	0.0469019	0.0466245	0.0463648	0.0461238	0.0459025	0.0457017	0.0455213	0.0453596	0.0452137	0.0450806	0.0449566	0.0448373	0.0447173	0.0445912	0.0444538	0.0443004	0.0441271	0.0439306	0.0437089	0.0434607	0.0431854	0.0428825	0.0425516	0.0421929	0.0418087	0.0414031	0.0409809
	106	0.0707132	0.0704021	0.0700427	0.0696373	0.0691888	0.0687005	0.068177	0.0676227	0.0670417	0.0664373	0.0658128	0.0651711	0.0645155	0.0638499	0.0631788	0.0625077	0.0618426	0.06119	0.0605557	0.059944	0.0593583	0.0588015	0.0582763	0.0577848	0.0573285	0.0569087	0.0565265	0.056182	0.0558757	0.0556077	0.0553783	0.0551874	0.0550352	0.0549218	0.0548481	0.0548157	0.0548268	0.0548823	0.0549819	0.0551242	0.0553071	0.0555284	0.0557863	0.056078	0.0563997	0.0567459	0.0571108	0.0574888
	107	-0.0132218	-0.0106365	-0.00806239	-0.00550619	-0.00297458	-0.000474074	0.00198904	0.00440896	0.00678029	0.00909752	0.0113551	0.0135478	0.0156706	0.0177193	0.01969	0.0215801	0.0233881	0.0251128	0.0267528	0.0283064	0.0297714	0.0311463	0.0324302	0.0336225	0.0347228	0.0357313	0.0366493	0.0374788	0.0382225	0.0388831	0.039463	0.0399642	0.0403888	0.0407397	0.0410199	0.0412327	0.041382	0.0414714	0.0415035	0.0414802	0.0414019	0.0412694	0.0410836	0.0408461	0.0405579	0.0402198	0.0398324	0.0393963
	108	0.0221525	0.0218534	0.0215015	0.0210967	0.0206382	0.0201252	0.0195582	0.0189395	0.0182733	0.0175644	0.0168172	0.0160348	0.0152201	0.0143759	0.0135052	0.0126111	0.0116965	0.0107642	0.00981753	0.00886122	0.00790041	0.00694029	0.00598572	0.00504114	0.00411026	0.00319584	0.00230006	0.00142491	0.000572563	-0.000254073	-0.00105087	-0.00181253	-0.00253313	-0.00320711	-0.00382993	-0.00439822	-0.00490962	-0.00536281	-0.00575749	-0.00609458	-0.00637594	-0.00660333	-0.00677764	-0.00689889	-0.00696644	-0.0069794	-0.00693687	-0.00683837
	109	0.0237603	0.0241397	0.0244252	0.0246229	0.0247396	0.0247819	0.024756	0.0246683	0.0245248	0.024332	0.0240968	0.0238259	0.0235261	0.0232039	0.0228656	0.0225169	0.0221625	0.0218061	0.0214503	0.021098	0.020751	0.02041	0.020074	0.0197411	0.0194091	0.0190755	0.0187387	0.0183975	0.0180523	0.0177035	0.0173518	0.0169977	0.0166418	0.0162842	0.0159245	0.0155618	0.0151949	0.0148231	0.0144461	0.0140636	0.0136756	0.0132818	0.0128815	0.0124744	0.0120608	0.0116418	0.0112182	0.01079
	110	0.0363917	0.0351296	0.0338697	0.0326147	0.031367	0.0301279	0.0288984	0.0276789	0.0264703	0.0252736	0.0240902	0.0229218	0.0217701	0.0206365	0.0195213	0.0184234	0.0173409	0.0162707	0.0152094	0.0141548	0.0131058	0.0120628	0.0110261	0.0099962	0.00897345	0.0079593	0.00695628	0.00596754	0.00499641	0.00404591	0.00311848	0.00221591	0.00133933	0.000489633	-0.000331924	-0.00112361	-0.00188363	-0.00261075	-0.00330442	-0.00396427	-0.00458966	-0.00517986	-0.00573459	-0.00625439	-0.00674066	-0.00719509	-0.00761863	-0.00801111
	111	0.0232639	0.0223013	0.02132	0.02032	0.0193022	0.0182679	0.0172189	0.0161572	0.0150854	0.0140065	0.012923	0.0118365	0.0107478	0.0096574	0.00856568	0.00747255	0.00637796	0.00528245	0.004187	0.00309278	0.00200127	0.000914513	-0.000165192	-0.00123565	-0.0022952	-0.003343	-0.00437876	-0.00540243	-0.0064141	-0.00741368	-0.00840094	-0.00937564	-0.0103376	-0.0112866	-0.0122223	-0.0131442	-0.014052	-0.0149454	-0.0158247	-0.0166901	-0.0175408	-0.0183747	-0.0191891	-0.0199808	-0.0207461	-0.0214817	-0.0221848	-0.0228526
	112	0.0172383	0.018281	0.0192865	0.020253	0.0211803	0.0220685	0.0229181	0.0237295	0.0245034	0.0252402	0.0259395	0.0266007	0.0272244	0.0278125	0.0283685	0.028897	0.0294028	0.0298908	0.0303649	0.0308271	0.0312776	0.0317158	0.0321401	0.032549	0.0329413	0.0333159	0.0336719	0.0340082	0.0343239	0.0346185	0.0348923	0.0351459	0.03538	0.0355947	0.0357896	0.0359639	0.0361158	0.0362433	0.0363444	0.0364179	0.036464	0.0364844	0.036482	0.0364612	0.0364276	0.0363867	0.0363435	0.0363017
	113	-0.0181542	-0.0180719	-0.0180254	-0.018017	-0.0180495	-0.0181259	-0.0182478	-0.0184164	-0.0186322	-0.0188961	-0.0192087	-0.0195703	-0.0199808	-0.0204402	-0.020948	-0.021503	-0.0221034	-0.0227473	-0.023432	-0.0241542	-0.0249099	-0.0256937	-0.0264993	-0.0273201	-0.0281492	-0.0289802	-0.0298066	-0.0306217	-0.0314182	-0.0321881	-0.0329232	-0.0336162	-0.0342614	-0.0348545	-0.0353928	-0.0358739	-0.0362958	-0.0366566	-0.036955	-0.0371899	-0.0373594	-0.0374607	-0.037491	-0.0374478	-0.0373294	-0.0371348	-0.0368631	-0.0365143
	114	0.00181405	0.000917953	4.07342e-05	-0.000816844	-0.00165353	-0.00246698	-0.00325409	-0.00401188	-0.00473808	-0.00543126	-0.00609028	-0.00671373	-0.00729963	-0.00784513	-0.00834667	-0.00880018	-0.00920124	-0.00954552	-0.00982974	-0.0100517	-0.0102099	-0.010303	-0.0103305	-0.010292	-0.010188	-0.0100194	-0.00978747	-0.0094935	-0.00913794	-0.00872015	-0.00823854	-0.0076908	-0.00707432	-0.00638717	-0.00562886	-0.0048004	-0.00390376	-0.00294131	-0.00191574	-0.000829982	0.000313177	0.00151152	0.00276298	0.00406468	0.0054126	0.0068016	0.00822565	0.00967853
8	115	-0.0324221	-0.0323202	-0.0322152	-0.0321061	-0.0319918	-0.0318715	-0.0317453	-0.0316142	-0.0314791	-0.031341	-0.0312006	-0.0310588	-0.0309165	-0.0307751	-0.0306365	-0.0305028	-0.0303762	-0.0302591	-0.0301534	-0.0300608	-0.0299819	-0.0299163	-0.0298639	-0.0298251	-0.0298003	-0.0297894	-0.0297919	-0.0298068	-0.0298328	-0.0298686	-0.0299122	-0.0299613	-0.0300133	-0.0300657	-0.0301157	-0.0301607	-0.0301983	-0.0302268	-0.0302446	-0.0302499	-0.0302408	-0.0302157	-0.0301732	-0.0301134	-0.030038	-0.0299503	-0.0298541	-0.0297529
	116	-0.0856643	-0.0870595	-0.0884088	-0.0897081	-0.0909526	-0.0921372	-0.0932572	-0.0943082	-0.0952864	-0.0961883	-0.0970114	-0.0977544	-0.0984168	-0.0989985	-0.0994999	-0.0999217	-0.100265	-0.100533	-0.100727	-0.10085	-0.100906	-0.100899	-0.100835	-0.100718	-0.100552	-0.100342	-0.100092	-0.0998069	-0.0994899	-0.0991451	-0.0987755	-0.0983831	-0.097969	-0.097533	-0.0970742	-0.096592	-0.0960868	-0.0955593	-0.0950102	-0.0944396	-0.0938475	-0.0932338	-0.0925992	-0.091944	-0.0912679	-0.0905687	-0.0898434	-0.0890885
	117	-0.109441	-0.109728	-0.109997	-0.110248	-0.110482	-0.110698	-0.110899	-0.111084	-0.111256	-0.111415	-0.111564	-0.111702	-0.111831	-0.11195	-0.112061	-0.112162	-0.112255	-0.112339	-0.112414	-0.112478	-0.112532	-0.112575	-0.112605	-0.11262	-0.112617	-0.112593	-0.112545	-0.112472	-0.112371	-0.112242	-0.112084	-0.111895	-0.111675	-0.111422	-0.111137	-0.110817	-0.110463	-0.110075	-0.109652	-0.109193	-0.108698	-0.108166	-0.107596	-0.106987	-0.106339	-0.105652	-0.104926	-0.104162
	118	-0.00824263	-0.00993237	-0.011673	-0.0134629	-0.015301	-0.0171858	-0.0191157	-0.0210882	-0.023101	-0.0251512	-0.0272357	-0.0293511	-0.0314942	-0.0336611	-0.0358479	-0.0380506	-0.0402652	-0.0424884	-0.044717	-0.0469474	-0.0491755	-0.0513968	-0.0536071	-0.0558023	-0.0579797	-0.0601367	-0.0622713	-0.0643813	-0.0664642	-0.0685171	-0.0705372	-0.0725211	-0.0744655	-0.0763668	-0.0782213	-0.0800257	-0.0817776	-0.0834755	-0.0851186	-0.0867066	-0.0882396	-0.0897176	-0.0911403	-0.092507	-0.0938174	-0.0950712	-0.0962684	-0.0974092
	119	0.0048822	0.00414405	0.0033842	0.00260858	0.0018232	0.00103407	0.000247226	-0.00053153	-0.00129684	-0.00204385	-0.00276829	-0.00346651	-0.00413551	-0.00477292	-0.00537723	-0.00594759	-0.00648346	-0.00698435	-0.00744989	-0.00787969	-0.00827327	-0.00863008	-0.00894954	-0.00923103	-0.00947391	-0.00967774	-0.00984233	-0.00996761	-0.0100536	-0.0101001	-0.0101073	-0.0100748	-0.0100025	-0.00989048	-0.00973859	-0.00954712	-0.00931682	-0.00904885	-0.00874443	-0.00840457	-0.00802992	-0.00762065	-0.00717658	-0.00669742	-0.00618306	-0.00563375	-0.00505035	-0.0044342
	120	-0.0386924	-0.039068	-0.0393981	-0.0396814	-0.0399164	-0.0401028	-0.0402405	-0.0403304	-0.0403743	-0.0403745	-0.0403342	-0.0402571	-0.0401468	-0.040007	-0.0398411	-0.0396526	-0.0394447	-0.0392202	-0.0389817	-0.0387316	-0.038472	-0.0382048	-0.0379314	-0.0376537	-0.0373733	-0.0370917	-0.03681	-0.0365289	-0.0362486	-0.0359698	-0.0356935	-0.0354205	-0.0351517	-0.0348883	-0.0346314	-0.0343824	-0.0341424	-0.0339123	-0.0336931	-0.0334851	-0.0332884	-0.0331027	-0.0329277	-0.0327631	-0.0326098	-0.032469	-0.0323426	-0.0322327
	121	0.020365	0.0198376	0.0192771	0.0186834	0.0180565	0.0173958	0.0167007	0.015971	0.0152065	0.0144076	0.0135748	0.0127087	0.0118102	0.0108803	0.00992034	0.00893217	0.00791816	0.0068814	0.00582539	0.0047537	0.00366998	0.00257821	0.00148242	0.000386539	-0.000705314	-0.00178853	-0.00285817	-0.00390935	-0.00493763	-0.00593907	-0.00691008	-0.00784745	-0.00874848	-0.0096109	-0.0104325	-0.0112113	-0.0119456	-0.0126344	-0.0132775	-0.0138749	-0.0144269	-0.0149337	-0.0153955	-0.0158126	-0.016185	-0.0165129	-0.0167968	-0.0170378
	122	0.0570815	0.0569106	0.0567543	0.0566099	0.0564753	0.0563486	0.0562287	0.0561149	0.0560064	0.0559023	0.0558013	0.0557016	0.0556017	0.0555	0.0553946	0.055283	0.055162	0.0550281	0.0548782	0.0547092	0.0545186	0.0543033	0.0540605	0.0537874	0.0534818	0.0531422	0.0527676	0.0523567	0.0519085	0.0514221	0.0508965	0.0503309	0.0497245	0.0490768	0.0483875	0.0476565	0.0468835	0.0460684	0.0452116	0.0443136	0.0433753	0.0423978	0.0413827	0.0403319	0.0392479	0.0381337	0.0369926	0.0358281
	123	0.0859122	0.0838362	0.0818166	0.0798561	0.0779576	0.0761236	0.0743562	0.0726572	0.0710281	0.0694699	0.0679827	0.0665669	0.0652231	0.0639518	0.0627534	0.0616284	0.0605767	0.0595987	0.0586948	0.0578658	0.0571125	0.0564356	0.0558354	0.0553122	0.0548655	0.0544948	0.054199	0.0539766	0.0538257	0.0537442	0.0537295	0.0537793	0.0538911	0.0540629	0.0542926	0.054578	0.0549167	0.0553067	0.0557462	0.0562339	0.0567681	0.057347	0.0579688	0.0586315	0.059333	0.0600713	0.0608443	0.0616496
	124	0.0629692	0.0637687	0.0645492	0.0653089	0.0660462	0.0667594	0.0674474	0.0681093	0.0687442	0.0693516	0.0699307	0.0704812	0.0710026	0.0714942	0.0719557	0.0723869	0.0727877	0.0731579	0.0734979	0.073808	0.0740888	0.0743408	0.0745641	0.0747588	0.0749247	0.0750614	0.0751684	0.0752453	0.0752918	0.0753079	0.0752938	0.0752494	0.0751749	0.0750707	0.0749372	0.0747744	0.074582	0.0743589	0.0741036	0.0738144	0.0734892	0.0731259	0.0727224	0.0722772	0.0717898	0.0712605	0.07069	0.0700788
	125	0.156853	0.155263	0.153646	0.152007	0.150348	0.148675	0.146989	0.145294	0.143593	0.141889	0.140186	0.138488	0.136799	0.135125	0.13347	0.13184	0.130238	0.12867	0.12714	0.125651	0.124207	0.122811	0.121463	0.120161	0.118906	0.117695	0.116529	0.115407	0.114325	0.113285	0.112283	0.111321	0.110399	0.109518	0.108678	0.107882	0.107131	0.106425	0.105766	0.105155	0.104594	0.104085	0.103631	0.103232	0.10289	0.102606	0.10238	0.102212
	126	-0.110029	-0.111733	-0.113404	-0.115037	-0.116631	-0.118185	-0.119699	-0.121173	-0.122608	-0.124002	-0.125358	-0.126673	-0.127949	-0.129183	-0.130376	-0.131527	-0.132635	-0.133703	-0.134728	-0.135714	-0.136659	-0.137564	-0.138429	-0.139255	-0.14004	-0.140784	-0.141487	-0.142148	-0.142765	-0.14334	-0.143873	-0.144365	-0.144816	-0.14523	-0.145607	-0.145949	-0.146257	-0.146534	-0.146779	-0.146995	-0.14718	-0.147336	-0.147462	-0.147559	-0.14763	-0.147674	-0.147692	-0.147684
	127	0.104003	0.104883	0.105802	0.106758	0.107745	0.10876	0.109798	0.110852	0.11192	0.112995	0.114073	0.11515	0.116222	0.117286	0.118338	0.119374	0.120388	0.121378	0.122337	0.123262	0.124149	0.124995	0.125796	0.12655	0.127253	0.127902	0.128492	0.129019	0.129481	0.129875	0.130199	0.130452	0.130631	0.130734	0.130762	0.130714	0.130589	0.130388	0.130112	0.129762	0.129339	0.128845	0.128282	0.12765	0.126951	0.126184	0.12535	0.12445
	128	-0.106843	-0.106981	-0.107015	-0.106947	-0.10678	-0.106519	-0.106167	-0.105729	-0.105211	-0.104619	-0.103958	-0.103233	-0.10245	-0.101612	-0.100724	-0.0997912	-0.098817	-0.097805	-0.0967583	-0.0956797	-0.0945718	-0.0934372	-0.092279	-0.0911002	-0.0899047	-0.0886965	-0.0874799	-0.0862584	-0.0850346	-0.0838106	-0.082588	-0.0813684	-0.0801529	-0.0789419	-0.0777352	-0.0765314	-0.0753283	-0.0741234	-0.072914	-0.0716985	-0.0704756	-0.0692446	-0.0680048	-0.0667562	-0.0654992	-0.0642344	-0.0629623	-0.0616839
9	129	0.0744971	0.0724149	0.0702773	0.0680839	0.0658344	0.0635285	0.061166	0.0587467	0.0562706	0.0537376	0.0511487	0.0485052	0.0458089	0.043062	0.0402673	0.0374279	0.0345473	0.0316294	0.028678	0.0256971	0.0226901	0.01966	0.0166098	0.0135426	0.0104618	0.00737026	0.00427118	0.00116756	-0.00193785	-0.00504261	-0.00814434	-0.0112403	-0.0143272	-0.0174014	-0.0204592	-0.0234968	-0.0265106	-0.0294974	-0.0324544	-0.0353795	-0.0382707	-0.0411267	-0.0439467	-0.0467304	-0.049478	-0.05219	-0.0548673	-0.0575103
	130	0.0922908	0.090665	0.0890484	0.0874445	0.0858556	0.0842839	0.0827311	0.0811985	0.0796877	0.0782004	0.0767388	0.0753042	0.0738974	0.0725182	0.0711667	0.069843	0.0685474	0.0672805	0.0660428	0.0648341	0.0636543	0.0625029	0.0613789	0.060281	0.0592075	0.0581566	0.0571267	0.0561167	0.0551257	0.0541526	0.0531958	0.052253	0.0513215	0.050399	0.0494827	0.0485705	0.04766	0.0467492	0.0458364	0.0449207	0.0440016	0.0430781	0.0421491	0.041213	0.0402687	0.0393154	0.0383528	0.0373808
	131	-0.0363276	-0.0366513	-0.0369107	-0.0371057	-0.0372374	-0.0373072	-0.0373161	-0.0372648	-0.0371537	-0.0369835	-0.0367554	-0.0364703	-0.036129	-0.0357319	-0.0352797	-0.0347731	-0.0342131	-0.0336015	-0.0329409	-0.0322348	-0.0314877	-0.0307049	-0.0298916	-0.0290534	-0.0281957	-0.0273237	-0.0264417	-0.0255533	-0.0246616	-0.02377	-0.0228814	-0.0219991	-0.0211259	-0.0202649	-0.0194189	-0.0185908	-0.0177836	-0.017	-0.0162424	-0.0155126	-0.0148118	-0.0141405	-0.0134994	-0.012889	-0.0123097	-0.0117622	-0.0112474	-0.0107657
	132	-0.217742	-0.216991	-0.216226	-0.215448	-0.214655	-0.213848	-0.213029	-0.212199	-0.211359	-0.210514	-0.209666	-0.208818	-0.207972	-0.207132	-0.206299	-0.205475	-0.204662	-0.203863	-0.203082	-0.20232	-0.201582	-0.200869	-0.200185	-0.19953	-0.198906	-0.198313	-0.19775	-0.197216	-0.196711	-0.196233	-0.195783	-0.19536	-0.194963	-0.194592	-0.194247	-0.19393	-0.193639	-0.193377	-0.193145	-0.192942	-0.19277	-0.192629	-0.19252	-0.192442	-0.192395	-0.192378	-0.192388	-0.192424
	133	-0.275109	-0.274651	-0.274156	-0.273624	-0.273055	-0.272447	-0.271803	-0.27112	-0.2704	-0.269642	-0.268847	-0.268016	-0.26715	-0.266252	-0.265321	-0.264359	-0.263369	-0.262351	-0.261308	-0.260241	-0.259154	-0.258049	-0.256929	-0.255797	-0.254655	-0.253509	-0.252361	-0.251217	-0.25008	-0.248953	-0.247841	-0.246745	-0.245672	-0.244622	-0.243602	-0.242614	-0.241661	-0.240746	-0.239872	-0.239041	-0.238254	-0.237512	-0.236817	-0.236168	-0.235567	-0.235015	-0.234514	-0.234066
	134	0.239188	0.246502	0.253659	0.260698	0.267658	0.27457	0.281454	0.288319	0.295161	0.301969	0.30873	0.31542	0.322012	0.328477	0.334784	0.340907	0.346813	0.352473	0.357848	0.362901	0.367596	0.371897	0.375776	0.379211	0.382187	0.384695	0.386728	0.388284	0.389363	0.38996	0.390079	0.389727	0.388916	0.387665	0.385991	0.383911	0.381439	0.378592	0.375385	0.371831	0.367941	0.363722	0.359175	0.354304	0.349116	0.343625	0.337848	0.331804
	135	0.207149	0.209322	0.211208	0.212822	0.214182	0.215306	0.216209	0.216904	0.217397	0.217694	0.217791	0.217684	0.217364	0.216827	0.216075	0.215115	0.213957	0.212607	0.211066	0.209334	0.20741	0.205299	0.203009	0.200554	0.197944	0.195187	0.192286	0.189242	0.186057	0.182733	0.179274	0.175683	0.171965	0.168126	0.164168	0.160091	0.155895	0.15158	0.147154	0.142626	0.138012	0.133328	0.128597	0.123843	0.119084	0.114338	0.109616	0.104926
	136	0.191608	0.191988	0.191959	0.191542	0.190755	0.189612	0.188129	0.186311	0.184163	0.181685	0.178876	0.175735	0.172261	0.168455	0.164319	0.159853	0.155056	0.149934	0.144491	0.138735	0.132676	0.126327	0.1197	0.112808	0.105666	0.0982875	0.0906886	0.0828893	0.0749098	0.0667709	0.0584962	0.0501119	0.0416444	0.0331169	0.0245485	0.0159555	0.00735397	-0.00124097	-0.00981435	-0.0183484	-0.0268227	-0.0352174	-0.0435135	-0.0516905	-0.0597271	-0.0676037	-0.0753021	-0.0828039
	137	0.681503	0.677557	0.673252	0.668587	0.663562	0.658176	0.652425	0.646309	0.639827	0.632983	0.625775	0.6182	0.610257	0.601945	0.593273	0.584253	0.574909	0.565274	0.555382	0.545274	0.534983	0.524546	0.513991	0.503343	0.492621	0.481849	0.47105	0.460249	0.449462	0.438703	0.42798	0.417297	0.406656	0.396056	0.385493	0.374966	0.364482	0.354054	0.343697	0.333427	0.323253	0.313184	0.303226	0.293385	0.283667	0.274076	0.264614	0.255285
	138	0.268719	0.274149	0.279506	0.284775	0.289939	0.294975	0.299864	0.304586	0.309129	0.31348	0.317627	0.321561	0.325271	0.328744	0.331962	0.334912	0.337584	0.339974	0.342083	0.343921	0.345496	0.34681	0.347863	0.348654	0.349183	0.349449	0.34945	0.349182	0.348645	0.347834	0.346743	0.345367	0.343708	0.341771	0.339567	0.337108	0.334404	0.331466	0.328292	0.324882	0.321229	0.317332	0.313187	0.308792	0.30414	0.299226	0.294039	0.288577
	139	0.0795347	0.0844965	0.0893414	0.0940765	0.0987108	0.103255	0.10772	0.112119	0.116465	0.120771	0.125052	0.129314	0.133552	0.137754	0.141908	0.146001	0.150025	0.153977	0.157854	0.161654	0.165374	0.169008	0.172546	0.175974	0.17928	0.182455	0.185494	0.188396	0.191157	0.193776	0.196251	0.198578	0.200755	0.202782	0.20466	0.206397	0.207999	0.209469	0.210812	0.212033	0.213142	0.214146	0.215059	0.21589	0.216647	0.21734	0.217977	0.218564
	140	0.0587868	0.061504	0.0637665	0.0655766	0.0669361	0.0678503	0.068333	0.0684081	0.0681077	0.0674673	0.066524	0.0653149	0.0638746	0.0622334	0.0604173	0.0584514	0.0563604	0.0541664	0.0518871	0.0495369	0.0471284	0.0446714	0.0421714	0.0396288	0.037039	0.0343931	0.0316782	0.0288791	0.0259797	0.0229645	0.0198179	0.0165229	0.0130627	0.00942572	0.00560761	0.00161143	-0.00255421	-0.00687716	-0.0113446	-0.0159447	-0.0206656	-0.0254963	-0.0304282	-0.0354563	-0.0405759	-0.0457787	-0.0510542	-0.0563929
10	141	-0.0183808	-0.0220872	-0.0256961	-0.02919	-0.0325505	-0.0357616	-0.0388145	-0.041708	-0.0444464	-0.0470373	-0.0494887	-0.0518074	-0.0540006	-0.0560789	-0.0580579	-0.0599556	-0.0617892	-0.0635732	-0.0653201	-0.0670401	-0.0687398	-0.0704222	-0.0720905	-0.0737527	-0.0754245	-0.0771278	-0.0788885	-0.0807333	-0.0826847	-0.0847579	-0.0869588	-0.0892841	-0.0917235	-0.0942654	-0.0969019	-0.0996284	-0.102439	-0.105325	-0.10828	-0.111301	-0.114388	-0.117545	-0.120772	-0.124071	-0.127438	-0.130867	-0.134349	-0.137875
	142	0.0582866	0.0593684	0.0606116	0.0620273	0.063621	0.0653948	0.0673473	0.069471	0.0717516	0.0741706	0.0767099	0.0793537	0.0820891	0.0849067	0.0878	0.090763	0.0937872	0.0968593	0.0999613	0.103071	0.106166	0.109226	0.11223	0.115157	0.117988	0.120707	0.123296	0.125735	0.128005	0.130088	0.131967	0.13363	0.135072	0.136293	0.137299	0.138099	0.138703	0.139119	0.139353	0.139409	0.139293	0.139016	0.138596	0.138057	0.137426	0.13673	0.135996	0.135248
	143	-0.00228452	-0.00508861	-0.00807393	-0.0112084	-0.0144636	-0.0178177	-0.0212559	-0.0247689	-0.02835	-0.0319901	-0.0356758	-0.03939	-0.043115	-0.046837	-0.050545	-0.0542275	-0.0578708	-0.0614608	-0.0649839	-0.0684282	-0.0717836	-0.0750413	-0.0781907	-0.081218	-0.0841069	-0.0868421	-0.0894115	-0.091805	-0.0940134	-0.0960266	-0.0978332	-0.0994215	-0.10078	-0.101898	-0.102775	-0.103412	-0.103819	-0.103998	-0.103949	-0.103667	-0.103146	-0.102389	-0.101406	-0.100213	-0.0988287	-0.0972709	-0.0955589	-0.0937144
	144	0.0802493	0.0763259	0.0720581	0.0674203	0.0623842	0.0569248	0.0510256	0.044678	0.0378769	0.0306171	0.022896	0.0147173	0.00609259	-0.00295966	-0.0124172	-0.0222568	-0.0324561	-0.0429935	-0.0538487	-0.0650014	-0.0764292	-0.0881058	-0.100002	-0.112087	-0.124325	-0.136677	-0.149101	-0.161559	-0.174022	-0.186465	-0.198869	-0.211217	-0.223488	-0.235655	-0.247684	-0.259541	-0.271192	-0.282601	-0.293736	-0.304566	-0.315058	-0.325181	-0.334901	-0.344188	-0.353012	-0.36135	-0.369174	-0.376459
	145	-0.350726	-0.359613	-0.368089	-0.376147	-0.383778	-0.390966	-0.397694	-0.403946	-0.409714	-0.41499	-0.419768	-0.424037	-0.427784	-0.430992	-0.433649	-0.435742	-0.437266	-0.438216	-0.438587	-0.438377	-0.437585	-0.436209	-0.434249	-0.431699	-0.42856	-0.424828	-0.420505	-0.415595	-0.410107	-0.404046	-0.397424	-0.390252	-0.382548	-0.374331	-0.365628	-0.356469	-0.346887	-0.336913	-0.326575	-0.315902	-0.304925	-0.293677	-0.282194	-0.270512	-0.258665	-0.246692	-0.234633	-0.222531
	146	0.0495722	0.0505409	0.0516109	0.0527709	0.0540086	0.0553108	0.0566634	0.0580525	0.0594651	0.0608894	0.0623134	0.063727	0.0651224	0.0664935	0.0678354	0.0691465	0.0704279	0.0716825	0.0729123	0.0741184	0.0753008	0.0764594	0.0775947	0.0787082	0.0798022	0.0808791	0.0819396	0.082982	0.0840035	0.0850004	0.085968	0.0869002	0.0877903	0.0886312	0.0894145	0.090131	0.090772	0.0913319	0.0918088	0.0922051	0.0925253	0.0927741	0.092954	0.0930665	0.0931125	0.093092	0.0930025	0.0928384
	147	-0.0849338	-0.084078	-0.0831776	-0.0822474	-0.0813012	-0.0803515	-0.0794098	-0.0784861	-0.0775877	-0.0767205	-0.0758914	-0.0751093	-0.0743825	-0.0737162	-0.0731102	-0.0725604	-0.0720605	-0.0716033	-0.0711812	-0.0707863	-0.0704097	-0.0700411	-0.0696697	-0.0692859	-0.068881	-0.0684467	-0.0679752	-0.0674601	-0.0668977	-0.0662862	-0.0656252	-0.0649154	-0.0641585	-0.0633573	-0.0625154	-0.0616368	-0.0607251	-0.059783	-0.058812	-0.057813	-0.0567857	-0.0557295	-0.0546428	-0.053524	-0.0523711	-0.0511824	-0.0499568	-0.0486955
	148	-0.178768	-0.182735	-0.186942	-0.191371	-0.196003	-0.20082	-0.205802	-0.210932	-0.216199	-0.221591	-0.227099	-0.23271	-0.238412	-0.24419	-0.250031	-0.255922	-0.261846	-0.267788	-0.273736	-0.279677	-0.2856	-0.291493	-0.297342	-0.303139	-0.308874	-0.314539	-0.320125	-0.325619	-0.331013	-0.336296	-0.341454	-0.346472	-0.351333	-0.356024	-0.360537	-0.364862	-0.368996	-0.372935	-0.376682	-0.380239	-0.383609	-0.386795	-0.3898	-0.392623	-0.39526	-0.397712	-0.39998	-0.402065
	149	0.0586241	0.0579132	0.0572742	0.0567043	0.0562001	0.0557567	0.0553671	0.0550226	0.0547147	0.0544357	0.0541789	0.0539365	0.0536998	0.0534612	0.0532142	0.0529519	0.0526682	0.0523592	0.0520221	0.0516553	0.051258	0.0508308	0.0503743	0.0498879	0.0493712	0.0488248	0.0482499	0.0476472	0.0470168	0.046358	0.0456688	0.0449461	0.0441879	0.0433947	0.0425696	0.0417163	0.0408401	0.0399484	0.0390513	0.0381604	0.0372862	0.0364382	0.0356257	0.0348586	0.0341476	0.0335035	0.0329381	0.0324646
	150	0.0327066	0.0336028	0.0344056	0.0351027	0.0356858	0.0361492	0.036488	0.0366972	0.0367739	0.0367168	0.0365259	0.0362024	0.0357483	0.0351649	0.0344533	0.0336149	0.0326502	0.0315579	0.0303362	0.0289825	0.027492	0.0258593	0.0240798	0.0221492	0.0200632	0.0178189	0.0154163	0.0128594	0.0101552	0.00731169	0.00433583	0.00123378	-0.00198716	-0.00531617	-0.00873829	-0.0122362	-0.0157927	-0.0193921	-0.0230201	-0.0266637	-0.0303115	-0.033951	-0.0375687	-0.0411489	-0.0446755	-0.0481335	-0.0515105	-0.0547968
	151	0.150519	0.147048	0.14362	0.140245	0.13693	0.133679	0.130494	0.127377	0.124327	0.121344	0.118424	0.115566	0.112768	0.110034	0.107365	0.104763	0.102229	0.0997668	0.0973772	0.0950638	0.0928293	0.090675	0.0886009	0.0866066	0.0846923	0.0828583	0.0811048	0.0794319	0.077839	0.0763244	0.0748879	0.073531	0.0722566	0.0710687	0.0699709	0.0689652	0.0680513	0.0672283	0.0664955	0.0658505	0.0652875	0.0647971	0.0643657	0.0639769	0.0636135	0.0632592	0.0629	0.0625254
	152	0.170018	0.172349	0.174575	0.176691	0.178696	0.180588	0.182365	0.184025	0.185567	0.186987	0.18828	0.189446	0.190481	0.19139	0.192175	0.192839	0.193381	0.193802	0.194102	0.19428	0.194338	0.194281	0.194115	0.193848	0.193487	0.19304	0.192511	0.191902	0.191218	0.190458	0.18962	0.188703	0.187702	0.186618	0.185452	0.184208	0.182885	0.181481	0.17999	0.178408	0.176729	0.174948	0.173064	0.171077	0.168991	0.166811	0.164545	0.162199
	153	0.2212	0.222385	0.223269	0.223848	0.224122	0.224094	0.22377	0.223162	0.222279	0.221129	0.219722	0.218067	0.216174	0.214052	0.211711	0.209162	0.206418	0.20349	0.200391	0.19713	0.193714	0.190149	0.186438	0.182588	0.178606	0.174499	0.17028	0.165961	0.161556	0.157081	0.152554	0.147993	0.143419	0.13885	0.134303	0.129791	0.125328	0.120924	0.11659	0.112337	0.108172	0.104106	0.100146	0.0962982	0.0925705	0.0889711	0.0855099	0.0821974
	154	0.0958127	0.0970463	0.0983273	0.0996561	0.101034	0.102459	0.10393	0.10544	0.106984	0.108559	0.11016	0.111785	0.113432	0.115097	0.116778	0.118473	0.120177	0.121885	0.123591	0.125289	0.126976	0.12865	0.13031	0.131954	0.133579	0.135182	0.136756	0.138295	0.139793	0.141244	0.142642	0.143981	0.145252	0.146446	0.147552	0.148558	0.149455	0.150233	0.150886	0.151406	0.151788	0.152025	0.15211	0.152035	0.151792	0.15138	0.150798	0.150049
	155	-0.185894	-0.189357	-0.192789	-0.196186	-0.199544	-0.202859	-0.206126	-0.209334	-0.212477	-0.215544	-0.218526	-0.221414	-0.224199	-0.226874	-0.229434	-0.231875	-0.234191	-0.236374	-0.238414	-0.240298	-0.242012	-0.243541	-0.244874	-0.246003	-0.246918	-0.247611	-0.248072	-0.24829	-0.248252	-0.247953	-0.24739	-0.246563	-0.245476	-0.244134	-0.242542	-0.240707	-0.238636	-0.236337	-0.233819	-0.231097	-0.228184	-0.225096	-0.221847	-0.21845	-0.214918	-0.211263	-0.207499	-0.203642
	156	0.235042	0.231371	0.227641	0.223861	0.220045	0.21621	0.212372	0.208551	0.204764	0.201025	0.197346	0.193737	0.19021	0.18678	0.18346	0.180268	0.177216	0.174312	0.171564	0.168973	0.166543	0.164278	0.162178	0.160244	0.158475	0.156867	0.15542	0.15413	0.152996	0.152013	0.151175	0.150476	0.14991	0.149472	0.149157	0.148961	0.148878	0.148903	0.14903	0.14925	0.149553	0.149929	0.150369	0.150863	0.151401	0.151976	0.15258	0.15321
	157	-0.288108	-0.288478	-0.288867	-0.289278	-0.289711	-0.290167	-0.29065	-0.291163	-0.29171	-0.292291	-0.292904	-0.293546	-0.294211	-0.294897	-0.295601	-0.296318	-0.297042	-0.297768	-0.298486	-0.29919	-0.299867	-0.300506	-0.301095	-0.301622	-0.302076	-0.302446	-0.302721	-0.302894	-0.302958	-0.302909	-0.302743	-0.302456	-0.302047	-0.301514	-0.300854	-0.300063	-0.299138	-0.298076	-0.296874	-0.295532	-0.294051	-0.292427	-0.290658	-0.288738	-0.286661	-0.284421	-0.282011	-0.279425
11	158	-0.0833706	-0.0831531	-0.0830253	-0.0829757	-0.0829935	-0.0830683	-0.0831891	-0.083343	-0.083516	-0.0836952	-0.083871	-0.0840367	-0.0841882	-0.0843223	-0.084436	-0.0845263	-0.0845887	-0.0846164	-0.0846016	-0.0845384	-0.0844229	-0.0842522	-0.0840234	-0.0837343	-0.0833836	-0.0829702	-0.0824933	-0.0819517	-0.0813441	-0.0806694	-0.0799292	-0.079128	-0.0782712	-0.0773613	-0.0763972	-0.0753751	-0.0742888	-0.0731322	-0.0718998	-0.0705881	-0.0691941	-0.067714	-0.0661427	-0.0644738	-0.0627011	-0.0608182	-0.0588206	-0.0567067
	159	-0.0989993	-0.0975608	-0.0960506	-0.0944638	-0.0927968	-0.091049	-0.0892217	-0.0873175	-0.0853392	-0.0832895	-0.0811712	-0.0789886	-0.0767464	-0.0744494	-0.0721027	-0.0697135	-0.0672924	-0.0648517	-0.0624031	-0.0599575	-0.0575232	-0.0551056	-0.0527099	-0.050343	-0.0480141	-0.045733	-0.043509	-0.0413534	-0.039281	-0.0373112	-0.0354654	-0.033764	-0.0322259	-0.0308689	-0.0297095	-0.0287627	-0.0280415	-0.0275565	-0.0273153	-0.0273238	-0.0275866	-0.0281088	-0.0288972	-0.0299593	-0.0313018	-0.0329277	-0.034836	-0.0370229
	160	-0.110118	-0.102614	-0.0950695	-0.0874873	-0.0798674	-0.0722078	-0.0645058	-0.0567597	-0.0489686	-0.0411337	-0.0332581	-0.0253466	-0.0174037	-0.00943171	-0.00143224	0.00659237	0.0146368	0.0226923	0.0307479	0.0387908	0.0468076	0.0547858	0.0627147	0.0705857	0.0783928	0.0861327	0.093803	0.1014	0.108921	0.116361	0.123716	0.130982	0.138149	0.145207	0.152144	0.158951	0.165619	0.17214	0.178504	0.184697	0.190704	0.19651	0.202101	0.207466	0.212594	0.217476	0.222102	0.226463
	161	-0.0873631	-0.0889085	-0.0904342	-0.0919363	-0.0934089	-0.094845	-0.096236	-0.0975717	-0.0988421	-0.100039	-0.101154	-0.10218	-0.103109	-0.103935	-0.104654	-0.105263	-0.105756	-0.106132	-0.106385	-0.106514	-0.106515	-0.106385	-0.106118	-0.105709	-0.105155	-0.10445	-0.103592	-0.102579	-0.101412	-0.100093	-0.0986294	-0.0970271	-0.0952943	-0.0934398	-0.0914734	-0.0894047	-0.087243	-0.0849978	-0.0826784	-0.0802938	-0.0778521	-0.0753606	-0.0728262	-0.070255	-0.0676519	-0.0650224	-0.0623755	-0.0597239
	162	-0.0391677	-0.0409984	-0.0427699	-0.0444826	-0.0461381	-0.0477395	-0.049292	-0.0508012	-0.0522719	-0.0537096	-0.0551212	-0.0565141	-0.0578963	-0.0592753	-0.0606586	-0.0620549	-0.0634744	-0.0649276	-0.0664224	-0.0679638	-0.0695537	-0.0711908	-0.0728713	-0.0745909	-0.0763468	-0.0781383	-0.0799668	-0.0818357	-0.0837488	-0.0857097	-0.0877205	-0.0897803	-0.091884	-0.0940232	-0.0961871	-0.0983625	-0.100534	-0.102685	-0.104799	-0.10686	-0.108857	-0.110783	-0.112634	-0.114405	-0.116095	-0.117698	-0.119209	-0.120618
	163	-0.222175	-0.223877	-0.225418	-0.226796	-0.228008	-0.229058	-0.229953	-0.2307	-0.231308	-0.231786	-0.232141	-0.232381	-0.23251	-0.232533	-0.232455	-0.232277	-0.232004	-0.23164	-0.23119	-0.230659	-0.230051	-0.229371	-0.228621	-0.227801	-0.226911	-0.22595	-0.224918	-0.223814	-0.222638	-0.221388	-0.220061	-0.218657	-0.217171	-0.215602	-0.213948	-0.212204	-0.210368	-0.208436	-0.206407	-0.204282	-0.202063	-0.199754	-0.197359	-0.194887	-0.192347	-0.18975	-0.187102	-0.184412
	164	-0.207983	-0.208386	-0.208726	-0.209011	-0.209245	-0.209427	-0.209559	-0.209642	-0.209681	-0.20968	-0.209642	-0.209573	-0.209479	-0.209368	-0.209244	-0.209114	-0.208988	-0.208874	-0.208784	-0.208726	-0.208707	-0.208732	-0.208802	-0.208914	-0.209058	-0.209222	-0.209384	-0.20952	-0.209605	-0.20961	-0.209514	-0.209296	-0.208943	-0.208443	-0.20779	-0.206985	-0.206029	-0.204931	-0.203698	-0.202339	-0.200861	-0.199265	-0.197553	-0.195721	-0.193767	-0.191688	-0.189487	-0.187172
	165	-0.0872512	-0.0830439	-0.0787077	-0.0742623	-0.069732	-0.0651424	-0.06052	-0.0558913	-0.0512832	-0.0467208	-0.0422272	-0.0378216	-0.0335199	-0.0293328	-0.0252662	-0.0213219	-0.0174995	-0.0137954	-0.0102041	-0.00672103	-0.00334494	-7.52475e-05	0.00308903	0.00614716	0.00909454	0.0119237	0.0146254	0.0171903	0.0196105	0.0218817	0.0239998	0.0259591	0.0277545	0.0293839	0.0308463	0.0321387	0.0332551	0.0341879	0.0349307	0.03548	0.0358372	0.0360079	0.0359994	0.0358186	0.0354723	0.0349675	0.0343116	0.0335126
	166	0.0958768	0.0925873	0.0891141	0.0854683	0.0816687	0.0777385	0.0737012	0.0695806	0.0654023	0.0611913	0.0569698	0.0527553	0.0485615	0.0443994	0.0402776	0.0362027	0.0321777	0.0282021	0.0242753	0.0203972	0.016568	0.0127889	0.00906367	0.00539804	0.00179842	-0.0017275	-0.00516964	-0.00851561	-0.0117527	-0.0148699	-0.0178569	-0.0207042	-0.0234017	-0.0259398	-0.0283099	-0.0305041	-0.0325134	-0.0343256	-0.0359255	-0.0372959	-0.038419	-0.0392774	-0.0398538	-0.040132	-0.0400991	-0.0397453	-0.0390599	-0.0380319
	167	0.170709	0.174853	0.178776	0.182458	0.185875	0.189001	0.191807	0.194269	0.196366	0.198088	0.199422	0.20036	0.200898	0.201039	0.200789	0.200154	0.199144	0.197767	0.196039	0.193969	0.191565	0.188832	0.185775	0.182401	0.178722	0.174758	0.170533	0.166079	0.161432	0.156629	0.151703	0.146686	0.141602	0.136474	0.131316	0.126136	0.120936	0.115717	0.110481	0.105232	0.0999767	0.0947214	0.0894727	0.0842361	0.0790179	0.0738255	0.068668	0.0635549
	168	-0.345646	-0.344864	-0.343943	-0.342883	-0.341683	-0.340343	-0.338861	-0.337236	-0.335468	-0.333565	-0.331536	-0.329397	-0.327165	-0.324857	-0.32249	-0.320074	-0.317621	-0.315138	-0.312626	-0.310085	-0.307513	-0.30491	-0.302277	-0.299614	-0.296923	-0.294205	-0.291466	-0.288709	-0.285939	-0.283159	-0.280376	-0.277597	-0.27483	-0.272083	-0.269361	-0.266667	-0.263999	-0.261359	-0.258751	-0.256183	-0.253667	-0.251216	-0.24884	-0.246547	-0.244343	-0.242229	-0.240204	-0.238265
	169	-0.136855	-0.127524	-0.118079	-0.108533	-0.0989038	-0.0892091	-0.079467	-0.0696965	-0.0599167	-0.0501456	-0.0404003	-0.0306981	-0.0210577	-0.0114988	-0.00204035	0.00730101	0.0165119	0.0255823	0.0345053	0.0432776	0.0518997	0.0603751	0.0687084	0.0769021	0.0849549	0.0928607	0.100607	0.108179	0.115558	0.122729	0.129677	0.13639	0.142855	0.149064	0.155013	0.160703	0.166137	0.17132	0.176258	0.180949	0.185387	0.189565	0.193478	0.197125	0.200507	0.203629	0.206492	0.209096
	170	0.226732	0.228299	0.229746	0.231056	0.232219	0.233227	0.234076	0.234767	0.235305	0.235699	0.235964	0.236114	0.236163	0.236126	0.236011	0.235826	0.235572	0.235254	0.234872	0.23443	0.233925	0.233352	0.232707	0.231987	0.231194	0.230335	0.229421	0.228467	0.227486	0.226495	0.225506	0.224531	0.223579	0.222653	0.221754	0.220884	0.220042	0.219226	0.218434	0.217666	0.216924	0.216212	0.215534	0.214897	0.214306	0.21377	0.213297	0.212895
	171	-0.309621	-0.307741	-0.305795	-0.303784	-0.301708	-0.299565	-0.297354	-0.295073	-0.292721	-0.290296	-0.287795	-0.285213	-0.282544	-0.279777	-0.276905	-0.273925	-0.270838	-0.267644	-0.264347	-0.260952	-0.257465	-0.253889	-0.250224	-0.246467	-0.242613	-0.238656	-0.234589	-0.23041	-0.226121	-0.221731	-0.217255	-0.212715	-0.208131	-0.203523	-0.198907	-0.194297	-0.189706	-0.185141	-0.180607	-0.176106	-0.171642	-0.167218	-0.162843	-0.158527	-0.154284	-0.15013	-0.146082	-0.142159
	172	0.0711121	0.0748867	0.0788196	0.0828848	0.0870561	0.0913093	0.0956221	0.0999732	0.104344	0.108717	0.113079	0.117419	0.121722	0.125974	0.130154	0.134239	0.138204	0.142023	0.145669	0.149117	0.152339	0.155309	0.158002	0.160393	0.162462	0.164193	0.165574	0.166596	0.167257	0.167556	0.167498	0.167082	0.166307	0.16517	0.163668	0.161797	0.159553	0.156935	0.153942	0.150571	0.146824	0.1427	0.138201	0.133332	0.1281	0.122515	0.116585	0.110319
	173	0.034335	0.0335981	0.0329126	0.0322877	0.0317302	0.0312465	0.0308438	0.0305305	0.0303187	0.0302242	0.0302635	0.0304533	0.0308106	0.0313536	0.0321003	0.0330686	0.034277	0.0357433	0.0374833	0.0395089	0.0418255	0.0444316	0.0473187	0.050472	0.0538713	0.0574931	0.0613137	0.0653128	0.0694744	0.0737871	0.0782416	0.0828301	0.0875468	0.0923862	0.0973389	0.102389	0.107514	0.112688	0.117883	0.123071	0.128225	0.133323	0.138347	0.14328	0.148109	0.152823	0.15741	0.161861
	174	0.251692	0.248853	0.246154	0.243591	0.241158	0.238846	0.236643	0.234539	0.232523	0.230587	0.228724	0.226938	0.225232	0.223608	0.222062	0.220588	0.219176	0.217817	0.216497	0.215198	0.213903	0.212599	0.211276	0.20993	0.208559	0.207163	0.205744	0.204303	0.202846	0.201381	0.199918	0.198464	0.197021	0.195588	0.194161	0.192734	0.191296	0.189836	0.18834	0.186799	0.185202	0.183542	0.181815	0.18002	0.178159	0.176233	0.174238	0.172165
	175	0.170694	0.166156	0.16173	0.157414	0.153214	0.149136	0.1452	0.141424	0.137831	0.134443	0.13128	0.128361	0.125702	0.123315	0.121207	0.119382	0.117847	0.11661	0.115676	0.115047	0.114717	0.114677	0.114916	0.115423	0.116186	0.117194	0.118438	0.119909	0.121601	0.123508	0.12562	0.127926	0.130411	0.133055	0.135838	0.138741	0.141746	0.144835	0.147989	0.15119	0.154424	0.157675	0.160932	0.164183	0.167423	0.170645	0.173841	0.177
	176	0.275268	0.276237	0.277107	0.277868	0.278506	0.279005	0.279352	0.279531	0.279534	0.279353	0.278982	0.278416	0.277653	0.276689	0.275531	0.274187	0.272672	0.271002	0.269187	0.267235	0.265144	0.262907	0.260513	0.257947	0.255195	0.252245	0.249095	0.245748	0.242214	0.238503	0.234631	0.230614	0.22647	0.222217	0.217865	0.213424	0.208901	0.204303	0.199634	0.1949	0.190105	0.185253	0.180342	0.175371	0.170341	0.165254	0.16011	0.15491
	177	0.252769	0.260724	0.268799	0.276979	0.285248	0.293591	0.301994	0.310444	0.318925	0.327422	0.335922	0.344411	0.352882	0.361328	0.369747	0.378137	0.386495	0.394816	0.403095	0.411328	0.419516	0.427661	0.435767	0.443839	0.451879	0.45989	0.467872	0.475823	0.48374	0.491622	0.499466	0.507266	0.51501	0.522687	0.530284	0.537792	0.545204	0.552519	0.559737	0.566863	0.573899	0.580843	0.587687	0.594419	0.601024	0.607484	0.613782	0.619904
	178	0.30917	0.303316	0.297667	0.292232	0.28702	0.282041	0.277306	0.272818	0.268575	0.264568	0.260785	0.257216	0.253853	0.25069	0.247721	0.244941	0.24234	0.239915	0.237661	0.235574	0.233648	0.231876	0.230254	0.228772	0.227427	0.226215	0.225137	0.224192	0.223381	0.2227	0.222146	0.221714	0.221402	0.221208	0.221131	0.221174	0.221339	0.221628	0.22204	0.222571	0.223217	0.223972	0.224829	0.225779	0.226813	0.22792	0.229088	0.230305
	179	-0.260255	-0.25953	-0.258451	-0.25699	-0.255121	-0.252816	-0.25005	-0.246796	-0.24303	-0.238735	-0.233899	-0.228518	-0.222596	-0.216141	-0.209166	-0.201689	-0.193729	-0.185309	-0.17646	-0.16721	-0.157589	-0.147625	-0.137341	-0.12676	-0.115901	-0.104786	-0.0934358	-0.0818745	-0.070125	-0.058212	-0.0461622	-0.0340058	-0.0217775	-0.00951617	0.00273849	0.014949	0.0270808	0.0391021	0.050984	0.0627014	0.0742329	0.085562	0.0966777	0.107574	0.118246	0.128686	0.138888	0.14884
12	180	0.150895	0.148925	0.146884	0.144763	0.142552	0.140244	0.137832	0.135313	0.132687	0.129954	0.127106	0.124134	0.12103	0.117789	0.114408	0.110889	0.107231	0.103435	0.0995016	0.0954286	0.0912116	0.0868452	0.0823256	0.0776501	0.0728152	0.0678163	0.0626507	0.05732	0.0518299	0.0461899	0.0404126	0.0345114	0.0284954	0.0223694	0.0161376	0.00980713	0.00338927	-0.00310256	-0.00965497	-0.0162555	-0.0228916	-0.0295497	-0.036214	-0.0428643	-0.0494759	-0.056023	-0.0624845	-0.0688459
	181	-0.11327	-0.114123	-0.115008	-0.115932	-0.116901	-0.117924	-0.119013	-0.120177	-0.121423	-0.122753	-0.124166	-0.125661	-0.127239	-0.128901	-0.130646	-0.132467	-0.134348	-0.136272	-0.138221	-0.140179	-0.142131	-0.144062	-0.145958	-0.147804	-0.149585	-0.151291	-0.152909	-0.154428	-0.155841	-0.157136	-0.158302	-0.159324	-0.160185	-0.16087	-0.161361	-0.161637	-0.161673	-0.161444	-0.160928	-0.160107	-0.158966	-0.157494	-0.15568	-0.153518	-0.151004	-0.148139	-0.14493	-0.141389
	182	0.136974	0.139602	0.142396	0.145343	0.148426	0.151634	0.154958	0.158391	0.161922	0.165539	0.169221	0.172947	0.176693	0.180436	0.184154	0.187828	0.191445	0.194995	0.198469	0.201867	0.205188	0.208433	0.211597	0.214675	0.217661	0.220549	0.223333	0.226007	0.22857	0.231025	0.23338	0.235648	0.237841	0.239974	0.24206	0.244117	0.246159	0.248199	0.250248	0.25231	0.254387	0.256479	0.258587	0.260713	0.262858	0.265021	0.267203	0.269405
	183	-0.230754	-0.23638	-0.241734	-0.246809	-0.251593	-0.256076	-0.260251	-0.264114	-0.267659	-0.270883	-0.273779	-0.276342	-0.278562	-0.280429	-0.281934	-0.283075	-0.28385	-0.28426	-0.284309	-0.284004	-0.283353	-0.282366	-0.281049	-0.279413	-0.277465	-0.275213	-0.272662	-0.269817	-0.266686	-0.263285	-0.259633	-0.255753	-0.251671	-0.247418	-0.243026	-0.238527	-0.233949	-0.229319	-0.224658	-0.219986	-0.215318	-0.210667	-0.20604	-0.201443	-0.196882	-0.192365	-0.187904	-0.183515
	184	0.2476	0.249571	0.251221	0.252561	0.253604	0.254366	0.254864	0.255116	0.255139	0.254947	0.254547	0.253944	0.253141	0.25215	0.250986	0.249668	0.248213	0.246638	0.244963	0.24321	0.241403	0.23957	0.237735	0.23592	0.234142	0.23241	0.230727	0.229094	0.227503	0.225945	0.224407	0.222885	0.221375	0.219877	0.218393	0.216927	0.215488	0.214088	0.212733	0.211429	0.210177	0.208974	0.207816	0.206696	0.205607	0.204544	0.203504	0.20249
	185	0.241374	0.239202	0.236901	0.234465	0.231891	0.229181	0.226337	0.223367	0.220281	0.217091	0.213811	0.210452	0.207025	0.203538	0.2	0.196417	0.192795	0.189135	0.185444	0.181723	0.177973	0.174193	0.170379	0.166525	0.162628	0.158685	0.154695	0.150656	0.146563	0.142412	0.138197	0.133911	0.129544	0.125085	0.120526	0.115856	0.111066	0.106152	0.101114	0.0959559	0.0906883	0.0853226	0.0798722	0.0743508	0.0687716	0.0631496	0.0575016	0.0518443
	186	-0.83743	-0.846522	-0.855208	-0.863492	-0.871374	-0.878856	-0.885942	-0.892641	-0.898967	-0.904935	-0.910562	-0.915862	-0.920848	-0.925531	-0.929924	-0.934039	-0.937893	-0.941502	-0.944884	-0.948051	-0.951017	-0.953793	-0.956391	-0.958826	-0.961112	-0.963265	-0.965302	-0.967232	-0.969063	-0.970802	-0.972454	-0.974028	-0.975529	-0.976961	-0.978328	-0.979635	-0.980888	-0.982092	-0.983249	-0.984359	-0.985426	-0.986459	-0.987469	-0.988471	-0.989476	-0.990491	-0.991518	-0.992559
	187	-0.307239	-0.310115	-0.312814	-0.315333	-0.317674	-0.319838	-0.321823	-0.323626	-0.325237	-0.326646	-0.327836	-0.328792	-0.329494	-0.329925	-0.330078	-0.329953	-0.329554	-0.328889	-0.327968	-0.3268	-0.325398	-0.323778	-0.321955	-0.319945	-0.317768	-0.31544	-0.312975	-0.310385	-0.307675	-0.304851	-0.301917	-0.298878	-0.295746	-0.292531	-0.289242	-0.285886	-0.282463	-0.278969	-0.275393	-0.271723	-0.267952	-0.264072	-0.260082	-0.255984	-0.251781	-0.247476	-0.24307	-0.23856
	188	0.146486	0.142972	0.139098	0.134863	0.13027	0.125326	0.120043	0.114438	0.108539	0.102374	0.0959709	0.0893581	0.0825569	0.0755832	0.0684489	0.0611641	0.0537368	0.0461711	0.0384689	0.0306327	0.0226711	0.0145991	0.0064353	-0.0018011	-0.0100932	-0.0184292	-0.0268036	-0.0352159	-0.043666	-0.0521529	-0.0606731	-0.0692194	-0.0777809	-0.0863426	-0.0948848	-0.103384	-0.111817	-0.120161	-0.128401	-0.136524	-0.144524	-0.152402	-0.16016	-0.167802	-0.175333	-0.182757	-0.190079	-0.197311
	189	0.370189	0.368866	0.36746	0.365976	0.364416	0.362785	0.361082	0.359297	0.357421	0.355438	0.353337	0.35111	0.348748	0.346243	0.343583	0.340754	0.337739	0.334517	0.331071	0.327383	0.32344	0.319233	0.314755	0.310008	0.304997	0.299731	0.294224	0.2885	0.28259	0.276528	0.270349	0.264091	0.257792	0.25149	0.245216	0.239003	0.232882	0.226887	0.221052	0.215413	0.210008	0.204875	0.200047	0.195552	0.191415	0.187657	0.184298	0.181355
	190	0.453276	0.450139	0.44692	0.443601	0.440164	0.436593	0.43287	0.428981	0.42491	0.420645	0.41618	0.411511	0.406636	0.401549	0.396244	0.390713	0.384947	0.378939	0.372683	0.366177	0.359418	0.352408	0.345146	0.337633	0.329873	0.321871	0.313635	0.30518	0.296523	0.287688	0.278703	0.269598	0.260403	0.251147	0.241862	0.232577	0.223318	0.214109	0.204967	0.195907	0.18694	0.178075	0.169322	0.160694	0.152202	0.143853	0.135654	0.127609
	191	-0.193592	-0.190315	-0.187132	-0.184061	-0.181119	-0.178324	-0.175688	-0.173219	-0.17092	-0.168791	-0.166828	-0.16503	-0.163393	-0.161911	-0.160578	-0.159383	-0.158318	-0.157372	-0.15654	-0.155816	-0.155198	-0.154679	-0.154255	-0.153917	-0.153659	-0.153466	-0.153323	-0.153214	-0.15313	-0.15307	-0.153033	-0.153023	-0.153046	-0.153111	-0.15323	-0.153414	-0.153676	-0.15403	-0.154489	-0.155069	-0.155784	-0.156649	-0.157681	-0.158898	-0.160316	-0.161947	-0.1638	-0.165888
	192	-0.373725	-0.36664	-0.359264	-0.351598	-0.343643	-0.3354	-0.32687	-0.318058	-0.308972	-0.29962	-0.290013	-0.280166	-0.270096	-0.259821	-0.249361	-0.238732	-0.227949	-0.217022	-0.205959	-0.194759	-0.183426	-0.171959	-0.16036	-0.148628	-0.136762	-0.124763	-0.112629	-0.100355	-0.0879394	-0.0753808	-0.0626797	-0.0498382	-0.0368617	-0.0237572	-0.0105322	0.00280394	0.0162371	0.0297484	0.0433166	0.0569194	0.0705347	0.084142	0.0977233	0.111264	0.124752	0.13818	0.151539	0.164825
	193	-1.16015	-1.15385	-1.14708	-1.13985	-1.13219	-1.12412	-1.11565	-1.10681	-1.09763	-1.08813	-1.07834	-1.06826	-1.05793	-1.04738	-1.03663	-1.0257	-1.01464	-1.00346	-0.992192	-0.980874	-0.969535	-0.958209	-0.946932	-0.93574	-0.92467	-0.913754	-0.903018	-0.892482	-0.882161	-0.872063	-0.86219	-0.852539	-0.843105	-0.83389	-0.8249	-0.816145	-0.807635	-0.799378	-0.791382	-0.783651	-0.776187	-0.768991	-0.76206	-0.755395	-0.748994	-0.742853	-0.736964	-0.731314
	194	0.347015	0.355631	0.364222	0.372771	0.381257	0.389654	0.397934	0.406064	0.414012	0.421744	0.429229	0.436438	0.443347	0.449935	0.456191	0.462103	0.467663	0.472863	0.4777	0.482176	0.486292	0.490045	0.493428	0.496434	0.499061	0.501305	0.503168	0.504648	0.505745	0.50646	0.5068	0.506775	0.506395	0.505672	0.504617	0.503244	0.50157	0.499612	0.497386	0.494915	0.492218	0.48932	0.486243	0.483014	0.479661	0.476213	0.472697	0.469137
	195	0.860135	0.838806	0.817604	0.796554	0.775682	0.755018	0.73459	0.714432	0.694573	0.675042	0.655864	0.63706	0.618648	0.600643	0.583059	0.565909	0.549206	0.532965	0.5172	0.501921	0.487133	0.472834	0.459018	0.44568	0.43281	0.420401	0.408442	0.396924	0.385839	0.375179	0.36494	0.355116	0.345699	0.336681	0.328057	0.319821	0.311966	0.304479	0.297344	0.290541	0.284052	0.277863	0.271961	0.266336	0.260973	0.255858	0.250971	0.246285
	196	-0.173713	-0.170769	-0.167641	-0.164344	-0.160892	-0.157301	-0.153587	-0.149766	-0.145852	-0.141864	-0.137818	-0.133731	-0.129622	-0.125505	-0.121392	-0.11729	-0.113202	-0.109126	-0.105052	-0.100967	-0.0968583	-0.0927139	-0.0885275	-0.0842969	-0.08002	-0.075694	-0.0713165	-0.0668854	-0.0623998	-0.0578584	-0.0532589	-0.0485959	-0.0438625	-0.0390533	-0.0341663	-0.0292026	-0.0241657	-0.0190585	-0.0138805	-0.00862937	-0.00330347	0.00209677	0.00757016	0.0131154	0.018732	0.0244214	0.0301872	0.0360342
	197	0.508603	0.507033	0.505492	0.503989	0.502529	0.501116	0.499752	0.498437	0.497166	0.495933	0.494728	0.493543	0.492372	0.491215	0.490072	0.488944	0.487833	0.486742	0.485671	0.484616	0.483571	0.482529	0.481486	0.480439	0.479392	0.478343	0.477289	0.476223	0.475136	0.474017	0.472855	0.471638	0.470358	0.469007	0.467582	0.466083	0.464508	0.462856	0.461124	0.459313	0.457429	0.455481	0.453473	0.451409	0.449291	0.447117	0.444889	0.442609
	198	-0.586219	-0.573975	-0.561748	-0.549529	-0.537303	-0.525054	-0.512765	-0.500425	-0.488024	-0.475556	-0.463016	-0.450399	-0.4377	-0.424918	-0.412053	-0.399103	-0.386065	-0.372934	-0.3597	-0.346352	-0.332876	-0.319263	-0.305505	-0.2916	-0.277546	-0.263348	-0.249007	-0.234526	-0.219908	-0.205152	-0.190261	-0.175242	-0.160109	-0.14488	-0.129575	-0.114222	-0.0988545	-0.0835153	-0.0682549	-0.0531269	-0.038184	-0.023479	-0.00906784	0.00499023	0.0186333	0.0317999	0.0444325	0.056479
	199	-0.0101807	-0.00545065	-0.000775492	0.00383884	0.00838933	0.0128744	0.0172917	0.0216372	0.0259066	0.0300983	0.0342143	0.038259	0.0422351	0.0461419	0.0499773	0.0537399	0.0574299	0.0610494	0.0646021	0.0680921	0.0715242	0.0749033	0.0782337	0.0815178	0.0847572	0.0879547	0.0911145	0.0942418	0.0973429	0.100427	0.103502	0.106574	0.109645	0.112715	0.115782	0.118847	0.121909	0.124965	0.128009	0.131037	0.134045	0.137031	0.139989	0.142911	0.145786	0.148599	0.151339	0.153996
	200	-0.224433	-0.244989	-0.265711	-0.286568	-0.30752	-0.328523	-0.349536	-0.370521	-0.391442	-0.412262	-0.432944	-0.453447	-0.473734	-0.49377	-0.513526	-0.532972	-0.552077	-0.570808	-0.58913	-0.607006	-0.624397	-0.641265	-0.657577	-0.673302	-0.688413	-0.702883	-0.716687	-0.729802	-0.742209	-0.753895	-0.764847	-0.775055	-0.784508	-0.793198	-0.801118	-0.808268	-0.814647	-0.820258	-0.825106	-0.829198	-0.832541	-0.835149	-0.837043	-0.838254	-0.838815	-0.838766	-0.838143	-0.836975
	201	-0.318885	-0.323472	-0.328034	-0.332573	-0.337091	-0.341584	-0.346043	-0.350458	-0.354821	-0.359123	-0.363357	-0.367513	-0.371577	-0.375536	-0.379376	-0.383087	-0.386658	-0.390081	-0.39335	-0.396461	-0.399407	-0.402179	-0.404762	-0.407141	-0.409301	-0.411229	-0.412916	-0.414353	-0.415532	-0.416446	-0.417091	-0.417464	-0.417562	-0.417377	-0.416899	-0.416116	-0.415017	-0.413591	-0.41183	-0.409729	-0.407286	-0.404501	-0.401369	-0.397881	-0.394026	-0.389793	-0.385182	-0.380197
	202	0.678903	0.680666	0.682287	0.68376	0.685077	0.686228	0.687205	0.688	0.688608	0.689028	0.689259	0.689302	0.689162	0.688844	0.688356	0.687715	0.686936	0.68603	0.685008	0.68388	0.682655	0.681343	0.67995	0.678481	0.67694	0.675334	0.673675	0.671974	0.67024	0.668481	0.666703	0.664914	0.66312	0.66133	0.659552	0.657792	0.656055	0.654341	0.652649	0.65098	0.649339	0.647733	0.646172	0.644673	0.643249	0.641912	0.640669	0.63952
	203	-0.229264	-0.222512	-0.215652	-0.208678	-0.201588	-0.194381	-0.18706	-0.179629	-0.172094	-0.164465	-0.156752	-0.148968	-0.141125	-0.133236	-0.125312	-0.117365	-0.10941	-0.101459	-0.0935274	-0.0856315	-0.0777918	-0.0700295	-0.0623653	-0.0548194	-0.0474115	-0.0401608	-0.0330849	-0.0262015	-0.019532	-0.0130998	-0.00692993	-0.00104855	0.00451625	0.00973567	0.0145817	0.0190279	0.0230515	0.0266357	0.0297695	0.0324435	0.034646	0.0363635	0.037582	0.0382866	0.0384608	0.0380875	0.0371502	0.0356335
	204	0.307738	0.318776	0.329736	0.340594	0.35132	0.361885	0.372263	0.382427	0.392356	0.402029	0.411429	0.420543	0.429365	0.43789	0.446119	0.454053	0.46169	0.46903	0.476077	0.482834	0.489309	0.495509	0.501442	0.507121	0.512555	0.517759	0.52275	0.52754	0.532144	0.536577	0.54085	0.544976	0.548963	0.552819	0.556552	0.560167	0.563669	0.567065	0.570358	0.573556	0.576668	0.579703	0.582674	0.585593	0.588469	0.591307	0.594107	0.596864
	205	0.191117	0.186658	0.182678	0.179166	0.176113	0.173507	0.171333	0.169573	0.168205	0.167204	0.166546	0.166209	0.166172	0.166414	0.16692	0.167672	0.168659	0.169867	0.171282	0.172892	0.174684	0.17665	0.178783	0.181076	0.183521	0.186111	0.188839	0.191705	0.19471	0.197859	0.201157	0.204605	0.208207	0.211966	0.215886	0.219967	0.224203	0.228582	0.233093	0.237723	0.242461	0.247295	0.252208	0.257177	0.262174	0.267168	0.272125	0.277011
	206	0.634079	0.622211	0.61041	0.598668	0.586973	0.575311	0.563667	0.552031	0.540394	0.528754	0.517111	0.505472	0.493853	0.482271	0.470754	0.459331	0.448041	0.43692	0.426003	0.415318	0.40489	0.394743	0.3849	0.37538	0.366195	0.35735	0.34885	0.340699	0.332898	0.32545	0.318359	0.311631	0.30527	0.299283	0.293674	0.288448	0.283607	0.279152	0.27508	0.271391	0.268078	0.26513	0.262534	0.260276	0.25834	0.256712	0.255374	0.254312
	207	-0.165834	-0.168234	-0.170686	-0.1732	-0.175787	-0.178454	-0.181193	-0.183989	-0.186819	-0.189662	-0.192494	-0.195296	-0.198048	-0.200726	-0.20331	-0.205786	-0.20814	-0.210358	-0.212427	-0.214333	-0.216068	-0.217635	-0.219039	-0.22029	-0.221398	-0.222377	-0.223242	-0.224015	-0.224722	-0.225389	-0.226043	-0.226714	-0.22743	-0.228217	-0.2291	-0.230096	-0.231213	-0.232458	-0.233839	-0.235366	-0.237052	-0.238904	-0.240929	-0.243127	-0.245498	-0.248043	-0.250763	-0.253656
13	208	0.0992193	0.108055	0.116653	0.124979	0.133004	0.140712	0.148091	0.155132	0.161823	0.168151	0.174103	0.179669	0.184848	0.189647	0.194077	0.198152	0.201884	0.205283	0.208361	0.211135	0.213621	0.215838	0.217794	0.219491	0.22093	0.22211	0.223035	0.223711	0.22415	0.224367	0.224379	0.224202	0.223849	0.22333	0.222654	0.22183	0.220857	0.219728	0.218428	0.21694	0.215243	0.213319	0.211151	0.208722	0.206021	0.203041	0.199774	0.196217
	209	-0.466383	-0.456044	-0.44543	-0.434556	-0.423439	-0.412099	-0.400555	-0.388831	-0.376947	-0.364921	-0.35277	-0.340508	-0.328151	-0.315721	-0.303245	-0.290753	-0.278275	-0.265845	-0.253496	-0.241261	-0.229172	-0.217258	-0.205545	-0.194061	-0.182836	-0.1719	-0.161279	-0.150989	-0.141042	-0.131437	-0.122168	-0.113224	-0.104597	-0.0962799	-0.0882641	-0.0805412	-0.0731083	-0.0659684	-0.0591248	-0.0525761	-0.0463176	-0.0403464	-0.0346607	-0.0292561	-0.0241235	-0.0192503	-0.0146221	-0.0102258
	210	-0.166606	-0.168056	-0.169469	-0.170847	-0.172201	-0.173545	-0.17489	-0.176242	-0.177601	-0.178966	-0.180336	-0.181715	-0.183115	-0.184552	-0.186042	-0.1876	-0.189239	-0.190969	-0.1928	-0.194744	-0.196815	-0.19903	-0.201403	-0.203947	-0.206668	-0.209569	-0.212649	-0.215906	-0.219335	-0.222927	-0.226664	-0.230527	-0.234498	-0.238556	-0.242686	-0.246872	-0.251104	-0.255376	-0.259684	-0.264027	-0.268402	-0.272802	-0.277219	-0.281644	-0.28607	-0.290495	-0.294916	-0.299329
	211	-0.145861	-0.155523	-0.165164	-0.174776	-0.184347	-0.193861	-0.203301	-0.212646	-0.221877	-0.230977	-0.239925	-0.2487	-0.25728	-0.265644	-0.273772	-0.281642	-0.289234	-0.296529	-0.303508	-0.310156	-0.316459	-0.322404	-0.327974	-0.333158	-0.337942	-0.342322	-0.346298	-0.349877	-0.353069	-0.35588	-0.358319	-0.360393	-0.362107	-0.363456	-0.364431	-0.365026	-0.365238	-0.365074	-0.364547	-0.363675	-0.362474	-0.360957	-0.359135	-0.357016	-0.354613	-0.351938	-0.349	-0.345809
	212	-0.266077	-0.269696	-0.27316	-0.276476	-0.279649	-0.282685	-0.285586	-0.288352	-0.290979	-0.293463	-0.295801	-0.297993	-0.300042	-0.301955	-0.303745	-0.305427	-0.307014	-0.308513	-0.309929	-0.311264	-0.312518	-0.313692	-0.314786	-0.315807	-0.316767	-0.317682	-0.318568	-0.319439	-0.320305	-0.321177	-0.322062	-0.322963	-0.323879	-0.324809	-0.325752	-0.326708	-0.327683	-0.328687	-0.329736	-0.330848	-0.332039	-0.333325	-0.334721	-0.336236	-0.337873	-0.339631	-0.341505	-0.343483
	213	-0.0708101	-0.0709986	-0.0712107	-0.0714596	-0.0717594	-0.0721229	-0.0725614	-0.0730833	-0.0736959	-0.074406	-0.0752164	-0.0761223	-0.0771124	-0.0781696	-0.0792746	-0.0804117	-0.0815713	-0.0827445	-0.0839179	-0.0850766	-0.0862096	-0.0873098	-0.0883702	-0.089382	-0.0903387	-0.0912404	-0.092091	-0.0928932	-0.093645	-0.0943371	-0.0949545	-0.0954823	-0.0959109	-0.0962362	-0.0964573	-0.0965745	-0.0965914	-0.0965176	-0.0963691	-0.096166	-0.0959309	-0.095689	-0.0954661	-0.0952872	-0.0951761	-0.0951553	-0.0952482	-0.0954814
	214	-0.434667	-0.434182	-0.433445	-0.432463	-0.431241	-0.429783	-0.428099	-0.426202	-0.424109	-0.421835	-0.419395	-0.4168	-0.414064	-0.411207	-0.408254	-0.405225	-0.402136	-0.39899	-0.395785	-0.39252	-0.389195	-0.385817	-0.382393	-0.37893	-0.375433	-0.371908	-0.368364	-0.364809	-0.361256	-0.357722	-0.354225	-0.350792	-0.34745	-0.344228	-0.341156	-0.33826	-0.335564	-0.333093	-0.330868	-0.32891	-0.327237	-0.325861	-0.324791	-0.32403	-0.323575	-0.32342	-0.323559	-0.323986
	215	-0.306381	-0.306827	-0.307408	-0.308111	-0.308912	-0.309786	-0.310701	-0.311628	-0.312534	-0.313387	-0.314159	-0.314824	-0.315367	-0.315773	-0.316029	-0.316125	-0.316051	-0.315796	-0.315351	-0.314705	-0.31385	-0.312781	-0.311502	-0.310024	-0.30837	-0.306565	-0.304638	-0.302615	-0.300518	-0.298368	-0.296182	-0.293975	-0.291762	-0.289558	-0.287379	-0.285234	-0.283132	-0.281085	-0.279109	-0.277219	-0.275434	-0.273772	-0.272247	-0.270869	-0.269636	-0.268541	-0.26757	-0.266708
	216	-0.152963	-0.161708	-0.170671	-0.179834	-0.189176	-0.19868	-0.208328	-0.218107	-0.228004	-0.237996	-0.248051	-0.25813	-0.268186	-0.278174	-0.288048	-0.297766	-0.307296	-0.316609	-0.325681	-0.334488	-0.343007	-0.351214	-0.359078	-0.366566	-0.373643	-0.380281	-0.386446	-0.392103	-0.397214	-0.401744	-0.405658	-0.408929	-0.41153	-0.41344	-0.414638	-0.415108	-0.414828	-0.413776	-0.41193	-0.40927	-0.405779	-0.401443	-0.396248	-0.390188	-0.383265	-0.375488	-0.366872	-0.357433
	217	-0.198268	-0.20473	-0.211383	-0.218182	-0.225069	-0.231979	-0.238849	-0.245618	-0.252234	-0.258652	-0.264835	-0.270745	-0.276352	-0.281627	-0.286539	-0.291054	-0.29514	-0.29876	-0.301875	-0.304452	-0.306471	-0.307924	-0.308808	-0.309132	-0.308908	-0.308143	-0.306843	-0.305014	-0.302668	-0.299823	-0.296498	-0.292714	-0.288493	-0.283861	-0.278844	-0.273479	-0.26781	-0.261879	-0.255728	-0.249398	-0.24294	-0.236416	-0.22989	-0.223425	-0.217079	-0.210899	-0.204925	-0.199199
	218	-0.0103273	-0.000375292	0.00936281	0.0188403	0.028016	0.0368599	0.045351	0.0534697	0.0611955	0.0685125	0.0754136	0.0818974	0.0879671	0.093629	0.0988899	0.103754	0.108223	0.112297	0.115981	0.119281	0.122216	0.124808	0.127083	0.129064	0.13077	0.132218	0.13342	0.134388	0.135134	0.135674	0.136013	0.136152	0.136082	0.135792	0.135274	0.134521	0.133527	0.132282	0.130773	0.128989	0.12692	0.124567	0.121934	0.119034	0.115886	0.112516	0.108948	0.105211
	219	-0.546157	-0.542382	-0.538655	-0.535002	-0.531445	-0.528004	-0.524691	-0.521506	-0.518444	-0.515491	-0.512641	-0.50989	-0.507239	-0.50469	-0.502237	-0.499869	-0.497563	-0.495296	-0.493055	-0.490834	-0.488639	-0.48648	-0.484368	-0.482305	-0.480286	-0.478298	-0.476321	-0.474334	-0.472312	-0.470237	-0.468097	-0.46589	-0.463626	-0.46132	-0.458995	-0.456674	-0.45438	-0.452126	-0.449916	-0.447754	-0.445654	-0.443637	-0.441728	-0.439953	-0.438339	-0.43691	-0.435688	-0.434689
	220	0.481898	0.472175	0.461916	0.451168	0.439971	0.428369	0.416411	0.404155	0.391667	0.379015	0.366265	0.35348	0.340719	0.328029	0.315445	0.302993	0.290696	0.278576	0.266649	0.254926	0.243413	0.23212	0.221064	0.210269	0.19976	0.189558	0.179677	0.17013	0.160927	0.152079	0.143589	0.135465	0.127719	0.120374	0.113452	0.10698	0.100984	0.0954836	0.090491	0.0860191	0.0820877	0.0787219	0.0759454	0.0737702	0.0721937	0.0712056	0.0707925	0.0709367
	221	-0.283418	-0.290677	-0.296881	-0.302076	-0.306312	-0.309636	-0.31209	-0.313712	-0.314536	-0.314587	-0.313888	-0.312464	-0.31034	-0.307546	-0.304101	-0.300024	-0.295339	-0.290087	-0.284318	-0.278094	-0.271472	-0.264513	-0.257278	-0.249825	-0.242204	-0.234457	-0.226623	-0.218742	-0.210847	-0.202972	-0.195154	-0.187432	-0.179845	-0.172427	-0.165201	-0.158185	-0.151386	-0.144802	-0.138422	-0.132234	-0.126221	-0.120362	-0.114636	-0.109027	-0.103534	-0.0981619	-0.0929229	-0.0878305
	222	0.124464	0.130454	0.136298	0.141979	0.147481	0.152791	0.157895	0.162782	0.167443	0.171869	0.176054	0.179992	0.183678	0.187109	0.190284	0.193199	0.195853	0.198245	0.200377	0.202252	0.203872	0.20524	0.206362	0.207245	0.207893	0.208314	0.208511	0.208487	0.208245	0.207786	0.207113	0.206225	0.205123	0.203809	0.202282	0.200547	0.198608	0.196471	0.194144	0.191637	0.188959	0.186119	0.183127	0.179992	0.176724	0.173328	0.16981	0.166174
14	223	-0.0477129	-0.0479446	-0.0482217	-0.048545	-0.048914	-0.0493277	-0.0497844	-0.0502819	-0.050818	-0.0513907	-0.051999	-0.0526419	-0.0533184	-0.0540274	-0.0547671	-0.055534	-0.0563235	-0.0571304	-0.0579496	-0.0587765	-0.0596067	-0.060436	-0.0612609	-0.0620795	-0.0628911	-0.0636949	-0.0644891	-0.0652711	-0.0660376	-0.0667862	-0.0675144	-0.0682202	-0.0689021	-0.0695591	-0.0701906	-0.0707954	-0.0713712	-0.0719148	-0.0724222	-0.0728896	-0.0733138	-0.073694	-0.0740313	-0.0743274	-0.0745839	-0.0748016	-0.0749804	-0.0751199
	224	-0.0258741	-0.0261047	-0.0264875	-0.0270109	-0.0276621	-0.0284282	-0.0292965	-0.0302543	-0.03129	-0.0323925	-0.0335526	-0.0347627	-0.0360168	-0.0373097	-0.0386362	-0.0399905	-0.0413662	-0.0427562	-0.0441536	-0.0455514	-0.0469437	-0.0483253	-0.0496919	-0.0510393	-0.0523633	-0.0536588	-0.0549192	-0.0561372	-0.0573061	-0.0584208	-0.0594776	-0.0604734	-0.061405	-0.062269	-0.0630616	-0.0637792	-0.0644191	-0.0649797	-0.0654601	-0.0658604	-0.066182	-0.066428	-0.0666028	-0.0667115	-0.0667597	-0.0667531	-0.0666973	-0.0665987
	225	0.222347	0.218941	0.215317	0.211481	0.207443	0.203209	0.198787	0.194185	0.18941	0.18447	0.179374	0.174129	0.168741	0.163216	0.157559	0.151775	0.145871	0.139851	0.133724	0.127496	0.121176	0.114773	0.108295	0.10175	0.0951454	0.0884901	0.0817936	0.0750664	0.0683196	0.0615639	0.0548088	0.0480629	0.0413349	0.0346344	0.0279709	0.0213539	0.0147918	0.0082928	0.00186504	-0.00448281	-0.0107417	-0.016903	-0.0229581	-0.0288988	-0.034717	-0.0404048	-0.0459546	-0.0513594
	226	-0.150389	-0.148647	-0.146906	-0.145164	-0.143422	-0.141678	-0.139929	-0.138171	-0.136401	-0.134614	-0.132808	-0.130979	-0.129124	-0.127239	-0.125319	-0.123359	-0.121355	-0.119301	-0.117197	-0.115041	-0.112833	-0.110572	-0.108258	-0.105894	-0.10348	-0.101016	-0.0985055	-0.0959481	-0.0933452	-0.0906977	-0.0880069	-0.0852735	-0.0824975	-0.0796796	-0.0768209	-0.0739231	-0.0709889	-0.0680214	-0.0650234	-0.0619974	-0.0589447	-0.0558663	-0.0527633	-0.0496362	-0.0464844	-0.0433052	-0.040095	-0.0368495
	227	0.125487	0.126542	0.127664	0.128851	0.130103	0.13142	0.132802	0.134249	0.135761	0.137344	0.139	0.140735	0.142548	0.144438	0.146403	0.148438	0.150539	0.152702	0.154923	0.157196	0.159517	0.161879	0.164274	0.166692	0.169124	0.171561	0.173994	0.176416	0.17882	0.181199	0.183549	0.185866	0.188144	0.190378	0.192564	0.194696	0.196769	0.198775	0.20071	0.202565	0.204337	0.20602	0.207611	0.209103	0.210489	0.211762	0.212913	0.213934
	228	-0.142838	-0.138078	-0.133279	-0.128453	-0.123611	-0.118762	-0.113917	-0.109087	-0.104283	-0.0995143	-0.0947919	-0.0901258	-0.0855257	-0.0810004	-0.076557	-0.0722019	-0.0679404	-0.0637771	-0.0597161	-0.0557607	-0.0519134	-0.0481761	-0.0445497	-0.0410343	-0.0376292	-0.0343331	-0.0311446	-0.0280629	-0.0250885	-0.0222231	-0.0194678	-0.0168234	-0.0142899	-0.0118675	-0.00955679	-0.00735967	-0.00527945	-0.00332011	-0.00148514	0.000223281	0.00180455	0.0032598	0.00459197	0.0058054	0.00690443	0.00789256	0.00877282	0.00954834
	229	0.103434	0.106024	0.108537	0.11097	0.113317	0.115577	0.117748	0.11983	0.121821	0.123724	0.125537	0.127259	0.128891	0.130428	0.131868	0.133208	0.134445	0.135573	0.136591	0.137494	0.138279	0.138944	0.139487	0.139908	0.140208	0.140391	0.140457	0.140409	0.140251	0.139986	0.139619	0.139154	0.138598	0.137954	0.13723	0.136435	0.135579	0.13467	0.133721	0.13274	0.131735	0.130714	0.129682	0.128647	0.127616	0.126594	0.125584	0.12459
	230	0.0212631	0.0201371	0.0190056	0.0178729	0.0167435	0.0156202	0.0145049	0.0133984	0.0123007	0.0112124	0.0101353	0.00907219	0.0080255	0.00699706	0.00598785	0.00499818	0.00402762	0.00307465	0.00213683	0.0012116	0.000296875	-0.00060893	-0.00150676	-0.0023964	-0.00327606	-0.00414248	-0.00499166	-0.00582016	-0.0066263	-0.00741029	-0.00817295	-0.00891408	-0.00963151	-0.0103214	-0.010979	-0.0115988	-0.012175	-0.0127018	-0.0131731	-0.0135826	-0.0139242	-0.0141932	-0.0143858	-0.0145001	-0.0145354	-0.0144921	-0.0143719	-0.014177
	231	-0.0387317	-0.0391659	-0.0396028	-0.0400433	-0.0404887	-0.0409406	-0.0414001	-0.041868	-0.0423454	-0.0428336	-0.0433333	-0.0438441	-0.044364	-0.04489	-0.045418	-0.0459443	-0.0464651	-0.0469773	-0.0474788	-0.0479694	-0.0484513	-0.0489279	-0.0494033	-0.0498822	-0.0503687	-0.0508655	-0.051374	-0.0518946	-0.0524279	-0.0529741	-0.0535332	-0.0541047	-0.0546871	-0.055278	-0.0558741	-0.0564703	-0.0570605	-0.0576377	-0.0581939	-0.0587204	-0.0592087	-0.0596511	-0.0600409	-0.0603708	-0.0606321	-0.0608147	-0.0609086	-0.0609036
	232	-0.0854059	-0.0854178	-0.0854809	-0.0855913	-0.0857446	-0.0859364	-0.0861626	-0.0864199	-0.0867062	-0.0870207	-0.087364	-0.0877371	-0.0881411	-0.0885765	-0.0890431	-0.0895389	-0.0900613	-0.0906079	-0.0911759	-0.0917614	-0.0923579	-0.0929569	-0.0935496	-0.0941273	-0.0946821	-0.0952065	-0.0956931	-0.096135	-0.0965252	-0.0968575	-0.0971263	-0.0973255	-0.0974492	-0.0974914	-0.0974469	-0.0973106	-0.0970782	-0.0967459	-0.0963108	-0.0957721	-0.0951302	-0.0943874	-0.0935468	-0.0926129	-0.091591	-0.0904876	-0.0893092	-0.0880626
	233	0.048904	0.0496279	0.0502689	0.050821	0.0512791	0.0516386	0.0518959	0.052048	0.0520936	0.0520328	0.0518673	0.0516004	0.0512361	0.050779	0.0502351	0.0496108	0.0489128	0.0481481	0.0473237	0.0464473	0.045527	0.0445716	0.0435901	0.042592	0.0415865	0.0405816	0.0395845	0.0386022	0.0376416	0.0367096	0.0358126	0.0349569	0.0341492	0.033397	0.0327078	0.0320889	0.0315464	0.0310858	0.0307119	0.030429	0.0302407	0.0301501	0.0301587	0.0302674	0.0304762	0.0307854	0.0311959	0.0317098
	234	-0.0918005	-0.0922999	-0.0927478	-0.093144	-0.0934882	-0.0937806	-0.0940215	-0.0942107	-0.0943481	-0.0944333	-0.0944658	-0.0944454	-0.0943724	-0.0942483	-0.0940748	-0.0938531	-0.0935842	-0.0932686	-0.0929074	-0.0925013	-0.0920504	-0.0915546	-0.0910137	-0.0904276	-0.0897961	-0.0891192	-0.0883986	-0.0876366	-0.086836	-0.0860006	-0.0851344	-0.0842414	-0.0833251	-0.0823883	-0.081433	-0.0804595	-0.0794672	-0.0784554	-0.0774242	-0.0763746	-0.0753081	-0.074226	-0.0731292	-0.0720189	-0.0708974	-0.0697673	-0.0686317	-0.0674939
	235	-0.0768587	-0.078184	-0.0795089	-0.0808252	-0.0821245	-0.0833986	-0.0846383	-0.0858337	-0.0869754	-0.0880545	-0.0890628	-0.0899913	-0.0908313	-0.0915744	-0.0922136	-0.0927437	-0.0931617	-0.0934657	-0.0936551	-0.0937299	-0.093691	-0.0935401	-0.0932779	-0.0929055	-0.0924237	-0.0918345	-0.0911408	-0.0903457	-0.0894522	-0.0884636	-0.087383	-0.0862143	-0.084961	-0.0836265	-0.0822138	-0.0807246	-0.0791603	-0.0775227	-0.0758146	-0.0740394	-0.0722001	-0.0702992	-0.068339	-0.0663219	-0.0642511	-0.0621313	-0.0599678	-0.0577658
	236	0.028444	0.0260878	0.0237057	0.0213014	0.0188787	0.0164418	0.0139955	0.0115456	0.00909928	0.00666437	0.00424859	0.00185883	-0.000498433	-0.00281664	-0.00508915	-0.00730935	-0.00947094	-0.0115687	-0.0135987	-0.0155586	-0.0174471	-0.0192638	-0.0210093	-0.0226845	-0.0242905	-0.0258294	-0.0273039	-0.028718	-0.0300765	-0.0313841	-0.0326447	-0.0338619	-0.0350384	-0.0361762	-0.0372763	-0.038339	-0.0393637	-0.0403487	-0.0412923	-0.0421929	-0.04305	-0.0438626	-0.04463	-0.0453512	-0.0460249	-0.0466497	-0.0472244	-0.0477479
	237	0.0316909	0.030696	0.029598	0.0283964	0.0270898	0.0256756	0.0241512	0.0225151	0.020768	0.0189126	0.0169528	0.0148928	0.012738	0.010495	0.00817108	0.00577346	0.00330951	0.000786087	-0.00179018	-0.00441221	-0.00707198	-0.00976028	-0.0124672	-0.0151835	-0.0179026	-0.0206202	-0.0233333	-0.02604	-0.028738	-0.0314246	-0.0340962	-0.0367481	-0.0393752	-0.0419723	-0.0445345	-0.0470561	-0.049531	-0.0519539	-0.0543202	-0.0566254	-0.0588648	-0.0610323	-0.0631203	-0.0651195	-0.0670201	-0.0688128	-0.0704889	-0.0720405
	238	-0.127612	-0.1304	-0.13312	-0.135763	-0.13832	-0.140784	-0.143144	-0.145393	-0.147524	-0.149531	-0.15141	-0.153157	-0.154771	-0.156251	-0.157599	-0.158816	-0.159904	-0.160863	-0.161694	-0.162395	-0.162967	-0.16341	-0.163724	-0.16391	-0.163969	-0.163902	-0.163711	-0.163395	-0.162952	-0.162384	-0.161692	-0.160878	-0.159946	-0.158898	-0.157738	-0.156469	-0.155093	-0.153613	-0.15203	-0.150345	-0.148562	-0.146682	-0.144708	-0.142644	-0.140493	-0.138257	-0.135943	-0.133556
	239	0.0261752	0.0240083	0.021872	0.0197684	0.0176991	0.0156649	0.0136673	0.0117097	0.00979612	0.00793069	0.00611737	0.00436062	0.00266559	0.00103821	-0.000515256	-0.00198913	-0.00337954	-0.00468438	-0.00590243	-0.00703293	-0.00807573	-0.00903098	-0.00989853	-0.010678	-0.0113691	-0.0119724	-0.01249	-0.0129262	-0.0132874	-0.0135815	-0.0138178	-0.0140053	-0.0141523	-0.0142657	-0.0143505	-0.0144096	-0.0144446	-0.0144561	-0.0144448	-0.014411	-0.0143539	-0.014272	-0.0141636	-0.0140275	-0.013864	-0.0136746	-0.0134609	-0.0132245
	240	0.0188687	0.0165049	0.0140502	0.0115102	0.00889102	0.00619999	0.00344519	0.000635688	-0.00221859	-0.00510709	-0.00801887	-0.0109423	-0.0138643	-0.0167712	-0.0196488	-0.022484	-0.0252642	-0.0279774	-0.0306118	-0.0331564	-0.0356006	-0.0379344	-0.0401492	-0.0422367	-0.0441896	-0.0460011	-0.047666	-0.0491797	-0.0505384	-0.0517378	-0.0527737	-0.0536428	-0.054343	-0.0548733	-0.0552321	-0.055418	-0.0554304	-0.0552698	-0.0549369	-0.0544321	-0.0537564	-0.0529123	-0.0519035	-0.0507342	-0.0494096	-0.047935	-0.0463162	-0.0445584
	241	0.0492135	0.0492792	0.0494117	0.0496089	0.0498682	0.0501869	0.0505616	0.0509885	0.0514637	0.0519829	0.0525415	0.0531335	0.0537518	0.0543892	0.0550389	0.0556948	0.0563504	0.0569987	0.057633	0.0582467	0.0588342	0.0593892	0.0599056	0.0603772	0.0607984	0.061163	0.0614645	0.0616965	0.0618532	0.0619292	0.0619195	0.0618205	0.0616299	0.0613464	0.0609692	0.0604977	0.059931	0.0592683	0.0585098	0.057656	0.0567082	0.0556687	0.0545411	0.05333	0.052041	0.0506799	0.0492526	0.0477639
	242	0.0123259	0.0108951	0.00953437	0.00824357	0.00702341	0.00587514	0.00480055	0.00380233	0.00288402	0.00204921	0.00130084	0.000641232	7.25586e-05	-0.000402997	-0.000782883	-0.0010642	-0.0012447	-0.0013238	-0.00130317	-0.00118665	-0.000979465	-0.000687005	-0.00031452	0.00013224	0.000646465	0.00122069	0.00184765	0.00252084	0.00323433	0.00398201	0.00475683	0.00555079	0.00635469	0.00715826	0.00795113	0.00872337	0.00946519	0.0101674	0.0108229	0.0114267	0.0119755	0.0124662	0.0128957	0.0132601	0.0135556	0.0137786	0.0139266	0.0139983
	243	-0.0688943	-0.0682125	-0.067533	-0.0668581	-0.0661898	-0.0655292	-0.0648765	-0.0642306	-0.0635895	-0.0629505	-0.0623104	-0.0616659	-0.0610143	-0.0603542	-0.059686	-0.0590102	-0.058328	-0.057641	-0.0569518	-0.0562642	-0.0555815	-0.0549055	-0.054236	-0.0535716	-0.0529106	-0.0522513	-0.0515914	-0.0509278	-0.0502562	-0.0495717	-0.0488699	-0.0481475	-0.0474036	-0.0466389	-0.0458547	-0.0450523	-0.0442328	-0.0433971	-0.0425459	-0.0416802	-0.0408014	-0.0399119	-0.039015	-0.0381151	-0.0372175	-0.0363277	-0.0354514	-0.0345951
	244	-0.0392781	-0.0386847	-0.038056	-0.037396	-0.0367095	-0.0360016	-0.0352773	-0.0345417	-0.0337996	-0.0330549	-0.0323106	-0.0315691	-0.0308333	-0.030106	-0.0293904	-0.0286902	-0.0280087	-0.0273495	-0.0267167	-0.0261147	-0.025548	-0.025021	-0.0245388	-0.0241068	-0.02373	-0.0234129	-0.0231594	-0.0229728	-0.0228553	-0.0228081	-0.0228321	-0.0229272	-0.0230922	-0.0233249	-0.0236237	-0.0239872	-0.0244144	-0.0249042	-0.0254542	-0.0260615	-0.0267219	-0.0274307	-0.0281824	-0.0289716	-0.0297927	-0.0306395	-0.0315055	-0.0323829
	245	0.0334087	0.0331723	0.0329224	0.0326555	0.0323677	0.0320554	0.0317147	0.0313421	0.0309345	0.03049	0.0300093	0.0294947	0.0289495	0.0283773	0.0277822	0.0271687	0.0265419	0.0259073	0.0252707	0.0246369	0.0240099	0.0233929	0.0227887	0.0222006	0.0216327	0.0210904	0.0205784	0.0201001	0.0196573	0.0192512	0.0188811	0.0185442	0.018236	0.0179531	0.0176936	0.0174567	0.0172417	0.0170472	0.0168709	0.0167103	0.0165631	0.016428	0.0163048	0.0161936	0.0160953	0.0160114	0.0159441	0.0158948
	246	-0.0120397	-0.0133875	-0.0147432	-0.0161071	-0.0174794	-0.0188599	-0.0202481	-0.0216433	-0.0230435	-0.024446	-0.0258472	-0.0272438	-0.0286326	-0.0300111	-0.0313768	-0.0327271	-0.0340599	-0.0353747	-0.036672	-0.037953	-0.0392191	-0.0404718	-0.0417118	-0.0429389	-0.0441513	-0.0453462	-0.0465194	-0.0476666	-0.0487836	-0.0498669	-0.050913	-0.0519175	-0.0528755	-0.0537816	-0.0546306	-0.0554174	-0.0561369	-0.0567842	-0.0573558	-0.0578488	-0.0582606	-0.0585882	-0.0588288	-0.0589807	-0.0590436	-0.0590194	-0.0589117	-0.0587248
[truncated: 5,000 more columns]

## Sheet: Figure 5b
Animal Number	Trial number
1	1	-0.00951953	0.0843708	0.205583	0.25946	0.103695	0.13787	0.208631	0.119348	0.139045	0.225156	0.23498	0.10354	0.0487387	0.154243	0.176213	0.112749	0.062523	0.0326543	-0.000178549	0.0343013	0.071815	0.0552258	0.055369	0.0671486	0.114339	0.0946322	0.0545601	0.04445	-0.00368283	-0.0190291	-0.0327802	0.0385291	0.175803	0.20818	0.139703	0.0513799	0.0831281	0.10727	0.0479083	0.0729201	0.0995333	0.112138	0.132936	0.151333	0.198576	0.171394	0.1323	0.067803
	2	-0.117235	0.04047	-0.0760405	-0.110372	0.0268003	0.00384112	-0.0916629	0.0224119	0.133091	0.0355871	-0.0115942	0.00553044	-0.0199794	-0.0667427	-0.0619296	0.0146132	0.038049	0.03067	0.0616159	0.0591392	-0.0022107	-0.147605	-0.273454	-0.190016	-0.107147	-0.0514487	0.0424212	0.045187	0.0466421	0.000288514	0.0278742	0.0313341	-0.193887	-0.19242	-0.00479082	0.048386	0.0390586	0.0309347	0.0344662	0.00136477	0.0241255	-0.0156481	-0.206792	-0.230221	-0.151137	-0.130054	-0.0288185	0.0848621
	3	-0.243237	-0.157844	-0.145246	-0.120707	-0.0421649	-0.0646002	-0.0711723	-0.0612121	-0.117167	-0.158796	-0.115759	-0.00305516	-0.0369176	-0.0802336	0.038643	0.0575606	-0.0282357	-0.0849549	-0.0873449	-0.0964256	-0.194579	-0.182617	-0.0419212	-0.0673428	-0.128015	-0.0770132	-0.0965735	-0.16279	-0.214675	-0.223888	-0.179617	-0.154257	-0.107289	-0.00448674	0.0274807	-0.0141177	-0.0243662	-0.0200217	-0.0854951	-0.240096	-0.244573	-0.132319	-0.0576127	-0.0364164	-0.143609	-0.0953214	-0.0159491	-0.145402
	4	-0.0640865	-0.0297451	0.0126663	-0.0447054	-0.143133	-0.197177	-0.171738	-0.0711976	-0.0160057	-0.0731535	-0.0867566	-0.0710004	-0.115523	-0.109654	-0.115354	-0.202725	-0.180311	-0.0529798	0.00738058	0.0244225	0.0743891	0.0599189	-0.0358433	-0.102767	-0.143005	-0.146625	-0.106843	-0.0462819	-0.0151212	-0.024208	0.0404641	0.12359	0.0637436	-0.102797	-0.189652	-0.163939	-0.0965924	0.021084	0.103416	0.0739271	0.0230021	0.0315523	0.00606509	-0.0492438	-0.126535	-0.190089	-0.0174297	0.0982094
	5	-0.0705921	-0.175566	-0.0625154	-0.0387862	-0.110145	-0.0376158	0.0586283	0.0837469	0.101406	0.0597707	0.00941281	-0.041693	-0.055248	0.0323353	0.0552011	0.0890575	0.139096	0.0805957	0.105363	0.181389	0.136997	0.0189856	-0.0210101	0.0101821	-0.0279692	0.0189645	0.112231	0.0371649	0.0819264	0.197057	0.058921	-0.0243555	0.0117687	-0.0241702	0.0253475	0.0660083	0.00334192	0.00498831	0.0316373	0.00692147	-0.0035678	-0.0235406	-0.0782053	-0.0251743	0.0916093	0.120807	0.0753389	-0.0325745
	6	0.00643537	-0.0063458	-0.0313788	0.0607683	0.0926515	-0.00167355	-0.102285	-0.0911552	-0.112603	-0.100622	-0.0478904	0.00305206	0.158981	0.154513	0.029586	-0.00158843	-0.102482	-0.157658	-0.0601078	-0.118084	-0.246307	-0.0942452	0.0173657	-0.0975216	-0.0720125	-0.00527231	-0.0793696	-0.144651	-0.0919959	0.0249263	-0.00456003	-0.000269658	0.081235	-0.0314578	-0.091772	-0.0884546	-0.166024	-0.161466	-0.172499	-0.220341	-0.179301	-0.108705	-0.0839703	-0.102341	-0.138282	-0.134274	-0.120763	-0.225554
	7	-0.196087	-0.243883	-0.156618	-0.0205793	-0.0477004	0.0353584	0.06435	-0.0749577	-0.130877	-0.128914	-0.0116449	-0.0680751	-0.171335	0.0584984	0.0219839	-0.0966826	0.101115	0.0451676	-0.119226	-0.0717524	-0.0397156	-0.0606231	-0.0708861	-0.0484759	0.0180468	0.0650306	0.120806	0.159831	0.0339292	-0.00893826	-0.0165317	-0.133704	-0.0624756	-0.0418576	-0.0948042	0.00222935	-0.0225894	-0.121084	-0.0545106	0.0196812	-0.0915954	-0.161154	-0.0772565	-0.0318442	-0.00896744	0.0123475	0.0251929	0.0433748
	8	0.152054	0.163922	0.106693	0.0798934	0.107449	0.0760423	-0.0330884	-0.0454923	-0.0183409	0.0292682	0.165115	0.231274	0.176488	0.146112	0.0625677	-0.0173264	0.0401433	-0.0471794	-0.158985	-0.0804001	-0.0534963	-0.0183502	0.065643	0.0527198	0.0103964	-0.0343262	-0.0725377	-0.0983272	-0.127774	-0.0707754	-0.018312	-0.0313902	0.0118375	0.0280618	0.0409462	0.0393124	-0.106533	-0.134973	-0.0574029	-0.0664459	-0.0568099	-0.0792059	-0.0090025	0.0990571	0.00635238	-0.0228402	-0.0245865	-0.132691
	9	0.0474871	0.0437915	0.0349075	-0.0368569	-0.0871246	0.0468642	-0.018751	-0.13072	-0.0371786	-0.0333234	-0.0200937	0.0389425	0.0980788	0.156948	0.0316639	-0.0775877	-0.0484301	-0.0216104	0.0140222	-0.0240463	-0.0222974	0.0356376	0.0335879	0.0436261	-0.0230445	-0.0666035	-0.0775018	-0.142409	-0.0364957	0.0957289	0.0938402	0.160743	0.212943	0.179227	0.141185	0.0427592	0.0274816	0.0731508	-0.0355918	-0.0311844	0.116325	0.113312	0.1034	0.0869241	-0.0028884	-0.0194436	-0.0321054	-0.0610902
2	10	0.0648384	0.100165	0.0165429	-0.0403892	0.000988378	0.0337424	0.0949463	0.081413	-0.00429184	0.0732458	0.119508	-0.0130464	-0.025435	0.0276237	0.0215655	0.0764638	0.0489374	-0.0461382	-0.049127	-0.0202655	0.0213236	-0.00398815	-0.0194491	0.0554762	0.0226389	-0.0153815	0.0116659	0.0286259	0.0674524	0.0546784	0.0420776	0.0252009	-0.0131636	0.0131129	0.0233117	0.0104064	0.030245	0.0214962	0.0244431	0.0379862	-0.0245556	-0.0265004	-0.0198534	-0.0497919	0.00931956	-0.00870908	-0.0499404	-0.0108821
	11	-0.0236927	0.0063444	-0.0331922	-0.000539268	0.0657687	-0.0122752	-0.054459	0.0259895	-0.0128473	-0.0598787	0.0161559	0.00607904	-0.0434787	0.0164308	0.0306845	-0.0591827	-0.0519031	0.0236902	0.0204878	0.0422321	0.0189907	-0.100942	-0.0961798	-0.0188944	-0.0098215	-0.00509125	-0.00713945	-0.0303423	-0.017048	-0.0566221	-0.0747695	0.0432094	0.04849	-0.0260985	-0.0202548	-0.0196588	-0.0432975	-0.0279667	0.0646841	0.0804873	0.0176371	0.00526474	-0.00133206	-0.016598	-0.0115153	0.0360279	0.00179752	-0.0584908
	12	0.0510698	0.0423989	0.0747539	0.0749054	0.096594	0.162715	0.212839	0.108089	-0.0362346	-0.0154554	0.0728184	0.0491073	0.0128329	0.0569221	0.0613404	0.101596	0.128618	0.0155037	0.0225602	0.115354	0.108541	0.0920835	0.0637206	0.0434517	0.0675549	0.0623194	0.0441076	0.0421782	0.0166205	-0.000477872	0.0232914	0.0516486	-0.00504306	-0.0676678	-0.00698118	0.0522627	0.0764959	0.0620804	-0.0302666	-0.0223213	0.0403002	0.0127181	0.0274892	0.0377089	0.034437	0.0575147	-0.0142231	-0.0242466
	13	-0.332902	-0.223002	-0.227161	-0.307916	-0.28485	-0.252333	-0.244558	-0.303296	-0.397267	-0.350768	-0.289767	-0.325749	-0.312928	-0.290555	-0.375688	-0.407882	-0.329105	-0.285768	-0.260313	-0.296553	-0.369587	-0.344512	-0.316057	-0.297358	-0.289022	-0.292916	-0.264407	-0.271635	-0.318772	-0.372223	-0.306467	-0.222825	-0.253107	-0.246526	-0.290672	-0.344219	-0.325383	-0.334844	-0.27901	-0.248188	-0.282849	-0.314911	-0.385566	-0.367626	-0.34105	-0.337394	-0.258918	-0.278704
	14	-0.000551858	0.0291165	-0.0172006	-0.0263476	0.0175431	0.0183601	-0.0208128	-0.0696243	-0.00395619	0.0465021	0.00673277	0.0156065	-0.0317124	-0.0405148	0.0219824	-0.00895731	-0.0317168	-0.0222346	-0.0254516	-0.0877662	-0.130087	-0.0389154	0.0118389	0.0106499	0.0138436	-0.00041959	0.00967858	-0.0425149	-0.0982279	-0.0558805	-0.0277571	0.00450065	0.0355632	-0.0233615	-0.0629441	-0.0833066	-0.111461	-0.0516054	0.0281731	0.0601987	0.0509185	0.0423316	-0.0121861	-0.119544	-0.0962928	-0.0514934	-0.0526882	-0.00497529
	15	0.0115878	0.0659284	-0.0286566	-0.081253	-0.0308574	-0.0669073	-0.0958804	-0.00336478	-0.0106481	-0.0416576	0.00880318	-0.0774587	-0.112806	-0.00150519	-0.00407882	-0.0410224	0.0163174	0.0596968	-0.0130411	-0.0654371	-0.0383626	-0.0718282	-0.0659074	0.0218815	-0.0131786	-0.0545632	0.0118243	0.00126187	-0.019859	-0.0415322	-0.0931472	-0.028299	0.0441977	0.00967298	-0.0318004	-0.00176452	-0.0201869	-0.0978074	-0.0550589	0.00390578	-0.0131215	0.00324801	0.0016273	-0.0514795	-0.0452528	-0.00464247	0.0164713	0.0423155
	16	0.0721955	0.0318925	0.00826208	0.027567	0.0495928	0.0232401	0.0149031	0.0196554	-0.0175564	-0.00574634	-0.0139368	-0.030091	0.01148	0.00219473	0.0228025	0.0803934	0.0342226	-0.0202367	-0.0142534	-0.00523744	0.0296818	0.0448097	0.0204517	0.0215153	0.0199418	0.00227915	0.021395	0.0314177	0.00967701	0.0198616	-0.0115727	0.00713	0.057525	-0.0456687	-0.0722403	-0.00206502	0.0273689	0.0568961	0.0883015	0.104682	0.0221554	-0.0234874	0.00127828	-0.00323315	0.0505383	0.0684099	0.017119	0.0114473
	17	0.0115094	0.0242205	0.0200262	0.109177	0.126936	0.0053279	-0.0356372	-0.0130426	-0.0123172	0.0358138	0.0863668	0.083712	0.0522212	0.00657182	0.021811	0.0724135	0.0403687	0.0111132	0.0439496	0.0661815	0.0959996	0.0479949	-0.0379144	0.0236429	0.0748114	0.0262837	0.051744	0.0983805	0.0758657	0.0701834	0.0616723	0.0381307	0.0406304	0.0353967	0.00287493	-0.00592655	0.0704161	0.0971907	-0.0091076	-0.0730298	-0.0269471	0.00761827	0.0210952	0.0599994	0.00419065	-0.0222169	0.0200157	-0.0404812
	18	0.0135121	0.0350468	0.029914	0.0373644	0.0920584	0.133755	0.108265	0.0469307	0.00140101	-0.0203116	0.0327357	0.099868	0.0877512	0.0795585	0.128155	0.117284	0.0649719	0.051117	0.0166562	0.0250395	0.07478	0.0754133	0.0799488	0.0589845	-0.00224735	-0.0165168	0.0508493	0.13971	0.0943933	0.019488	0.100757	0.145975	0.0974182	0.0764177	0.0619718	0.0528678	-0.00485642	-0.0240794	0.0958622	0.161989	0.0831799	-0.00762498	0.0543857	0.127216	0.0536772	0.0175032	0.0377266	0.0838402
	19	-0.227485	-0.140801	-0.217962	-0.31012	-0.264923	-0.181057	-0.196928	-0.223251	-0.182926	-0.178108	-0.169279	-0.172563	-0.215797	-0.2175	-0.160941	-0.115413	-0.170577	-0.187809	-0.116754	-0.1238	-0.171223	-0.167431	-0.113182	-0.108095	-0.191936	-0.215556	-0.157099	-0.137921	-0.199593	-0.217437	-0.213572	-0.254053	-0.19609	-0.142195	-0.195272	-0.219367	-0.15597	-0.123291	-0.178995	-0.19095	-0.187103	-0.16602	-0.0778313	-0.0712675	-0.172476	-0.221402	-0.172012	-0.140424
	20	0.0481093	-0.00785274	-0.0872635	-0.0436673	-0.0222553	-0.0155545	0.023789	-0.00395996	-0.0031228	0.0450559	0.0342927	-4.54911e-06	-0.0340829	-0.0246616	0.0545176	0.12292	0.0974644	0.0336617	0.0220975	-0.0579006	-0.110122	-0.0252789	0.0246246	0.0120757	-0.0305093	0.00326106	0.0240461	-0.00901717	0.0470746	0.00571522	-0.0174313	0.0857214	0.0574386	-0.00569225	0.0354084	0.0262431	-0.00644471	0.0332074	-0.0232943	-0.0482617	0.0306119	-0.00425052	0.00993123	0.0474208	0.0169783	0.0685699	0.0237498	-0.0666646
	21	-0.124523	-0.0250013	0.0473236	-0.00820369	0.0240504	-0.0119747	-0.0765705	-0.0548893	0.0203846	0.0205458	-0.0720624	-0.0313059	0.0495567	0.0357856	0.00503078	-0.0114462	-0.0130846	-0.0101715	-0.00267447	-0.0145698	0.0153987	0.0648179	0.00847566	-0.0222847	0.00646774	-0.0341614	-0.0592594	-0.0364432	-0.0289342	0.0011162	0.0648263	0.0307455	-0.0955854	-0.118731	-0.099756	-0.0904832	-0.0361834	-0.0118327	0.0327514	0.0358138	-0.034371	-0.00863477	0.00903431	-0.044062	-0.0456044	-0.0186798	0.00236775	0.0571973
	22	0.00414959	0.0184087	0.0135138	0.0278451	0.0210071	0.0230642	0.0193001	-0.0526696	0.0158329	0.0502108	-0.0113268	0.058457	0.067275	0.0282839	-0.00248717	-0.0242697	0.0156736	-0.0187265	0.00721157	0.0773935	0.0471962	0.0360836	0.0581445	0.0689072	-0.0288815	-0.0371535	0.0698427	-0.000283357	-0.0346018	-0.00478471	0.00354425	0.0784871	0.0707288	0.00321268	-0.0323668	-0.0475734	0.0278321	0.102317	0.0590772	0.0155378	-0.0239538	-0.0681632	-0.00589276	0.0453548	0.0158252	0.0193348	0.00582322	0.00448466
	23	-0.0874742	-0.102168	0.004627	-0.012328	0.0091991	0.0572953	0.029486	0.0190232	-0.00465701	-0.0684172	-0.0804701	-0.0514839	-0.0318353	-0.020464	-0.0191674	0.0403335	0.0789582	-0.026295	-0.0743008	-0.0418582	-0.0250345	0.0219411	-0.0316459	-0.0651423	0.0220286	-0.0132692	-0.0638241	-0.0360444	-0.0367297	-0.0203255	-0.0302156	-0.0321212	-0.0319085	-0.0418684	0.0246385	-0.00853326	-0.0736061	-0.0691076	-0.0704764	-0.012299	-0.0440084	-0.0931798	-0.0154078	0.0170828	0.017949	0.00198136	-0.0364898	-0.0272038
	24	0.00283865	0.00173128	0.0214519	0.0330658	-0.00741932	0.0105653	0.0501256	-0.0604162	-0.105654	-0.00494572	0.0402724	0.0327808	0.0329788	0.0597006	0.0626946	-0.00362672	-0.038095	-0.0216304	-0.00101709	0.000553489	0.0225741	0.0959552	0.0577246	-0.0032286	0.0365479	-0.0149662	-0.0766357	-0.0280261	-0.0206754	0.0034577	0.109405	0.0723021	-0.0474407	0.000412704	0.0551421	-0.0235268	-0.014087	0.0308802	-0.000177308	0.0568306	0.0563841	0.0315506	0.059661	-0.051268	-0.0678277	0.0612589	0.0881948	-0.000228292
	25	0.281009	0.268288	0.247899	0.203898	0.201556	0.247382	0.307255	0.310646	0.274594	0.293248	0.30968	0.298757	0.267108	0.23504	0.253376	0.252995	0.266521	0.329169	0.322042	0.288234	0.252345	0.190476	0.202867	0.230885	0.219522	0.230723	0.285144	0.308208	0.254982	0.265672	0.275638	0.237903	0.27838	0.264216	0.225069	0.317655	0.396859	0.340047	0.263561	0.25949	0.288757	0.329465	0.324627	0.329023	0.402272	0.393409	0.300755	0.267582
	26	0.0839881	0.0288172	0.0447336	0.0891	0.0575045	0.084	0.0678302	0.0160393	0.051985	0.0188856	-0.00177113	0.04549	0.0230819	0.0171918	0.0876112	0.0802331	0.0350707	0.0704234	0.05544	0.0187628	0.0263584	0.00733643	0.0567033	0.103853	0.0341612	0.0403799	0.104451	0.0341257	-0.0369015	0.00387852	0.0288328	-0.00285381	-0.0434884	-0.0314097	0.0366157	0.0841341	0.0869378	0.0528889	0.0450912	0.0545338	0.0146376	-0.0212108	-0.0134183	0.0681871	0.0866121	-0.00233849	0.0348078	0.0714582
	27	0.0969407	0.0437462	-0.012942	-0.00587914	0.0614263	0.0645971	0.0813842	0.106881	0.0856844	0.0816141	0.0717421	0.0366001	-0.0121083	0.075692	0.209494	0.138337	0.0961558	0.134927	0.0906925	0.0577387	0.0494238	0.0568481	0.0664694	0.0486205	0.0580321	0.0763997	0.0771125	0.0983348	0.0914934	0.0172891	-7.3183e-05	0.0664351	0.0717721	0.0494812	0.0719622	0.0877669	0.106724	0.102063	0.0977857	0.0895599	0.0305764	0.0105481	0.0282484	0.0613563	0.0755243	0.0769304	0.106647	0.109826
	28	0.0537902	0.0848679	0.0785137	0.0677481	0.0335319	-0.0177972	0.0107908	0.0405931	0.0572782	0.0715962	0.0323769	-0.00203825	0.071231	0.109042	0.0108702	-0.00374379	0.00234879	-0.0177215	0.0509065	0.0500398	0.0491117	0.0528636	-0.0297116	-0.0185046	-0.00227628	0.00574571	0.04144	0.00585079	0.0291291	0.076862	0.0516206	-0.0105882	-0.0337919	0.0188552	-0.00680333	-0.0547196	0.0269419	0.0812534	0.0230932	-0.0121183	0.0268997	0.0108801	-0.0660806	-0.0487599	-0.0256389	-0.0589045	-0.035343	0.0385557
	29	0.0960986	0.136919	0.110492	0.164244	0.17519	0.0588502	0.109597	0.225886	0.20845	0.145609	0.0781545	0.0773682	0.110116	0.138797	0.173045	0.137091	0.11163	0.114462	0.0829998	0.0545626	0.068206	0.118324	0.103429	0.0499377	0.0612953	0.101022	0.128991	0.0773659	0.0469232	0.139973	0.121037	0.0559602	0.109575	0.110613	0.119604	0.197802	0.159072	0.0498743	0.0665675	0.11098	0.046649	0.0402577	0.101679	0.0993761	0.106077	0.128354	0.0818081	0.0336393
	30	0.0922628	0.139302	0.074363	-0.0356172	0.0444817	0.183119	0.18165	0.154487	0.133356	0.0586072	0.0408312	0.0496611	0.046711	0.112816	0.113519	0.038411	0.0577982	0.104446	0.119415	0.0910557	0.0324014	0.0250036	0.0511739	0.101389	0.103292	0.0897975	0.146362	0.128819	0.0840059	0.0777332	0.0526436	0.107102	0.130048	0.074353	0.0960314	0.093016	0.0673453	0.0594487	0.01448	0.0529939	0.104819	0.068662	0.104813	0.158809	0.114188	0.114439	0.125468	0.0656003
	31	0.1124	0.057826	0.00745584	0.00376278	0.0331852	0.0249737	0.0611508	0.132128	0.0644239	0.0364488	0.0997982	0.0209611	-0.0214387	0.0556737	0.0582221	0.0575749	0.0727399	0.0815098	0.103195	0.0407379	-0.0380636	-0.0554744	-0.0564941	-0.00235361	0.0547226	0.0285248	0.00955912	0.0606534	0.0820165	0.045534	0.0169616	-0.00835126	-0.0157498	0.0297812	0.0798888	0.0719772	0.0640449	0.093517	0.112621	0.0865151	0.0157558	0.00199839	0.03928	0.0180763	0.0113262	0.0712184	0.103229	0.0805305
	32	-0.0362633	-0.0826467	-0.0270426	-0.0608418	-0.111817	-0.0861325	-0.048696	-0.0483248	-0.0778375	-0.0936564	-0.104681	-0.0859232	-0.00585182	0.0215273	-0.0252212	-0.0207612	0.0311666	-0.0416289	-0.127964	-0.0481721	-0.0401958	-0.118112	-0.0708811	-0.0312724	-0.0952857	-0.0783937	-0.00581356	-0.0623434	-0.104724	-0.108292	-0.126871	-0.0480515	-0.0596214	-0.157012	-0.0904505	0.00891483	-0.0254913	-0.0826255	-0.0791241	-0.0650593	-0.0902675	-0.116405	-0.063996	-0.0290967	-0.0528897	-0.0303573	-0.0126711	-0.0395404
3	33	-0.0944493	-0.0815441	-0.216548	-0.430367	-0.301032	-0.208358	-0.294692	-0.263196	-0.334435	-0.461853	-0.337312	-0.155142	-0.266885	-0.408825	-0.220628	-0.170698	-0.291707	-0.341149	-0.447068	-0.27334	-0.120326	-0.392742	-0.365082	-0.102004	-0.141337	-0.215225	-0.226533	-0.249249	-0.278903	-0.279808	-0.304805	-0.332398	-0.274189	-0.289115	-0.234711	-0.179443	-0.317779	-0.39309	-0.47858	-0.541013	-0.354847	-0.255256	-0.293869	-0.214249	-0.2934	-0.48049	-0.352035	-0.244409
	34	0.233929	0.308612	0.162179	0.039586	0.052547	0.124909	0.0905676	0.0508769	0.120673	0.130181	0.0557226	0.0316582	0.0682998	0.10452	0.11949	0.125409	0.0377305	-0.0159398	0.0117415	-0.055598	0.0214574	0.104812	-0.0227616	0.0495011	0.199183	0.124146	0.0612841	0.123069	0.159661	0.182048	0.244093	0.280059	0.338877	0.354292	0.212695	0.137965	0.287917	0.349428	0.18517	0.151922	0.265435	0.312949	0.324343	0.378974	0.398822	0.273632	0.226903	0.299854
	35	-0.249426	-0.198684	0.00162574	0.0748745	-0.00778035	-0.0455561	0.0422691	0.0320536	0.0196182	-0.103972	-0.200792	-0.0587145	-0.0570753	-0.0764141	-0.0878585	-0.0991246	0.0355819	0.0453799	-0.0434854	-0.049711	0.0405378	0.0880659	-0.0429053	-0.20085	-0.112583	0.111408	0.0656293	-0.0605906	-0.130142	-0.181313	-0.0718712	0.0177512	0.0420168	-0.0207225	-0.203753	-0.191888	0.0578111	0.062001	-0.118784	-0.061937	-0.0307611	-0.113083	-0.0840725	-0.0158206	-0.0366747	-0.0920031	4.46316e-06	-0.0162662
	36	-0.165287	-0.298475	-0.25363	-0.194354	-0.293953	-0.37293	-0.498439	-0.489703	-0.349049	-0.327701	-0.33886	-0.260157	-0.239134	-0.293642	-0.265682	-0.281764	-0.288394	-0.184225	-0.280014	-0.430371	-0.380103	-0.332028	-0.293117	-0.330883	-0.391452	-0.359252	-0.330948	-0.208858	-0.226418	-0.366988	-0.32692	-0.373923	-0.474919	-0.328831	-0.179553	-0.255509	-0.421906	-0.46891	-0.295031	-0.284273	-0.37087	-0.227225	-0.292243	-0.361428	-0.271401	-0.3442	-0.289126	-0.217395
	37	0.103732	0.0600985	0.0938015	0.149703	-0.0641794	-0.0517695	0.175627	0.0572016	0.00659384	0.166579	0.126246	0.168875	0.216918	0.0225632	0.0269783	0.157062	0.0744858	0.0917529	0.184624	0.174885	0.239095	0.154779	0.0587211	0.264798	0.275142	0.074506	0.138878	0.228745	0.167693	0.30339	0.462129	0.246888	0.0935807	0.204871	0.199459	0.151957	0.119746	0.116973	0.31525	0.412583	0.279504	0.285853	0.27178	0.162825	0.166048	0.0975926	0.204004	0.415404
	38	-0.169251	-0.186149	-0.0575844	-0.0394328	-0.0921969	-0.129668	-0.100659	-0.171128	-0.204472	-0.194516	-0.191282	-0.103239	-0.14516	-0.112783	-0.0782373	-0.274514	-0.263942	-0.0854982	-0.0330082	-0.0445872	0.00271232	0.0240154	-0.148838	-0.19595	-0.0917249	-0.155909	-0.168963	-0.0431769	-0.0388818	-0.0660318	0.00853043	-0.100463	-0.150776	0.0305175	-0.111956	-0.193286	-0.0996065	-0.301552	-0.258806	-0.091017	-0.0925705	0.0344715	0.00815791	0.0160153	0.108369	-0.137925	-0.263928	-0.164617
	39	0.0674884	0.0957898	0.0482715	0.205427	0.149861	-0.127375	-0.109571	-0.0214077	0.0871432	0.130335	0.0261733	-0.0318746	-0.0543234	-0.0168255	0.0573619	0.12912	0.067353	-0.0606407	-0.00347962	0.00615351	-0.0369293	0.0183151	-0.0443486	-0.0815806	0.0402761	0.103888	0.199659	0.290651	0.128983	0.0146566	0.0498536	-0.0397167	-0.0937238	-0.0857146	-0.0902552	-0.0671844	-0.062101	-0.017154	0.0330037	-0.0165431	-0.0700396	0.0509562	0.0379541	-0.144881	-0.121688	-0.0876626	-0.0543064	0.0842919
	40	-0.0377727	-0.0418771	0.0342449	-0.0125717	-0.143918	-0.0996376	-0.104091	-0.224103	-0.219091	-0.1227	-0.032406	-0.0507702	-0.205372	-0.198328	-0.106041	-0.146446	-0.0867762	-0.0391353	-0.236652	-0.271793	0.0125988	0.139575	-0.0566382	-0.197444	-0.0626673	0.0171489	-0.0940098	-0.130786	-0.193845	-0.236602	-0.0750665	-0.0628515	-0.124412	-0.0174585	-0.102731	-0.19043	-0.104783	-0.178302	-0.177879	-0.103407	-0.165059	-0.228948	-0.176597	-0.0974738	-0.161258	-0.0703838	0.078108	-0.0247241
4	41	0.121341	0.0261626	0.051046	0.142721	0.165958	0.174985	0.160791	0.184548	0.232916	0.23371	0.202522	0.119215	0.0630331	0.17897	0.212179	0.0507014	0.0865496	0.204902	0.168887	0.168297	0.115239	0.0549814	0.110072	0.091172	0.0486732	0.0795714	0.165608	0.210406	0.140862	0.134938	0.201694	0.173556	0.106205	0.0720032	0.0427873	0.0414346	0.0639713	0.138326	0.207698	0.200522	0.174043	0.142648	0.157715	0.134871	0.0835745	0.0956111	0.0740134	0.0793376
	42	0.0751721	0.139814	0.169998	0.205636	0.211003	0.160341	0.165085	0.21619	0.263321	0.201749	0.151674	0.213121	0.164456	0.11831	0.182964	0.159308	0.162682	0.226974	0.187596	0.178639	0.169274	0.1081	0.0831218	0.0697868	0.119333	0.0904798	0.053857	0.154208	0.144462	0.138423	0.173936	0.0702512	0.0443316	0.110803	0.100655	0.123068	0.139843	0.0711056	0.0812364	0.10496	0.0775493	0.106085	0.118923	0.110256	0.119923	0.147162	0.167951	0.125332
	43	0.0344641	0.0777515	0.0725124	0.0789552	0.0907235	0.0702331	0.0402572	0.0473047	0.0476166	-0.0514184	-0.0913885	0.0105833	0.0547802	0.0126514	0.00487384	0.0775683	0.193173	0.118904	-0.0522159	-0.0128202	0.0567867	0.0657652	0.0930691	0.0869354	0.0910391	0.110021	0.122336	0.0846551	0.0221442	0.0248991	0.010987	0.000688395	0.063494	0.0871395	0.099918	0.114679	0.0541694	0.0661816	0.12982	0.126018	0.109036	0.0428382	-0.00730553	0.0395062	0.0547593	0.0518025	0.0897189	0.0594227
	44	-0.0652987	-0.120136	-0.0168999	-0.00938452	-0.0680682	-0.0323877	-0.0079466	-0.0627485	-0.0697292	-0.0146429	-0.0155086	-0.0191547	-0.00912612	-0.100033	-0.175482	-0.127863	-0.0657071	-0.0187584	-0.0374749	-0.0209308	0.0977726	0.0442347	-0.0244214	0.0307575	-0.0372732	-0.0842033	-0.00641221	0.0528904	0.0340464	-0.047636	-0.0396186	0.0283013	0.040821	0.00620651	-0.120061	-0.130241	-0.0153799	-0.058751	-0.05445	0.0322549	-0.00273676	-0.0328885	-0.00326494	-0.0379241	-0.127514	-0.120442	-0.0783295	-0.0511505
	45	0.0539494	0.0519621	0.0106283	0.0195153	0.0798255	0.0608927	0.034644	0.0496377	0.0495364	0.0601289	0.0363651	-0.0450774	-0.0542764	0.0413915	0.01505	-0.0137429	0.122272	0.107893	7.74015e-05	0.010521	0.0313012	0.0190458	0.00547762	-0.00910388	-0.0250096	0.0282177	0.0718071	0.0352996	0.0644971	0.0805194	0.044899	0.0473513	-0.0616656	-0.0974001	0.0352334	0.0275607	-0.00228057	0.0545158	0.0894109	0.0690012	0.0535209	0.048508	-0.00771988	0.0382028	0.0342892	-0.0224792	0.0346343	-0.010524
	46	0.507539	0.479541	0.481225	0.55275	0.499229	0.498261	0.524028	0.439389	0.448956	0.487334	0.50236	0.561243	0.538093	0.444573	0.419451	0.470363	0.500733	0.516405	0.5236	0.460932	0.424775	0.43156	0.402236	0.443671	0.504126	0.467085	0.418701	0.4471	0.531309	0.493304	0.451537	0.526868	0.416255	0.287048	0.374906	0.380867	0.331501	0.38231	0.432931	0.434992	0.390358	0.35897	0.320854	0.262516	0.271372	0.341712	0.350609	0.329193
	47	0.266474	0.307324	0.255143	0.242364	0.276635	0.236177	0.203224	0.203256	0.170598	0.221223	0.286986	0.294715	0.313208	0.260146	0.233975	0.278815	0.235873	0.182267	0.202347	0.251621	0.27831	0.269956	0.295506	0.329257	0.321887	0.302778	0.265295	0.241864	0.258059	0.272976	0.270104	0.268931	0.287381	0.235474	0.22196	0.338433	0.309727	0.215057	0.198836	0.171433	0.23435	0.294311	0.249003	0.243881	0.278475	0.339769	0.324846	0.213605
	48	0.00890325	-0.00903515	0.085657	0.0441453	-0.0282518	0.0586519	0.022564	-0.0549362	-0.0479184	-0.0567131	-0.00861552	0.0671694	0.0542558	0.000823381	-0.00916197	-0.0163877	-0.0914571	-0.115688	0.0100109	0.0821554	0.0684725	0.0821217	0.0209691	-0.0175279	0.0240158	-0.010252	-0.0406809	-0.00816265	0.0106334	0.00747794	-0.00459474	-0.0328126	-0.0153866	0.0450752	0.039067	-0.00207351	-0.0197094	-0.0366826	-0.0697012	-0.0657299	-0.0376476	-0.00651075	0.0178181	-0.0242139	0.00687755	0.0825373	0.0424222	0.00821413
	49	-0.0519702	-0.038162	-0.00411177	0.00388737	0.0476076	0.120691	0.105699	0.163629	0.187392	0.0894827	0.0777236	0.0781252	0.0821651	0.0804826	0.0344567	0.0594109	0.0947951	0.125496	0.163982	0.174729	0.187752	0.124256	0.0201557	0.0582993	0.167451	0.174515	0.165032	0.196111	0.22656	0.210229	0.130242	0.0940907	0.0454071	0.0285527	0.077893	0.0812793	0.10926	0.117149	0.154509	0.196861	0.13745	0.127673	0.0882894	0.0487381	0.0656237	0.0620786	0.128433	0.112984
[truncated: 5,000 more columns]

## Sheet: Figure 5c
Animal Number	Electrode	MEND 100 Hz	MEND 150 Hz	MND	PBS
1	85.7143	74.0741	50	45.4545	27.2727
2	63.6364	84.6154	100	40	30
3	100	80	63.6364	30	50
4	100	88	50
5	90	77.7778
6	100	91.6667
7		100
8		50
9		72.2222
10		86.3636
11		75
12		80
13		68

## Sheet: Figure 5d
Animal number	Trial number
1	1	0.0293199	0.0293326	0.0293071	0.0292435	0.0291431	0.0290075	0.0288392	0.0286411	0.0284168	0.0281702	0.0279054	0.0276271	0.0273406	0.0270514	0.0267652	0.0264886	0.0262291	0.0259951	0.0257941	0.0256329	0.0255171	0.0254511	0.0254393	0.025485	0.0255913	0.0257608	0.0259955	0.0262965	0.0266633	0.0270934	0.0275832	0.0281279	0.0287216	0.0293589	0.0300349	0.0307457	0.0314883	0.0322604	0.0330606	0.0338882	0.0347426	0.0356222	0.036525	0.0374477	0.0383869	0.0393386	0.0402986	0.0412627
	2	0.0296199	0.031204	0.0327269	0.0341868	0.0355821	0.0369104	0.0381681	0.0393504	0.0404515	0.0414657	0.0423882	0.0432156	0.0439458	0.0445781	0.0451124	0.0455487	0.045887	0.0461275	0.0462714	0.046321	0.0462795	0.0461506	0.0459387	0.0456492	0.0452879	0.0448608	0.0443732	0.0438304	0.0432367	0.0425966	0.0419136	0.0411906	0.0404291	0.03963	0.0387937	0.0379211	0.0370134	0.0360724	0.0351015	0.0341056	0.0330904	0.0320611	0.0310208	0.0299712	0.0289131	0.0278479	0.0267771	0.0257025
	3	0.0712396	0.0703453	0.0694355	0.068513	0.0675801	0.0666385	0.0656895	0.0647339	0.0637726	0.0628064	0.0618371	0.0608667	0.0598977	0.0589316	0.0579697	0.0570131	0.0560631	0.0551203	0.0541848	0.0532564	0.0523342	0.0514179	0.050508	0.0496061	0.0487146	0.0478361	0.0469731	0.0461274	0.0453	0.0444916	0.0437022	0.0429309	0.042176	0.0414356	0.0407073	0.039989	0.0392787	0.0385744	0.0378744	0.0371768	0.0364809	0.0357867	0.0350951	0.0344067	0.0337209	0.0330364	0.0323512	0.0316631
	4	0.09471	0.0941457	0.0935806	0.0930173	0.0924591	0.0919089	0.0913688	0.0908402	0.0903238	0.08982	0.0893288	0.0888495	0.0883822	0.0879273	0.0874855	0.0870573	0.0866431	0.0862427	0.0858551	0.0854789	0.0851126	0.0847548	0.0844045	0.0840611	0.0837242	0.0833939	0.0830709	0.082757	0.0824542	0.0821645	0.0818887	0.081627	0.0813789	0.0811439	0.0809217	0.0807118	0.0805139	0.080328	0.0801545	0.0799943	0.0798488	0.0797197	0.079609	0.0795192	0.0794532	0.0794142	0.0794052	0.0794283
	5	0.027174	0.0256714	0.0241806	0.022707	0.0212565	0.0198357	0.0184515	0.0171113	0.0158225	0.0145909	0.013421	0.0123164	0.0112799	0.0103135	0.00941947	0.00859926	0.00785364	0.00718266	0.00658598	0.00606316	0.00561379	0.00523771	0.00493473	0.004704	0.00454347	0.00444983	0.00441891	0.00444665	0.00453022	0.00466851	0.00486144	0.00510897	0.00541074	0.00576586	0.00617288	0.00662988	0.00713475	0.00768523	0.00827906	0.00891374	0.00958612	0.0102919	0.0110256	0.0117816	0.0125552	0.0133428	0.0141422	0.0149526
	6	-0.0625553	-0.0623774	-0.0621986	-0.0620204	-0.0618448	-0.0616744	-0.0615117	-0.0613592	-0.0612199	-0.0610977	-0.0609983	-0.0609288	-0.0608961	-0.0609063	-0.0609641	-0.0610726	-0.0612345	-0.0614523	-0.0617285	-0.0620646	-0.0624604	-0.0629139	-0.0634216	-0.0639797	-0.0645843	-0.0652315	-0.0659173	-0.0666387	-0.0673934	-0.0681798	-0.0689967	-0.0698431	-0.0707182	-0.0716198	-0.0725443	-0.0734871	-0.0744438	-0.0754101	-0.0763822	-0.0773563	-0.0783289	-0.0792971	-0.080259	-0.0812139	-0.0821622	-0.0831045	-0.0840421	-0.0849764
	7	-0.139848	-0.138873	-0.13792	-0.136991	-0.136083	-0.135195	-0.134327	-0.133478	-0.132647	-0.131835	-0.131039	-0.130258	-0.129492	-0.128739	-0.127999	-0.12727	-0.126553	-0.125848	-0.125157	-0.12448	-0.123816	-0.123167	-0.122533	-0.121915	-0.121316	-0.120736	-0.120177	-0.119641	-0.119131	-0.118651	-0.118202	-0.11779	-0.11742	-0.117097	-0.116823	-0.116603	-0.116437	-0.116325	-0.116265	-0.116256	-0.116293	-0.116376	-0.116499	-0.116661	-0.116858	-0.117085	-0.117342	-0.117625
2	8	-0.0514038	-0.0508825	-0.0503607	-0.0498415	-0.0493281	-0.0488229	-0.0483276	-0.0478437	-0.0473723	-0.0469136	-0.0464671	-0.0460317	-0.0456056	-0.0451865	-0.0447726	-0.0443631	-0.0439583	-0.0435588	-0.0431657	-0.0427804	-0.042405	-0.0420421	-0.0416944	-0.0413645	-0.0410546	-0.0407669	-0.0405036	-0.040267	-0.0400583	-0.039878	-0.0397256	-0.039601	-0.0395042	-0.0394351	-0.0393933	-0.0393785	-0.0393908	-0.0394307	-0.0394987	-0.0395946	-0.0397179	-0.0398671	-0.0400401	-0.0402338	-0.0404448	-0.0406697	-0.0409061	-0.0411529
	9	-0.0517559	-0.0520693	-0.0523169	-0.0525006	-0.052623	-0.052687	-0.0526947	-0.0526483	-0.0525499	-0.052402	-0.0522075	-0.0519692	-0.0516902	-0.0513735	-0.0510215	-0.0506361	-0.0502189	-0.0497711	-0.049294	-0.0487898	-0.0482614	-0.0477124	-0.0471468	-0.0465694	-0.0459851	-0.0453986	-0.0448145	-0.0442369	-0.0436695	-0.0431158	-0.0425782	-0.0420579	-0.041555	-0.0410684	-0.0405967	-0.0401385	-0.039692	-0.039255	-0.0388256	-0.0384018	-0.037982	-0.0375647	-0.0371487	-0.0367328	-0.036316	-0.0358971	-0.0354748	-0.0350478
	10	0.0288867	0.0280921	0.0272633	0.026401	0.0255063	0.02458	0.0236226	0.0226344	0.0216159	0.0205674	0.0194901	0.0183851	0.0172543	0.0161005	0.0149276	0.0137402	0.0125436	0.0113429	0.0101426	0.00894648	0.00775759	0.00657822	0.00541018	0.00425496	0.00311407	0.00198939	0.000883331	-0.000201208	-0.00126095	-0.00229226	-0.00329125	-0.00425429	-0.00517882	-0.00606368	-0.00690875	-0.00771407	-0.00847939	-0.0092044	-0.00988896	-0.0105329	-0.0111363	-0.0116994	-0.0122229	-0.0127073	-0.0131529	-0.0135597	-0.0139272	-0.0142542
	11	0.0208395	0.0200239	0.0192473	0.0185134	0.0178254	0.0171861	0.016597	0.0160584	0.0155698	0.0151308	0.0147414	0.0144022	0.0141143	0.0138795	0.0136995	0.0135758	0.0135092	0.0134993	0.0135458	0.0136478	0.0138043	0.0140139	0.0142746	0.0145852	0.0149443	0.0153511	0.0158046	0.0163033	0.0168457	0.0174296	0.0180522	0.0187102	0.0193993	0.0201153	0.0208546	0.0216144	0.0223926	0.0231861	0.0239914	0.0248049	0.025623	0.0264427	0.0272611	0.028076	0.0288853	0.0296862	0.0304753	0.031249
	12	-0.0546517	-0.0554987	-0.0563099	-0.0570834	-0.0578164	-0.0585061	-0.0591505	-0.0597482	-0.0602989	-0.0608037	-0.0612651	-0.0616865	-0.0620718	-0.0624249	-0.0627498	-0.06305	-0.063329	-0.0635905	-0.0638377	-0.0640733	-0.0642993	-0.0645175	-0.064729	-0.0649344	-0.0651344	-0.0653295	-0.0655203	-0.0657066	-0.065889	-0.0660678	-0.0662435	-0.0664162	-0.0665863	-0.0667542	-0.0669201	-0.0670834	-0.0672428	-0.0673964	-0.0675426	-0.0676795	-0.0678056	-0.0679192	-0.0680193	-0.068105	-0.0681755	-0.0682297	-0.0682663	-0.0682837
	13	-0.00865418	-0.00938521	-0.0100542	-0.0106573	-0.0111904	-0.0116494	-0.0120307	-0.0123305	-0.0125445	-0.0126688	-0.0127002	-0.0126368	-0.0124779	-0.0122239	-0.0118764	-0.0114372	-0.0109076	-0.0102881	-0.00957958	-0.00878323	-0.00790164	-0.00693829	-0.00589703	-0.00478189	-0.00359703	-0.00234644	-0.00103368	0.000338195	0.00176634	0.00324782	0.00477937	0.00635737	0.00797806	0.0096381	0.0113344	0.0130637	0.0148223	0.0166062	0.0184114	0.0202343	0.0220721	0.0239234	0.0257873	0.027664	0.0295536	0.0314566	0.0333733	0.0353044
	14	-0.00650348	-0.00727519	-0.0080345	-0.008778	-0.00950235	-0.010205	-0.0108843	-0.0115401	-0.0121736	-0.0127873	-0.013385	-0.0139714	-0.0145522	-0.0151326	-0.0157175	-0.016311	-0.0169164	-0.0175363	-0.0181732	-0.0188296	-0.0195077	-0.0202098	-0.0209371	-0.0216899	-0.0224678	-0.0232704	-0.0240968	-0.0249458	-0.0258152	-0.0267021	-0.0276037	-0.0285169	-0.0294388	-0.030366	-0.0312948	-0.0322215	-0.0331414	-0.0340498	-0.0349412	-0.0358092	-0.0366469	-0.0374472	-0.0382033	-0.0389094	-0.0395612	-0.040156	-0.0406913	-0.0411643
	15	-0.00101574	6.86e-05	0.00119551	0.00236126	0.00356222	0.00479525	0.00605809	0.00734917	0.00866666	0.0100079	0.0113694	0.0127476	0.0141391	0.0155408	0.0169499	0.0183642	0.0197819	0.0212012	0.0226194	0.024033	0.0254382	0.0268319	0.028211	0.029572	0.030911	0.0322246	0.0335109	0.0347685	0.0359965	0.0371943	0.0383614	0.039497	0.0406001	0.0416684	0.0426984	0.0436862	0.0446289	0.0455241	0.0463702	0.0471655	0.0479076	0.0485938	0.0492213	0.0497878	0.0502919	0.0507337	0.051114	0.0514339
	16	-0.0411735	-0.0408514	-0.0404159	-0.0398684	-0.0392111	-0.0384465	-0.0375771	-0.0366053	-0.0355338	-0.0343651	-0.0331019	-0.0317468	-0.0303026	-0.0287725	-0.0271599	-0.0254686	-0.0237023	-0.0218647	-0.0199597	-0.0179916	-0.0159646	-0.0138824	-0.0117491	-0.00956943	-0.00734956	-0.0050961	-0.00281572	-0.000514793	0.00180045	0.00412386	0.0064495	0.00877191	0.0110861	0.0133874	0.0156708	0.0179313	0.0201638	0.0223638	0.024527	0.0266501	0.02873	0.030764	0.0327492	0.0346828	0.036562	0.0383837	0.0401447	0.0418421
	17	-0.0105513	-0.0103392	-0.0100568	-0.00970504	-0.00928592	-0.00880163	-0.00825421	-0.00764561	-0.00697781	-0.00625277	-0.00547234	-0.00463845	-0.00375316	-0.00281884	-0.00183876	-0.000817187	0.000240662	0.00132876	0.00244052	0.0035692	0.00470818	0.00585113	0.00699198	0.00812466	0.00924292	0.0103404	0.0114107	0.0124479	0.0134475	0.0144057	0.0153205	0.0161903	0.0170147	0.0177934	0.0185268	0.0192153	0.0198595	0.0204593	0.0210144	0.0215247	0.02199	0.0224101	0.0227851	0.023115	0.0233993	0.0236372	0.0238276	0.0239696
	18	0.00357111	0.00272595	0.00186436	0.000989963	0.000105635	-0.000786659	-0.00168609	-0.00259275	-0.00350691	-0.00442853	-0.00535724	-0.00629244	-0.00723319	-0.00817816	-0.00912593	-0.0100755	-0.0110268	-0.0119804	-0.0129373	-0.0138993	-0.0148676	-0.0158431	-0.0168249	-0.0178116	-0.0188015	-0.0197937	-0.0207875	-0.0217818	-0.0227737	-0.0237597	-0.0247359	-0.0256986	-0.0266443	-0.0275697	-0.0284726	-0.0293512	-0.0302036	-0.0310265	-0.0318159	-0.0325671	-0.0332758	-0.0339391	-0.0345553	-0.0351236	-0.0356441	-0.0361169	-0.0365424	-0.0369215
3	19	0.128274	0.122431	0.116543	0.110631	0.104722	0.0988379	0.0930025	0.0872374	0.0815623	0.0759947	0.070549	0.065237	0.060068	0.0550505	0.0501916	0.0454969	0.0409713	0.0366214	0.0324566	0.0284892	0.024732	0.0211969	0.0178956	0.0148403	0.0120439	0.00951894	0.00727319	0.00530853	0.00362296	0.00221437	0.00108122	0.000220607	-0.000372617	-0.00070474	-0.000782668	-0.000614796	-0.000211375	0.000416473	0.00125774	0.00230155	0.00353703	0.00495316	0.00653848	0.00828129	0.0101703	0.0121944	0.0143429	0.0166047
	20	-0.126496	-0.127899	-0.129188	-0.130362	-0.131421	-0.132364	-0.133189	-0.133894	-0.134482	-0.134958	-0.135331	-0.135609	-0.135806	-0.135934	-0.136007	-0.136037	-0.136032	-0.136001	-0.135946	-0.135869	-0.135762	-0.135615	-0.135412	-0.135138	-0.134774	-0.134307	-0.13372	-0.133002	-0.132143	-0.131138	-0.129984	-0.128678	-0.127211	-0.125577	-0.123765	-0.121767	-0.119569	-0.117162	-0.114537	-0.111684	-0.108599	-0.105277	-0.101718	-0.0979237	-0.0938979	-0.0896478	-0.0851828	-0.0805133
	21	-0.022928	-0.0227675	-0.0226765	-0.0226691	-0.0227584	-0.0229555	-0.0232703	-0.0237125	-0.0242905	-0.0250102	-0.0258745	-0.0268841	-0.0280384	-0.0293357	-0.0307723	-0.0323409	-0.0340303	-0.0358264	-0.0377135	-0.0396762	-0.0416983	-0.0437622	-0.0458491	-0.0479408	-0.0500211	-0.052076	-0.0540948	-0.0560692	-0.057994	-0.0598671	-0.0616889	-0.0634621	-0.0651909	-0.066882	-0.0685442	-0.0701869	-0.0718176	-0.0734412	-0.0750607	-0.0766779	-0.0782946	-0.0799131	-0.081534	-0.0831567	-0.0847786	-0.0863939	-0.0879957	-0.0895779
	22	0.166771	0.168275	0.169667	0.170955	0.172149	0.173257	0.174288	0.175247	0.176139	0.176967	0.177737	0.178455	0.179124	0.179748	0.180332	0.180879	0.181395	0.181882	0.182346	0.182789	0.183216	0.183628	0.184029	0.184423	0.184809	0.185184	0.185537	0.18586	0.186139	0.186359	0.186502	0.186552	0.186501	0.186342	0.18607	0.185684	0.185183	0.184563	0.183823	0.182955	0.181955	0.180818	0.179543	0.178128	0.176573	0.174872	0.173024	0.171027
	23	0.104418	0.102516	0.100449	0.0982234	0.0958473	0.0933288	0.0906782	0.087907	0.0850273	0.082053	0.0790018	0.0758938	0.0727485	0.0695859	0.0664253	0.0632834	0.0601731	0.057104	0.0540835	0.0511149	0.0481968	0.0453239	0.0424896	0.0396877	0.036914	0.0341677	0.0314516	0.0287716	0.0261353	0.0235518	0.0210319	0.0185869	0.0162277	0.0139636	0.011801	0.00974615	0.00780705	0.00599414	0.00431903	0.00279242	0.0014231	0.000218922	-0.000811327	-0.00165675	-0.00230554	-0.002748	-0.00297835	-0.00299449
	24	0.0678063	0.0632029	0.0585744	0.0539337	0.0492932	0.044666	0.0400654	0.0355045	0.0309968	0.0265557	0.0221929	0.0179156	0.0137286	0.00963727	0.00564856	0.00176943	-0.00199502	-0.00564086	-0.00916298	-0.012554	-0.0158047	-0.0189052	-0.0218459	-0.0246167	-0.0272094	-0.0296194	-0.0318484	-0.0339029	-0.0357915	-0.0375225	-0.0391029	-0.040541	-0.0418473	-0.0430343	-0.0441147	-0.0451	-0.0459998	-0.0468215	-0.04757	-0.0482493	-0.0488629	-0.0494154	-0.049913	-0.0503635	-0.0507765	-0.0511629	-0.051535	-0.0519058
	25	-0.00410533	-0.00529315	-0.0064965	-0.00771636	-0.00895379	-0.0102083	-0.0114768	-0.0127523	-0.0140245	-0.0152809	-0.0165074	-0.0176911	-0.0188223	-0.0198949	-0.0209056	-0.0218521	-0.0227312	-0.0235382	-0.0242678	-0.0249152	-0.0254755	-0.0259421	-0.0263049	-0.026551	-0.0266655	-0.0266328	-0.0264387	-0.0260715	-0.0255229	-0.0247879	-0.0238648	-0.0227541	-0.0214565	-0.019973	-0.0183068	-0.0164649	-0.0144583	-0.0123002	-0.0100059	-0.00759155	-0.00507474	-0.00247552	0.000184003	0.00288237	0.00560117	0.00832558	0.0110431	0.0137409
	26	0.0604771	0.0603507	0.0602146	0.0600547	0.0598571	0.0596096	0.0593029	0.0589327	0.0585	0.0580088	0.0574626	0.0568624	0.0562058	0.0554893	0.0547107	0.0538705	0.0529709	0.0520135	0.0510005	0.0499358	0.0488248	0.0476726	0.0464846	0.0452686	0.0440359	0.0427998	0.0415747	0.0403745	0.0392124	0.0380988	0.0370398	0.0360376	0.035093	0.0342046	0.0333678	0.0325753	0.0318195	0.0310938	0.0303935	0.0297149	0.0290562	0.0284151	0.027788	0.0271713	0.0265632	0.0259639	0.0253742	0.0247951
	27	0.0322362	0.033944	0.0356233	0.0372728	0.038892	0.0404822	0.0420471	0.0435919	0.0451226	0.0466451	0.0481635	0.0496806	0.0511987	0.0527217	0.0542554	0.0558043	0.0573694	0.0589479	0.060535	0.0621242	0.063709	0.0652822	0.0668358	0.0683597	0.0698406	0.07126	0.0725965	0.0738278	0.074934	0.0758969	0.0767001	0.0773279	0.0777649	0.0779951	0.0780013	0.0777674	0.0772799	0.0765271	0.0754993	0.0741892	0.0725911	0.0707006	0.0685142	0.0660289	0.0632419	0.06015	0.0567509	0.0530447
	28	-0.0497281	-0.0437738	-0.0376502	-0.0313694	-0.0249446	-0.0183887	-0.0117137	-0.00493211	0.00194471	0.00890678	0.0159453	0.0230536	0.030228	0.0374659	0.0447637	0.0521158	0.0595146	0.0669498	0.0744076	0.0818713	0.089321	0.096733	0.10408	0.111336	0.118475	0.125473	0.132308	0.138958	0.145405	0.151628	0.157612	0.163343	0.168809	0.173995	0.178886	0.183467	0.187724	0.191646	0.195222	0.198446	0.201314	0.203827	0.205988	0.207801	0.209274	0.210412	0.211221	0.211707
	29	-0.0671871	-0.0673908	-0.0676901	-0.0680894	-0.0685897	-0.0691891	-0.0698838	-0.07067	-0.0715443	-0.0725033	-0.0735415	-0.07465	-0.0758163	-0.0770263	-0.0782655	-0.0795211	-0.0807807	-0.0820323	-0.0832621	-0.084456	-0.0856006	-0.0866839	-0.0876942	-0.0886216	-0.0894584	-0.0901992	-0.0908403	-0.0913789	-0.0918119	-0.0921357	-0.0923472	-0.0924471	-0.09244	-0.0923336	-0.0921368	-0.0918599	-0.0915143	-0.0911123	-0.0906654	-0.0901834	-0.0896748	-0.0891457	-0.088601	-0.0880453	-0.0874834	-0.0869209	-0.086366	-0.0858286
	30	-0.0741122	-0.0755026	-0.0769758	-0.078531	-0.0801665	-0.0818795	-0.0836682	-0.0855341	-0.0874816	-0.089516	-0.0916408	-0.0938576	-0.0961667	-0.0985695	-0.101068	-0.103662	-0.106349	-0.109122	-0.111973	-0.11489	-0.117858	-0.120859	-0.123872	-0.126875	-0.129845	-0.132763	-0.135606	-0.138355	-0.140993	-0.143506	-0.145881	-0.148111	-0.150188	-0.152109	-0.153871	-0.155474	-0.156918	-0.158203	-0.159327	-0.160288	-0.161086	-0.161721	-0.162196	-0.162513	-0.162674	-0.162678	-0.162528	-0.162223
	31	0.0584241	0.0606883	0.0629699	0.0652682	0.0675811	0.069905	0.0722352	0.0745645	0.0768835	0.0791812	0.0814449	0.0836603	0.0858116	0.0878824	0.0898561	0.0917156	0.0934436	0.0950227	0.0964365	0.0976701	0.0987102	0.0995462	0.10017	0.100574	0.100751	0.100697	0.100405	0.0998691	0.0990795	0.098026	0.096697	0.0950828	0.0931776	0.0909796	0.0884911	0.0857185	0.0826728	0.0793699	0.0758301	0.0720763	0.0681326	0.0640222	0.0597658	0.05538	0.0508784	0.0462731	0.0415762	0.036799
	32	0.135178	0.133862	0.132478	0.131029	0.129519	0.127957	0.126351	0.124705	0.123021	0.121291	0.119507	0.117662	0.115747	0.113756	0.111683	0.109521	0.107266	0.10491	0.102445	0.0998681	0.0971773	0.0943719	0.0914511	0.0884145	0.085264	0.0820051	0.0786448	0.0751896	0.0716452	0.0680175	0.0643129	0.0605397	0.056707	0.0528253	0.048907	0.0449663	0.0410186	0.0370791	0.0331615	0.0292771	0.0254352	0.0216456	0.0179195	0.0142684	0.0107021	0.00722816	0.00385189	0.000576293
	33	-0.0441291	-0.0446283	-0.0452832	-0.0460962	-0.0470692	-0.0482027	-0.0494965	-0.050951	-0.0525669	-0.0543458	-0.0562881	-0.0583922	-0.0606549	-0.0630725	-0.0656408	-0.0683535	-0.0712019	-0.0741734	-0.0772517	-0.0804198	-0.083663	-0.0869702	-0.0903324	-0.0937397	-0.0971794	-0.100636	-0.104091	-0.10753	-0.110939	-0.114307	-0.117623	-0.120873	-0.124042	-0.127115	-0.130076	-0.132915	-0.135618	-0.138172	-0.140565	-0.142786	-0.144824	-0.146671	-0.148319	-0.149761	-0.150996	-0.15202	-0.152831	-0.153425
	34	0.0175201	0.0198651	0.022124	0.0243067	0.0264207	0.0284694	0.0304533	0.0323725	0.0342289	0.0360252	0.0377632	0.0394432	0.0410645	0.0426256	0.0441244	0.0455597	0.0469315	0.0482396	0.0494824	0.050657	0.051761	0.0527925	0.0537508	0.0546353	0.0554445	0.0561765	0.0568281	0.0573945	0.05787	0.0582493	0.0585285	0.0587054	0.058779	0.058749	0.0586158	0.0583805	0.0580439	0.0576072	0.0570728	0.0564446	0.0557259	0.0549193	0.0540276	0.0530543	0.0520036	0.0508788	0.0496824	0.0484152
	35	-0.017202	-0.015711	-0.0142407	-0.0127929	-0.0113676	-0.00996414	-0.00858128	-0.00721835	-0.00587564	-0.00455285	-0.0032475	-0.00195562	-0.000674282	0.000596233	0.0018517	0.00308422	0.00428382	0.00544077	0.00654589	0.00758951	0.00856147	0.00945158	0.0102499	0.0109466	0.0115314	0.0119943	0.012326	0.0125191	0.0125697	0.0124769	0.0122416	0.0118665	0.011355	0.0107095	0.00993162	0.00902398	0.00799195	0.00684267	0.00558268	0.00421648	0.00274753	0.00118053	-0.00047651	-0.00221187	-0.00401166	-0.00586222	-0.00775093	-0.00966576
	36	-0.0196036	-0.0156957	-0.0117986	-0.00791972	-0.00406663	-0.000246054	0.00353565	0.00727319	0.0109638	0.0146076	0.0182071	0.0217671	0.0252935	0.028792	0.0322675	0.0357258	0.0391728	0.0426137	0.0460522	0.0494898	0.0529272	0.0563664	0.0598106	0.063263	0.0667256	0.0701994	0.0736846	0.0771809	0.0806886	0.0842076	0.0877382	0.0912811	0.094836	0.0984004	0.10197	0.105541	0.10911	0.11267	0.116218	0.119747	0.123252	0.126729	0.130175	0.133585	0.136958	0.14029	0.14358	0.146826
	37	0.0748526	0.0709925	0.067089	0.0631584	0.059217	0.0552792	0.0513585	0.0474684	0.043622	0.0398314	0.0361076	0.0324576	0.0288835	0.0253826	0.02195	0.0185794	0.0152643	0.0120005	0.00878802	0.00562981	0.0025308	-0.000501054	-0.0034541	-0.00631344	-0.00906162	-0.011681	-0.0141576	-0.0164824	-0.0186498	-0.0206556	-0.0224964	-0.02417	-0.0256759	-0.0270154	-0.0281912	-0.0292048	-0.0300572	-0.0307501	-0.0312883	-0.0316789	-0.03193	-0.0320506	-0.0320509	-0.0319423	-0.0317389	-0.0314555	-0.0311059	-0.0307008
4	38	0.167473	0.169122	0.170721	0.172261	0.173733	0.175133	0.176459	0.177707	0.17887	0.179941	0.180912	0.181774	0.182525	0.183159	0.183679	0.184085	0.184381	0.184572	0.184668	0.184679	0.184616	0.18449	0.184311	0.184092	0.183842	0.18357	0.18328	0.182977	0.182666	0.182353	0.182043	0.181736	0.181429	0.181114	0.180783	0.180425	0.180027	0.179573	0.179046	0.178431	0.177712	0.17688	0.175933	0.174869	0.173692	0.172404	0.171004	0.169492
	39	-0.167294	-0.178911	-0.190231	-0.201235	-0.211905	-0.222226	-0.232181	-0.241761	-0.250957	-0.259769	-0.268197	-0.276245	-0.283915	-0.291199	-0.298087	-0.304566	-0.310614	-0.31621	-0.321328	-0.325937	-0.330005	-0.3335	-0.336401	-0.338698	-0.340387	-0.341472	-0.341958	-0.341853	-0.341166	-0.339904	-0.338076	-0.335688	-0.332746	-0.329261	-0.325244	-0.320713	-0.31569	-0.310207	-0.3043	-0.298006	-0.291357	-0.284388	-0.277129	-0.269613	-0.26187	-0.253933	-0.245837	-0.237617
	40	0.0410452	0.0521288	0.0632196	0.0742956	0.0853355	0.0963213	0.107238	0.118076	0.128828	0.139497	0.150094	0.160624	0.171088	0.181477	0.191779	0.20198	0.212066	0.22203	0.231873	0.241601	0.251219	0.26073	0.270142	0.279462	0.288695	0.297837	0.306885	0.315831	0.324673	0.333402	0.342014	0.350502	0.358864	0.367103	0.375223	0.383237	0.391162	0.399026	0.406854	0.41467	0.422495	0.430346	0.438236	0.446177	0.454182	0.462264	0.470441	0.478724
	41	-0.176564	-0.18425	-0.19148	-0.198252	-0.204565	-0.210414	-0.215791	-0.22068	-0.225064	-0.228921	-0.232231	-0.234972	-0.237125	-0.238677	-0.239615	-0.239935	-0.239627	-0.238682	-0.237091	-0.234851	-0.231971	-0.22846	-0.224327	-0.219582	-0.214236	-0.2083	-0.201784	-0.194704	-0.187076	-0.178925	-0.170277	-0.16116	-0.151599	-0.141618	-0.131242	-0.120499	-0.109421	-0.0980365	-0.0863767	-0.0744727	-0.062351	-0.0500293	-0.0375161	-0.024817	-0.0119383	0.00111333	0.0143318	0.0277109
	42	0.00655461	0.0021082	-0.00280623	-0.00815313	-0.0138957	-0.0199938	-0.0264022	-0.0330727	-0.0399574	-0.0470092	-0.0541826	-0.0614378	-0.0687435	-0.0760732	-0.0834009	-0.0906989	-0.0979374	-0.105084	-0.112108	-0.118979	-0.125679	-0.132192	-0.138507	-0.144606	-0.150464	-0.156051	-0.161337	-0.166298	-0.170911	-0.175152	-0.178994	-0.182411	-0.185371	-0.187847	-0.189811	-0.191244	-0.19213	-0.192459	-0.192229	-0.191444	-0.190114	-0.18825	-0.185865	-0.182968	-0.179575	-0.175708	-0.171394	-0.166664
	43	-0.0818166	-0.0850872	-0.0879687	-0.0904515	-0.0925291	-0.0941995	-0.0954679	-0.096345	-0.0968423	-0.0969718	-0.0967489	-0.0961921	-0.0953174	-0.0941351	-0.0926496	-0.0908617	-0.0887684	-0.0863639	-0.0836414	-0.0805969	-0.0772311	-0.0735482	-0.069553	-0.0652506	-0.0606515	-0.0557742	-0.050645	-0.0452963	-0.0397625	-0.0340761	-0.0282642	-0.0223478	-0.0163401	-0.0102442	-0.00405624	0.00223123	0.0086271	0.0151416	0.0217829	0.0285529	0.0354465	0.0424553	0.0495689	0.0567742	0.0640548	0.0713933	0.078775	0.0861906
	44	-0.138513	-0.135831	-0.133207	-0.130643	-0.128138	-0.125687	-0.123279	-0.120904	-0.118549	-0.116198	-0.113836	-0.111442	-0.109004	-0.106514	-0.103972	-0.101379	-0.0987374	-0.0960515	-0.0933273	-0.0905752	-0.087811	-0.0850558	-0.0823349	-0.0796773	-0.0771147	-0.0746788	-0.0723981	-0.0702972	-0.0683996	-0.0667309	-0.0653187	-0.0641874	-0.0633529	-0.0628186	-0.0625774	-0.0626164	-0.0629176	-0.0634603	-0.0642251	-0.0651958	-0.0663587	-0.0677005	-0.0692076	-0.0708632	-0.0726458	-0.0745326	-0.0765027	-0.0785389
	45	0.0319857	0.0292001	0.0264653	0.0237741	0.0211172	0.0184834	0.0158606	0.0132375	0.0106032	0.00794639	0.00525556	0.0025217	-0.000260121	-0.00309383	-0.00598446	-0.0089357	-0.0119479	-0.0150188	-0.0181445	-0.0213206	-0.0245415	-0.0278016	-0.0310963	-0.0344195	-0.0377622	-0.0411139	-0.044462	-0.0477908	-0.0510818	-0.0543145	-0.0574667	-0.0605168	-0.0634429	-0.0662216	-0.0688275	-0.0712351	-0.0734179	-0.0753471	-0.076992	-0.0783222	-0.0793116	-0.0799426	-0.0802098	-0.0801157	-0.0796621	-0.0788452	-0.0776597	-0.0761032
	46	-0.138144	-0.142157	-0.146438	-0.15096	-0.155692	-0.160603	-0.165662	-0.170836	-0.176094	-0.181406	-0.186738	-0.192055	-0.197322	-0.202507	-0.207578	-0.212504	-0.217256	-0.221804	-0.22612	-0.230178	-0.233953	-0.237427	-0.240586	-0.243424	-0.245931	-0.248102	-0.249937	-0.251443	-0.252628	-0.253506	-0.25409	-0.254397	-0.25445	-0.254266	-0.253864	-0.253258	-0.252462	-0.251491	-0.250359	-0.249082	-0.247673	-0.246144	-0.244507	-0.242773	-0.240952	-0.239053	-0.237084	-0.235057
	47	0.190698	0.190941	0.190993	0.190853	0.190524	0.190013	0.189327	0.188472	0.187453	0.18628	0.18496	0.183496	0.181892	0.180151	0.17828	0.176284	0.174172	0.171957	0.169649	0.167255	0.164786	0.16225	0.159654	0.157005	0.154309	0.151572	0.148805	0.146015	0.143208	0.140391	0.137572	0.134762	0.131971	0.129211	0.12649	0.12381	0.121167	0.118553	0.11596	0.113384	0.110823	0.108283	0.105767	0.103281	0.100826	0.0984058	0.0960215	0.0936747
	48	-0.0241719	-0.0216215	-0.0190683	-0.0165322	-0.0140257	-0.0115543	-0.00911996	-0.00672639	-0.00437933	-0.00208351	0.000158878	0.00234674	0.00447785	0.00654785	0.00855097	0.0104807	0.0123291	0.0140869	0.0157427	0.0172845	0.0187016	0.0199893	0.0211497	0.0221867	0.0230993	0.0238802	0.0245192	0.0250077	0.0253411	0.0255192	0.0255446	0.0254194	0.0251433	0.0247142	0.0241307	0.0233968	0.022525	0.0215359	0.0204562	0.0193138	0.0181345	0.0169419	0.0157569	0.0145962	0.0134726	0.0123979	0.0113851	0.0104496
	49	0.198004	0.199657	0.200942	0.20185	0.202378	0.202528	0.202307	0.20173	0.200815	0.199585	0.198062	0.19627	0.194238	0.191996	0.189575	0.187004	0.18431	0.181515	0.178644	0.175721	0.172771	0.169821	0.166895	0.164017	0.161203	0.158461	0.155792	0.153197	0.150671	0.14821	0.145801	0.143424	0.141052	0.138652	0.136199	0.133671	0.131056	0.128352	0.125565	0.122704	0.11978	0.116803	0.11378	0.110726	0.107665	0.10463	0.101661	0.0987965
	50	-0.244354	-0.248849	-0.253476	-0.258226	-0.263085	-0.26804	-0.273077	-0.278187	-0.283356	-0.288573	-0.293824	-0.299095	-0.304367	-0.30962	-0.314838	-0.319999	-0.325084	-0.33008	-0.334976	-0.339762	-0.344426	-0.348956	-0.353338	-0.357558	-0.361603	-0.365461	-0.369124	-0.372584	-0.375835	-0.378871	-0.381686	-0.384281	-0.386654	-0.388804	-0.390724	-0.392412	-0.393866	-0.395085	-0.396071	-0.396824	-0.397344	-0.397632	-0.397697	-0.397546	-0.397185	-0.396612	-0.395818	-0.394787
	51	0.0300112	0.0263365	0.0229473	0.0198407	0.017019	0.0144856	0.0122417	0.010285	0.00860865	0.00720245	0.00605526	0.00515565	0.00449009	0.00404038	0.00378195	0.00368619	0.00372684	0.00388355	0.00413948	0.00447726	0.00487747	0.00531879	0.00578099	0.00624911	0.00671281	0.00716083	0.00757764	0.00794596	0.00825114	0.00848236	0.00862947	0.0086792	0.00861469	0.00841772	0.00807077	0.00755669	0.00685682	0.00595077	0.00481925	0.00344707	0.00182323	-6.06e-05	-0.00221029	-0.00462927	-0.0073178	-0.0102717	-0.0134803	-0.0169267
	52	0.0472399	0.0406734	0.0343194	0.0281967	0.0223227	0.0167114	0.0113741	0.00632105	0.0015614	-0.00289545	-0.0070371	-0.0108478	-0.0143122	-0.0174166	-0.0201461	-0.0224836	-0.0244131	-0.0259216	-0.0269994	-0.0276398	-0.0278379	-0.0275882	-0.0268799	-0.0256984	-0.0240296	-0.0218655	-0.0192072	-0.016065	-0.0124588	-0.0084159	-0.00396833	0.000848895	0.00599851	0.0114423	0.0171421	0.0230611	0.0291625	0.0354101	0.0417703	0.0482163	0.0547275	0.0612856	0.0678736	0.0744731	0.0810623	0.087617	0.0941145	0.100536
	53	0.375349	0.376896	0.3782	0.379282	0.380157	0.380838	0.38134	0.381672	0.381833	0.381817	0.381616	0.381218	0.380615	0.379795	0.378744	0.377453	0.375909	0.3741	0.372009	0.369619	0.366909	0.363854	0.360432	0.356624	0.352413	0.347789	0.34275	0.337295	0.331425	0.325136	0.318424	0.311284	0.303719	0.295732	0.287334	0.278536	0.269352	0.259791	0.249863	0.239583	0.228966	0.218033	0.206802	0.195294	0.183524	0.171509	0.159257	0.146782
5	54	0.223332	0.21589	0.208348	0.200728	0.19305	0.185325	0.17756	0.169754	0.1619	0.153991	0.146026	0.138007	0.129942	0.121839	0.113707	0.105551	0.0973677	0.0891595	0.0809335	0.0727012	0.0644722	0.0562531	0.0480504	0.0398731	0.0317318	0.0236347	0.0155864	0.00759315	-0.000332788	-0.00817585	-0.0159223	-0.0235615	-0.0310831	-0.038474	-0.0457186	-0.052801	-0.0597075	-0.0664305	-0.0729703	-0.0793329	-0.0855265	-0.091559	-0.0974366	-0.103163	-0.108739	-0.114168	-0.119451	-0.124589
	55	0.0685413	0.0650319	0.0613776	0.0575802	0.0536412	0.0495639	0.0453551	0.0410249	0.0365844	0.0320442	0.0274146	0.0227058	0.0179287	0.0130945	0.0082131	0.00329261	-0.00165929	-0.00663489	-0.0116268	-0.0166289	-0.0216367	-0.0266476	-0.0316591	-0.0366683	-0.0416695	-0.0466538	-0.0516103	-0.0565279	-0.0613951	-0.0661991	-0.0709255	-0.0755587	-0.080083	-0.0844834	-0.0887451	-0.0928539	-0.0967975	-0.100565	-0.104149	-0.107543	-0.110744	-0.113751	-0.116565	-0.119187	-0.121615	-0.123846	-0.12588	-0.12771
	56	-0.0219435	-0.0198321	-0.0176461	-0.0154017	-0.0131161	-0.0108069	-0.00849182	-0.00618816	-0.00391254	-0.00168077	0.000492805	0.00259506	0.00461204	0.00652795	0.00832662	0.00999276	0.0115118	0.0128689	0.0140492	0.0150381	0.0158229	0.0163932	0.0167408	0.0168592	0.0167441	0.0163944	0.0158113	0.014998	0.0139602	0.0127074	0.0112521	0.00960795	0.00778966	0.00581273	0.00369339	0.00144865	-0.000904093	-0.00334866	-0.00587211	-0.00846616	-0.0111264	-0.01385	-0.016634	-0.0194765	-0.0223759	-0.0253292	-0.0283316	-0.0313781
	57	-0.0809716	-0.0805542	-0.0799503	-0.0791552	-0.0781659	-0.0769828	-0.0756098	-0.0740531	-0.0723206	-0.070423	-0.0683745	-0.0661914	-0.063891	-0.061491	-0.0590083	-0.0564602	-0.053864	-0.0512353	-0.0485874	-0.0459316	-0.0432777	-0.0406352	-0.0380143	-0.0354244	-0.0328735	-0.0303687	-0.0279171	-0.0255269	-0.023208	-0.0209714	-0.0188285	-0.0167913	-0.014871	-0.0130762	-0.0114126	-0.00988331	-0.0084901	-0.00723359	-0.00611347	-0.00512995	-0.00428419	-0.00357707	-0.00300831	-0.00257611	-0.00227671	-0.00210448	-0.00205223	-0.00211151
	58	0.0182717	0.0162075	0.0141912	0.0122342	0.0103481	0.00854297	0.00682722	0.00520645	0.00368317	0.00225663	0.000923318	-0.000321593	-0.00148287	-0.00256554	-0.00357515	-0.00451685	-0.00539573	-0.00621932	-0.00699832	-0.0077453	-0.00847358	-0.00919667	-0.00992752	-0.0106779	-0.0114583	-0.0122776	-0.0131443	-0.0140675	-0.0150571	-0.0161213	-0.0172649	-0.0184879	-0.0197858	-0.0211489	-0.0225644	-0.0240178	-0.0254965	-0.0269903	-0.0284923	-0.029998	-0.0315065	-0.0330198	-0.0345435	-0.0360859	-0.0376559	-0.0392625	-0.0409141	-0.0426176
	59	-0.0771656	-0.0799989	-0.0827946	-0.0855427	-0.0882345	-0.0908621	-0.0934189	-0.0958987	-0.0982954	-0.100601	-0.102806	-0.104903	-0.106881	-0.108731	-0.110444	-0.11201	-0.113423	-0.114675	-0.115758	-0.116663	-0.117385	-0.117921	-0.118271	-0.118439	-0.118428	-0.118241	-0.117881	-0.117347	-0.11664	-0.115761	-0.114712	-0.113496	-0.112115	-0.110566	-0.108849	-0.106958	-0.104892	-0.102648	-0.100227	-0.0976265	-0.0948484	-0.0918965	-0.0887774	-0.085498	-0.0820662	-0.0784922	-0.0747889	-0.0709709
	60	-0.116018	-0.114616	-0.113161	-0.111646	-0.110066	-0.108422	-0.106719	-0.104964	-0.103162	-0.101317	-0.0994327	-0.0975169	-0.0955777	-0.0936222	-0.0916544	-0.0896755	-0.0876851	-0.0856828	-0.0836696	-0.0816496	-0.0796288	-0.0776149	-0.075615	-0.0736362	-0.0716865	-0.0697762	-0.0679172	-0.0661213	-0.0643976	-0.0627524	-0.0611884	-0.059705	-0.0583005	-0.0569738	-0.0557252	-0.0545555	-0.0534666	-0.0524601	-0.0515359	-0.0506916	-0.0499231	-0.0492249	-0.0485901	-0.0480116	-0.0474826	-0.0469974	-0.0465507	-0.0461376
	61	0.118381	0.116757	0.115022	0.113174	0.111208	0.109125	0.106925	0.104615	0.102202	0.0996995	0.0971183	0.0944697	0.0917636	0.0890074	0.0862066	0.0833642	0.0804817	0.0775597	0.0746008	0.0716108	0.0685985	0.0655745	0.0625502	0.0595368	0.0565446	0.0535824	0.0506573	0.0477754	0.0449427	0.0421654	0.0394506	0.036806	0.0342402	0.0317631	0.0293848	0.0271143	0.0249592	0.0229273	0.0210261	0.0192616	0.0176375	0.016155	0.0148139	0.0136143	0.0125585	0.01165	0.0108934	0.0102938
	62	-0.058031	-0.0598044	-0.0616227	-0.0634817	-0.0653765	-0.0673026	-0.0692564	-0.0712344	-0.073233	-0.0752495	-0.0772828	-0.0793336	-0.0814024	-0.0834879	-0.085586	-0.0876901	-0.0897925	-0.0918853	-0.0939616	-0.0960141	-0.0980335	-0.100008	-0.101926	-0.103774	-0.105542	-0.10722	-0.108804	-0.110291	-0.111686	-0.112992	-0.114218	-0.115374	-0.116473	-0.117529	-0.118557	-0.119571	-0.120583	-0.1216	-0.12263	-0.123677	-0.124747	-0.125846	-0.12698	-0.128152	-0.129358	-0.130595	-0.131857	-0.133136
	63	-0.0318089	-0.0315138	-0.0311625	-0.0307599	-0.0303078	-0.0298069	-0.0292597	-0.028672	-0.0280508	-0.027404	-0.0267391	-0.0260627	-0.0253797	-0.0246922	-0.0239988	-0.023295	-0.0225771	-0.0218429	-0.0210924	-0.0203263	-0.0195444	-0.0187458	-0.0179302	-0.0170994	-0.016257	-0.0154072	-0.0145522	-0.0136926	-0.0128285	-0.0119614	-0.0110929	-0.0102237	-0.00935268	-0.00847661	-0.00759089	-0.00669165	-0.00577597	-0.00483994	-0.00387799	-0.00288376	-0.00185088	-0.000773877	0.000351464	0.001529	0.00276309	0.00405824	0.00541834	0.00684714
	64	-0.0754865	-0.0776637	-0.0797926	-0.0818654	-0.0838729	-0.085805	-0.0876518	-0.089405	-0.0910605	-0.0926195	-0.0940882	-0.0954755	-0.0967903	-0.0980397	-0.0992293	-0.100362	-0.101439	-0.102457	-0.10341	-0.104291	-0.105093	-0.105809	-0.106434	-0.106961	-0.107384	-0.1077	-0.107905	-0.107999	-0.10798	-0.107847	-0.107598	-0.107234	-0.106759	-0.106178	-0.105492	-0.104706	-0.10382	-0.102838	-0.101758	-0.100581	-0.0993065	-0.0979374	-0.0964765	-0.094929	-0.0933018	-0.0916016	-0.0898341	-0.0880043
	65	0.0197051	0.0187389	0.0176953	0.0165758	0.0153859	0.0141339	0.0128297	0.0114831	0.0101011	0.00868683	0.00723935	0.00575526	0.00423023	0.00266024	0.00104234	-0.000624513	-0.00233929	-0.00409907	-0.0058991	-0.00773317	-0.00959477	-0.0114783	-0.0133792	-0.0152921	-0.0172097	-0.019124	-0.0210283	-0.0229178	-0.0247885	-0.0266367	-0.028459	-0.0302521	-0.0320133	-0.0337395	-0.0354272	-0.0370715	-0.0386675	-0.0402112	-0.0416993	-0.0431278	-0.0444904	-0.0457786	-0.0469835	-0.0481	-0.0491287	-0.0500748	-0.0509457	-0.0517502
	66	-0.0306809	-0.0290318	-0.0272399	-0.0253127	-0.0232578	-0.0210833	-0.0187982	-0.016412	-0.0139349	-0.011377	-0.00874681	-0.00605176	-0.00329934	-0.000497825	0.00234377	0.00521604	0.00811021	0.0110189	0.0139349	0.0168488	0.0197497	0.0226276	0.0254744	0.0282827	0.0310446	0.0337518	0.0363965	0.0389737	0.04148	0.0439126	0.0462674	0.0485378	0.0507151	0.0527898	0.0547524	0.0565935	0.0583038	0.0598739	0.0612965	0.0625693	0.0636951	0.0646787	0.0655256	0.066241	0.0668291	0.0672913	0.0676267	0.0678315
6	67	-0.105739	-0.108537	-0.111138	-0.113542	-0.115751	-0.117764	-0.11958	-0.121197	-0.122613	-0.123834	-0.124864	-0.125714	-0.126389	-0.126899	-0.12725	-0.127452	-0.127511	-0.127434	-0.127227	-0.126899	-0.126452	-0.125892	-0.125222	-0.124444	-0.123566	-0.122594	-0.121537	-0.120401	-0.119193	-0.117913	-0.116563	-0.115139	-0.113643	-0.112071	-0.110423	-0.1087	-0.106902	-0.10503	-0.103085	-0.101069	-0.0989851	-0.0968358	-0.0946242	-0.0923526	-0.0900232	-0.0876397	-0.0852061	-0.0827254
	68	-0.088003	-0.0909523	-0.0938261	-0.0966243	-0.099346	-0.10199	-0.104555	-0.107039	-0.109441	-0.11176	-0.113995	-0.116145	-0.118207	-0.12018	-0.122066	-0.123868	-0.12559	-0.127236	-0.12881	-0.130314	-0.131752	-0.133126	-0.134434	-0.135677	-0.136853	-0.137962	-0.139	-0.139964	-0.140849	-0.141651	-0.142366	-0.142992	-0.143526	-0.143972	-0.144332	-0.14461	-0.144811	-0.144936	-0.144989	-0.144971	-0.144881	-0.14472	-0.144484	-0.144172	-0.143781	-0.14331	-0.142758	-0.142126
	69	-0.1686	-0.170265	-0.171905	-0.173508	-0.175063	-0.176555	-0.177974	-0.179309	-0.180551	-0.181693	-0.182729	-0.183654	-0.184464	-0.185157	-0.185733	-0.186191	-0.186528	-0.186745	-0.18684	-0.186815	-0.186671	-0.186412	-0.186039	-0.185553	-0.184954	-0.184246	-0.183431	-0.182515	-0.181505	-0.180412	-0.179245	-0.178012	-0.176721	-0.175377	-0.173986	-0.172555	-0.171091	-0.1696	-0.16809	-0.166568	-0.165042	-0.163516	-0.161998	-0.160494	-0.159007	-0.157542	-0.156099	-0.154677
	70	0.0283107	0.0283323	0.0282785	0.0281482	0.0279396	0.0276498	0.0272748	0.026811	0.0262569	0.025613	0.0248812	0.0240645	0.0231666	0.0221919	0.0211452	0.0200316	0.0188558	0.0176225	0.016337	0.0150057	0.0136353	0.0122332	0.0108069	0.00936421	0.00791285	0.00645986	0.00501161	0.00357438	0.00215521	0.000762362	-0.000595327	-0.00191028	-0.00317761	-0.0043952	-0.00556307	-0.00668239	-0.00775496	-0.0087832	-0.00976964	-0.0107156	-0.0116204	-0.0124817	-0.0132962	-0.0140596	-0.0147666	-0.0154107	-0.0159858	-0.0164855
	71	0.00938263	0.0129619	0.0165393	0.0201099	0.0236684	0.0272085	0.0307236	0.0342064	0.0376499	0.0410481	0.0443959	0.0476894	0.0509248	0.0540978	0.0572034	0.0602352	0.0631856	0.0660456	0.0688066	0.0714611	0.0740035	0.0764297	0.0787357	0.0809167	0.0829681	0.0848866	0.0866696	0.0883148	0.0898202	0.0911834	0.092403	0.0934782	0.0944089	0.0951946	0.0958355	0.0963322	0.0966846	0.0968917	0.0969519	0.0968634	0.0966244	0.0962346	0.095696	0.0950115	0.0941846	0.0932191	0.0921194	0.0908906
	72	-0.0485524	-0.0484469	-0.0482609	-0.0479956	-0.0476523	-0.0472326	-0.0467389	-0.0461747	-0.0455441	-0.0448518	-0.0441018	-0.0432976	-0.0424416	-0.0415352	-0.0405776	-0.0395665	-0.0384991	-0.0373731	-0.0361859	-0.0349351	-0.0336196	-0.0322412	-0.0308038	-0.0293131	-0.0277761	-0.0262019	-0.0246011	-0.0229842	-0.0213608	-0.0197385	-0.0181228	-0.0165157	-0.0149176	-0.0133287	-0.0117498	-0.0101816	-0.00862435	-0.00707861	-0.0055461	-0.00402989	-0.00253353	-0.00105989	0.000389406	0.00181392	0.00321399	0.00458976	0.00594029	0.00726365
	73	0.105882	0.105403	0.10489	0.104346	0.103767	0.103151	0.102496	0.101796	0.101045	0.100236	0.0993606	0.0984127	0.0973859	0.0962755	0.0950779	0.0937899	0.0924089	0.0909325	0.0893592	0.0876881	0.0859197	0.0840555	0.0820975	0.0800478	0.0779084	0.0756812	0.0733669	0.070966	0.068479	0.0659081	0.0632584	0.0605378	0.0577559	0.0549244	0.0520556	0.0491623	0.0462557	0.0433455	0.0404406	0.03755	0.0346824	0.0318452	0.0290449	0.0262881	0.023582	0.0209338	0.0183508	0.0158404
	74	-0.0694138	-0.0695415	-0.0697125	-0.0699298	-0.0701959	-0.0705119	-0.0708783	-0.0712951	-0.0717614	-0.0722749	-0.0728324	-0.07343	-0.0740644	-0.0747322	-0.0754317	-0.0761616	-0.0769206	-0.0777075	-0.0785207	-0.0793587	-0.0802191	-0.0810985	-0.0819913	-0.0828902	-0.0837871	-0.0846748	-0.0855467	-0.0863971	-0.0872205	-0.0880114	-0.0887642	-0.0894729	-0.0901304	-0.0907294	-0.0912625	-0.0917227	-0.0921029	-0.0923958	-0.0925942	-0.0926911	-0.0926803	-0.092557	-0.0923166	-0.0919547	-0.0914677	-0.0908537	-0.0901133	-0.0892486
	75	-0.00322434	-0.00288769	-0.00260824	-0.00238453	-0.0022135	-0.00209112	-0.00201291	-0.00197388	-0.00196834	-0.00199027	-0.00203414	-0.00209575	-0.00217263	-0.00226415	-0.00237085	-0.00249344	-0.00263235	-0.00278786	-0.00295956	-0.00314588	-0.00334439	-0.0035519	-0.00376391	-0.00397469	-0.00417796	-0.00436707	-0.00453496	-0.00467466	-0.00477987	-0.00484516	-0.00486591	-0.00483823	-0.00475917	-0.00462662	-0.00443892	-0.0041947	-0.00389257	-0.00353067	-0.00310639	-0.00261649	-0.00205793	-0.00142898	-0.000729878	3.74e-05	0.00086952	0.00176233	0.00271089	0.00371003
	76	-0.032858	-0.0347908	-0.0367284	-0.0386604	-0.0405779	-0.0424739	-0.0443428	-0.0461797	-0.0479811	-0.049744	-0.0514674	-0.0531516	-0.0547976	-0.0564064	-0.0579781	-0.0595122	-0.0610077	-0.0624641	-0.063881	-0.0652584	-0.0665963	-0.0678945	-0.0691519	-0.0703671	-0.0715388	-0.0726665	-0.0737498	-0.0747883	-0.0757811	-0.0767268	-0.0776235	-0.0784697	-0.0792632	-0.0800013	-0.0806813	-0.0813013	-0.0818605	-0.0823591	-0.0827971	-0.0831736	-0.0834861	-0.0837306	-0.0839032	-0.0840009	-0.0840223	-0.0839667	-0.0838347	-0.083627
	77	-0.00540696	-0.00780577	-0.0102283	-0.0126719	-0.015134	-0.0176118	-0.0201014	-0.022599	-0.0251013	-0.0276053	-0.0301084	-0.0326089	-0.0351066	-0.0376025	-0.0400986	-0.0425975	-0.0451014	-0.0476117	-0.0501283	-0.0526494	-0.0551719	-0.057693	-0.0602094	-0.0627172	-0.0652109	-0.0676833	-0.0701266	-0.0725333	-0.0748977	-0.0772148	-0.07948	-0.081688	-0.0838329	-0.0859082	-0.0879072	-0.0898225	-0.0916465	-0.0933707	-0.0949865	-0.0964867	-0.0978656	-0.0991189	-0.100243	-0.101235	-0.102093	-0.102816	-0.103404	-0.103857
	78	-0.103293	-0.103885	-0.10449	-0.105104	-0.105721	-0.106336	-0.106945	-0.107542	-0.108125	-0.108692	-0.109241	-0.109771	-0.110281	-0.11077	-0.111236	-0.111679	-0.112098	-0.11249	-0.112857	-0.113199	-0.113517	-0.113812	-0.114084	-0.11433	-0.114548	-0.114734	-0.114883	-0.11499	-0.11505	-0.115057	-0.115005	-0.114893	-0.114717	-0.114474	-0.114162	-0.113781	-0.11333	-0.11281	-0.112221	-0.111563	-0.110838	-0.110047	-0.109191	-0.10827	-0.107286	-0.106238	-0.10513	-0.103965
	79	-0.06527	-0.0646612	-0.0639459	-0.0631289	-0.0622148	-0.0612086	-0.0601156	-0.0589416	-0.0576926	-0.056374	-0.0549902	-0.0535445	-0.05204	-0.0504797	-0.048866	-0.0472009	-0.0454872	-0.0437277	-0.0419247	-0.0400796	-0.0381939	-0.0362698	-0.0343097	-0.032315	-0.0302873	-0.028228	-0.0261382	-0.0240182	-0.0218686	-0.0196906	-0.0174855	-0.0152546	-0.0129998	-0.0107236	-0.00842856	-0.00611677	-0.00379047	-0.00145139	0.00089972	0.00326288	0.00563836	0.00802592	0.010424	0.0128295	0.0152371	0.0176392	0.0200259	0.0223855
	80	-0.0282028	-0.0277792	-0.0273468	-0.0269028	-0.0264452	-0.0259725	-0.0254834	-0.0249764	-0.0244502	-0.0239037	-0.0233366	-0.0227484	-0.0221379	-0.0215034	-0.0208434	-0.0201561	-0.0194389	-0.0186887	-0.0179019	-0.0170746	-0.016203	-0.0152833	-0.014312	-0.0132871	-0.0122095	-0.0110817	-0.0099057	-0.00868291	-0.00741427	-0.00610117	-0.00474611	-0.00335327	-0.00192781	-0.000474172	0.00100495	0.00250814	0.00403417	0.00558146	0.00714821	0.00873198	0.0103291	0.0119352	0.0135462	0.0151594	0.0167732	0.0183862	0.0199967	0.0216025
	81	-0.0251333	-0.0239945	-0.0228154	-0.0216007	-0.0203557	-0.0190856	-0.0177942	-0.0164842	-0.0151575	-0.0138154	-0.0124577	-0.0110829	-0.00968962	-0.00827785	-0.00684903	-0.00540568	-0.00395123	-0.00248945	-0.00102351	0.000444599	0.00191374	0.0033836	0.00485477	0.00632848	0.00780624	0.00928988	0.0107812	0.0122814	0.0137916	0.0153131	0.0168479	0.0183981	0.0199656	0.0215513	0.0231542	0.0247709	0.0263964	0.0280255	0.0296532	0.0312746	0.0328858	0.0344824	0.0360598	0.0376121	0.0391331	0.0406165	0.0420559	0.0434446
	82	-0.0471512	-0.0461049	-0.045015	-0.0438838	-0.0427134	-0.0415063	-0.0402661	-0.0389977	-0.0377071	-0.0364011	-0.0350864	-0.0337689	-0.0324545	-0.0311482	-0.0298544	-0.0285774	-0.0273217	-0.0260928	-0.0248956	-0.0237342	-0.0226124	-0.0215335	-0.0205005	-0.0195159	-0.0185817	-0.0176993	-0.0168696	-0.0160932	-0.0153711	-0.014704	-0.0140921	-0.0135364	-0.0130379	-0.0125975	-0.0122152	-0.0118891	-0.0116166	-0.0113958	-0.0112267	-0.0111113	-0.0110517	-0.0110492	-0.0111042	-0.0112164	-0.0113853	-0.01161	-0.0118897	-0.0122235
	83	0.0965771	0.0966916	0.0967105	0.0966376	0.0964778	0.0962362	0.0959178	0.0955275	0.0950693	0.0945471	0.0939649	0.0933259	0.092633	0.0918885	0.0910953	0.0902566	0.0893759	0.0884567	0.0875023	0.086516	0.0855013	0.0844629	0.0834072	0.082343	0.0812807	0.0802312	0.0792041	0.0782083	0.0772522	0.0763436	0.0754893	0.0746945	0.0739642	0.0733037	0.0727185	0.072213	0.0717896	0.0714496	0.0711953	0.071029	0.070952	0.0709635	0.0710603	0.071237	0.0714859	0.0717985	0.0721661	0.0725801
	84	-0.119753	-0.119958	-0.120087	-0.120136	-0.120105	-0.119996	-0.119811	-0.119554	-0.119229	-0.118838	-0.118385	-0.117874	-0.117305	-0.116678	-0.115991	-0.115244	-0.114436	-0.113567	-0.112636	-0.111647	-0.1106	-0.109503	-0.108362	-0.107185	-0.105981	-0.104758	-0.103524	-0.102288	-0.101054	-0.0998278	-0.0986135	-0.0974137	-0.0962305	-0.0950657	-0.0939208	-0.0927965	-0.0916928	-0.0906089	-0.0895437	-0.0884964	-0.0874667	-0.0864548	-0.0854616	-0.0844881	-0.0835339	-0.0825971	-0.0816734	-0.0807576
	85	0.00242189	0.00271796	0.00299975	0.00326925	0.00352798	0.00377783	0.00402136	0.00426138	0.00450058	0.00474171	0.00498758	0.0052406	0.00550244	0.0057741	0.00605582	0.00634725	0.00664803	0.00695795	0.00727645	0.00760215	0.00793319	0.00826788	0.00860464	0.00894126	0.0092745	0.00960085	0.00991773	0.0102237	0.0105183	0.010801	0.0110714	0.0113283	0.0115701	0.0117949	0.0120009	0.0121854	0.0123451	0.0124759	0.0125736	0.0126343	0.012655	0.0126336	0.0125687	0.0124593	0.0123058	0.0121101	0.0118752	0.011604
	86	-0.0415328	-0.0447326	-0.0480514	-0.0514813	-0.0550142	-0.0586402	-0.0623476	-0.0661228	-0.0699503	-0.0738141	-0.0776997	-0.0815939	-0.0854849	-0.0893606	-0.0932089	-0.0970168	-0.100772	-0.104464	-0.108082	-0.111618	-0.115066	-0.118419	-0.121673	-0.12482	-0.127852	-0.130765	-0.13355	-0.136206	-0.138728	-0.141113	-0.143361	-0.145472	-0.147446	-0.149284	-0.150987	-0.152554	-0.153987	-0.155285	-0.15645	-0.15748	-0.158377	-0.159139	-0.159767	-0.160261	-0.16062	-0.160843	-0.160931	-0.160887
	87	-0.0851108	-0.0838075	-0.0824775	-0.0811235	-0.0797474	-0.0783501	-0.0769313	-0.0754901	-0.0740242	-0.072531	-0.0710083	-0.0694556	-0.0678734	-0.0662633	-0.0646271	-0.0629665	-0.0612832	-0.0595792	-0.0578577	-0.0561228	-0.0543779	-0.0526256	-0.0508676	-0.0491049	-0.047338	-0.0455665	-0.0437899	-0.0420078	-0.0402199	-0.0384266	-0.0366293	-0.0348304	-0.0330327	-0.0312393	-0.0294533	-0.0276778	-0.0259161	-0.0241717	-0.0224479	-0.020748	-0.019075	-0.0174305	-0.0158146	-0.0142255	-0.0126604	-0.0111154	-0.00958574	-0.00806554
	88	-0.0149946	-0.0159387	-0.0168585	-0.0177534	-0.0186231	-0.0194672	-0.0202857	-0.0210781	-0.0218437	-0.022581	-0.0232878	-0.0239621	-0.0246012	-0.025202	-0.0257611	-0.0262755	-0.0267428	-0.027162	-0.0275328	-0.0278565	-0.0281345	-0.0283678	-0.0285571	-0.0287037	-0.0288088	-0.0288727	-0.0288953	-0.0288749	-0.0288092	-0.0286951	-0.0285302	-0.0283136	-0.0280466	-0.0277319	-0.0273738	-0.0269776	-0.0265497	-0.0260972	-0.0256269	-0.0251456	-0.0246589	-0.0241722	-0.0236905	-0.0232181	-0.0227585	-0.0223137	-0.0218848	-0.0214728
	89	-0.0457698	-0.0439221	-0.0420785	-0.0402422	-0.0384172	-0.0366084	-0.0348208	-0.0330587	-0.0313253	-0.0296223	-0.0279511	-0.0263126	-0.0247076	-0.0231375	-0.0216047	-0.0201129	-0.0186667	-0.0172717	-0.0159337	-0.014658	-0.0134493	-0.0123117	-0.0112494	-0.0102665	-0.00936704	-0.0085553	-0.0078361	-0.00721421	-0.00669344	-0.00627581	-0.00596125	-0.00574801	-0.00563387	-0.00561644	-0.00569246	-0.00585761	-0.0061073	-0.00643698	-0.00684153	-0.00731485	-0.00784994	-0.00843889	-0.00907306	-0.00974369	-0.0104419	-0.0111583	-0.0118829	-0.0126066
	90	0.0452267	0.0448445	0.0443738	0.0438179	0.0431798	0.0424638	0.041676	0.0408243	0.0399181	0.0389676	0.0379833	0.0369758	0.0359554	0.0349321	0.0339141	0.0329073	0.0319155	0.0309404	0.0299834	0.0290455	0.0281279	0.0272314	0.0263569	0.0255049	0.0246767	0.0238744	0.0231003	0.0223566	0.0216457	0.0209694	0.020328	0.0197203	0.0191443	0.0185989	0.0180852	0.017605	0.0171596	0.01675	0.0163768	0.0160408	0.0157439	0.0154876	0.0152728	0.0150994	0.014968	0.0148793	0.0148348	0.0148353
	91	-0.0218939	-0.0210174	-0.0201471	-0.0192824	-0.0184231	-0.0175688	-0.0167187	-0.0158716	-0.0150261	-0.0141814	-0.0133365	-0.0124902	-0.0116404	-0.0107846	-0.00991969	-0.00904264	-0.00815166	-0.00724576	-0.00632426	-0.00538648	-0.00443145	-0.00345811	-0.00246628	-0.00145738	-0.000434066	0.000600549	0.00164355	0.00269237	0.00374454	0.00479779	0.00585088	0.00690394	0.0079579	0.00901388	0.0100736	0.0111394	0.0122139	0.0132992	0.0143975	0.0155111	0.0166408	0.017786	0.0189455	0.0201183	0.021304	0.0225019	0.0237112	0.0249311
	92	-0.0222748	-0.0223697	-0.0224659	-0.022559	-0.022644	-0.0227155	-0.0227674	-0.0227941	-0.0227902	-0.022751	-0.0226722	-0.0225503	-0.0223821	-0.0221636	-0.0218888	-0.0215506	-0.0211421	-0.0206569	-0.0200889	-0.0194324	-0.0186823	-0.0178355	-0.0168908	-0.0158488	-0.0147116	-0.0134833	-0.0121684	-0.0107716	-0.00929852	-0.00775553	-0.00614914	-0.0044858	-0.0027718	-0.00101302	0.000785461	0.00261933	0.00448499	0.00637969	0.0083018	0.0102507	0.0122263	0.0142279	0.0162546	0.0183055	0.0203798	0.022477	0.0245957	0.0267338
	93	-0.110369	-0.109512	-0.108674	-0.107855	-0.107052	-0.106265	-0.105491	-0.104731	-0.103984	-0.103251	-0.102536	-0.101841	-0.10117	-0.100527	-0.0999138	-0.0993319	-0.0987797	-0.0982543	-0.097751	-0.0972641	-0.0967878	-0.0963168	-0.0958463	-0.0953716	-0.0948896	-0.0943988	-0.0938983	-0.0933885	-0.0928708	-0.092347	-0.0918199	-0.0912926	-0.0907684	-0.0902507	-0.0897418	-0.0892437	-0.0887572	-0.0882834	-0.0878233	-0.0873778	-0.0869476	-0.0865338	-0.0861368	-0.0857567	-0.0853926	-0.0850435	-0.0847086	-0.0843873
	94	-0.0590394	-0.0592072	-0.0594274	-0.0597033	-0.0600372	-0.0604303	-0.0608833	-0.0613952	-0.0619641	-0.0625881	-0.0632649	-0.0639919	-0.0647656	-0.0655819	-0.0664358	-0.067322	-0.068235	-0.0691697	-0.0701218	-0.0710871	-0.0720614	-0.0730404	-0.0740207	-0.0750003	-0.0759784	-0.0769546	-0.0779278	-0.0788963	-0.0798574	-0.0808086	-0.0817473	-0.0826721	-0.0835816	-0.0844742	-0.0853481	-0.0862016	-0.0870328	-0.0878389	-0.0886158	-0.0893596	-0.0900681	-0.0907401	-0.0913746	-0.0919692	-0.0925199	-0.0930218	-0.0934696	-0.0938576
	95	-0.0472658	-0.046118	-0.0449584	-0.0437908	-0.0426191	-0.0414476	-0.0402806	-0.0391213	-0.0379716	-0.0368328	-0.0357056	-0.0345906	-0.0334887	-0.0324009	-0.0313282	-0.0302722	-0.0292348	-0.0282174	-0.0272211	-0.026247	-0.0252968	-0.0243725	-0.0234756	-0.0226075	-0.0217701	-0.0209653	-0.0201954	-0.0194621	-0.0187677	-0.0181145	-0.0175054	-0.0169417	-0.016424	-0.0159514	-0.0155229	-0.0151377	-0.0147961	-0.0144987	-0.014245	-0.0140335	-0.0138621	-0.0137291	-0.0136328	-0.0135713	-0.0135421	-0.0135429	-0.0135713	-0.0136243
	96	-0.0191059	-0.0201337	-0.0211617	-0.0221845	-0.0231963	-0.0241913	-0.0251638	-0.0261093	-0.0270251	-0.0279104	-0.0287658	-0.0295926	-0.0303923	-0.0311655	-0.0319132	-0.032637	-0.0333389	-0.0340205	-0.0346827	-0.0353257	-0.0359493	-0.0365539	-0.0371402	-0.0377091	-0.0382608	-0.0387954	-0.0393134	-0.0398154	-0.0403024	-0.040775	-0.0412346	-0.0416836	-0.0421262	-0.0425678	-0.0430134	-0.043467	-0.0439323	-0.0444125	-0.04491	-0.0454265	-0.0459632	-0.0465211	-0.0471014	-0.0477049	-0.0483313	-0.0489793	-0.0496476	-0.0503351
	97	-0.0539973	-0.0544204	-0.0548061	-0.0551564	-0.0554733	-0.0557592	-0.0560158	-0.0562445	-0.0564454	-0.0566175	-0.0567589	-0.0568671	-0.0569392	-0.0569722	-0.0569628	-0.0569081	-0.0568052	-0.0566531	-0.0564524	-0.056206	-0.0559166	-0.0555854	-0.0552123	-0.0547968	-0.0543393	-0.0538402	-0.0532984	-0.0527108	-0.0520749	-0.0513899	-0.0506565	-0.0498762	-0.0490509	-0.0481827	-0.0472741	-0.0463282	-0.0453484	-0.0443373	-0.0432975	-0.0422316	-0.0411417	-0.0400299	-0.0388984	-0.0377506	-0.0365908	-0.0354236	-0.0342539	-0.0330866
	98	0.027952	0.0294543	0.0309405	0.0324045	0.0338394	0.0352381	0.0365942	0.0379013	0.0391542	0.0403485	0.0414818	0.0425528	0.0435608	0.0445066	0.0453925	0.0462233	0.0470052	0.0477449	0.0484485	0.0491214	0.0497681	0.0503927	0.0509992	0.0515905	0.0521695	0.0527399	0.0533065	0.0538738	0.0544447	0.0550203	0.0556011	0.0561872	0.0567779	0.0573716	0.0579658	0.0585582	0.0591457	0.059725	0.0602929	0.0608471	0.0613861	0.0619083	0.062412	0.0628949	0.0633547	0.0637894	0.0641981	0.0645809
	99	-0.0339124	-0.0355062	-0.0371137	-0.0387346	-0.0403676	-0.0420108	-0.0436613	-0.0453161	-0.0469724	-0.0486278	-0.0502814	-0.0519329	-0.0535817	-0.0552265	-0.0568645	-0.0584911	-0.0601001	-0.0616834	-0.063232	-0.0647377	-0.066193	-0.0675902	-0.0689223	-0.0701827	-0.0713648	-0.0724619	-0.0734665	-0.074371	-0.0751679	-0.07585	-0.0764104	-0.0768436	-0.077146	-0.0773158	-0.0773538	-0.0772626	-0.077046	-0.0767077	-0.0762515	-0.0756818	-0.0750035	-0.0742216	-0.07334	-0.0723613	-0.0712882	-0.0701245	-0.0688747	-0.0675453
[truncated: 5,000 more columns]

## Sheet: Figure 5e
Animal Number	Electrode	MEND
1	2.19257	1.05045
2	0.07991	2.27754
3	0.97815	0.3605
4	1.29224	0.46146
5	3.93688	0.73938
6	0.36459	0.74157
7		0.11531
8		0.30595
9		0.47131
10		0.65262
11		0.65542
12		3.8438
13		1.77898
		0.3042

## Sheet: Figure 5j
	2W		2M
Sample	Right	Left	Right	Left
1	9.009	35.396	11.6522	13.0368
2	9.7345	24.3863	10.3175	27.6458
3	7.0501	22.4762	5.3045	12.1795
4	15.5752	20.9845	5.475	23.1343
5			6.5972	17.8201

## Sheet: Figure 5k
Animal number	Trial number	-0.0403984	-0.042036	-0.0436266	-0.045171	-0.0466693	-0.0481207	-0.0495246	-0.0508798	-0.0521857	-0.0534413	-0.0546456	-0.0557984	-0.0569009	-0.0579566	-0.0589693	-0.0599415	-0.060874	-0.0617664	-0.062619	-0.0634329	-0.0642104	-0.0649542	-0.065667	-0.0663517	-0.0670117	-0.0676515	-0.0682766	-0.0688925	-0.0695035	-0.0701125	-0.070721	-0.0713294	-0.0719382	-0.0725481	-0.0731601	-0.0737754	-0.0743955	-0.0750226	-0.0756587	-0.0763056	-0.0769649	-0.0776376	-0.0783232	-0.0790195	-0.0797215	-0.080423	-0.0811175	-0.0817986
1	1	-0.0545348	-0.0568943	-0.0592483	-0.0615834	-0.0638862	-0.0661443	-0.0683457	-0.07048	-0.0725387	-0.0745155	-0.0764064	-0.0782093	-0.0799234	-0.0815486	-0.0830856	-0.0845368	-0.0859052	-0.0871929	-0.0884008	-0.0895286	-0.0905742	-0.0915342	-0.0924027	-0.0931734	-0.0938405	-0.0943998	-0.0948481	-0.0951825	-0.0954002	-0.0954993	-0.0954788	-0.0953394	-0.0950827	-0.0947105	-0.094225	-0.0936289	-0.0929244	-0.092113	-0.0911947	-0.0901686	-0.0890325	-0.0877838	-0.0864201	-0.0849403	-0.0833445	-0.0816322	-0.0798032	-0.0778577
	2	0.0262179	0.0267989	0.0274518	0.0281737	0.028962	0.0298149	0.0307298	0.0317021	0.032726	0.0337951	0.0349029	0.0360433	0.0372102	0.0383978	0.0396	0.04081	0.0420206	0.0432255	0.0444192	0.0455961	0.0467506	0.0478776	0.0489718	0.0500278	0.0510389	0.0519978	0.0528973	0.0537304	0.0544911	0.0551748	0.0557774	0.0562954	0.056725	0.0570623	0.0573024	0.0574408	0.0574741	0.0574008	0.0572201	0.0569315	0.0565357	0.0560343	0.0554301	0.0547264	0.0539278	0.0530391	0.052066	0.0510157
	3	0.0706134	0.0707834	0.0709535	0.071123	0.0712913	0.0714577	0.0716212	0.071781	0.0719369	0.0720891	0.0722377	0.0723826	0.072523	0.0726573	0.0727835	0.0728997	0.0730042	0.0730952	0.0731702	0.0732256	0.0732582	0.0732648	0.0732428	0.0731904	0.0731064	0.072991	0.0728455	0.0726721	0.0724729	0.0722496	0.0720029	0.0717332	0.0714393	0.0711193	0.0707716	0.0703954	0.0699906	0.0695577	0.0690974	0.0686107	0.0680984	0.0675621	0.0670045	0.0664306	0.0658474	0.0652621	0.0646817	0.0641132
	4	-0.0670954	-0.0646323	-0.0621894	-0.0597733	-0.0573897	-0.0550434	-0.052739	-0.0504804	-0.0482715	-0.0461168	-0.0440206	-0.0419866	-0.0400189	-0.0381218	-0.0362986	-0.0345515	-0.0328807	-0.0312854	-0.0297636	-0.0283112	-0.0269231	-0.0255933	-0.0243159	-0.0230848	-0.0218934	-0.0207357	-0.0196073	-0.0185044	-0.0174239	-0.0163622	-0.0153167	-0.0142854	-0.013267	-0.0122605	-0.011265	-0.0102794	-0.00930254	-0.00833286	-0.00736867	-0.00640902	-0.00545403	-0.00450409	-0.00355897	-0.00261836	-0.00168271	-0.00075293	0.000170688	0.00108846
	5	0.0242848	0.0248457	0.0254468	0.0260885	0.0267729	0.0275028	0.028281	0.0291106	0.0299941	0.0309321	0.0319233	0.0329643	0.034052	0.0351836	0.0363566	0.0375674	0.0388119	0.0400853	0.0413833	0.0427017	0.0440358	0.0453808	0.046732	0.0480854	0.0494373	0.0507842	0.0521233	0.0534524	0.0547696	0.0560733	0.0573623	0.0586359	0.0598932	0.0611336	0.0623567	0.0635626	0.064751	0.0659209	0.0670712	0.0682001	0.0693052	0.0703837	0.0714321	0.0724472	0.0734269	0.0743697	0.0752737	0.0761363
	6	-0.00124129	-0.000828289	-0.000456346	-0.000128162	0.000153548	0.000385865	0.000565566	0.00068957	0.000755396	0.000761085	0.000705357	0.000588184	0.00041053	0.000173182	-0.000124051	-0.000482599	-0.000905188	-0.0013955	-0.00195778	-0.0025967	-0.00331662	-0.0041203	-0.00500859	-0.00598114	-0.00703709	-0.00817467	-0.00939006	-0.0106768	-0.0120266	-0.0134294	-0.0148742	-0.0163497	-0.0178449	-0.019349	-0.0208518	-0.0223429	-0.0238114	-0.0252454	-0.0266336	-0.0279664	-0.0292359	-0.0304356	-0.0315594	-0.0326022	-0.0335605	-0.0344309	-0.0352101	-0.0358944
	7	0.0187968	0.0173171	0.0158207	0.0143113	0.0127914	0.0112634	0.0097289	0.00818955	0.00664701	0.00510344	0.00356079	0.0020203	0.000482563	-0.00105193	-0.00258253	-0.00410858	-0.00562964	-0.00714523	-0.00865384	-0.0101521	-0.0116354	-0.0130994	-0.0145404	-0.0159549	-0.0173408	-0.018697	-0.0200238	-0.0213218	-0.0225916	-0.0238335	-0.0250472	-0.0262316	-0.0273858	-0.0285088	-0.0295988	-0.0306537	-0.031671	-0.0326474	-0.0335797	-0.0344638	-0.0352964	-0.0360746	-0.0367958	-0.037457	-0.0380535	-0.0385796	-0.039029	-0.0393957
	8	-0.0680826	-0.0685538	-0.0689824	-0.0693699	-0.0697182	-0.0700302	-0.0703087	-0.070556	-0.0707744	-0.0709666	-0.0711358	-0.0712861	-0.0714227	-0.071552	-0.0716803	-0.0718136	-0.0719565	-0.0721131	-0.0722871	-0.0724814	-0.0726988	-0.0729411	-0.0732088	-0.0735006	-0.0738149	-0.0741506	-0.0745078	-0.074887	-0.0752876	-0.0757077	-0.0761438	-0.0765914	-0.0770454	-0.0774999	-0.0779488	-0.0783864	-0.0788074	-0.0792065	-0.0795786	-0.0799191	-0.0802236	-0.0804882	-0.0807091	-0.0808821	-0.0810029	-0.0810677	-0.0810731	-0.0810164
	9	-0.0677994	-0.0673675	-0.0668921	-0.0663723	-0.065807	-0.0651956	-0.0645378	-0.0638327	-0.0630786	-0.0622737	-0.0614177	-0.0605116	-0.059558	-0.0585602	-0.0575206	-0.0564402	-0.055319	-0.0541568	-0.0529533	-0.0517077	-0.0504192	-0.0490869	-0.0477104	-0.0462889	-0.0448217	-0.0433087	-0.0417508	-0.0401504	-0.0385095	-0.0368284	-0.0351055	-0.0333389	-0.0315266	-0.0296675	-0.0277612	-0.0258076	-0.0238069	-0.0217591	-0.0196644	-0.0175243	-0.0153407	-0.0131161	-0.0108531	-0.00855479	-0.00622422	-0.00386475	-0.00148022	0.00092536
	10	-0.00244351	-0.00162697	-0.000746861	0.000198111	0.00120815	0.00228268	0.00342037	0.00461911	0.00587607	0.00718815	0.00855237	0.00996562	0.011424	0.0129227	0.0144566	0.0160207	0.0176113	0.0192249	0.020858	0.0225073	0.0241701	0.0258438	0.0275251	0.0292091	0.0308902	0.0325619	0.0342182	0.0358528	0.0374585	0.0390283	0.040555	0.0420311	0.0434484	0.0447989	0.0460747	0.0472689	0.0483756	0.0493892	0.0503054	0.0511211	0.0518345	0.0524461	0.052959	0.053379	0.0537133	0.053969	0.054153	0.0542715
	11	-0.0246002	-0.0240763	-0.023482	-0.0228164	-0.0220792	-0.0212697	-0.0203869	-0.0194303	-0.0183999	-0.0172963	-0.01612	-0.0148707	-0.0135471	-0.0121468	-0.010666	-0.00910054	-0.0074463	-0.0056996	-0.00385698	-0.0019151	0.000128978	0.00227731	0.00453038	0.00688684	0.00934479	0.0119033	0.0145626	0.0173235	0.0201863	0.0231499	0.0262117	0.0293679	0.0326154	0.0359521	0.0393763	0.0428869	0.0464826	0.0501616	0.0539212	0.0577574	0.0616655	0.0656395	0.069673	0.0737592	0.0778908	0.0820609	0.0862628	0.0904899
	12	-0.0791855	-0.0795187	-0.0798009	-0.0800319	-0.0802137	-0.0803494	-0.0804417	-0.0804923	-0.080502	-0.0804714	-0.0804009	-0.0802906	-0.0801398	-0.0799477	-0.0797136	-0.0794386	-0.0791242	-0.0787714	-0.0783801	-0.0779494	-0.0774787	-0.0769676	-0.0764159	-0.0758229	-0.0751873	-0.0745077	-0.0737829	-0.073012	-0.0721952	-0.0713336	-0.0704291	-0.0694834	-0.0684984	-0.0674769	-0.0664234	-0.0653437	-0.064244	-0.0631308	-0.06201	-0.0608859	-0.0597617	-0.0586403	-0.0575254	-0.0564201	-0.0553271	-0.0542482	-0.0531853	-0.0521405
	13	0.0802376	0.0803972	0.0805495	0.0806875	0.0808059	0.0809013	0.0809719	0.0810163	0.0810337	0.081023	0.0809835	0.0809153	0.080819	0.0806955	0.0805457	0.0803706	0.0801722	0.0799535	0.0797181	0.0794703	0.0792143	0.0789539	0.0786926	0.0784344	0.0781838	0.0779454	0.0777233	0.077521	0.077342	0.0771898	0.0770671	0.0769755	0.0769156	0.0768876	0.0768916	0.0769277	0.0769962	0.077098	0.0772349	0.0774076	0.0776153	0.0778562	0.0781274	0.0784247	0.0787433	0.0790778	0.0794227	0.0797717
	14	-0.038976	-0.0392151	-0.0394749	-0.0397546	-0.0400531	-0.0403689	-0.0407003	-0.0410446	-0.0413985	-0.0417582	-0.0421195	-0.0424782	-0.0428311	-0.0431753	-0.0435087	-0.0438293	-0.0441347	-0.0444229	-0.0446919	-0.0449394	-0.0451624	-0.0453572	-0.0455202	-0.0456476	-0.0457361	-0.0457823	-0.0457828	-0.0457334	-0.0456306	-0.0454724	-0.0452582	-0.044989	-0.0446662	-0.0442916	-0.0438678	-0.0433986	-0.0428889	-0.0423427	-0.0417626	-0.0411501	-0.0405058	-0.0398307	-0.0391263	-0.0383948	-0.0376382	-0.0368583	-0.036057	-0.0352367
	15	-0.054594	-0.0570334	-0.0593653	-0.0615855	-0.0636898	-0.065674	-0.0675326	-0.06926	-0.0708501	-0.0722972	-0.0735969	-0.0747474	-0.0757487	-0.0766014	-0.0773051	-0.0778598	-0.0782656	-0.0785237	-0.0786375	-0.0786126	-0.0784551	-0.0781704	-0.0777625	-0.0772348	-0.0765904	-0.0758322	-0.0749633	-0.0739868	-0.0729062	-0.071725	-0.0704465	-0.069074	-0.0676119	-0.0660657	-0.0644413	-0.0627442	-0.0609794	-0.059151	-0.0572628	-0.0553182	-0.0533209	-0.0512747	-0.0491825	-0.0470463	-0.0448671	-0.0426454	-0.0403821	-0.03808
2	16	-0.0680774	-0.0690345	-0.0699877	-0.0709347	-0.0718731	-0.0728	-0.0737126	-0.074608	-0.0754834	-0.0763363	-0.0771643	-0.0779653	-0.0787372	-0.0794781	-0.080186	-0.080859	-0.0814954	-0.0820935	-0.0826517	-0.0831682	-0.0836407	-0.0840676	-0.084447	-0.0847774	-0.0850571	-0.0852846	-0.0854581	-0.0855753	-0.0856337	-0.0856305	-0.0855632	-0.0854296	-0.0852279	-0.0849569	-0.084616	-0.0842047	-0.083723	-0.0831711	-0.0825495	-0.081859	-0.0811006	-0.0802749	-0.0793827	-0.0784244	-0.0774008	-0.0763129	-0.075162	-0.0739496
	17	0.0135828	0.0121264	0.0106549	0.0091707	0.00767585	0.00617257	0.00466314	0.00315014	0.00163657	0.000125675	-0.00137935	-0.00287573	-0.00436105	-0.00583294	-0.0072888	-0.00872578	-0.010141	-0.0115316	-0.0128947	-0.0142276	-0.0155272	-0.0167907	-0.0180156	-0.0191998	-0.020342	-0.0214411	-0.0224966	-0.0235077	-0.0244738	-0.025394	-0.0262678	-0.0270946	-0.027874	-0.0286053	-0.0292875	-0.0299202	-0.0305032	-0.0310368	-0.0315212	-0.0319567	-0.0323435	-0.0326817	-0.0329716	-0.0332134	-0.0334074	-0.0335536	-0.0336521	-0.0337034
	18	-0.0145774	-0.0147735	-0.0149955	-0.0152426	-0.0155145	-0.015811	-0.0161317	-0.0164761	-0.0168434	-0.0172327	-0.0176435	-0.0180748	-0.0185261	-0.0189968	-0.0194865	-0.0199953	-0.0205229	-0.0210693	-0.0216338	-0.0222157	-0.0228134	-0.0234259	-0.0240521	-0.0246909	-0.025342	-0.0260051	-0.0266798	-0.0273658	-0.0280627	-0.0287696	-0.0294855	-0.0302092	-0.0309395	-0.0316752	-0.0324154	-0.0331599	-0.033909	-0.0346635	-0.0354245	-0.0361925	-0.0369679	-0.0377507	-0.0385405	-0.039337	-0.0401396	-0.0409475	-0.0417598	-0.0425756
	19	0.0176323	0.0177497	0.0178655	0.0179796	0.0180928	0.0182055	0.0183184	0.0184323	0.0185473	0.0186634	0.0187804	0.018898	0.0190158	0.0191333	0.0192494	0.0193632	0.0194736	0.0195798	0.0196809	0.0197766	0.0198664	0.0199498	0.0200258	0.0200933	0.0201508	0.020197	0.0202309	0.0202509	0.0202557	0.0202438	0.0202138	0.020164	0.0200926	0.0199981	0.0198789	0.019734	0.0195628	0.019365	0.0191403	0.0188883	0.0186089	0.0183017	0.0179669	0.0176045	0.0172148	0.0167981	0.0163548	0.0158856
	20	0.0841688	0.084616	0.0850612	0.085502	0.0859352	0.086358	0.0867679	0.0871622	0.0875389	0.087896	0.0882323	0.0885473	0.0888408	0.0891134	0.0893652	0.0895965	0.089808	0.0900002	0.090174	0.0903302	0.0904695	0.0905926	0.0906998	0.0907919	0.0908699	0.0909345	0.0909861	0.0910249	0.0910513	0.0910655	0.0910681	0.0910597	0.091041	0.0910127	0.0909756	0.0909307	0.0908787	0.0908203	0.0907555	0.0906837	0.090604	0.0905148	0.0904145	0.090301	0.0901721	0.090026	0.0898614	0.0896773
	21	0.0316615	0.0319294	0.0321986	0.0324692	0.0327415	0.0330158	0.0332926	0.0335719	0.0338539	0.0341385	0.0344255	0.0347148	0.0350059	0.0352988	0.0355934	0.0358901	0.0361894	0.0364918	0.0367975	0.0371067	0.0374194	0.0377361	0.0380572	0.0383833	0.0387151	0.0390529	0.0393969	0.0397468	0.0401024	0.0404638	0.0408312	0.0412051	0.0415856	0.0419727	0.0423662	0.0427661	0.0431725	0.0435852	0.0440041	0.0444284	0.0448573	0.0452893	0.0457235	0.0461585	0.0465931	0.0470258	0.0474551	0.0478796
	22	-0.0128599	-0.0132282	-0.0135901	-0.0139441	-0.014289	-0.0146235	-0.0149468	-0.0152579	-0.0155567	-0.0158439	-0.0161206	-0.0163881	-0.0166474	-0.0168997	-0.0171457	-0.0173858	-0.0176204	-0.0178494	-0.0180723	-0.0182881	-0.0184957	-0.0186938	-0.0188809	-0.0190557	-0.0192165	-0.0193624	-0.0194922	-0.0196058	-0.0197034	-0.0197855	-0.0198534	-0.0199083	-0.0199519	-0.019986	-0.0200125	-0.0200333	-0.0200504	-0.020065	-0.0200781	-0.0200903	-0.0201022	-0.0201145	-0.0201277	-0.0201422	-0.0201584	-0.0201764	-0.0201964	-0.0202185
	23	-0.0239562	-0.0239148	-0.0238867	-0.0238727	-0.0238734	-0.0238889	-0.0239189	-0.0239627	-0.024019	-0.0240861	-0.0241627	-0.0242474	-0.0243391	-0.0244366	-0.0245397	-0.024648	-0.0247615	-0.0248798	-0.0250022	-0.0251277	-0.0252559	-0.0253865	-0.0255192	-0.0256541	-0.0257909	-0.0259292	-0.0260685	-0.0262083	-0.026348	-0.0264871	-0.026625	-0.0267614	-0.0268959	-0.0270278	-0.0271564	-0.0272806	-0.0273985	-0.027508	-0.027607	-0.0276933	-0.0277648	-0.0278194	-0.0278546	-0.0278679	-0.0278569	-0.0278196	-0.0277541	-0.0276591
	24	-0.00603974	-0.0058014	-0.00556044	-0.00531805	-0.00507561	-0.00483446	-0.00459589	-0.00436113	-0.00413142	-0.00390793	-0.00369181	-0.00348407	-0.00328571	-0.00309779	-0.00292168	-0.00275911	-0.0026118	-0.00248111	-0.00236814	-0.00227404	-0.00220006	-0.00214742	-0.00211722	-0.00211057	-0.00212857	-0.00217241	-0.00224357	-0.00234375	-0.00247481	-0.00263852	-0.00283649	-0.00306988	-0.00333951	-0.00364611	-0.0039904	-0.00437293	-0.00479375	-0.00525254	-0.00574876	-0.00628171	-0.00685035	-0.00745322	-0.0080885	-0.00875409	-0.00944763	-0.0101665	-0.0109078	-0.0116684
	25	0.0318992	0.0314325	0.0309367	0.0304115	0.0298572	0.0292741	0.0286631	0.0280253	0.0273617	0.026673	0.0259594	0.0252205	0.0244556	0.023664	0.0228454	0.0219994	0.0211262	0.0202263	0.0193007	0.0183503	0.0173763	0.0163798	0.0153625	0.0143256	0.0132709	0.0122001	0.011115	0.0100177	0.00890986	0.00779294	0.00666847	0.00553816	0.00440388	0.00326766	0.00213163	0.000998094	-0.000130481	-0.00125167	-0.00236319	-0.003463	-0.00454917	-0.00561983	-0.0066732	-0.00770778	-0.00872242	-0.00971622	-0.0106885	-0.0116384
	26	0.0570794	0.0570004	0.0569082	0.0568033	0.0566858	0.0565558	0.0564135	0.0562591	0.0560926	0.0559143	0.0557241	0.0555222	0.0553085	0.0550832	0.0548467	0.0545994	0.0543413	0.0540721	0.0537914	0.0534988	0.0531939	0.0528759	0.0525439	0.0521974	0.0518363	0.0514609	0.0510719	0.0506701	0.0502564	0.0498316	0.0493964	0.0489512	0.0484962	0.0480314	0.0475566	0.047072	0.0465774	0.0460727	0.0455576	0.0450315	0.0444935	0.0439425	0.0433769	0.0427952	0.0421955	0.0415756	0.0409334	0.0402665
	27	-0.0403473	-0.0400676	-0.0397778	-0.0394768	-0.0391639	-0.0388387	-0.0385013	-0.0381525	-0.0377933	-0.0374249	-0.0370483	-0.0366645	-0.0362741	-0.0358781	-0.0354775	-0.0350733	-0.034667	-0.0342605	-0.0338555	-0.0334542	-0.0330583	-0.0326696	-0.0322897	-0.0319195	-0.0315598	-0.0312109	-0.030873	-0.0305471	-0.0302341	-0.0299355	-0.0296524	-0.0293857	-0.0291361	-0.0289042	-0.0286911	-0.0284984	-0.0283276	-0.02818	-0.0280566	-0.0279586	-0.027887	-0.0278433	-0.0278291	-0.0278458	-0.0278942	-0.027975	-0.0280887	-0.0282357
	28	-0.0181928	-0.0181975	-0.0182102	-0.0182312	-0.0182611	-0.0183002	-0.0183492	-0.0184089	-0.0184798	-0.0185629	-0.0186589	-0.0187684	-0.018892	-0.0190301	-0.0191835	-0.0193521	-0.0195358	-0.0197341	-0.0199465	-0.0201721	-0.0204099	-0.0206583	-0.0209154	-0.021179	-0.021447	-0.0217172	-0.0219878	-0.0222565	-0.0225214	-0.0227802	-0.0230305	-0.0232698	-0.0234951	-0.0237031	-0.0238905	-0.0240543	-0.0241917	-0.0243001	-0.0243771	-0.0244203	-0.0244278	-0.0243978	-0.0243292	-0.0242219	-0.0240759	-0.0238924	-0.0236729	-0.0234192
	29	-0.0701979	-0.069798	-0.0694085	-0.0690296	-0.0686608	-0.0683016	-0.0679512	-0.0676086	-0.0672727	-0.0669431	-0.0666197	-0.0663027	-0.0659926	-0.06569	-0.0653958	-0.0651108	-0.0648357	-0.0645713	-0.0643185	-0.064078	-0.0638503	-0.0636355	-0.0634332	-0.0632432	-0.063065	-0.0628987	-0.0627448	-0.0626037	-0.0624763	-0.0623627	-0.0622632	-0.062177	-0.0621037	-0.0620424	-0.0619923	-0.0619524	-0.0619217	-0.0618989	-0.0618825	-0.061871	-0.0618632	-0.0618581	-0.0618545	-0.0618517	-0.0618494	-0.0618476	-0.0618468	-0.0618469
	30	0.0403875	0.0398577	0.0393345	0.0388165	0.0383021	0.0377904	0.0372804	0.0367723	0.0362664	0.0357634	0.035264	0.0347691	0.0342794	0.0337957	0.0333187	0.0328486	0.0323859	0.0319312	0.0314854	0.0310494	0.0306243	0.0302113	0.0298114	0.0294253	0.0290542	0.028699	0.0283608	0.0280406	0.0277393	0.0274582	0.027198	0.0269593	0.0267422	0.0265464	0.026372	0.0262193	0.026089	0.0259814	0.0258967	0.0258349	0.0257966	0.0257819	0.0257907	0.0258225	0.0258762	0.0259509	0.0260452	0.0261579
3	31	-0.0286333	-0.0274571	-0.0263175	-0.0252215	-0.024175	-0.0231845	-0.022258	-0.0214035	-0.0206287	-0.019941	-0.0193479	-0.0188571	-0.0184772	-0.0182167	-0.0180827	-0.0180806	-0.0182151	-0.018491	-0.018911	-0.0194736	-0.020173	-0.0210014	-0.0219513	-0.0230143	-0.0241804	-0.0254376	-0.0267708	-0.0281629	-0.0295979	-0.0310621	-0.0325434	-0.0340303	-0.0355119	-0.0369788	-0.0384219	-0.0398333	-0.0412069	-0.0425391	-0.0438279	-0.0450734	-0.0462768	-0.0474394	-0.0485621	-0.0496459	-0.0506929	-0.0517063	-0.052691	-0.0536536
	32	-0.0761398	-0.0762687	-0.0764833	-0.076783	-0.0771655	-0.0776266	-0.0781606	-0.0787612	-0.0794224	-0.0801385	-0.0809041	-0.0817146	-0.0825655	-0.0834518	-0.0843682	-0.0853085	-0.086266	-0.0872344	-0.0882082	-0.0891826	-0.0901541	-0.0911213	-0.0920832	-0.0930373	-0.0939789	-0.0949002	-0.0957912	-0.0966417	-0.0974423	-0.0981842	-0.0988589	-0.099458	-0.0999753	-0.100408	-0.100755	-0.101019	-0.101204	-0.101313	-0.101352	-0.101325	-0.101235	-0.101084	-0.10087	-0.100595	-0.100258	-0.0998598	-0.0994042	-0.0988951
	33	-0.0507405	-0.050999	-0.051225	-0.0514111	-0.0515501	-0.0516362	-0.0516652	-0.0516347	-0.0515417	-0.0513829	-0.0511555	-0.0508571	-0.0504864	-0.0500429	-0.0495273	-0.0489417	-0.048291	-0.0475833	-0.0468286	-0.0460379	-0.045223	-0.0443956	-0.0435668	-0.0427465	-0.0419433	-0.0411626	-0.0404065	-0.0396744	-0.0389649	-0.0382765	-0.0376078	-0.0369566	-0.03632	-0.035695	-0.0350785	-0.0344684	-0.0338632	-0.033263	-0.0326699	-0.032087	-0.0315184	-0.030968	-0.0304379	-0.0299281	-0.0294369	-0.0289616	-0.0284986	-0.0280427
	34	-0.151951	-0.152654	-0.153424	-0.15427	-0.155202	-0.156228	-0.157354	-0.158585	-0.15992	-0.161361	-0.162906	-0.164553	-0.166298	-0.168131	-0.170043	-0.172024	-0.174068	-0.176164	-0.178307	-0.180492	-0.182713	-0.18497	-0.187262	-0.189588	-0.191946	-0.194333	-0.196744	-0.199171	-0.201608	-0.204044	-0.206467	-0.208862	-0.211214	-0.21351	-0.215736	-0.217884	-0.219946	-0.221919	-0.223798	-0.22558	-0.227261	-0.228836	-0.230301	-0.23165	-0.232879	-0.233983	-0.234958	-0.235795
	35	-0.0203532	-0.0219889	-0.0236215	-0.0252402	-0.0268352	-0.0283976	-0.0299198	-0.0313954	-0.0328198	-0.0341888	-0.0354973	-0.03674	-0.0379124	-0.0390128	-0.0400412	-0.0409992	-0.0418904	-0.0427207	-0.0434963	-0.0442232	-0.0449053	-0.0455458	-0.0461476	-0.0467142	-0.0472496	-0.0477572	-0.0482402	-0.0487017	-0.0491447	-0.0495721	-0.0499879	-0.0503976	-0.0508087	-0.0512283	-0.051662	-0.0521135	-0.0525858	-0.0530814	-0.0536018	-0.0541457	-0.0547088	-0.0552842	-0.0558631	-0.0564359	-0.0569938	-0.057529	-0.0580347	-0.0585044
	36	0.050224	0.052137	0.0541099	0.0561408	0.0582266	0.0603626	0.0625429	0.0647605	0.0670071	0.0692725	0.0715466	0.0738199	0.0760841	0.0783307	0.0805517	0.0827391	0.0848855	0.0869836	0.0890272	0.0910108	0.0929294	0.0947786	0.0965549	0.0982553	0.0998776	0.101419	0.102874	0.104235	0.105494	0.106642	0.107672	0.108579	0.109358	0.110008	0.110527	0.110915	0.111168	0.11128	0.111244	0.11105	0.110686	0.110142	0.109407	0.108471	0.107322	0.105953	0.104357	0.102529
	37	0.0992633	0.104675	0.110063	0.115413	0.120706	0.125929	0.131065	0.136098	0.141014	0.145798	0.150439	0.154923	0.159238	0.163375	0.167325	0.171082	0.174643	0.178005	0.181171	0.184141	0.18692	0.189512	0.19192	0.194141	0.196176	0.198021	0.199676	0.20114	0.202416	0.203505	0.204413	0.205142	0.205696	0.206075	0.206281	0.206318	0.20619	0.205904	0.205464	0.204874	0.204136	0.203253	0.202227	0.201063	0.199767	0.198343	0.196798	0.195137
	38	0.0904245	0.0896262	0.0888115	0.0879815	0.0871375	0.0862822	0.0854193	0.0845528	0.0836867	0.0828264	0.0819784	0.0811499	0.0803483	0.0795823	0.0788614	0.0781956	0.0775946	0.0770668	0.076618	0.0762501	0.0759621	0.0757507	0.0756114	0.0755396	0.075531	0.0755824	0.0756926	0.0758621	0.0760936	0.0763912	0.0767598	0.0772036	0.0777243	0.0783205	0.0789896	0.0797281	0.0805332	0.0814023	0.0823346	0.0833315	0.0843955	0.0855294	0.0867352	0.0880129	0.0893614	0.09078	0.0922693	0.0938317
	39	0.137299	0.134449	0.131535	0.128556	0.125511	0.1224	0.119223	0.115979	0.112672	0.109305	0.105883	0.102415	0.0989092	0.0953779	0.091835	0.0882963	0.0847786	0.0812975	0.0778673	0.0745015	0.0712126	0.0680096	0.0648983	0.0618821	0.0589621	0.0561372	0.0534059	0.0507669	0.0482183	0.0457576	0.0433821	0.0410882	0.0388714	0.0367263	0.0346471	0.0326268	0.030657	0.0287288	0.0268334	0.024963	0.0231107	0.0212704	0.0194376	0.0176092	0.0157838	0.0139624	0.0121485	0.0103467
	40	0.166788	0.166937	0.167052	0.167128	0.167157	0.167132	0.167048	0.166895	0.166669	0.166361	0.165968	0.165484	0.164907	0.164235	0.163469	0.162611	0.161668	0.160647	0.159556	0.158404	0.157195	0.155934	0.154623	0.15326	0.151846	0.15038	0.148862	0.147292	0.14567	0.144	0.142282	0.14052	0.138717	0.136875	0.134995	0.133083	0.131143	0.129185	0.127214	0.125237	0.12326	0.121289	0.119328	0.117385	0.115465	0.113575	0.11172	0.109904
4	41	-0.0251147	-0.0267071	-0.0282864	-0.0298504	-0.031397	-0.0329236	-0.0344274	-0.0359058	-0.0373567	-0.0387793	-0.0401739	-0.0415413	-0.0428825	-0.0441971	-0.045484	-0.0467416	-0.0479676	-0.04916	-0.0503177	-0.0514406	-0.0525288	-0.053581	-0.0545946	-0.0555667	-0.0564949	-0.0573771	-0.0582106	-0.0589926	-0.0597203	-0.0603922	-0.0610078	-0.0615665	-0.0620686	-0.0625143	-0.0629043	-0.0632386	-0.0635169	-0.0637393	-0.0639068	-0.06402	-0.0640795	-0.064085	-0.0640353	-0.0639285	-0.0637629	-0.0635375	-0.0632517	-0.0629046
	42	0.0235	0.019216	0.0149191	0.0106266	0.00635564	0.00212339	-0.00205322	-0.006157	-0.0101712	-0.0140803	-0.0178704	-0.0215292	-0.0250462	-0.0284127	-0.0316217	-0.0346681	-0.037548	-0.0402574	-0.042791	-0.0451431	-0.0473087	-0.0492836	-0.0510641	-0.0526457	-0.0540239	-0.0551934	-0.05615	-0.0568906	-0.0574139	-0.0577198	-0.0578085	-0.0576797	-0.0573329	-0.0567674	-0.0559834	-0.054982	-0.0537656	-0.052338	-0.0507042	-0.0488695	-0.0468382	-0.0446131	-0.0421956	-0.0395862	-0.0367855	-0.0337943	-0.0306137	-0.0272456
	43	-0.0666712	-0.0697761	-0.0728164	-0.0757894	-0.078691	-0.0815171	-0.084263	-0.0869238	-0.0894931	-0.0919635	-0.0943271	-0.0965759	-0.0987017	-0.100697	-0.102554	-0.104268	-0.105837	-0.107257	-0.108525	-0.109637	-0.110588	-0.111372	-0.111983	-0.112418	-0.112675	-0.11275	-0.112641	-0.112344	-0.111855	-0.111169	-0.110284	-0.1092	-0.107918	-0.106441	-0.10477	-0.102912	-0.10087	-0.0986508	-0.0962626	-0.0937149	-0.0910179	-0.0881823	-0.0852189	-0.0821396	-0.0789574	-0.0756863	-0.0723412	-0.0689375
	44	0.136502	0.134474	0.132279	0.129918	0.127395	0.124716	0.12189	0.118927	0.115839	0.11264	0.109346	0.105968	0.102522	0.0990193	0.0954751	0.0919023	0.0883131	0.084718	0.0811269	0.0775496	0.0739965	0.0704783	0.0670066	0.0635931	0.0602498	0.0569885	0.0538194	0.0507517	0.0477923	0.0449462	0.042216	0.0396039	0.0371118	0.0347416	0.0324943	0.0303707	0.0283713	0.0264958	0.0247431	0.0231127	0.0216063	0.0202279	0.0189828	0.0178762	0.0169129	0.0160976	0.015435	0.0149292
	45	-0.000481973	0.00344514	0.00754942	0.011835	0.0163056	0.0209639	0.02581	0.0308418	0.0360562	0.0414489	0.0470143	0.0527445	0.0586286	0.0646539	0.0708062	0.07707	0.0834283	0.0898643	0.0963608	0.1029	0.109465	0.116037	0.122602	0.129147	0.135663	0.142141	0.14857	0.154941	0.161242	0.167465	0.173599	0.179635	0.185563	0.191369	0.197043	0.202572	0.207947	0.213157	0.218193	0.223046	0.227706	0.232165	0.236418	0.240457	0.244276	0.247869	0.251232	0.254362
	46	-0.242013	-0.241841	-0.241651	-0.241442	-0.241217	-0.240973	-0.240713	-0.240437	-0.240144	-0.239834	-0.239508	-0.239166	-0.238806	-0.238428	-0.238032	-0.237615	-0.237175	-0.236708	-0.236216	-0.235698	-0.23516	-0.234604	-0.234035	-0.233457	-0.232873	-0.232285	-0.231692	-0.231096	-0.230494	-0.229888	-0.229276	-0.228659	-0.228039	-0.227416	-0.226793	-0.22617	-0.225553	-0.224944	-0.224352	-0.223785	-0.223253	-0.222767	-0.222336	-0.221971	-0.221679	-0.221466	-0.221341	-0.22131
	47	-0.612083	-0.61017	-0.608291	-0.606441	-0.604618	-0.602816	-0.60103	-0.599254	-0.597481	-0.595705	-0.593917	-0.592112	-0.590278	-0.58841	-0.586499	-0.584538	-0.58252	-0.580439	-0.578288	-0.576061	-0.573754	-0.571361	-0.568877	-0.566299	-0.563625	-0.560854	-0.557985	-0.555017	-0.551949	-0.548784	-0.545524	-0.542172	-0.538728	-0.535196	-0.531576	-0.527871	-0.524082	-0.520213	-0.516265	-0.51224	-0.508138	-0.503964	-0.499723	-0.495425	-0.491077	-0.48669	-0.482272	-0.477833
	48	0.00664697	0.00398677	0.00131077	-0.00137518	-0.00406426	-0.00674824	-0.00941727	-0.0120599	-0.0146629	-0.0172118	-0.0196917	-0.0220883	-0.0243883	-0.0265784	-0.028645	-0.0305751	-0.0323571	-0.0339815	-0.0354403	-0.036727	-0.0378365	-0.0387637	-0.0395036	-0.0400515	-0.0404032	-0.0405552	-0.0405049	-0.040251	-0.0397935	-0.0391338	-0.0382743	-0.0372182	-0.0359703	-0.0345359	-0.032921	-0.0311312	-0.0291717	-0.0270472	-0.024762	-0.0223204	-0.0197271	-0.0169883	-0.0141105	-0.0111004	-0.00796392	-0.0047053	-0.00132797	0.00216569
	49	0.26608	0.271146	0.276077	0.280872	0.285527	0.290038	0.294402	0.298617	0.302677	0.306578	0.310318	0.313891	0.317294	0.320526	0.323582	0.326458	0.329152	0.331659	0.333979	0.336107	0.338042	0.339782	0.341327	0.342676	0.343829	0.344789	0.345558	0.346138	0.34653	0.346728	0.346729	0.346526	0.34611	0.345478	0.344623	0.343543	0.342238	0.340708	0.338959	0.336997	0.334832	0.332471	0.329923	0.327195	0.324292	0.321221	0.317988	0.314598
	50	0.111646	0.109635	0.107512	0.105282	0.10295	0.100523	0.0980088	0.0954121	0.0927395	0.0899971	0.08719	0.084323	0.0814009	0.0784286	0.0754111	0.0723529	0.069257	0.0661255	0.0629599	0.0597608	0.0565291	0.0532671	0.0499776	0.0466635	0.0433271	0.0399699	0.0365935	0.0331996	0.0297907	0.0263697	0.0229382	0.0194971	0.0160466	0.012588	0.00912316	0.00565352	0.00217921	-0.0012997	-0.00478227	-0.00826633	-0.0117483	-0.0152228	-0.0186833	-0.0221227	-0.0255337	-0.0289089	-0.0322397	-0.0355168
	51	-0.271197	-0.269153	-0.266971	-0.264653	-0.262201	-0.259618	-0.256907	-0.254071	-0.251109	-0.248022	-0.244809	-0.241475	-0.238023	-0.234458	-0.230787	-0.227016	-0.223156	-0.219217	-0.215209	-0.211143	-0.207029	-0.202877	-0.1987	-0.194507	-0.190308	-0.186113	-0.181929	-0.177764	-0.173625	-0.169516	-0.165444	-0.161414	-0.157433	-0.153508	-0.149642	-0.145845	-0.142122	-0.13848	-0.134925	-0.131457	-0.12808	-0.124794	-0.1216	-0.118496	-0.115483	-0.112558	-0.109724	-0.106981
	52	-0.171878	-0.178239	-0.184515	-0.190691	-0.196756	-0.202696	-0.208499	-0.214152	-0.219642	-0.224953	-0.230074	-0.23499	-0.239689	-0.24416	-0.248387	-0.252359	-0.256066	-0.259498	-0.262649	-0.265515	-0.268093	-0.27038	-0.272377	-0.274082	-0.275495	-0.276614	-0.277438	-0.277965	-0.278195	-0.278123	-0.277747	-0.277063	-0.27607	-0.274769	-0.27316	-0.27125	-0.269045	-0.266553	-0.263782	-0.26074	-0.257434	-0.253873	-0.250065	-0.246018	-0.241739	-0.237234	-0.232509	-0.227571
	53	0.0379893	0.0367611	0.035584	0.034451	0.0333553	0.0322897	0.0312457	0.0302142	0.0291879	0.0281618	0.0271324	0.0260975	0.025055	0.0240027	0.0229381	0.0218591	0.0207636	0.0196491	0.0185124	0.0173497	0.0161579	0.0149339	0.013675	0.0123775	0.0110368	0.00964855	0.00820822	0.00671161	0.00515508	0.00353662	0.00185641	0.000115991	-0.00168253	-0.00353698	-0.00544512	-0.00740378	-0.0094081	-0.0114516	-0.0135264	-0.0156236	-0.0177343	-0.0198509	-0.0219672	-0.0240782	-0.0261795	-0.0282676	-0.0303395	-0.0323922
	54	0.0994864	0.0963032	0.0930829	0.0898388	0.0865848	0.0833357	0.0801051	0.076905	0.0737456	0.0706363	0.0675876	0.0646104	0.0617153	0.0589122	0.0562107	0.0536208	0.0511523	0.0488146	0.0466164	0.0445662	0.042672	0.0409415	0.0393809	0.037995	0.0367866	0.0357573	0.0349076	0.0342379	0.0337474	0.0334354	0.0333015	0.0333468	0.0335725	0.0339794	0.0345686	0.0353413	0.0362989	0.0374419	0.0387701	0.0402827	0.0419791	0.0438582	0.0459182	0.048156	0.0505676	0.0531482	0.0558917	0.0587912
	55	-0.358292	-0.357883	-0.357563	-0.357328	-0.357174	-0.357098	-0.357099	-0.357175	-0.357324	-0.357543	-0.357833	-0.358191	-0.358617	-0.359111	-0.35967	-0.360292	-0.360975	-0.361715	-0.36251	-0.363354	-0.364244	-0.365178	-0.366152	-0.367165	-0.368216	-0.369299	-0.370411	-0.371545	-0.372696	-0.373856	-0.375019	-0.376178	-0.377326	-0.378456	-0.379562	-0.380636	-0.381672	-0.382664	-0.383607	-0.384494	-0.385321	-0.386082	-0.386771	-0.387385	-0.387919	-0.388371	-0.388736	-0.389012
	56	0.168114	0.169851	0.171518	0.173106	0.17461	0.176027	0.177354	0.178591	0.179737	0.180791	0.181753	0.182623	0.183401	0.18409	0.18469	0.185205	0.185636	0.185983	0.186247	0.186432	0.18654	0.186573	0.186534	0.186424	0.186243	0.185994	0.185676	0.185292	0.184841	0.184326	0.183745	0.183098	0.182386	0.181605	0.180752	0.179821	0.178806	0.177701	0.176498	0.175193	0.17378	0.172258	0.17063	0.168901	0.167081	0.165175	0.163195	0.161149
	57	0.181429	0.179253	0.177077	0.17491	0.172761	0.17064	0.168557	0.166522	0.164547	0.162641	0.160814	0.159072	0.157424	0.155876	0.154433	0.153094	0.151861	0.150731	0.149702	0.148769	0.147929	0.147178	0.146512	0.145927	0.145416	0.144974	0.144595	0.144274	0.144004	0.143783	0.143607	0.143472	0.143376	0.143316	0.14329	0.143295	0.143328	0.143383	0.143458	0.143548	0.143652	0.143769	0.143897	0.144037	0.144185	0.144338	0.144492	0.144641
	58	0.123415	0.12698	0.130652	0.134423	0.138284	0.142221	0.146223	0.150276	0.154369	0.158486	0.162613	0.166737	0.170843	0.174918	0.178949	0.182924	0.186831	0.190663	0.194408	0.198061	0.201613	0.205058	0.208391	0.211606	0.214697	0.217658	0.220484	0.223167	0.225703	0.228087	0.230315	0.232382	0.234284	0.236018	0.23758	0.238969	0.240183	0.241222	0.242084	0.242769	0.243275	0.243601	0.243746	0.243706	0.243478	0.24306	0.242449	0.241645
	59	0.0834527	0.0836388	0.0836992	0.0836427	0.08348	0.0832217	0.0828779	0.082457	0.0819657	0.0814107	0.0807994	0.0801401	0.0794409	0.0787097	0.0779548	0.0771844	0.0764066	0.0756302	0.0748639	0.0741154	0.0733899	0.0726904	0.0720173	0.0713699	0.0707463	0.0701432	0.0695553	0.0689765	0.0684004	0.0678211	0.0672318	0.0666254	0.0659948	0.0653336	0.0646359	0.0638969	0.0631133	0.0622829	0.0614039	0.0604741	0.0594921	0.0584572	0.0573698	0.0562305	0.05504	0.0537998	0.0525114	0.0511764
	60	-0.469169	-0.468516	-0.467821	-0.467087	-0.46632	-0.465518	-0.464685	-0.463817	-0.462914	-0.461975	-0.460994	-0.45997	-0.4589	-0.45778	-0.456606	-0.455372	-0.454071	-0.452698	-0.451245	-0.449708	-0.448079	-0.446355	-0.44453	-0.442602	-0.44057	-0.438434	-0.436195	-0.433855	-0.431417	-0.428887	-0.426269	-0.423568	-0.42079	-0.417939	-0.415022	-0.412045	-0.409015	-0.405937	-0.402815	-0.399653	-0.396458	-0.393237	-0.389998	-0.38675	-0.3835	-0.380259	-0.377033	-0.373831
	61	-0.0133546	-0.011458	-0.00953705	-0.00759929	-0.00565224	-0.00370315	-0.0017589	0.000174093	0.00208969	0.00398259	0.0058491	0.00768721	0.00949593	0.0112744	0.013021	0.0147329	0.016407	0.0180397	0.019626	0.021159	0.0226297	0.0240297	0.025353	0.0265959	0.0277566	0.0288347	0.0298313	0.0307483	0.0315877	0.0323517	0.0330434	0.0336667	0.0342248	0.0347201	0.0351533	0.0355252	0.0358374	0.0360928	0.0362947	0.036447	0.0365537	0.0366185	0.0366453	0.0366371	0.0365964	0.0365259	0.0364281	0.0363062
5	62	-0.0255196	-0.024688	-0.0238736	-0.0230827	-0.0223217	-0.0215968	-0.0209128	-0.0202732	-0.0196802	-0.0191354	-0.0186399	-0.0181943	-0.0177993	-0.0174555	-0.0171633	-0.0169236	-0.0167372	-0.0166052	-0.0165278	-0.016504	-0.0165315	-0.0166071	-0.016727	-0.0168875	-0.0170855	-0.0173189	-0.0175859	-0.0178846	-0.0182134	-0.0185705	-0.0189538	-0.019361	-0.0197897	-0.0202378	-0.0207044	-0.0211887	-0.0216902	-0.0222088	-0.0227445	-0.0232976	-0.023869	-0.0244597	-0.0250708	-0.0257029	-0.0263558	-0.0270285	-0.0277202	-0.0284303
	63	0.0819404	0.080654	0.0793001	0.0778785	0.0763885	0.0748299	0.0732025	0.0715057	0.0697394	0.0679037	0.065999	0.0640254	0.0619831	0.0598724	0.0576938	0.0554477	0.053134	0.0507524	0.0483024	0.0457837	0.0431957	0.0405385	0.037813	0.035021	0.032165	0.0292481	0.026274	0.0232477	0.0201742	0.0170587	0.0139065	0.0107226	0.00751222	0.0042807	0.0010335	-0.00222361	-0.00548475	-0.00874414	-0.0119961	-0.0152348	-0.0184542	-0.0216482	-0.0248109	-0.0279366	-0.0310201	-0.0340571	-0.0370443	-0.0399789
	64	0.0896121	0.0887484	0.0878428	0.0868941	0.0859011	0.084863	0.0837793	0.0826504	0.0814771	0.0802605	0.0790015	0.077701	0.0763597	0.0749788	0.0735595	0.0721041	0.0706161	0.0691002	0.067562	0.0660081	0.0644456	0.0628814	0.0613216	0.0597713	0.0582356	0.0567198	0.0552289	0.053768	0.0523415	0.0509544	0.0496113	0.0483167	0.047075	0.04589	0.0447644	0.0436999	0.0426972	0.0417564	0.0408772	0.0400592	0.0393016	0.038604	0.0379661	0.0373876	0.0368684	0.0364081	0.0360069	0.0356655
	65	-0.0293027	-0.0293192	-0.0293082	-0.0292676	-0.0291953	-0.0290894	-0.0289484	-0.0287709	-0.028556	-0.0283032	-0.0280126	-0.0276842	-0.0273186	-0.026917	-0.0264808	-0.0260118	-0.0255121	-0.0249843	-0.0244318	-0.0238585	-0.0232688	-0.0226679	-0.0220613	-0.0214552	-0.0208556	-0.020268	-0.0196978	-0.0191488	-0.0186242	-0.0181257	-0.0176544	-0.0172107	-0.0167951	-0.016408	-0.0160503	-0.015723	-0.0154277	-0.0151669	-0.0149437	-0.0147605	-0.0146196	-0.0145225	-0.0144708	-0.0144661	-0.0145095	-0.0146021	-0.0147441	-0.0149359
	66	-0.0210821	-0.0216715	-0.0222564	-0.0228367	-0.0234129	-0.0239853	-0.0245532	-0.0251147	-0.0256669	-0.0262067	-0.0267303	-0.0272349	-0.0277176	-0.0281764	-0.0286091	-0.0290143	-0.029391	-0.0297386	-0.0300565	-0.0303445	-0.0306028	-0.0308318	-0.0310317	-0.0312023	-0.0313427	-0.0314517	-0.031527	-0.0315665	-0.0315683	-0.0315313	-0.0314548	-0.0313381	-0.031181	-0.0309826	-0.0307422	-0.0304588	-0.0301317	-0.0297604	-0.029345	-0.0288856	-0.0283821	-0.0278344	-0.0272425	-0.0266075	-0.0259305	-0.0252128	-0.0244555	-0.0236597
	67	0.0590428	0.0598684	0.0606168	0.0612885	0.0618846	0.0624064	0.0628557	0.0632345	0.0635451	0.0637893	0.0639683	0.0640824	0.0641309	0.0641121	0.0640247	0.063868	0.0636424	0.0633483	0.0629868	0.0625591	0.0620667	0.0615107	0.0608921	0.0602115	0.0594702	0.0586696	0.0578112	0.0568959	0.055925	0.0549	0.0538226	0.0526949	0.0515191	0.0502975	0.0490332	0.0477297	0.0463911	0.0450212	0.0436237	0.0422026	0.0407617	0.0393048	0.0378352	0.0363558	0.034869	0.0333767	0.0318798	0.0303789
	68	0.0915516	0.0912698	0.0909557	0.0906107	0.0902368	0.0898352	0.0894068	0.0889523	0.0884718	0.0879647	0.0874304	0.0868675	0.0862747	0.0856504	0.0849939	0.084305	0.0835842	0.0828319	0.0820482	0.0812329	0.0803853	0.0795042	0.0785889	0.0776388	0.0766538	0.0756343	0.0745809	0.0734949	0.0723785	0.0712341	0.0700645	0.0688728	0.0676624	0.0664368	0.0651994	0.0639524	0.0626974	0.0614356	0.0601677	0.0588946	0.0576165	0.0563332	0.0550443	0.053749	0.0524466	0.0511364	0.0498187	0.0484944
	69	-0.0795246	-0.0797306	-0.0798964	-0.0800217	-0.0801064	-0.0801513	-0.0801576	-0.0801267	-0.0800598	-0.0799583	-0.0798235	-0.0796576	-0.0794624	-0.0792399	-0.078992	-0.0787206	-0.0784276	-0.0781146	-0.0777832	-0.0774347	-0.0770703	-0.0766908	-0.0762965	-0.075887	-0.0754618	-0.0750198	-0.07456	-0.0740821	-0.0735865	-0.0730738	-0.0725454	-0.0720028	-0.0714479	-0.0708822	-0.070307	-0.0697235	-0.0691331	-0.0685365	-0.0679342	-0.0673261	-0.0667119	-0.0660914	-0.0654638	-0.0648288	-0.064186	-0.0635355	-0.0628774	-0.062212
	70	-0.13332	-0.135024	-0.136719	-0.138404	-0.140078	-0.14174	-0.143391	-0.145029	-0.146655	-0.148268	-0.149868	-0.151456	-0.153029	-0.154591	-0.15614	-0.157677	-0.159202	-0.160714	-0.162209	-0.163687	-0.165142	-0.166572	-0.167974	-0.169346	-0.170684	-0.171984	-0.173241	-0.174451	-0.175609	-0.176708	-0.177745	-0.178714	-0.179612	-0.180435	-0.18118	-0.181846	-0.182432	-0.18294	-0.183369	-0.183722	-0.184002	-0.184209	-0.184347	-0.184417	-0.18442	-0.184358	-0.184229	-0.184033
	71	0.0444248	0.0447271	0.0449829	0.045191	0.0453503	0.0454596	0.0455174	0.0455222	0.0454721	0.0453657	0.0452026	0.0449827	0.0447064	0.0443739	0.043985	0.0435387	0.0430332	0.0424663	0.0418355	0.0411391	0.0403756	0.0395441	0.038644	0.0376755	0.0366393	0.0355361	0.0343664	0.0331306	0.0318289	0.0304619	0.0290298	0.0275334	0.0259727	0.0243482	0.0226602	0.020909	0.0190944	0.0172159	0.0152732	0.0132671	0.0111992	0.009072	0.00688917	0.00465528	0.00237571	5.60538e-05	-0.00229817	-0.00468133
	72	-0.0543295	-0.0530332	-0.0516705	-0.0502432	-0.0487533	-0.0472022	-0.0455917	-0.043923	-0.0421963	-0.0404113	-0.0385673	-0.0366634	-0.0346985	-0.0326715	-0.0305811	-0.0284266	-0.0262083	-0.0239271	-0.0215852	-0.0191858	-0.0167332	-0.0142326	-0.0116895	-0.00911037	-0.00650221	-0.00387282	-0.00123083	0.00141418	0.00405202	0.00667225	0.00926454	0.0118192	0.0143274	0.0167806	0.0191703	0.0214875	0.0237228	0.0258673	0.0279128	0.0298518	0.0316778	0.0333854	0.0349702	0.0364292	0.0377606	0.0389636	0.0400379	0.0409841
	73	-0.112733	-0.114248	-0.115665	-0.11698	-0.118189	-0.11929	-0.120279	-0.121151	-0.121903	-0.12253	-0.123028	-0.123397	-0.123633	-0.123739	-0.123713	-0.123559	-0.123276	-0.122868	-0.122335	-0.121679	-0.120902	-0.120003	-0.118985	-0.11785	-0.1166	-0.115238	-0.11377	-0.112199	-0.11053	-0.108766	-0.106909	-0.104961	-0.102923	-0.100799	-0.0985895	-0.0962971	-0.0939243	-0.0914734	-0.088947	-0.0863478	-0.0836792	-0.0809451	-0.0781493	-0.0752955	-0.0723867	-0.0694257	-0.0664148	-0.0633564
	74	-0.00643088	-0.00751098	-0.00855799	-0.00956788	-0.0105368	-0.0114616	-0.0123397	-0.0131688	-0.0139467	-0.0146709	-0.0153391	-0.0159494	-0.016501	-0.0169938	-0.0174275	-0.0178019	-0.0181168	-0.0183726	-0.0185701	-0.0187099	-0.0187935	-0.0188226	-0.0187997	-0.0187277	-0.0186092	-0.0184464	-0.0182413	-0.017996	-0.0177124	-0.0173921	-0.0170356	-0.016643	-0.0162139	-0.0157484	-0.0152472	-0.0147114	-0.014143	-0.0135438	-0.0129156	-0.01226	-0.011579	-0.0108748	-0.0101495	-0.00940484	-0.00864257	-0.007864	-0.00707011	-0.00626199
	75	-0.0664648	-0.0659626	-0.0654456	-0.0649125	-0.0643617	-0.0637914	-0.0632003	-0.0625864	-0.0619476	-0.061281	-0.0605838	-0.0598535	-0.0590879	-0.0582856	-0.0574453	-0.0565664	-0.0556486	-0.0546921	-0.0536978	-0.0526668	-0.0516014	-0.0505041	-0.0493785	-0.0482281	-0.047057	-0.0458698	-0.0446714	-0.0434664	-0.042259	-0.041053	-0.0398525	-0.0386618	-0.037485	-0.0363253	-0.0351853	-0.0340673	-0.0329734	-0.0319062	-0.0308691	-0.0298659	-0.0289008	-0.0279778	-0.0271007	-0.0262729	-0.0254975	-0.0247776	-0.024116	-0.0235155
	76	-0.00341363	-0.00331913	-0.00324354	-0.00318829	-0.00315589	-0.00314942	-0.0031718	-0.00322547	-0.00331196	-0.00343149	-0.00358333	-0.00376637	-0.00397924	-0.00422031	-0.00448782	-0.00478006	-0.00509538	-0.00543227	-0.00578929	-0.00616505	-0.00655831	-0.00696772	-0.00739136	-0.00782671	-0.00827091	-0.00872113	-0.00917473	-0.00962903	-0.010081	-0.0105277	-0.0109663	-0.0113947	-0.0118105	-0.0122119	-0.0125974	-0.0129665	-0.01332	-0.013659	-0.0139843	-0.0142973	-0.0145995	-0.0148936	-0.0151823	-0.0154686	-0.015755	-0.0160439	-0.0163369	-0.0166356
	77	0.0110411	0.010901	0.0107005	0.010442	0.0101277	0.00976	0.00934162	0.00887558	0.00836526	0.00781443	0.00722706	0.00660684	0.00595657	0.00527821	0.0045734	0.00384376	0.00309079	0.00231574	0.00151979	0.00070413	-0.000129789	-0.000979857	-0.0018433	-0.00271712	-0.00359857	-0.00448525	-0.00537525	-0.00626715	-0.00715974	-0.0080517	-0.00894163	-0.00982828	-0.0107106	-0.0115878	-0.0124593	-0.0133253	-0.0141862	-0.0150436	-0.0158994	-0.0167554	-0.0176132	-0.0184737	-0.019338	-0.0202073	-0.0210826	-0.0219644	-0.0228532	-0.0237495
	78	0.0321638	0.0334836	0.0347737	0.0360337	0.0372638	0.0384648	0.0396371	0.0407809	0.0418961	0.0429827	0.0440407	0.0450702	0.0460714	0.0470445	0.0479899	0.0489083	0.0498	0.0506657	0.0515054	0.0523185	0.053103	0.0538558	0.0545736	0.0552539	0.0558942	0.0564926	0.0570467	0.0575542	0.058013	0.058421	0.0587754	0.0590733	0.059311	0.0594849	0.0595913	0.0596265	0.0595867	0.0594689	0.0592707	0.0589903	0.0586273	0.0581818	0.0576546	0.057047	0.056361	0.0555986	0.0547624	0.0538548
	79	-0.0440982	-0.0441485	-0.0441577	-0.0441276	-0.04406	-0.0439575	-0.043823	-0.0436599	-0.0434711	-0.0432588	-0.0430244	-0.0427682	-0.0424897	-0.0421884	-0.0418635	-0.0415151	-0.0411436	-0.04075	-0.0403349	-0.0398989	-0.039442	-0.0389649	-0.0384687	-0.0379557	-0.0374284	-0.0368892	-0.0363401	-0.0357832	-0.03522	-0.0346515	-0.0340785	-0.0335015	-0.0329207	-0.0323358	-0.0317461	-0.0311506	-0.0305477	-0.0299358	-0.0293131	-0.0286779	-0.0280288	-0.0273645	-0.0266839	-0.0259864	-0.0252713	-0.0245383	-0.0237871	-0.0230178
	80	0.00435267	0.0045294	0.0046175	0.00461797	0.00453191	0.00436025	0.00410362	0.0037623	0.00333615	0.00282442	0.00222593	0.00153949	0.00076419	-0.000100529	-0.00105493	-0.00209921	-0.00323369	-0.00445867	-0.00577443	-0.00718106	-0.00867795	-0.0102631	-0.0119333	-0.0136849	-0.015514	-0.0174167	-0.0193881	-0.0214232	-0.0235164	-0.0256625	-0.0278564	-0.0300938	-0.0323708	-0.0346837	-0.0370291	-0.0394035	-0.0418043	-0.0442294	-0.0466769	-0.0491439	-0.0516268	-0.0541213	-0.0566241	-0.0591324	-0.0616443	-0.0641575	-0.0666697	-0.069178
	81	0.0485327	0.0490353	0.0495553	0.0500944	0.0506544	0.0512374	0.0518456	0.0524812	0.0531466	0.0538439	0.0545753	0.055343	0.0561492	0.0569957	0.0578836	0.0588137	0.0597863	0.0608019	0.0618616	0.062967	0.0641205	0.0653244	0.06658	0.0678878	0.069248	0.0706603	0.0721246	0.0736403	0.0752068	0.0768236	0.0784909	0.0802084	0.0819749	0.0837884	0.0856464	0.0875469	0.0894881	0.0914685	0.0934867	0.0955409	0.0976293	0.0997491	0.101897	0.10407	0.106263	0.108472	0.110695	0.112928
	82	-0.0441855	-0.0426761	-0.0411731	-0.0396784	-0.0381935	-0.03672	-0.0352601	-0.0338155	-0.0323885	-0.0309809	-0.0295953	-0.0282349	-0.0269034	-0.0256055	-0.0243457	-0.0231285	-0.0219578	-0.0208366	-0.0197667	-0.0187495	-0.0177866	-0.0168795	-0.0160295	-0.0152373	-0.0145033	-0.0138289	-0.0132163	-0.0126683	-0.0121885	-0.0117798	-0.0114451	-0.0111871	-0.0110093	-0.0109156	-0.0109099	-0.0109953	-0.0111746	-0.0114495	-0.0118214	-0.0122911	-0.0128596	-0.0135271	-0.014293	-0.0151559	-0.0161136	-0.017164	-0.0183046	-0.0195325
6	83	0.0566192	0.0580026	0.0593065	0.0605269	0.0616588	0.0626962	0.0636331	0.0644633	0.065181	0.0657822	0.0662663	0.0666367	0.0668993	0.0670616	0.0671311	0.067115	0.06702	0.0668516	0.0666133	0.0663054	0.0659256	0.0654705	0.0649368	0.064322	0.0636244	0.0628432	0.0619778	0.0610285	0.059997	0.0588854	0.0576951	0.0564271	0.0550832	0.0536663	0.0521792	0.0506248	0.049006	0.0473267	0.0455919	0.0438074	0.0419804	0.0401183	0.0382285	0.0363179	0.0343932	0.0324612	0.0305289	0.0286023
	84	-0.0985974	-0.0989529	-0.0993557	-0.0998059	-0.100302	-0.100838	-0.101411	-0.10201	-0.10263	-0.103263	-0.103903	-0.104546	-0.105188	-0.105828	-0.106461	-0.107086	-0.107702	-0.108306	-0.108898	-0.109477	-0.110044	-0.110599	-0.111144	-0.11168	-0.112208	-0.112731	-0.113248	-0.11376	-0.114269	-0.114777	-0.115287	-0.1158	-0.116318	-0.116841	-0.117371	-0.11791	-0.118459	-0.119021	-0.119598	-0.120192	-0.120806	-0.121439	-0.122095	-0.122771	-0.123469	-0.124189	-0.124931	-0.125699
	85	0.110044	0.114273	0.118397	0.122408	0.126293	0.13004	0.133637	0.137071	0.140331	0.143406	0.146287	0.148965	0.151436	0.153696	0.155741	0.157567	0.159171	0.160551	0.161708	0.162642	0.163353	0.163841	0.164109	0.164159	0.163996	0.163624	0.163047	0.162267	0.161286	0.160108	0.158736	0.157177	0.155437	0.153521	0.151436	0.149188	0.146784	0.144231	0.141539	0.138718	0.135779	0.13273	0.129583	0.126349	0.123039	0.119663	0.11623	0.112749
	86	0.103369	0.101342	0.0992746	0.0971674	0.0950221	0.0928404	0.0906239	0.0883735	0.0860891	0.0837693	0.0814113	0.0790115	0.0765671	0.0740759	0.0715369	0.0689492	0.0663119	0.0636247	0.0608882	0.0581048	0.0552786	0.0524149	0.0495187	0.0465947	0.0436472	0.0406806	0.0376994	0.0347087	0.0317141	0.028721	0.0257346	0.0227601	0.0198027	0.0168683	0.0139629	0.0110936	0.00826801	0.00549402	0.00278014	0.000135992	-0.00242765	-0.00490003	-0.00727195	-0.00953656	-0.0116892	-0.0137265	-0.0156451	-0.0174422
	87	-0.100381	-0.0978652	-0.0953577	-0.0928637	-0.0903894	-0.0879421	-0.08553	-0.0831621	-0.0808478	-0.0785966	-0.0764177	-0.0743191	-0.0723082	-0.0703914	-0.0685746	-0.0668626	-0.0652594	-0.0637689	-0.0623953	-0.0611419	-0.0600122	-0.05901	-0.0581398	-0.0574068	-0.0568159	-0.0563717	-0.0560784	-0.0559389	-0.0559548	-0.056127	-0.0564561	-0.056941	-0.0575793	-0.0583673	-0.0592997	-0.0603697	-0.0615692	-0.0628894	-0.0643217	-0.0658582	-0.067493	-0.0692212	-0.0710382	-0.0729386	-0.0749171	-0.0769688	-0.0790887	-0.0812715
	88	0.150631	0.149758	0.149016	0.148405	0.147926	0.147578	0.147361	0.147274	0.147317	0.147488	0.147781	0.148189	0.148702	0.14931	0.15	0.150762	0.151586	0.15246	0.153377	0.154326	0.155302	0.156297	0.157305	0.15832	0.159334	0.160339	0.161327	0.162287	0.16321	0.16409	0.164919	0.165693	0.166403	0.167043	0.167606	0.168089	0.168487	0.168799	0.169025	0.169164	0.169219	0.169192	0.169083	0.168896	0.168632	0.16829	0.167869	0.167366
	89	-0.224368	-0.223124	-0.221912	-0.220742	-0.219622	-0.218562	-0.217569	-0.216652	-0.215813	-0.215055	-0.214374	-0.213767	-0.213229	-0.212756	-0.212345	-0.211995	-0.211704	-0.211468	-0.211287	-0.211157	-0.211079	-0.211051	-0.211078	-0.211161	-0.211304	-0.211509	-0.211776	-0.212105	-0.212495	-0.212946	-0.213459	-0.214037	-0.214683	-0.215398	-0.216186	-0.217049	-0.217988	-0.219002	-0.220089	-0.221249	-0.222478	-0.223776	-0.22514	-0.226567	-0.228053	-0.229594	-0.231182	-0.232811
	90	-0.403238	-0.403027	-0.402737	-0.402365	-0.401909	-0.401365	-0.40073	-0.400002	-0.399179	-0.39826	-0.397243	-0.396129	-0.394912	-0.39359	-0.392157	-0.390609	-0.388942	-0.387154	-0.385246	-0.38322	-0.381078	-0.378826	-0.376469	-0.374011	-0.371455	-0.368806	-0.366066	-0.363238	-0.360324	-0.357326	-0.354244	-0.35108	-0.347834	-0.344507	-0.341099	-0.337612	-0.334048	-0.330408	-0.326694	-0.322905	-0.319044	-0.315113	-0.311117	-0.30706	-0.302951	-0.298797	-0.294606	-0.290391
	91	0.155059	0.151635	0.148374	0.14528	0.142358	0.139608	0.13703	0.134624	0.132388	0.130321	0.128425	0.126698	0.125139	0.123745	0.122516	0.121448	0.12054	0.119788	0.119188	0.118735	0.118423	0.118247	0.118201	0.118283	0.118486	0.118806	0.119237	0.119773	0.120411	0.121143	0.121964	0.122866	0.123841	0.124884	0.125988	0.127147	0.128351	0.129595	0.130871	0.132176	0.133504	0.13485	0.136209	0.137575	0.138941	0.140299	0.141642	0.142961
	92	-0.0168394	-0.014779	-0.0127845	-0.0108552	-0.00898833	-0.00717986	-0.00542534	-0.00372042	-0.00206133	-0.00044501	0.00113152	0.00267121	0.00417656	0.0056496	0.0070922	0.00850602	0.00989261	0.0112538	0.0125918	0.0139092	0.0152078	0.0164898	0.0177572	0.0190121	0.0202558	0.021489	0.0227118	0.0239226	0.025119	0.0262978	0.0274561	0.0285892	0.0296913	0.0307557	0.0317766	0.0327492	0.0336693	0.0345329	0.0353356	0.036073	0.0367406	0.0373346	0.0378517	0.0382891	0.0386443	0.0389148	0.0390981	0.0391911
	93	0.104353	0.104979	0.105522	0.105975	0.106329	0.106575	0.106706	0.106717	0.106602	0.106358	0.105978	0.105458	0.10479	0.10397	0.102991	0.101847	0.100534	0.099046	0.0973783	0.0955275	0.0934923	0.091274	0.088876	0.0863031	0.0835608	0.0806554	0.0775945	0.074387	0.0710416	0.0675665	0.0639693	0.0602589	0.0564448	0.0525366	0.048544	0.0444765	0.0403451	0.0361613	0.0319356	0.0276768	0.0233937	0.0190949	0.0147884	0.0104809	0.00617836	0.00188636	-0.00238925	-0.00664213
	94	-0.0945692	-0.09612	-0.0976499	-0.0991516	-0.10062	-0.10205	-0.103439	-0.104785	-0.106089	-0.107353	-0.108579	-0.109773	-0.11094	-0.112081	-0.113199	-0.11429	-0.115353	-0.116387	-0.117394	-0.118373	-0.119327	-0.120253	-0.121151	-0.122019	-0.122856	-0.123661	-0.12443	-0.125164	-0.125861	-0.126521	-0.127141	-0.127722	-0.128258	-0.128743	-0.129172	-0.129537	-0.129832	-0.130053	-0.130194	-0.13025	-0.130215	-0.130087	-0.129865	-0.129551	-0.129148	-0.128661	-0.128095	-0.127455
	95	-0.293227	-0.296164	-0.298966	-0.301622	-0.304122	-0.306456	-0.308613	-0.310586	-0.312363	-0.313936	-0.315296	-0.316435	-0.31735	-0.318034	-0.318484	-0.318698	-0.318674	-0.318412	-0.317916	-0.31719	-0.316239	-0.315065	-0.313675	-0.312075	-0.310271	-0.308266	-0.306064	-0.303671	-0.30109	-0.298327	-0.295388	-0.292282	-0.289015	-0.285596	-0.282032	-0.278331	-0.274498	-0.270539	-0.266462	-0.262275	-0.257988	-0.253611	-0.249156	-0.244633	-0.240056	-0.235435	-0.230784	-0.226114
	96	-0.115884	-0.11824	-0.120564	-0.12285	-0.125096	-0.127296	-0.129448	-0.131549	-0.133597	-0.135592	-0.137532	-0.139415	-0.141239	-0.143003	-0.144708	-0.146352	-0.147936	-0.149457	-0.150912	-0.152295	-0.153601	-0.154824	-0.155959	-0.157002	-0.157949	-0.158797	-0.159545	-0.160191	-0.160736	-0.16118	-0.161525	-0.161772	-0.161919	-0.161965	-0.161907	-0.161745	-0.161477	-0.161106	-0.160632	-0.160059	-0.159388	-0.158625	-0.157774	-0.156841	-0.155833	-0.154755	-0.153612	-0.152406
	97	-0.157059	-0.159945	-0.162825	-0.165694	-0.168549	-0.171385	-0.174198	-0.176984	-0.179741	-0.182464	-0.18515	-0.187794	-0.19039	-0.192932	-0.195414	-0.197831	-0.20018	-0.202458	-0.204665	-0.206801	-0.208863	-0.21085	-0.212763	-0.214601	-0.216362	-0.218048	-0.219656	-0.221187	-0.222639	-0.224013	-0.225305	-0.226513	-0.227635	-0.228666	-0.229603	-0.230447	-0.231198	-0.231856	-0.232422	-0.232896	-0.23328	-0.233577	-0.23379	-0.233923	-0.23398	-0.233969	-0.233895	-0.233768
	98	0.189391	0.187889	0.1863	0.184623	0.182857	0.181004	0.179065	0.177044	0.174944	0.172771	0.170531	0.16823	0.165875	0.163475	0.161039	0.158576	0.156094	0.153601	0.151104	0.148605	0.146106	0.143607	0.141111	0.138617	0.13613	0.13365	0.131181	0.128723	0.126277	0.123844	0.121422	0.119013	0.116615	0.11423	0.111858	0.109503	0.107166	0.104847	0.102547	0.100269	0.0980128	0.0957769	0.0935609	0.0913642	0.0891863	0.0870263	0.084883	0.082755
	99	0.234943	0.232727	0.230636	0.22868	0.226864	0.225196	0.223679	0.222316	0.221106	0.220051	0.219152	0.218404	0.217805	0.217349	0.217029	0.216842	0.216781	0.216841	0.217018	0.217312	0.21772	0.218244	0.21888	0.219628	0.220486	0.221451	0.222522	0.223696	0.224966	0.226328	0.227775	0.229302	0.230902	0.232567	0.23429	0.236062	0.237875	0.239724	0.241603	0.243503	0.245416	0.247337	0.249256	0.251166	0.253059	0.254924	0.256754	0.258537
	100	-0.0656181	-0.0634159	-0.0612914	-0.0592478	-0.0572886	-0.0554177	-0.053639	-0.0519555	-0.05037	-0.0488845	-0.0475008	-0.0462192	-0.0450385	-0.0439572	-0.0429735	-0.0420843	-0.0412853	-0.0405706	-0.0399336	-0.0393681	-0.038869	-0.0384321	-0.0380528	-0.0377268	-0.0374501	-0.0372193	-0.0370322	-0.0368865	-0.0367797	-0.03671	-0.0366763	-0.0366785	-0.0367167	-0.0367916	-0.0369033	-0.0370524	-0.0372388	-0.0374626	-0.0377228	-0.0380182	-0.0383477	-0.0387104	-0.0391064	-0.0395356	-0.0399973	-0.040489	-0.0410078	-0.0415514
	101	0.19292	0.192169	0.191247	0.190162	0.188923	0.187541	0.186028	0.184398	0.182662	0.180831	0.178914	0.176919	0.174855	0.17273	0.170551	0.168327	0.166069	0.163783	0.161475	0.159151	0.156814	0.154469	0.152117	0.14976	0.147398	0.145032	0.142663	0.14029	0.137913	0.13553	0.133141	0.130745	0.128342	0.125933	0.123519	0.1211	0.118675	0.116243	0.113803	0.111359	0.108913	0.106466	0.10402	0.101576	0.0991332	0.0966905	0.0942469	0.0918019
	102	0.00869549	0.00992443	0.0111021	0.0122232	0.0132822	0.0142735	0.0151926	0.0160368	0.0168043	0.0174943	0.0181062	0.018641	0.0191015	0.019492	0.0198182	0.0200855	0.0202986	0.0204612	0.0205766	0.0206474	0.0206745	0.0206587	0.0206003	0.0204987	0.0203524	0.0201596	0.0199185	0.0196273	0.0192843	0.0188877	0.0184368	0.0179323	0.0173754	0.0167669	0.0161068	0.0153944	0.014628	0.013805	0.0129213	0.0119717	0.0109511	0.00985494	0.00868003	0.00742396	0.00608474	0.00466102	0.00315205	0.00155737
	103	0.0442777	0.0471435	0.0501284	0.0532313	0.0564478	0.059772	0.0631974	0.0667174	0.0703247	0.074012	0.0777723	0.0815992	0.0854856	0.089424	0.0934057	0.0974211	0.101461	0.105517	0.109583	0.113656	0.117731	0.121804	0.125872	0.129929	0.133969	0.137986	0.141973	0.145922	0.149824	0.153668	0.157446	0.161149	0.164766	0.168288	0.171708	0.175017	0.17821	0.181284	0.184235	0.18706	0.189759	0.19233	0.194772	0.197081	0.199256	0.201294	0.203189	0.204939
	104	0.126599	0.127076	0.127526	0.12795	0.128347	0.128718	0.129062	0.129379	0.129667	0.129926	0.130153	0.130345	0.1305	0.130618	0.130699	0.13074	0.130743	0.130705	0.130628	0.130511	0.130356	0.130164	0.129937	0.129675	0.129376	0.129037	0.128654	0.128223	0.127738	0.127198	0.1266	0.125941	0.125221	0.12444	0.123601	0.122709	0.121768	0.120784	0.119762	0.118705	0.117618	0.116505	0.11537	0.114218	0.113049	0.111862	0.110656	0.109431
7	105	-0.00255732	0.000479204	0.00349873	0.00646996	0.00936208	0.0121453	0.0147931	0.0172838	0.0196012	0.0217344	0.0236801	0.0254437	0.0270365	0.0284724	0.0297667	0.0309353	0.031993	0.0329545	0.0338328	0.0346358	0.035366	0.0360227	0.0366016	0.0370952	0.0374951	0.0377947	0.0379914	0.0380851	0.0380741	0.0379532	0.0377154	0.0373544	0.036868	0.0362595	0.0355363	0.0347074	0.0337835	0.0327769	0.0317018	0.030575	0.0294168	0.028249	0.0270937	0.0259719	0.0249025	0.0239025	0.0229866	0.0221665
	106	-0.0365139	-0.0416564	-0.0468406	-0.0520622	-0.0573171	-0.0626034	-0.0679193	-0.0732593	-0.0786104	-0.083953	-0.0892625	-0.0945114	-0.099669	-0.104703	-0.109583	-0.114277	-0.118759	-0.123006	-0.126996	-0.130713	-0.134142	-0.137271	-0.140096	-0.142615	-0.144825	-0.146724	-0.148307	-0.149567	-0.150495	-0.151082	-0.151323	-0.151214	-0.150755	-0.149951	-0.148813	-0.147356	-0.145597	-0.143548	-0.141224	-0.138632	-0.135778	-0.132664	-0.129294	-0.125671	-0.121799	-0.117681	-0.113319	-0.108719
	107	-0.171978	-0.171893	-0.171571	-0.170995	-0.170149	-0.169019	-0.167596	-0.16587	-0.16383	-0.161467	-0.158773	-0.155747	-0.152393	-0.148717	-0.144723	-0.140419	-0.135809	-0.130901	-0.125701	-0.120221	-0.114475	-0.108479	-0.102249	-0.0957976	-0.0891376	-0.0822831	-0.0752495	-0.0680502	-0.0606955	-0.0531949	-0.0455579	-0.0377917	-0.0298999	-0.0218846	-0.0137463	-0.00548521	0.00289774	0.0113995	0.0200155	0.0287394	0.0375618	0.046468	0.0554393	0.0644548	0.0734943	0.0825372	0.0915619	0.100546
	108	0.156773	0.153875	0.151153	0.148604	0.146222	0.144002	0.141936	0.14002	0.138245	0.136603	0.135082	0.133674	0.132362	0.13113	0.129952	0.128807	0.127676	0.12655	0.125421	0.124288	0.123156	0.12203	0.120911	0.119799	0.11869	0.11758	0.116471	0.115362	0.11425	0.113133	0.112009	0.110879	0.109746	0.108608	0.107464	0.106315	0.105165	0.104015	0.10287	0.101736	0.100615	0.099506	0.0983975	0.097276	0.0961264	0.0949338	0.0936844	0.0923652
	109	0.24426	0.25301	0.261845	0.270743	0.279682	0.288641	0.297596	0.306527	0.315414	0.324237	0.332973	0.341597	0.350087	0.358419	0.366572	0.374523	0.382251	0.389731	0.396937	0.403846	0.410444	0.416725	0.422686	0.428325	0.433637	0.438615	0.443252	0.447541	0.451479	0.455058	0.458267	0.46109	0.463511	0.465513	0.467081	0.468197	0.46885	0.46903	0.468736	0.467964	0.466714	0.464984	0.462776	0.460096	0.456953	0.453359	0.449328	0.444879
	110	-0.137434	-0.131353	-0.125249	-0.119113	-0.112937	-0.106717	-0.100447	-0.0941209	-0.0877296	-0.0812641	-0.0747143	-0.0680721	-0.061334	-0.0545013	-0.04758	-0.04058	-0.0335142	-0.0263978	-0.0192479	-0.0120821	-0.00491831	0.00222317	0.00931949	0.0163462	0.0232779	0.0300889	0.0367527	0.0432415	0.049525	0.0555713	0.0613518	0.0668441	0.0720333	0.0769087	0.0814629	0.0856938	0.0896054	0.0932043	0.0964947	0.0994758	0.102144	0.104498	0.106536	0.108261	0.109679	0.110793	0.111605	0.112119
	111	-0.296132	-0.301015	-0.305653	-0.310046	-0.314201	-0.31813	-0.321844	-0.325359	-0.328684	-0.331823	-0.334779	-0.337552	-0.340141	-0.342545	-0.344761	-0.346787	-0.348622	-0.350272	-0.351743	-0.353042	-0.354169	-0.355118	-0.355881	-0.356445	-0.3568	-0.356937	-0.356851	-0.356537	-0.355992	-0.355216	-0.354211	-0.352985	-0.351548	-0.349911	-0.348088	-0.346089	-0.343926	-0.341612	-0.339158	-0.336579	-0.33389	-0.331108	-0.32825	-0.325331	-0.322365	-0.31937	-0.316362	-0.313361
	112	0.151009	0.147911	0.144874	0.141914	0.139043	0.136276	0.133623	0.131095	0.128696	0.126427	0.124284	0.122258	0.120342	0.118531	0.116821	0.115212	0.113703	0.112297	0.110995	0.109801	0.108711	0.10772	0.106818	0.105993	0.105234	0.104523	0.103845	0.103186	0.102536	0.101882	0.101215	0.100523	0.0997996	0.0990353	0.0982215	0.0973496	0.0964135	0.0954099	0.0943375	0.0931971	0.0919935	0.0907341	0.089426	0.088074	0.0866823	0.0852558	0.0837981	0.0823107
	113	-0.0477773	-0.0466417	-0.0454412	-0.0441822	-0.0428737	-0.0415243	-0.040142	-0.0387369	-0.0373219	-0.0359117	-0.0345239	-0.0331794	-0.0318997	-0.0307028	-0.0296011	-0.0286031	-0.0277149	-0.0269399	-0.0262782	-0.0257286	-0.0252906	-0.0249641	-0.0247481	-0.0246413	-0.0246423	-0.02475	-0.0249637	-0.0252841	-0.0257139	-0.0262563	-0.0269127	-0.0276812	-0.0285576	-0.0295357	-0.0306076	-0.0317644	-0.0329988	-0.0343061	-0.0356863	-0.0371441	-0.038685	-0.040311	-0.04202	-0.0438094	-0.0456779	-0.0476256	-0.0496549	-0.0517711
	114	-0.0833133	-0.0839996	-0.0845532	-0.0849662	-0.085229	-0.0853332	-0.0852738	-0.0850478	-0.0846512	-0.0840763	-0.0833129	-0.0823523	-0.0811894	-0.0798222	-0.0782542	-0.0764955	-0.0745616	-0.0724685	-0.0702306	-0.0678618	-0.0653768	-0.0627878	-0.060103	-0.057328	-0.0544679	-0.051529	-0.0485191	-0.045446	-0.0423167	-0.0391382	-0.0359189	-0.03267	-0.0294045	-0.0261366	-0.0228789	-0.0196402	-0.0164242	-0.0132322	-0.0100678	-0.00693922	-0.00385833	-0.000835999	0.00212192	0.00501613	0.00785223	0.0106371	0.013377	0.0160782
	115	0.0929789	0.0862043	0.0795651	0.0730861	0.0667902	0.0606981	0.0548265	0.0491877	0.0437887	0.0386325	0.033721	0.0290553	0.0246344	0.0204549	0.0165128	0.0128054	0.00933185	0.00609155	0.00308285	0.000302645	-0.00225292	-0.00458877	-0.00671187	-0.00863081	-0.0103546	-0.0118917	-0.0132501	-0.014437	-0.0154599	-0.0163276	-0.0170526	-0.0176508	-0.0181386	-0.0185309	-0.0188409	-0.0190799	-0.0192559	-0.0193723	-0.0194284	-0.0194218	-0.0193512	-0.0192191	-0.0190316	-0.0187962	-0.0185176	-0.0181974	-0.0178388	-0.017449
	116	-0.151053	-0.149364	-0.147535	-0.145572	-0.143483	-0.141274	-0.138949	-0.136506	-0.133946	-0.13127	-0.128478	-0.12557	-0.122539	-0.119377	-0.116077	-0.112635	-0.109049	-0.105323	-0.101463	-0.0974833	-0.0934045	-0.0892488	-0.0850375	-0.0807892	-0.0765207	-0.0722475	-0.0679838	-0.063741	-0.0595275	-0.0553509	-0.0512174	-0.047131	-0.0430937	-0.0391066	-0.0351702	-0.0312831	-0.0274425	-0.0236455	-0.0198905	-0.0161787	-0.0125152	-0.00890643	-0.00535685	-0.00186844	0.00155967	0.0049317	0.00825507	0.0115391
	117	0.0467779	0.0482917	0.0497059	0.0510281	0.052267	0.0534318	0.0545323	0.055579	0.0565827	0.0575521	0.0584925	0.0594072	0.0602979	0.0611625	0.0619957	0.0627906	0.0635385	0.0642288	0.0648516	0.065398	0.065859	0.0662251	0.0664889	0.0666486	0.0667072	0.0666692	0.0665394	0.0663217	0.0660199	0.0656365	0.0651716	0.0646237	0.0639915	0.0632751	0.0624763	0.0615981	0.0606425	0.0596074	0.0584868	0.0572773	0.0559809	0.0546028	0.0531487	0.051623	0.0500292	0.0483704	0.04665	0.0448728
	118	0.393749	0.392038	0.390371	0.388756	0.387195	0.385685	0.384216	0.382777	0.381355	0.379939	0.378515	0.377075	0.375614	0.374129	0.372621	0.37109	0.369533	0.367948	0.36633	0.364678	0.362993	0.361281	0.359546	0.357792	0.356019	0.35423	0.352423	0.350596	0.34874	0.346845	0.344899	0.34289	0.340806	0.338638	0.336381	0.334032	0.331589	0.329052	0.32642	0.323694	0.320877	0.317975	0.314995	0.311945	0.308835	0.305676	0.302478	0.29925
8	119	0.173214	0.173224	0.173245	0.173281	0.173339	0.173421	0.173526	0.173653	0.173801	0.173965	0.174143	0.174329	0.17452	0.174707	0.174879	0.175027	0.17514	0.175211	0.175233	0.1752	0.175107	0.17495	0.174723	0.174421	0.174039	0.173571	0.173011	0.172357	0.171608	0.170773	0.169864	0.168898	0.167894	0.166873	0.165856	0.16486	0.1639	0.162991	0.162145	0.161377	0.160699	0.160123	0.15966	0.159318	0.159108	0.159039	0.159114	0.159335
	120	0.095981	0.0964451	0.0968574	0.0972235	0.0975482	0.0978369	0.0980967	0.0983368	0.0985681	0.0988029	0.0990545	0.0993354	0.099656	0.100025	0.100451	0.100943	0.101506	0.102148	0.102875	0.103691	0.104597	0.105592	0.106675	0.107843	0.109093	0.110422	0.111827	0.113305	0.114852	0.116463	0.118133	0.119856	0.121624	0.123429	0.12526	0.127106	0.128952	0.130787	0.132597	0.134369	0.136093	0.137757	0.13935	0.140858	0.142268	0.143568	0.144747	0.145793
	121	-0.118049	-0.115667	-0.113336	-0.111056	-0.108826	-0.106644	-0.104512	-0.10243	-0.100399	-0.0984155	-0.0964804	-0.0945942	-0.0927581	-0.0909728	-0.0892388	-0.0875581	-0.0859347	-0.0843727	-0.0828745	-0.0814414	-0.080075	-0.0787774	-0.0775501	-0.0763936	-0.0753071	-0.0742896	-0.073339	-0.0724531	-0.0716305	-0.0708713	-0.0701761	-0.0695438	-0.0689719	-0.0684562	-0.0679908	-0.06757	-0.0671904	-0.0668507	-0.0665508	-0.0662914	-0.0660757	-0.0659086	-0.0657957	-0.0657425	-0.0657535	-0.0658315	-0.0659782	-0.0661947
	122	0.182028	0.177294	0.172406	0.167369	0.162187	0.156869	0.151426	0.145869	0.140209	0.134456	0.128615	0.12269	0.116683	0.110598	0.104436	0.0981998	0.0918919	0.0855163	0.0790779	0.0725825	0.0660371	0.0594477	0.0528174	0.0461476	0.0394402	0.0326973	0.0259194	0.0191072	0.0122627	0.00538846	-0.00151225	-0.00843618	-0.0153801	-0.0223407	-0.0293135	-0.0362931	-0.0432721	-0.0502425	-0.0571978	-0.064134	-0.0710488	-0.0779403	-0.0848068	-0.0916465	-0.0984567	-0.105233	-0.111971	-0.118665
	123	-0.0780785	-0.0738671	-0.06971	-0.0656073	-0.0615566	-0.0575565	-0.0536074	-0.0497118	-0.0458742	-0.0421	-0.0383953	-0.0347655	-0.0312157	-0.0277498	-0.02437	-0.0210772	-0.0178724	-0.0147577	-0.0117362	-0.00881223	-0.00599241	-0.00328442	-0.000696548	0.00176237	0.00408428	0.00626364	0.00829704	0.0101823	0.0119184	0.0135059	0.0149464	0.0162432	0.0174018	0.0184301	0.0193366	0.0201292	0.0208126	0.0213885	0.0218575	0.0222203	0.0224766	0.0226257	0.0226666	0.0225985	0.0224202	0.0221301	0.0217264	0.0212066
	124	-0.0666394	-0.072812	-0.078832	-0.084696	-0.0904026	-0.0959528	-0.10135	-0.106599	-0.11171	-0.11669	-0.12155	-0.126297	-0.130936	-0.135469	-0.139893	-0.144202	-0.14839	-0.152448	-0.156368	-0.160143	-0.163771	-0.167253	-0.170592	-0.17379	-0.17685	-0.179768	-0.182544	-0.18518	-0.187684	-0.190067	-0.192342	-0.194523	-0.196622	-0.198653	-0.200632	-0.202574	-0.204493	-0.206402	-0.208308	-0.210213	-0.212121	-0.214037	-0.215966	-0.217919	-0.219905	-0.221935	-0.22402	-0.226168
	125	-0.551818	-0.547846	-0.543881	-0.539921	-0.535959	-0.531989	-0.528001	-0.523987	-0.519939	-0.515854	-0.511734	-0.507581	-0.503401	-0.4992	-0.494988	-0.490777	-0.486581	-0.482408	-0.47827	-0.47418	-0.470152	-0.466204	-0.462347	-0.458593	-0.454948	-0.451413	-0.447993	-0.444689	-0.441502	-0.438431	-0.435477	-0.432638	-0.429914	-0.427306	-0.424816	-0.422442	-0.420183	-0.418036	-0.415997	-0.414064	-0.41223	-0.410487	-0.408833	-0.407263	-0.405777	-0.404377	-0.403065	-0.401848
	126	-0.166661	-0.168184	-0.169661	-0.171096	-0.172496	-0.17387	-0.175229	-0.176587	-0.177956	-0.17935	-0.180781	-0.18226	-0.183794	-0.185391	-0.187056	-0.188795	-0.190612	-0.192506	-0.194475	-0.196516	-0.198627	-0.200805	-0.203042	-0.20533	-0.207662	-0.210031	-0.212429	-0.214848	-0.217282	-0.219722	-0.222161	-0.224591	-0.227002	-0.229385	-0.231727	-0.234017	-0.236245	-0.2384	-0.240474	-0.242457	-0.244343	-0.246125	-0.247799	-0.249366	-0.250822	-0.252168	-0.253405	-0.254537
	127	0.283046	0.27724	0.271645	0.266283	0.26117	0.25632	0.251742	0.247441	0.243422	0.239686	0.236236	0.233069	0.23018	0.22756	0.2252	0.223088	0.221212	0.219557	0.218111	0.216859	0.215792	0.214899	0.214171	0.213594	0.213158	0.212853	0.212671	0.212606	0.212649	0.212793	0.213027	0.213342	0.213727	0.214175	0.214678	0.215225	0.215808	0.216414	0.217034	0.217654	0.218263	0.21885	0.219401	0.219905	0.220356	0.22075	0.221086	0.221361
	128	-0.379458	-0.377932	-0.376209	-0.374284	-0.372148	-0.36979	-0.3672	-0.364367	-0.361285	-0.357946	-0.354347	-0.350486	-0.346364	-0.341982	-0.337342	-0.332449	-0.327307	-0.321918	-0.316291	-0.310436	-0.304367	-0.298101	-0.291655	-0.285045	-0.278288	-0.271402	-0.264405	-0.257317	-0.250164	-0.242965	-0.23574	-0.2285	-0.221259	-0.214024	-0.206805	-0.199609	-0.192443	-0.185312	-0.178223	-0.171179	-0.164185	-0.157242	-0.150352	-0.143518	-0.136736	-0.130006	-0.123322	-0.116681
	129	0.171556	0.166976	0.162334	0.157648	0.152933	0.148202	0.143467	0.138739	0.134033	0.12936	0.124729	0.120147	0.115617	0.111142	0.106725	0.102372	0.0980929	0.0938965	0.0897901	0.0857781	0.0818637	0.0780488	0.0743336	0.0707162	0.0671924	0.0637553	0.0603947	0.0570962	0.0538425	0.0506149	0.0473936	0.044159	0.0408931	0.037582	0.0342172	0.0307945	0.027312	0.0237684	0.0201631	0.016497	0.0127739	0.00900051	0.00518356	0.00132885	-0.00255747	-0.00646902	-0.010401	-0.01435
	130	0.0977687	0.0991078	0.100499	0.101934	0.103404	0.104899	0.106407	0.107917	0.109421	0.110905	0.112358	0.113764	0.115107	0.116371	0.117543	0.118612	0.119569	0.120407	0.121126	0.121724	0.122203	0.122569	0.122826	0.122983	0.123051	0.123038	0.122953	0.122801	0.122588	0.122319	0.122002	0.121643	0.121251	0.120837	0.120411	0.119984	0.119564	0.119156	0.118768	0.118408	0.118088	0.117817	0.1176	0.117438	0.117331	0.117276	0.117269	0.117309
	131	0.212507	0.21647	0.220616	0.224925	0.22938	0.233959	0.238644	0.243416	0.248259	0.253155	0.258089	0.263049	0.268022	0.272998	0.277968	0.282931	0.287883	0.292826	0.297757	0.302672	0.307557	0.312394	0.317164	0.321844	0.326413	0.330847	0.335118	0.339201	0.343068	0.346692	0.350042	0.353092	0.355817	0.358196	0.360212	0.361853	0.36311	0.36398	0.364461	0.364557	0.36427	0.363602	0.362557	0.361136	0.359341	0.357173	0.354638	0.351743
	132	-0.0848085	-0.0883395	-0.09207	-0.0959905	-0.100089	-0.10435	-0.108757	-0.113295	-0.117949	-0.122702	-0.127537	-0.132436	-0.137378	-0.142343	-0.147314	-0.152271	-0.157201	-0.162092	-0.166932	-0.171709	-0.176408	-0.18102	-0.185534	-0.189944	-0.194247	-0.198441	-0.202525	-0.206493	-0.210341	-0.214062	-0.217655	-0.221117	-0.224449	-0.227652	-0.230726	-0.233669	-0.236482	-0.239165	-0.24172	-0.244149	-0.246453	-0.248632	-0.25069	-0.252633	-0.254466	-0.256196	-0.257832	-0.25938
	133	-0.0906736	-0.0898503	-0.0888914	-0.0877928	-0.0865512	-0.0851634	-0.0836271	-0.08194	-0.0801008	-0.0781101	-0.0759711	-0.0736885	-0.0712661	-0.0687073	-0.0660138	-0.063185	-0.0602183	-0.0571109	-0.0538593	-0.0504591	-0.0469061	-0.0431975	-0.0393307	-0.0353036	-0.0311164	-0.0267723	-0.0222772	-0.0176392	-0.0128672	-0.00797078	-0.00295975	0.00215421	0.00735737	0.0126341	0.0179667	0.0233355	0.0287205	0.0341035	0.0394683	0.0447987	0.0500787	0.0552934	0.060429	0.0654736	0.0704182	0.0752571	0.079987	0.0846055
	134	-0.121601	-0.117527	-0.11342	-0.109293	-0.10516	-0.101032	-0.0969189	-0.0928268	-0.0887625	-0.0847327	-0.0807427	-0.0767952	-0.0728898	-0.0690231	-0.06519	-0.0613867	-0.0576121	-0.05387	-0.0501676	-0.0465149	-0.0429234	-0.039404	-0.0359666	-0.0326207	-0.0293767	-0.0262462	-0.0232414	-0.0203744	-0.0176571	-0.0151013	-0.0127185	-0.0105189	-0.00851195	-0.00670543	-0.00510582	-0.00371877	-0.00254929	-0.0016011	-0.000875378	-0.000369572	-7.72904e-05	1.13816e-05	-9.10489e-05	-0.000371909	-0.000820125	-0.00142557	-0.00217777	-0.00306448
	135	-0.335281	-0.332611	-0.329761	-0.326729	-0.323511	-0.32011	-0.316525	-0.312758	-0.308811	-0.304689	-0.300391	-0.295918	-0.291265	-0.286428	-0.281401	-0.276178	-0.270757	-0.265139	-0.259328	-0.253328	-0.247144	-0.24078	-0.234238	-0.227526	-0.220654	-0.213634	-0.206484	-0.199222	-0.191869	-0.184446	-0.176976	-0.16948	-0.161978	-0.154491	-0.147041	-0.139651	-0.132344	-0.125143	-0.118071	-0.11115	-0.104401	-0.0978482	-0.0915151	-0.0854281	-0.0796113	-0.074087	-0.0688768	-0.0640002
	136	-0.0635227	-0.0615911	-0.0596698	-0.0577551	-0.0558436	-0.0539303	-0.0520103	-0.0500784	-0.0481299	-0.0461624	-0.0441764	-0.0421752	-0.0401645	-0.0381517	-0.0361438	-0.0341463	-0.0321644	-0.0302047	-0.0282753	-0.0263866	-0.0245518	-0.0227861	-0.0211057	-0.0195253	-0.0180579	-0.0167138	-0.0155009	-0.0144247	-0.0134879	-0.0126902	-0.0120295	-0.0115026	-0.0111056	-0.0108349	-0.0106879	-0.0106632	-0.0107601	-0.0109781	-0.011317	-0.0117773	-0.0123601	-0.0130668	-0.0138989	-0.0148584	-0.0159472	-0.0171648	-0.0185074	-0.0199673
[truncated: 5,000 more columns]

## Sheet: Figure 5l
Animal number	Trial number
1	1	0.0502258	0.0520218	0.0537261	0.0553336	0.0568381	0.0582332	0.0595117	0.0606666	0.0616919	0.062583	0.063336	0.0639474	0.0644146	0.064736	0.0649103	0.0649365	0.0648142	0.0645429	0.0641219	0.06355	0.062827	0.0619539	0.0609322	0.0597638	0.0584513	0.0569976	0.0554063	0.0536819	0.0518303	0.0498584	0.0477729	0.0455808	0.0432893	0.040907	0.0384434	0.0359093	0.0333161	0.0306758	0.0280005	0.0253026	0.0225944	0.0198876	0.0171932	0.014521	0.0118798	0.00927722	0.0067208	0.00421806
	2	0.083179	0.0846999	0.0862384	0.0877911	0.0893542	0.0909228	0.0924912	0.0940534	0.0956025	0.0971322	0.0986363	0.100109	0.101545	0.102937	0.104279	0.105564	0.106785	0.107937	0.109015	0.110014	0.110931	0.111765	0.112511	0.11317	0.113739	0.114216	0.114598	0.114882	0.115068	0.115153	0.11514	0.115031	0.114828	0.114534	0.114152	0.113684	0.113132	0.112498	0.111784	0.110992	0.110125	0.109183	0.10817	0.107087	0.105937	0.104724	0.10345	0.102115
	3	-0.189553	-0.190198	-0.190857	-0.191523	-0.192192	-0.192859	-0.193518	-0.194165	-0.194795	-0.195403	-0.195986	-0.196538	-0.197054	-0.197529	-0.19796	-0.198343	-0.198675	-0.198952	-0.199173	-0.199336	-0.199442	-0.19949	-0.199484	-0.199426	-0.199321	-0.19917	-0.198977	-0.198742	-0.198467	-0.198153	-0.197802	-0.197415	-0.196994	-0.196539	-0.196048	-0.195524	-0.194967	-0.19438	-0.193765	-0.193126	-0.192466	-0.191789	-0.191099	-0.1904	-0.189697	-0.188996	-0.188302	-0.187624
	4	-0.0137889	-0.0146418	-0.0155327	-0.0164598	-0.0174213	-0.0184145	-0.019436	-0.0204821	-0.0215491	-0.0226345	-0.0237369	-0.024856	-0.0259913	-0.0271416	-0.0283049	-0.0294793	-0.0306625	-0.0318528	-0.0330481	-0.0342472	-0.0354492	-0.0366545	-0.0378638	-0.0390774	-0.040295	-0.0415154	-0.0427374	-0.043959	-0.0451776	-0.0463893	-0.0475899	-0.0487755	-0.0499428	-0.051089	-0.0522125	-0.0533131	-0.0543908	-0.0554455	-0.0564768	-0.0574841	-0.0584661	-0.059421	-0.0603458	-0.061237	-0.0620913	-0.0629049	-0.0636741	-0.0643961
	5	-0.0165091	-0.0152966	-0.0140408	-0.0127458	-0.0114155	-0.0100527	-0.00865994	-0.00723915	-0.00579255	-0.00432295	-0.00283396	-0.0013295	0.00018683	0.00171195	0.00324337	0.00477928	0.00631826	0.00785857	0.00939792	0.0109337	0.0124632	0.0139838	0.0154929	0.0169871	0.0184631	0.0199174	0.021347	0.022749	0.0241205	0.0254592	0.0267633	0.0280316	0.0292639	0.0304606	0.0316221	0.0327488	0.0338404	0.0348949	0.0359093	0.0368799	0.0378034	0.0386773	0.0395	0.0402713	0.040991	0.0416592	0.0422752	0.0428389
	6	-0.00691171	-0.00733486	-0.00779562	-0.00829989	-0.00885397	-0.00946534	-0.010143	-0.0108965	-0.0117351	-0.0126664	-0.0136971	-0.0148327	-0.0160778	-0.0174362	-0.0189111	-0.0205048	-0.0222188	-0.0240532	-0.0260075	-0.0280799	-0.0302674	-0.0325654	-0.0349682	-0.0374688	-0.0400597	-0.0427333	-0.0454824	-0.0482999	-0.0511787	-0.0541125	-0.0570956	-0.0601234	-0.0631927	-0.0663008	-0.0694447	-0.0726209	-0.0758241	-0.0790485	-0.0822871	-0.0855331	-0.0887794	-0.0920195	-0.0952474	-0.0984577	-0.101646	-0.104808	-0.10794	-0.111035
2	7	-0.37677	-0.373855	-0.370638	-0.367122	-0.363314	-0.359224	-0.354865	-0.350256	-0.345414	-0.340357	-0.335101	-0.329659	-0.324045	-0.318276	-0.312368	-0.306339	-0.300208	-0.293988	-0.287693	-0.28134	-0.274941	-0.268511	-0.262062	-0.255607	-0.249155	-0.242717	-0.236304	-0.229928	-0.223603	-0.217341	-0.211155	-0.205056	-0.199053	-0.193149	-0.187345	-0.18164	-0.176034	-0.170526	-0.165115	-0.159803	-0.154591	-0.149481	-0.144479	-0.139587	-0.134811	-0.130157	-0.12563	-0.121238
	8	-0.218315	-0.21626	-0.214099	-0.211837	-0.209482	-0.207045	-0.204539	-0.201972	-0.199356	-0.196698	-0.194009	-0.191302	-0.188588	-0.18588	-0.183191	-0.180533	-0.177919	-0.175362	-0.172875	-0.170465	-0.168142	-0.165908	-0.163766	-0.161718	-0.159767	-0.157917	-0.156169	-0.154525	-0.152982	-0.151536	-0.150179	-0.148903	-0.147699	-0.146558	-0.145474	-0.144441	-0.143458	-0.142519	-0.14162	-0.140751	-0.139903	-0.139066	-0.13823	-0.137385	-0.13652	-0.135627	-0.134699	-0.13373
	9	0.0383727	0.0382655	0.0382594	0.038363	0.0385834	0.0389243	0.0393868	0.0399707	0.0406757	0.0415002	0.0424401	0.0434882	0.0446369	0.0458779	0.047203	0.0486037	0.0500716	0.0515995	0.0531821	0.0548152	0.0564933	0.0582096	0.0599569	0.0617289	0.0635203	0.0653268	0.0671438	0.0689656	0.0707849	0.0725926	0.0743781	0.0761293	0.0778332	0.0794767	0.0810468	0.0825306	0.0839142	0.0851817	0.0863162	0.087301	0.0881208	0.088763	0.089217	0.0894751	0.0895323	0.0893866	0.0890373	0.088483
	10	-0.00116641	-0.00160999	-0.00201891	-0.00238744	-0.00271215	-0.00299236	-0.00322856	-0.00342214	-0.00357605	-0.00369443	-0.00378167	-0.00384195	-0.00387921	-0.00389722	-0.00389927	-0.00388821	-0.00386691	-0.00383865	-0.00380699	-0.0037756	-0.00374831	-0.00372954	-0.00372455	-0.00373896	-0.00377809	-0.00384711	-0.00395129	-0.00409459	-0.00427796	-0.00449966	-0.00475717	-0.0050491	-0.0053757	-0.00573819	-0.00613754	-0.00657388	-0.00704599	-0.00755056	-0.00808189	-0.00863303	-0.00919786	-0.0097723	-0.010354	-0.0109416	-0.0115346	-0.0121329	-0.0127371	-0.0133483
	11	-0.0909774	-0.0877281	-0.084369	-0.0809025	-0.077331	-0.073657	-0.0698837	-0.0660154	-0.0620569	-0.0580108	-0.0538775	-0.0496568	-0.04535	-0.0409605	-0.0364937	-0.0319558	-0.0273526	-0.022688	-0.0179652	-0.0131872	-0.00835815	-0.00348298	0.0014318	0.00637804	0.0113462	0.0163259	0.0213063	0.0262768	0.0312254	0.036138	0.0409997	0.0457969	0.0505177	0.0551521	0.0596931	0.0641349	0.0684721	0.0726987	0.076809	0.0807983	0.0846624	0.0883956	0.0919904	0.0954387	0.0987323	0.101863	0.104823	0.107605
	12	0.205089	0.206574	0.20803	0.20945	0.210827	0.212149	0.213408	0.214592	0.215691	0.216693	0.217587	0.218363	0.219014	0.219532	0.219914	0.22016	0.22027	0.220246	0.220092	0.21981	0.219406	0.218884	0.21825	0.217507	0.216657	0.215701	0.214635	0.213452	0.212149	0.210724	0.20918	0.207523	0.20576	0.203899	0.201945	0.199907	0.197792	0.195606	0.193351	0.19103	0.188642	0.186189	0.183673	0.181096	0.178459	0.175764	0.173011	0.170202
3	13	-0.116984	-0.116034	-0.115839	-0.116453	-0.117906	-0.120209	-0.123353	-0.127322	-0.132094	-0.137652	-0.143979	-0.151052	-0.158832	-0.167261	-0.176266	-0.185777	-0.195734	-0.206091	-0.216812	-0.227862	-0.239206	-0.250813	-0.262656	-0.274719	-0.28699	-0.299459	-0.312113	-0.324923	-0.337853	-0.350872	-0.363948	-0.37704	-0.390102	-0.403087	-0.415952	-0.428658	-0.441169	-0.453455	-0.465481	-0.477213	-0.488619	-0.499676	-0.510363	-0.520669	-0.530588	-0.540111	-0.549229	-0.557926
	14	-0.327187	-0.332646	-0.337911	-0.343032	-0.348063	-0.353058	-0.358051	-0.36306	-0.368089	-0.373132	-0.378187	-0.38325	-0.38832	-0.3934	-0.398489	-0.403579	-0.40866	-0.413717	-0.41873	-0.423675	-0.428519	-0.433219	-0.437726	-0.441991	-0.445966	-0.449605	-0.452868	-0.455722	-0.458145	-0.46013	-0.461681	-0.46281	-0.463531	-0.463856	-0.463791	-0.463336	-0.462484	-0.461225	-0.459539	-0.457409	-0.454826	-0.451793	-0.44833	-0.444467	-0.440244	-0.435707	-0.430906	-0.425886
	15	0.193484	0.201173	0.209046	0.217159	0.225566	0.234316	0.243458	0.253038	0.263095	0.273665	0.284773	0.296435	0.30866	0.32145	0.334795	0.348673	0.363062	0.377942	0.393292	0.409093	0.425319	0.441939	0.458913	0.476192	0.493724	0.511455	0.529332	0.547308	0.565338	0.583378	0.601383	0.619304	0.637091	0.654691	0.672051	0.689108	0.705795	0.722043	0.737783	0.752959	0.767518	0.781409	0.794587	0.807013	0.818651	0.829469	0.83945	0.848592
	16	0.059533	0.0645968	0.0699552	0.075617	0.0815802	0.0878321	0.0943513	0.101108	0.108065	0.115175	0.122393	0.12968	0.137012	0.144383	0.151792	0.159243	0.166739	0.174272	0.18183	0.189401	0.19697	0.204531	0.212079	0.219608	0.22712	0.234617	0.242109	0.249608	0.257136	0.264728	0.272419	0.280237	0.288194	0.29629	0.304515	0.312861	0.321323	0.329895	0.338568	0.347323	0.356133	0.364968	0.373804	0.382613	0.39137	0.400047	0.408623	0.417088
	17	0.651802	0.648692	0.644968	0.640585	0.635503	0.629697	0.623149	0.615856	0.607822	0.599058	0.589581	0.579404	0.56854	0.557007	0.544832	0.532045	0.518671	0.504731	0.490247	0.475233	0.459699	0.443644	0.427068	0.409966	0.392336	0.374185	0.355533	0.336415	0.316877	0.29697	0.276757	0.256311	0.235716	0.215067	0.194458	0.173981	0.153718	0.133735	0.114086	0.0948197	0.0759853	0.0576323	0.0398073	0.0225522	0.00590386	-0.0101054	-0.0254451	-0.0400857
	18	-0.0136806	-0.00679591	0.000250541	0.00742154	0.0146899	0.0220298	0.0294124	0.0368103	0.0442037	0.0515805	0.0589306	0.0662396	0.0734889	0.0806595	0.0877374	0.0947107	0.101561	0.108259	0.114772	0.121067	0.127115	0.132897	0.138402	0.143628	0.148584	0.153288	0.157778	0.162096	0.166283	0.170371	0.174385	0.178339	0.182237	0.186079	0.189872	0.193632	0.197388	0.201165	0.204988	0.208867	0.212803	0.216787	0.220817	0.224897	0.22903	0.233209	0.23742	0.241643
	19	0.345649	0.37325	0.400804	0.428288	0.455665	0.482887	0.5099	0.536647	0.563065	0.589084	0.614636	0.639652	0.664054	0.687761	0.710691	0.732762	0.753894	0.774011	0.793043	0.810922	0.827582	0.842965	0.857016	0.869687	0.880946	0.89077	0.899136	0.906024	0.911417	0.915303	0.91767	0.918498	0.917775	0.915498	0.911688	0.906372	0.899576	0.891325	0.881639	0.870531	0.858011	0.844095	0.828817	0.812221	0.794361	0.775298	0.755106	0.733869
	20	-0.376529	-0.381981	-0.387024	-0.391651	-0.395852	-0.399613	-0.402922	-0.405763	-0.40813	-0.410024	-0.411452	-0.412419	-0.412922	-0.412955	-0.412506	-0.411563	-0.410108	-0.40813	-0.405626	-0.402602	-0.399074	-0.39507	-0.390627	-0.385786	-0.380585	-0.375054	-0.369213	-0.363064	-0.356608	-0.349847	-0.342788	-0.335444	-0.327821	-0.319915	-0.311717	-0.303213	-0.294392	-0.285243	-0.275758	-0.265936	-0.255791	-0.24535	-0.234646	-0.223711	-0.212575	-0.201253	-0.189755	-0.178084
	21	0.135179	0.12981	0.12412	0.118097	0.111737	0.105042	0.0980148	0.0906562	0.0829652	0.0749436	0.0665979	0.0579362	0.0489645	0.0396878	0.0301138	0.0202511	0.0101077	-0.000306812	-0.0109817	-0.0219078	-0.0330792	-0.044491	-0.0561351	-0.0679963	-0.0800503	-0.092262	-0.104586	-0.116975	-0.129384	-0.141773	-0.15411	-0.166366	-0.178524	-0.190568	-0.202487	-0.214262	-0.225876	-0.237311	-0.248552	-0.25959	-0.270418	-0.281032	-0.291428	-0.301599	-0.31153	-0.321203	-0.3306	-0.339703
	22	-0.104852	-0.0973398	-0.0895802	-0.0815786	-0.073347	-0.0649085	-0.0562964	-0.0475477	-0.038696	-0.0297695	-0.0207939	-0.0117972	-0.00280798	0.00615607	0.0150973	0.0240352	0.0329923	0.0419822	0.0510033	0.0600422	0.0690805	0.0780979	0.087068	0.0959579	0.104733	0.113358	0.121798	0.130014	0.137967	0.145625	0.152959	0.159942	0.166544	0.172737	0.178497	0.183815	0.188688	0.193112	0.197076	0.200564	0.203554	0.20602	0.207934	0.20927	0.210005	0.210127	0.209627	0.208499
	23	0.19196	0.198866	0.205353	0.211419	0.21707	0.222312	0.22714	0.231546	0.235517	0.239041	0.242105	0.244701	0.246824	0.248474	0.249652	0.250359	0.250595	0.250361	0.249659	0.248494	0.246877	0.244826	0.242364	0.239516	0.236308	0.232769	0.228937	0.224846	0.22052	0.215978	0.211237	0.206329	0.201299	0.196195	0.191063	0.185942	0.180865	0.175859	0.170947	0.16614	0.161439	0.156831	0.152296	0.147812	0.14336	0.13892	0.134481	0.130045
	24	0.29986	0.293913	0.287632	0.281036	0.274141	0.266955	0.25948	0.251712	0.243648	0.235282	0.226603	0.217599	0.208252	0.198537	0.188429	0.177902	0.166935	0.155512	0.143627	0.131283	0.118493	0.105284	0.0916906	0.0777519	0.0635136	0.0490285	0.0343545	0.0195493	0.00466676	-0.0102415	-0.0251206	-0.0399058	-0.0545208	-0.0688783	-0.0828863	-0.0964525	-0.109487	-0.121906	-0.13363	-0.144594	-0.154748	-0.164064	-0.172534	-0.180167	-0.186985	-0.193009	-0.198261	-0.202758
	25	-0.0129838	-0.01431	-0.0155912	-0.0168291	-0.0180261	-0.019185	-0.0203088	-0.0214006	-0.0224646	-0.0235062	-0.0245319	-0.0255482	-0.0265606	-0.0275736	-0.0285903	-0.0296131	-0.0306439	-0.031684	-0.0327342	-0.0337952	-0.0348665	-0.0359471	-0.0370365	-0.0381342	-0.0392403	-0.0403553	-0.0414801	-0.0426163	-0.0437663	-0.0449344	-0.0461255	-0.0473442	-0.0485934	-0.0498744	-0.0511867	-0.0525285	-0.0538975	-0.0552911	-0.0567065	-0.0581404	-0.0595885	-0.0610455	-0.0625054	-0.0639623	-0.065411	-0.0668467	-0.0682645	-0.0696589
4	26	-0.0728637	-0.0735527	-0.0742738	-0.0750224	-0.0757919	-0.0765742	-0.0773598	-0.0781382	-0.078899	-0.0796318	-0.0803271	-0.080976	-0.0815703	-0.0821017	-0.0825618	-0.0829426	-0.0832374	-0.0834406	-0.083548	-0.0835566	-0.0834646	-0.083271	-0.0829754	-0.0825784	-0.0820812	-0.081485	-0.0807907	-0.0800004	-0.0791182	-0.0781497	-0.0771021	-0.0759819	-0.0747949	-0.0735462	-0.0722407	-0.0708836	-0.0694802	-0.0680353	-0.066553	-0.0650369	-0.0634908	-0.0619182	-0.0603229	-0.0587088	-0.0570794	-0.0554372	-0.0537842	-0.0521225
	27	0.0781575	0.0776582	0.0770981	0.0764766	0.0757932	0.0750478	0.0742406	0.0733719	0.0724417	0.0714512	0.0704029	0.0693002	0.0681473	0.0669484	0.0657067	0.0644248	0.0631051	0.0617495	0.0603603	0.0589397	0.0574891	0.05601	0.0545044	0.0529736	0.051419	0.0498416	0.0482426	0.0466236	0.0449865	0.0433332	0.0416652	0.0399837	0.0382902	0.0365865	0.0348752	0.0331585	0.0314377	0.0297128	0.0279837	0.0262512	0.0245164	0.022781	0.0210473	0.0193185	0.0175991	0.0158941	0.0142089	0.0125497
	28	0.0542852	0.0533589	0.0524671	0.05161	0.0507882	0.0500024	0.0492524	0.0485372	0.0478546	0.0472013	0.0465742	0.0459711	0.0453903	0.0448296	0.0442865	0.0437591	0.0432457	0.0427444	0.0422524	0.041767	0.0412856	0.0408066	0.0403292	0.0398527	0.0393765	0.0388996	0.0384217	0.0379428	0.0374644	0.0369885	0.0365166	0.0360489	0.0355851	0.0351254	0.0346704	0.0342207	0.0337771	0.0333404	0.0329123	0.0324948	0.0320893	0.0316967	0.0313178	0.0309527	0.0306011	0.030262	0.0299337	0.0296134
	29	0.0889315	0.0875571	0.0861687	0.0847699	0.0833636	0.0819526	0.0805395	0.0791272	0.077719	0.0763184	0.0749284	0.0735511	0.0721877	0.0708394	0.0695076	0.0681943	0.0669019	0.0656342	0.0643957	0.0631911	0.0620254	0.0609042	0.0598322	0.0588128	0.0578482	0.05694	0.0560897	0.0552988	0.0545683	0.0538979	0.0532861	0.0527311	0.0522307	0.0517828	0.0513846	0.0510336	0.0507271	0.0504629	0.0502387	0.0500521	0.0499011	0.0497836	0.049698	0.0496419	0.0496129	0.0496083	0.0496254	0.0496609
	30	-0.0435163	-0.0442508	-0.0449259	-0.0455371	-0.0460797	-0.0465489	-0.0469413	-0.0472547	-0.0474891	-0.0476456	-0.0477266	-0.0477347	-0.0476732	-0.047545	-0.0473523	-0.047097	-0.0467807	-0.0464054	-0.0459722	-0.0454811	-0.0449306	-0.0443182	-0.043642	-0.0429005	-0.0420929	-0.0412182	-0.0402758	-0.0392645	-0.038183	-0.0370299	-0.0358047	-0.0345067	-0.033136	-0.031693	-0.0301788	-0.028595	-0.0269432	-0.0252258	-0.0234459	-0.021607	-0.0197135	-0.0177706	-0.0157842	-0.0137607	-0.0117072	-0.0096317	-0.00754266	-0.00544879
	31	0.0179326	0.0182477	0.0185819	0.0189357	0.019309	0.0197011	0.0201109	0.0205378	0.0209811	0.0214401	0.0219139	0.0224016	0.0229023	0.0234153	0.0239398	0.024476	0.0250246	0.0255866	0.0261625	0.0267523	0.0273564	0.0279752	0.0286086	0.0292559	0.0299164	0.0305893	0.0312741	0.0319693	0.0326733	0.0333844	0.034101	0.03482	0.035537	0.0362471	0.0369457	0.0376287	0.0382923	0.0389322	0.0395441	0.0401245	0.0406706	0.0411797	0.0416499	0.0420798	0.0424685	0.042815	0.0431177	0.0433753
	32	0.034689	0.032727	0.0307877	0.0288748	0.0269912	0.0251392	0.0233206	0.0215356	0.0197839	0.0180646	0.0163768	0.0147196	0.0130927	0.0114956	0.00992744	0.00838635	0.00686986	0.00537585	0.00390306	0.00245109	0.00102045	-0.000387263	-0.00176932	-0.00312203	-0.00444127	-0.00572279	-0.00696196	-0.00815375	-0.00929322	-0.010376	-0.0113983	-0.0123562	-0.0132456	-0.0140619	-0.014802	-0.0154645	-0.0160503	-0.0165617	-0.0170012	-0.0173715	-0.0176746	-0.0179112	-0.0180816	-0.0181863	-0.0182261	-0.0182026	-0.0181179	-0.0179737
	33	0.103968	0.103701	0.103389	0.10303	0.102625	0.102177	0.101687	0.101157	0.100588	0.0999825	0.099342	0.0986684	0.0979641	0.0972319	0.0964745	0.0956939	0.0948918	0.0940704	0.0932327	0.0923826	0.0915238	0.0906602	0.0897953	0.0889327	0.0880762	0.0872293	0.0863947	0.085574	0.0847675	0.0839747	0.0831941	0.0824237	0.0816613	0.0809057	0.0801574	0.0794182	0.0786898	0.0779727	0.0772654	0.0765646	0.0758663	0.0751664	0.074461	0.0737467	0.0730203	0.0722794	0.0715216	0.0707441
	34	0.00152284	0.00166207	0.00179683	0.00192861	0.00205927	0.00219103	0.00232607	0.00246577	0.00261025	0.00275871	0.00290999	0.00306319	0.00321804	0.00337472	0.00353399	0.00369763	0.00386818	0.00404788	0.00423779	0.00443788	0.00464729	0.00486463	0.00508816	0.00531595	0.00554571	0.0057747	0.00599984	0.00621794	0.00642577	0.00661977	0.0067961	0.00695069	0.00707957	0.0071791	0.00724634	0.00727906	0.00727545	0.00723338	0.00715033	0.00702401	0.00685285	0.00663608	0.00637326	0.00606377	0.00570679	0.00530184	0.00484884	0.00434774
	35	-0.0427388	-0.0437032	-0.044608	-0.0454497	-0.0462253	-0.0469325	-0.0475703	-0.0481381	-0.0486365	-0.0490672	-0.0494329	-0.0497363	-0.0499792	-0.0501635	-0.0502917	-0.050367	-0.0503916	-0.0503685	-0.0503013	-0.0501946	-0.050053	-0.0498811	-0.0496832	-0.0494632	-0.0492245	-0.0489703	-0.0487036	-0.0484274	-0.048144	-0.047856	-0.0475657	-0.0472768	-0.0469931	-0.0467188	-0.0464566	-0.0462088	-0.0459773	-0.0457637	-0.0455703	-0.045399	-0.0452526	-0.0451339	-0.0450461	-0.0449913	-0.0449703	-0.0449818	-0.0450229	-0.0450898
	36	0.0362757	0.0364966	0.0366721	0.0367987	0.036874	0.0368966	0.0368658	0.0367823	0.0366476	0.0364635	0.0362312	0.0359516	0.035625	0.035252	0.0348337	0.0343718	0.0338682	0.0333245	0.0327423	0.0321235	0.0314707	0.0307871	0.0300771	0.0293458	0.028599	0.0278417	0.0270777	0.0263089	0.0255355	0.0247569	0.0239721	0.0231799	0.0223792	0.0215688	0.020748	0.019917	0.0190765	0.0182269	0.0173688	0.0165028	0.0156301	0.0147517	0.0138687	0.0129814	0.0120897	0.0111933	0.010292	0.00938606
	37	0.0353831	0.0366497	0.0378924	0.0391078	0.0402926	0.0414429	0.0425549	0.0436248	0.0446496	0.0456264	0.0465519	0.047423	0.0482369	0.0489909	0.0496825	0.0503088	0.0508675	0.0513568	0.051775	0.0521208	0.0523931	0.0525911	0.0527142	0.0527617	0.0527327	0.0526261	0.0524406	0.0521752	0.0518294	0.0514025	0.0508938	0.0503027	0.0496291	0.0488732	0.0480356	0.0471176	0.0461208	0.0450475	0.0439008	0.0426844	0.0414029	0.0400613	0.0386652	0.0372204	0.0357332	0.0342097	0.0326566	0.0310802
	38	-0.0691719	-0.0698633	-0.0705085	-0.0711066	-0.0716577	-0.0721633	-0.072626	-0.0730489	-0.0734345	-0.0737844	-0.0741002	-0.0743833	-0.0746344	-0.0748543	-0.0750433	-0.0752011	-0.0753267	-0.0754197	-0.0754801	-0.0755089	-0.075508	-0.07548	-0.0754286	-0.0753581	-0.0752728	-0.0751771	-0.0750755	-0.0749714	-0.0748678	-0.0747676	-0.0746745	-0.0745924	-0.0745258	-0.0744788	-0.0744553	-0.0744587	-0.0744918	-0.0745567	-0.0746551	-0.0747889	-0.0749601	-0.0751714	-0.0754256	-0.0757244	-0.0760684	-0.0764568	-0.0768888	-0.0773639
5	39	0.432237	0.44033	0.448324	0.456212	0.463984	0.471629	0.479139	0.486501	0.493707	0.500745	0.507605	0.514278	0.520754	0.527026	0.533083	0.538921	0.54453	0.549907	0.555047	0.559947	0.564602	0.569012	0.573177	0.577095	0.580769	0.5842	0.587388	0.590336	0.593048	0.595525	0.597773	0.599795	0.601596	0.60318	0.604553	0.605721	0.606689	0.607464	0.608055	0.608468	0.608712	0.608795	0.608725	0.608512	0.608163	0.607687	0.607091	0.606383
	40	-0.0508067	-0.0540574	-0.0570119	-0.0596567	-0.0619797	-0.0639702	-0.0656191	-0.0669185	-0.0678619	-0.0684437	-0.0686599	-0.0685077	-0.0679866	-0.0670979	-0.0658456	-0.0642353	-0.0622737	-0.0599686	-0.0573288	-0.0543643	-0.0510862	-0.0475068	-0.0436398	-0.0394999	-0.0351027	-0.0304642	-0.0256012	-0.0205309	-0.0152707	-0.0098386	-0.00425252	0.0014701	0.00731217	0.0132569	0.0192878	0.0253884	0.0315423	0.0377332	0.0439451	0.0501623	0.0563695	0.0625514	0.0686932	0.0747803	0.080798	0.0867317	0.0925664	0.0982872
	41	0.0778786	0.0770451	0.0762086	0.0753694	0.074528	0.0736852	0.0728419	0.0719989	0.0711562	0.0703138	0.0694718	0.0686316	0.0677947	0.066963	0.0661382	0.0653221	0.0645167	0.0637233	0.0629427	0.0621747	0.0614188	0.060674	0.0599396	0.0592143	0.058497	0.0577864	0.0570812	0.0563798	0.0556809	0.0549832	0.0542856	0.0535876	0.0528885	0.052187	0.0514814	0.0507697	0.0500496	0.0493186	0.0485741	0.047813	0.0470319	0.0462274	0.0453967	0.0445373	0.0436467	0.0427226	0.0417625	0.0407641
	42	-0.158732	-0.15849	-0.158258	-0.158038	-0.157833	-0.157643	-0.157471	-0.157317	-0.157181	-0.157063	-0.156965	-0.156885	-0.156823	-0.156778	-0.156751	-0.156742	-0.15675	-0.156776	-0.156818	-0.156874	-0.156944	-0.157023	-0.157109	-0.1572	-0.157291	-0.157378	-0.157455	-0.157518	-0.15756	-0.157578	-0.157565	-0.157518	-0.157434	-0.15731	-0.157144	-0.156934	-0.156681	-0.156384	-0.156041	-0.155651	-0.155214	-0.154729	-0.154196	-0.153617	-0.152994	-0.152331	-0.151631	-0.1509
	43	-0.0324557	-0.0319706	-0.0314329	-0.0308428	-0.0302	-0.029504	-0.0287543	-0.0279507	-0.0270927	-0.0261793	-0.025209	-0.0241804	-0.0230917	-0.0219414	-0.0207277	-0.0194499	-0.0181072	-0.0166992	-0.0152251	-0.013684	-0.0120747	-0.0103963	-0.00864802	-0.00682957	-0.00494064	-0.00298086	-0.000949707	0.00115333	0.00332854	0.00557574	0.00789423	0.0102827	0.0127392	0.0152615	0.017847	0.0204927	0.0231959	0.0259534	0.0287623	0.031619	0.0345199	0.0374609	0.0404377	0.0434455	0.046479	0.0495324	0.0525995	0.0556729
	44	-0.00808387	-0.00708853	-0.0061159	-0.00516931	-0.00425159	-0.00336521	-0.00251251	-0.00169545	-0.00091559	-0.000174207	0.000527656	0.00118912	0.00180951	0.00238867	0.00292718	0.003426	0.00388591	0.00430734	0.00469044	0.0050351	0.00534097	0.0056074	0.00583333	0.00601732	0.00615796	0.0062544	0.00630664	0.00631533	0.0062813	0.00620525	0.00608789	0.00593	0.00573226	0.00549516	0.00521881	0.00490291	0.00454674	0.00414946	0.00371044	0.00322938	0.00270638	0.00214172	0.00153584	0.000889237	0.00020213	-0.000525829	-0.00129555	-0.00210816
	45	-0.022483	-0.022826	-0.0232073	-0.0236241	-0.0240735	-0.0245523	-0.0250573	-0.025585	-0.0261318	-0.0266943	-0.0272692	-0.0278537	-0.028446	-0.0290447	-0.029649	-0.0302582	-0.0308716	-0.0314889	-0.0321092	-0.0327309	-0.0333518	-0.0339691	-0.0345802	-0.0351826	-0.0357749	-0.036356	-0.0369249	-0.0374804	-0.0380208	-0.0385447	-0.0390511	-0.0395393	-0.0400093	-0.040461	-0.0408952	-0.0413126	-0.041714	-0.0420996	-0.0424693	-0.0428236	-0.043163	-0.0434882	-0.0437999	-0.0440985	-0.0443846	-0.0446591	-0.044923	-0.0451775
	46	-0.0627821	-0.0622799	-0.0617542	-0.0612056	-0.0606348	-0.0600426	-0.0594302	-0.0587985	-0.0581477	-0.0574776	-0.0567876	-0.0560772	-0.0553462	-0.0545939	-0.0538192	-0.0530209	-0.0521983	-0.0513518	-0.0504819	-0.0495901	-0.0486784	-0.0477493	-0.0468057	-0.0458505	-0.0448866	-0.0439161	-0.042941	-0.0419629	-0.0409832	-0.0400032	-0.0390239	-0.0380461	-0.0370709	-0.0360992	-0.0351325	-0.0341726	-0.0332213	-0.0322803	-0.0313514	-0.0304362	-0.029536	-0.0286518	-0.0277843	-0.0269347	-0.0261043	-0.0252947	-0.0245081	-0.0237469
	47	-0.00574624	-0.00643627	-0.00710146	-0.00774354	-0.00836432	-0.00896533	-0.00954774	-0.0101127	-0.0106615	-0.0111959	-0.0117174	-0.0122269	-0.0127247	-0.0132112	-0.0136861	-0.0141492	-0.0145995	-0.0150359	-0.0154575	-0.0158635	-0.0162534	-0.0166272	-0.0169847	-0.017326	-0.0176514	-0.0179608	-0.0182542	-0.0185317	-0.0187927	-0.0190367	-0.0192633	-0.0194721	-0.0196635	-0.0198382	-0.0199977	-0.0201432	-0.0202755	-0.0203957	-0.0205044	-0.0206025	-0.0206903	-0.0207676	-0.0208333	-0.0208858	-0.0209234	-0.0209444	-0.020947	-0.0209292
	48	-0.0598835	-0.0598376	-0.0597672	-0.0596741	-0.0595607	-0.0594303	-0.0592861	-0.0591315	-0.0589693	-0.0588027	-0.0586346	-0.0584683	-0.0583071	-0.0581549	-0.0580156	-0.0578931	-0.057791	-0.0577132	-0.0576632	-0.0576445	-0.0576604	-0.0577132	-0.0578045	-0.0579353	-0.0581062	-0.0583181	-0.0585712	-0.0588652	-0.0591992	-0.0595721	-0.0599826	-0.0604296	-0.0609128	-0.0614321	-0.0619874	-0.0625785	-0.0632045	-0.063863	-0.0645506	-0.0652628	-0.0659949	-0.0667418	-0.0674988	-0.068261	-0.0690233	-0.0697806	-0.0705281	-0.071261
	49	-0.0937571	-0.0930701	-0.0923009	-0.0914498	-0.0905176	-0.0895056	-0.088416	-0.0872512	-0.0860138	-0.0847066	-0.0833321	-0.0818926	-0.08039	-0.0788265	-0.077204	-0.0755242	-0.0737885	-0.071998	-0.070154	-0.068258	-0.0663115	-0.064316	-0.0622722	-0.0601806	-0.0580414	-0.0558548	-0.0536211	-0.0513413	-0.0490167	-0.0466495	-0.0442427	-0.0417998	-0.039325	-0.0368228	-0.0342978	-0.0317545	-0.0291971	-0.0266299	-0.0240566	-0.0214806	-0.0189044	-0.0163306	-0.0137611	-0.0111981	-0.00864363	-0.00609983	-0.0035691	-0.00105385
6	50	0.0841143	0.0834122	0.0826749	0.0819045	0.0811029	0.0802722	0.0794144	0.0785314	0.0776253	0.0766982	0.0757522	0.0747896	0.0738125	0.072823	0.0718231	0.0708145	0.0697988	0.0687776	0.0677522	0.0667237	0.0656934	0.0646623	0.0636313	0.0626015	0.0615738	0.060549	0.0595282	0.058512	0.0575013	0.0564968	0.0554991	0.054509	0.053527	0.0525535	0.0515886	0.0506325	0.0496853	0.0487471	0.0478181	0.0468985	0.0459884	0.0450882	0.044198	0.0433179	0.0424479	0.041588	0.0407382	0.0398985
	51	0.00351071	0.00337947	0.00324815	0.00311752	0.00298826	0.00286092	0.00273598	0.00261382	0.0024948	0.00237928	0.00226761	0.00216007	0.00205687	0.00195811	0.00186385	0.00177407	0.00168882	0.0016081	0.00153193	0.00146038	0.00139353	0.00133154	0.00127462	0.00122304	0.00117705	0.00113692	0.00110287	0.00107512	0.00105387	0.00103928	0.00103146	0.00103048	0.00103631	0.00104885	0.00106791	0.00109327	0.00112474	0.00116216	0.0012054	0.00125442	0.00130922	0.00136978	0.00143604	0.00150787	0.00158508	0.00166739	0.00175445	0.00184584
	52	-0.0136422	-0.0137826	-0.0139239	-0.0140653	-0.0142063	-0.014346	-0.0144838	-0.0146187	-0.01475	-0.0148769	-0.0149985	-0.0151141	-0.0152228	-0.0153241	-0.0154177	-0.0155034	-0.0155812	-0.0156511	-0.0157132	-0.0157676	-0.0158143	-0.0158535	-0.0158851	-0.0159093	-0.0159263	-0.0159364	-0.0159398	-0.0159367	-0.0159274	-0.0159123	-0.0158916	-0.0158657	-0.015835	-0.0157996	-0.01576	-0.0157161	-0.0156683	-0.0156168	-0.0155618	-0.0155037	-0.0154428	-0.0153794	-0.0153137	-0.0152458	-0.0151756	-0.0151032	-0.0150285	-0.0149514
	53	0.0191392	0.0191516	0.019164	0.0191764	0.0191884	0.0191998	0.0192102	0.0192194	0.0192268	0.0192321	0.0192349	0.0192349	0.0192318	0.0192254	0.0192156	0.0192021	0.0191848	0.0191636	0.0191384	0.0191094	0.0190765	0.0190399	0.0189998	0.0189562	0.0189092	0.018859	0.0188054	0.0187486	0.0186883	0.0186247	0.0185576	0.0184872	0.0184135	0.018337	0.0182577	0.0181758	0.0180916	0.0180052	0.0179167	0.0178264	0.0177344	0.0176409	0.0175461	0.0174501	0.0173527	0.017254	0.0171539	0.0170524
	54	0.00449487	0.00442755	0.00435751	0.00428485	0.00420969	0.0041322	0.00405262	0.0039713	0.0038887	0.00380542	0.00372213	0.00363946	0.00355796	0.0034781	0.00340032	0.00332507	0.00325285	0.00318416	0.00311955	0.0030596	0.00300481	0.00295567	0.00291258	0.00287593	0.00284609	0.00282341	0.00280823	0.00280097	0.00280209	0.00281197	0.00283086	0.00285886	0.00289587	0.00294162	0.00299578	0.00305802	0.00312802	0.00320539	0.00328968	0.0033804	0.00347708	0.0035793	0.00368671	0.00379908	0.00391617	0.00403777	0.00416361	0.00429337
	55	0.00117592	0.00128653	0.00139741	0.00150822	0.00161856	0.00172794	0.00183581	0.00194164	0.00204483	0.00214477	0.00224087	0.0023326	0.00241945	0.00250095	0.00257671	0.00264642	0.00270987	0.00276697	0.00281772	0.00286219	0.00290049	0.00293277	0.00295926	0.00298021	0.00299579	0.00300608	0.00301103	0.00301063	0.00300488	0.00299377	0.00297727	0.00295537	0.00292809	0.00289549	0.0028576	0.00281446	0.00276618	0.00271298	0.0026552	0.00259322	0.00252746	0.00245833	0.0023862	0.00231145	0.00223442	0.00215554	0.00207523	0.00199396
	56	-0.00258631	-0.00254352	-0.00249769	-0.00244832	-0.00239504	-0.00233754	-0.0022755	-0.00220858	-0.0021364	-0.00205859	-0.00197492	-0.00188522	-0.00178941	-0.00168742	-0.00157923	-0.00146484	-0.00134434	-0.00121783	-0.0010855	-0.000947618	-0.000804516	-0.000656611	-0.000504418	-0.000348534	-0.000189566	-2.80716e-05	0.000135472	0.000300678	0.000467264	0.000635042	0.000803864	0.000973554	0.00114387	0.0013145	0.00148501	0.00165494	0.00182373	0.00199077	0.00215549	0.00231739	0.002476	0.00263091	0.0027817	0.00292801	0.00306952	0.003206	0.00333722	0.00346294
	57	-0.00600725	-0.00586219	-0.00571449	-0.00556423	-0.00541158	-0.00525675	-0.00509992	-0.00494126	-0.00478088	-0.00461892	-0.00445558	-0.00429113	-0.00412587	-0.00396015	-0.00379436	-0.00362888	-0.00346402	-0.00330003	-0.00313719	-0.00297583	-0.00281636	-0.00265915	-0.00250443	-0.00235232	-0.00220292	-0.00205632	-0.00191263	-0.00177191	-0.00163419	-0.0014995	-0.0013679	-0.00123938	-0.00111387	-0.000991274	-0.000871513	-0.000754512	-0.000640187	-0.000528482	-0.000419411	-0.000313016	-0.000209318	-0.000108308	-9.96611e-06	8.56849e-05	0.000178507	0.000268213	0.000354391	0.0004366
	58	-0.0111621	-0.0110753	-0.0109897	-0.0109055	-0.0108228	-0.0107415	-0.0106618	-0.0105838	-0.0105076	-0.0104334	-0.0103609	-0.0102901	-0.0102209	-0.010153	-0.0100863	-0.0100206	-0.00995579	-0.0098919	-0.00982885	-0.00976663	-0.0097052	-0.00964451	-0.00958452	-0.00952528	-0.00946688	-0.00940942	-0.00935297	-0.0092976	-0.00924339	-0.00919046	-0.00913895	-0.00908904	-0.00904092	-0.00899481	-0.00895095	-0.00890971	-0.00887147	-0.00883657	-0.0088052	-0.00877742	-0.00875326	-0.00873274	-0.00871579	-0.00870229	-0.00869213	-0.00868516	-0.00868128	-0.00868039
	59	0.0164164	0.0160435	0.0156579	0.0152602	0.014851	0.0144312	0.0140016	0.0135629	0.013116	0.0126616	0.0122003	0.0117329	0.0112601	0.0107826	0.0103012	0.00981652	0.00932942	0.00884062	0.00835088	0.00786089	0.00737132	0.00688286	0.00639624	0.00591225	0.0054317	0.00495543	0.00448425	0.00401896	0.00356027	0.00310886	0.00266533	0.00223025	0.00180416	0.00138759	0.000981007	0.000584842	0.000199454	-0.00017483	-0.00053771	-0.000888883	-0.00122803	-0.00155482	-0.00186899	-0.00217035	-0.00245879	-0.0027343	-0.00299691	-0.00324672
	60	-0.00175048	-0.00168068	-0.00161385	-0.00155002	-0.00148919	-0.00143137	-0.00137665	-0.00132508	-0.00127671	-0.00123158	-0.00118979	-0.00115138	-0.0011164	-0.00108485	-0.00105675	-0.00103205	-0.00101062	-0.000992214	-0.000976439	-0.000962797	-0.000950739	-0.000939682	-0.000928983	-0.00091795	-0.000905915	-0.000892303	-0.000876635	-0.000858486	-0.000837489	-0.000813385	-0.000786038	-0.000755442	-0.000721712	-0.000685059	-0.000645749	-0.000604076	-0.000560355	-0.000514883	-0.000467939	-0.000419851	-0.000371042	-0.000322012	-0.000273272	-0.000225301	-0.000178515	-0.000133265	-8.98804e-05	-4.86825e-05
	61	-0.0403214	-0.0401468	-0.0399745	-0.0398043	-0.0396361	-0.0394697	-0.0393048	-0.0391412	-0.0389788	-0.0388174	-0.0386572	-0.038498	-0.03834	-0.0381832	-0.0380275	-0.0378731	-0.0377201	-0.0375688	-0.0374194	-0.0372724	-0.0371282	-0.0369872	-0.0368499	-0.0367167	-0.0365881	-0.0364646	-0.0363467	-0.0362348	-0.0361296	-0.0360315	-0.035941	-0.0358584	-0.0357838	-0.0357175	-0.0356595	-0.0356098	-0.0355686	-0.0355361	-0.0355125	-0.0354981	-0.0354934	-0.0354986	-0.0355142	-0.0355404	-0.0355775	-0.0356257	-0.0356852	-0.035756
	62	-0.0372054	-0.0370816	-0.0369584	-0.036836	-0.0367147	-0.0365947	-0.0364761	-0.0363591	-0.0362437	-0.0361301	-0.0360183	-0.0359084	-0.0358005	-0.0356944	-0.03559	-0.035487	-0.0353849	-0.0352832	-0.0351814	-0.0350789	-0.034975	-0.0348692	-0.0347609	-0.0346497	-0.0345351	-0.0344165	-0.0342935	-0.0341655	-0.0340322	-0.0338933	-0.0337484	-0.0335973	-0.0334399	-0.0332759	-0.0331052	-0.0329277	-0.0327435	-0.0325525	-0.0323549	-0.0321506	-0.0319399	-0.0317232	-0.0315008	-0.0312731	-0.0310405	-0.0308031	-0.0305612	-0.0303151
	63	-0.0478472	-0.0477458	-0.047642	-0.0475359	-0.0474279	-0.0473181	-0.0472069	-0.0470945	-0.0469812	-0.0468676	-0.0467538	-0.04664	-0.0465264	-0.0464131	-0.0462999	-0.0461868	-0.0460738	-0.0459607	-0.0458476	-0.0457345	-0.0456214	-0.0455083	-0.0453953	-0.0452825	-0.04517	-0.0450581	-0.0449468	-0.0448363	-0.0447265	-0.0446176	-0.0445096	-0.0444025	-0.0442963	-0.0441908	-0.0440862	-0.0439823	-0.0438791	-0.0437766	-0.0436749	-0.0435738	-0.0434733	-0.0433735	-0.0432743	-0.0431758	-0.0430779	-0.0429807	-0.0428838	-0.042787
	64	0.0158121	0.0157022	0.0155903	0.0154767	0.0153618	0.0152462	0.0151306	0.0150153	0.0149011	0.0147881	0.0146769	0.0145677	0.0144609	0.0143568	0.0142557	0.0141578	0.0140633	0.0139726	0.0138856	0.0138025	0.0137234	0.0136482	0.0135769	0.0135094	0.0134458	0.0133858	0.0133294	0.0132765	0.0132269	0.0131804	0.013137	0.0130965	0.0130587	0.0130235	0.0129907	0.0129603	0.0129322	0.0129065	0.0128832	0.0128625	0.0128447	0.0128299	0.0128186	0.0128112	0.0128079	0.0128092	0.0128152	0.0128261
	65	0.0334977	0.0334201	0.0333498	0.0332864	0.0332297	0.0331793	0.0331345	0.0330949	0.0330597	0.0330284	0.0330006	0.0329756	0.032953	0.0329324	0.0329134	0.0328956	0.0328788	0.0328624	0.0328461	0.0328295	0.0328121	0.0327937	0.0327741	0.0327533	0.032731	0.0327073	0.0326825	0.0326568	0.0326307	0.0326046	0.032579	0.0325541	0.0325302	0.0325076	0.0324864	0.0324668	0.0324491	0.0324333	0.0324199	0.0324089	0.0324004	0.0323946	0.0323913	0.0323903	0.0323914	0.0323942	0.0323984	0.0324035
	66	-0.0620646	-0.061233	-0.0604177	-0.0596191	-0.0588377	-0.058074	-0.0573281	-0.0566003	-0.0558906	-0.0551991	-0.0545255	-0.0538698	-0.0532318	-0.0526112	-0.0520075	-0.0514203	-0.0508492	-0.0502938	-0.0497537	-0.0492284	-0.0487177	-0.048221	-0.047738	-0.0472679	-0.0468102	-0.0463639	-0.0459285	-0.0455031	-0.0450869	-0.0446794	-0.0442797	-0.0438872	-0.0435012	-0.0431209	-0.0427459	-0.0423754	-0.0420088	-0.0416455	-0.0412848	-0.0409261	-0.0405688	-0.0402123	-0.0398563	-0.0395004	-0.0391442	-0.0387875	-0.0384302	-0.0380719
	67	-0.0317954	-0.0318761	-0.0319532	-0.0320274	-0.0320991	-0.0321688	-0.0322369	-0.0323036	-0.032369	-0.0324331	-0.0324958	-0.032557	-0.0326166	-0.0326748	-0.0327316	-0.0327874	-0.0328425	-0.0328973	-0.0329522	-0.0330077	-0.033064	-0.0331216	-0.0331807	-0.0332417	-0.0333048	-0.0333705	-0.033439	-0.0335109	-0.0335864	-0.0336661	-0.0337503	-0.0338396	-0.0339346	-0.0340359	-0.0341439	-0.0342593	-0.0343825	-0.0345139	-0.0346539	-0.034803	-0.0349613	-0.0351287	-0.0353051	-0.03549	-0.0356831	-0.0358838	-0.0360915	-0.0363058
	68	-0.105934	-0.10587	-0.105805	-0.10574	-0.105675	-0.105611	-0.105547	-0.105485	-0.105424	-0.105366	-0.10531	-0.105257	-0.105207	-0.105161	-0.105118	-0.105078	-0.105041	-0.105007	-0.104977	-0.104949	-0.104923	-0.104901	-0.104881	-0.104865	-0.104852	-0.104842	-0.104837	-0.104836	-0.104839	-0.104847	-0.10486	-0.104878	-0.104901	-0.104929	-0.104962	-0.104998	-0.105039	-0.105083	-0.10513	-0.10518	-0.105232	-0.105285	-0.105339	-0.105393	-0.105447	-0.105501	-0.105555	-0.105607
	69	0.0972897	0.0967783	0.0962596	0.0957337	0.0952003	0.0946597	0.0941118	0.0935567	0.0929945	0.0924256	0.0918503	0.0912692	0.0906829	0.090092	0.0894974	0.0888998	0.0883003	0.0876997	0.0870993	0.0865002	0.0859034	0.0853101	0.0847211	0.0841373	0.0835597	0.0829892	0.0824265	0.0818727	0.0813287	0.0807952	0.080273	0.0797628	0.0792651	0.0787805	0.0783095	0.0778526	0.0774101	0.0769823	0.0765694	0.0761715	0.0757886	0.0754208	0.075068	0.0747302	0.0744074	0.0740993	0.0738057	0.0735265
	70	0.0288703	0.0288661	0.0288703	0.0288833	0.0289053	0.0289363	0.0289764	0.0290253	0.0290831	0.0291497	0.0292249	0.0293086	0.0294007	0.0295007	0.0296084	0.0297234	0.0298451	0.0299731	0.0301069	0.0302458	0.0303892	0.0305362	0.030686	0.0308376	0.0309901	0.0311429	0.031295	0.0314457	0.0315942	0.0317396	0.0318812	0.0320185	0.0321507	0.0322776	0.0323989	0.0325141	0.0326231	0.0327257	0.0328218	0.0329113	0.0329942	0.0330707	0.0331409	0.0332048	0.0332625	0.0333141	0.0333594	0.0333985
	71	0.0291598	0.0290675	0.0289769	0.028888	0.0288009	0.0287154	0.0286314	0.0285487	0.0284673	0.0283869	0.0283072	0.028228	0.0281489	0.0280694	0.0279891	0.0279077	0.0278246	0.0277396	0.0276523	0.0275624	0.0274697	0.0273743	0.0272762	0.0271756	0.0270725	0.0269672	0.0268597	0.0267498	0.0266375	0.0265226	0.0264052	0.0262852	0.0261624	0.026037	0.0259089	0.0257782	0.0256451	0.02551	0.0253732	0.0252353	0.0250968	0.0249585	0.0248209	0.0246848	0.0245508	0.0244196	0.0242916	0.0241674
	72	0.152	0.151452	0.150909	0.150375	0.149847	0.149328	0.148817	0.148314	0.14782	0.147335	0.146857	0.146388	0.145927	0.145474	0.145027	0.144589	0.144157	0.143732	0.143313	0.142901	0.142495	0.142094	0.141698	0.141307	0.14092	0.140538	0.140159	0.139786	0.139417	0.139053	0.138694	0.13834	0.137991	0.137647	0.137307	0.136972	0.136641	0.136314	0.135991	0.135672	0.135356	0.135044	0.134735	0.134428	0.134124	0.133821	0.13352	0.133221
	73	0.0160399	0.0161807	0.016328	0.0164815	0.0166412	0.0168067	0.0169776	0.0171533	0.0173333	0.0175168	0.0177033	0.0178921	0.0180826	0.0182743	0.0184666	0.0186592	0.0188516	0.0190433	0.0192341	0.0194236	0.0196114	0.019797	0.01998	0.0201599	0.0203362	0.0205081	0.0206753	0.0208372	0.0209934	0.0211435	0.0212875	0.0214252	0.0215567	0.021682	0.0218012	0.0219146	0.0220225	0.022125	0.0222224	0.0223145	0.0224012	0.0224824	0.0225579	0.0226275	0.022691	0.0227481	0.0227986	0.022842
7	74	0.14961	0.141618	0.133804	0.126173	0.118732	0.111489	0.104453	0.0976329	0.0910391	0.0846798	0.0785618	0.0726902	0.067068	0.0616962	0.0565735	0.0516957	0.0470577	0.0426556	0.0384881	0.034556	0.0308618	0.0274105	0.0242101	0.0212721	0.0186093	0.0162358	0.0141652	0.0124088	0.0109717	0.00985212	0.00904356	0.00853678	0.00832008	0.0083796	0.00869922	0.00926038	0.0100436	0.0110309	0.0122071	0.0135592	0.0150752	0.0167437	0.0185538	0.0204949	0.0225562	0.0247253	0.0269878	0.0293264
	75	-0.114026	-0.118049	-0.12208	-0.126108	-0.130122	-0.134113	-0.138074	-0.142	-0.145885	-0.149724	-0.153515	-0.15725	-0.160925	-0.164534	-0.168073	-0.171536	-0.17492	-0.178222	-0.181443	-0.184583	-0.18764	-0.190618	-0.193516	-0.196335	-0.199071	-0.20172	-0.204278	-0.206741	-0.209107	-0.211375	-0.213542	-0.215606	-0.217567	-0.219427	-0.221191	-0.22286	-0.224436	-0.225917	-0.227302	-0.228585	-0.229759	-0.230818	-0.231755	-0.232565	-0.233244	-0.23379	-0.234198	-0.234467
	76	0.0123082	0.00959776	0.00677076	0.00382368	0.000753027	-0.00244308	-0.00576436	-0.00920956	-0.0127775	-0.0164663	-0.0202729	-0.0241942	-0.028228	-0.032373	-0.0366284	-0.0409922	-0.0454601	-0.050026	-0.0546829	-0.0594233	-0.0642403	-0.0691272	-0.0740781	-0.0790877	-0.0841499	-0.0892576	-0.0944021	-0.0995727	-0.104757	-0.109941	-0.115118	-0.120281	-0.125426	-0.130548	-0.135646	-0.140714	-0.14575	-0.150751	-0.155716	-0.160641	-0.165524	-0.170356	-0.175128	-0.179834	-0.184468	-0.189023	-0.193489	-0.197857
	77	-0.088678	-0.0845659	-0.0804558	-0.0763599	-0.0722931	-0.0682719	-0.064312	-0.0604266	-0.056626	-0.0529177	-0.0493045	-0.0457846	-0.0423536	-0.0390056	-0.0357335	-0.0325284	-0.0293802	-0.0262777	-0.0232083	-0.0201577	-0.0171097	-0.0140471	-0.0109552	-0.00782394	-0.00464797	-0.00142621	0.00183882	0.00514178	0.00847582	0.0118334	0.0152057	0.0185834	0.0219588	0.0253284	0.0286927	0.0320531	0.0354108	0.0387644	0.0421112	0.0454467	0.0487655	0.0520609	0.0553246	0.0585466	0.0617168	0.0648266	0.0678693	0.0708395
	78	-0.182189	-0.176319	-0.170326	-0.164226	-0.158036	-0.15177	-0.145445	-0.139079	-0.132689	-0.126294	-0.119915	-0.113568	-0.107265	-0.101018	-0.0948349	-0.0887184	-0.0826689	-0.0766834	-0.0707577	-0.0648897	-0.0590804	-0.0533357	-0.0476654	-0.042083	-0.0366044	-0.031247	-0.0260296	-0.0209724	-0.016097	-0.0114262	-0.00698175	-0.00278343	0.00115447	0.00482358	0.00821935	0.0113387	0.0141798	0.0167437	0.0190358	0.0210632	0.0228326	0.0243492	0.0256193	0.0266521	0.0274596	0.0280542	0.0284466	0.0286452
	79	-0.0696664	-0.0740211	-0.0781835	-0.082141	-0.0858818	-0.0893962	-0.092677	-0.0957186	-0.0985154	-0.10106	-0.103346	-0.105369	-0.10713	-0.108637	-0.109897	-0.11092	-0.111715	-0.112296	-0.112674	-0.112866	-0.112887	-0.112751	-0.112476	-0.112079	-0.111578	-0.110989	-0.110324	-0.109593	-0.108803	-0.107961	-0.10707	-0.106132	-0.105147	-0.104117	-0.103039	-0.101914	-0.100738	-0.0995089	-0.0982197	-0.0968637	-0.0954333	-0.0939198	-0.0923154	-0.0906145	-0.0888139	-0.0869121	-0.0849101	-0.0828103
	80	0.225286	0.217116	0.209176	0.201477	0.194028	0.186838	0.179915	0.173266	0.166896	0.160808	0.155002	0.149479	0.144241	0.139285	0.134613	0.13022	0.126102	0.122255	0.118677	0.115372	0.112343	0.109592	0.107122	0.104929	0.103012	0.101365	0.0999817	0.0988514	0.0979626	0.0973027	0.096859	0.0966189	0.0965695	0.0966977	0.0969916	0.097441	0.0980389	0.0987799	0.0996582	0.100667	0.101797	0.103042	0.104391	0.105836	0.107366	0.10897	0.11063	0.112329
	81	0.0395346	0.0397904	0.0399698	0.0400691	0.0400833	0.0400077	0.0398372	0.0395669	0.0391927	0.0387115	0.0381194	0.0374111	0.0365812	0.0356262	0.0345458	0.0333433	0.0320251	0.0305995	0.0290758	0.0274629	0.0257691	0.0240025	0.0221709	0.0202829	0.0183483	0.0163791	0.0143887	0.0123907	0.0103985	0.00842318	0.00647243	0.00455144	0.00266418	0.000814511	-0.000993833	-0.00275828	-0.0044781	-0.0061534	-0.00778349	-0.00936599	-0.0108963	-0.0123679	-0.0137746	-0.015112	-0.0163769	-0.0175646	-0.0186692	-0.0196858
	82	-0.00509114	-0.00784239	-0.0106087	-0.0133806	-0.01615	-0.0189101	-0.0216545	-0.0243778	-0.0270764	-0.0297494	-0.0323976	-0.0350224	-0.0376252	-0.0402057	-0.0427614	-0.0452871	-0.0477749	-0.0502154	-0.0525976	-0.0549108	-0.0571463	-0.0592983	-0.0613638	-0.0633406	-0.0652276	-0.0670239	-0.0687312	-0.0703532	-0.0718947	-0.0733596	-0.0747506	-0.0760687	-0.0773128	-0.0784807	-0.0795697	-0.0805761	-0.0814945	-0.0823174	-0.0830357	-0.0836405	-0.084123	-0.084477	-0.0846999	-0.0847932	-0.0847609	-0.084609	-0.0843447	-0.0839751
	83	-0.123563	-0.1246	-0.125647	-0.126709	-0.127786	-0.128872	-0.129959	-0.131037	-0.132092	-0.133117	-0.134101	-0.135034	-0.135904	-0.136698	-0.137402	-0.138002	-0.138489	-0.138852	-0.139084	-0.139177	-0.139124	-0.138919	-0.138556	-0.13803	-0.137334	-0.136466	-0.135426	-0.134215	-0.132836	-0.131292	-0.129586	-0.127728	-0.12573	-0.123611	-0.12139	-0.11909	-0.116731	-0.114332	-0.11191	-0.109476	-0.10704	-0.104606	-0.102179	-0.099759	-0.0973465	-0.0949441	-0.0925591	-0.0902031
	84	-0.0314693	-0.0258915	-0.0203168	-0.0147636	-0.00925081	-0.00379678	0.00158054	0.00686479	0.0120421	0.0171007	0.0220288	0.0268153	0.0314515	0.0359297	0.0402413	0.0443774	0.0483304	0.0520945	0.0556657	0.0590411	0.0622174	0.0651885	0.0679455	0.0704783	0.0727783	0.0748399	0.076659	0.0782325	0.0795588	0.0806379	0.0814714	0.0820611	0.0824092	0.0825172	0.0823862	0.0820169	0.0814093	0.0805623	0.0794743	0.0781428	0.0765667	0.0747474	0.0726896	0.0704012	0.0678919	0.0651737	0.0622601	0.0591658
	85	-0.0456596	-0.0441502	-0.0426421	-0.0411363	-0.039634	-0.0381359	-0.0366422	-0.0351522	-0.0336653	-0.0321829	-0.0307081	-0.0292467	-0.0278067	-0.0263968	-0.0250249	-0.0236981	-0.0224232	-0.0212066	-0.0200543	-0.0189722	-0.0179654	-0.0170382	-0.0161936	-0.0154338	-0.0147596	-0.0141714	-0.0136697	-0.0132565	-0.0129346	-0.0127059	-0.0125708	-0.0125275	-0.0125707	-0.0126917	-0.0128806	-0.0131268	-0.0134207	-0.0137536	-0.0141169	-0.0145004	-0.0148924	-0.015283	-0.015666	-0.0160367	-0.01639	-0.0167196	-0.0170194	-0.0172834
[truncated: 5,000 more columns]

## Sheet: Figure 5m
Animal number	Trial number
1	1	-0.06377	-0.0632299	-0.0626037	-0.0618935	-0.0611018	-0.0602319	-0.0592881	-0.0582749	-0.0571976	-0.0560629	-0.0548786	-0.0536529	-0.0523933	-0.0511062	-0.0497977	-0.0484733	-0.0471393	-0.0458012	-0.0444626	-0.0431242	-0.0417835	-0.0404366	-0.0390785	-0.0377055	-0.0363144	-0.0349031	-0.033469	-0.0320091	-0.030519	-0.0289941	-0.0274288	-0.0258188	-0.0241609	-0.0224534	-0.0206949	-0.0188831	-0.0170144	-0.0150862	-0.0130981	-0.0110515	-0.00895004	-0.00679935	-0.00460598	-0.00237563	-0.000112493	0.00218033	0.00450042	0.00684593
	2	0.0299729	0.0304218	0.0308453	0.0312359	0.0315858	0.031887	0.0321331	0.0323184	0.0324374	0.0324838	0.0324509	0.0323336	0.0321283	0.0318326	0.031445	0.030966	0.0303991	0.0297493	0.0290212	0.0282175	0.0273404	0.0263915	0.0253717	0.02428	0.0231147	0.0218738	0.0205564	0.0191615	0.017689	0.0161393	0.014513	0.0128101	0.0110305	0.00917407	0.00724046	0.00522869	0.00313857	0.000971917	-0.00126739	-0.00357468	-0.00594513	-0.00837258	-0.0108485	-0.013362	-0.015901	-0.0184535	-0.0210073	-0.0235515
	3	-0.0718523	-0.0695589	-0.0672962	-0.0650659	-0.0628698	-0.0607102	-0.0585896	-0.0565098	-0.054472	-0.0524767	-0.0505239	-0.0486142	-0.0467488	-0.04493	-0.0431588	-0.0414355	-0.0397596	-0.0381306	-0.0365482	-0.0350112	-0.033517	-0.0320627	-0.0306454	-0.0292629	-0.0279128	-0.0265943	-0.0253085	-0.0240584	-0.0228491	-0.0216872	-0.0205799	-0.0195335	-0.0185517	-0.0176364	-0.0167893	-0.0160122	-0.0153068	-0.0146737	-0.0141135	-0.013628	-0.0132196	-0.012891	-0.0126452	-0.0124859	-0.0124169	-0.0124422	-0.0125652	-0.012789
	4	0.00453731	0.008528	0.0125603	0.0166192	0.0206898	0.0247577	0.0288094	0.0328324	0.0368143	0.0407428	0.0446056	0.0483906	0.0520853	0.055677	0.0591526	0.0624982	0.0656982	0.0687364	0.0715976	0.0742692	0.0767413	0.0790071	0.0810618	0.0829005	0.0845167	0.0859031	0.0870511	0.0879519	0.0885966	0.088978	0.0890906	0.0889301	0.088493	0.0877773	0.0867836	0.0855164	0.0839832	0.0821935	0.0801576	0.0778853	0.0753864	0.0726707	0.069748	0.0666286	0.0633235	0.0598443	0.0562021	0.0524076
	5	0.0404009	0.0389552	0.0375086	0.0360581	0.0346024	0.0331427	0.0316833	0.0302298	0.0287868	0.0273568	0.02594	0.0245351	0.0231395	0.0217501	0.0203635	0.0189763	0.0175857	0.0161896	0.0147879	0.0133822	0.0119752	0.0105712	0.00917422	0.00778751	0.00641319	0.00505301	0.00370837	0.00237945	0.00106405	-0.000242681	-0.00154682	-0.00285442	-0.0041713	-0.00550285	-0.00685293	-0.00822342	-0.00961556	-0.0110322	-0.0124783	-0.0139599	-0.0154833	-0.0170535	-0.0186746	-0.0203494	-0.0220795	-0.0238645	-0.0257016	-0.027587
	6	0.164375	0.162419	0.160498	0.158615	0.156771	0.154965	0.153195	0.151456	0.149746	0.148065	0.146412	0.144788	0.143196	0.141638	0.140117	0.138636	0.137194	0.135792	0.134426	0.133094	0.131794	0.130523	0.129277	0.128051	0.126845	0.125657	0.124486	0.12333	0.122186	0.121051	0.119927	0.118813	0.117712	0.116626	0.115555	0.114497	0.11345	0.11241	0.111377	0.110351	0.109333	0.108322	0.107316	0.106314	0.105312	0.104308	0.103299	0.102281
	7	0.00750447	0.00775544	0.00783325	0.00772957	0.00743699	0.00694869	0.00625848	0.00536097	0.00425197	0.00292941	0.00139366	-0.000353149	-0.00230711	-0.00446223	-0.00681091	-0.00934499	-0.0120566	-0.0149383	-0.0179831	-0.0211838	-0.024532	-0.0280182	-0.0316323	-0.0353636	-0.039201	-0.0431343	-0.0471535	-0.0512492	-0.0554123	-0.0596331	-0.0639016	-0.0682075	-0.0725404	-0.0768877	-0.0812348	-0.0855667	-0.0898694	-0.0941289	-0.0983312	-0.102463	-0.106511	-0.110465	-0.114313	-0.118041	-0.121633	-0.12507	-0.128334	-0.131409
	8	-0.0248724	-0.0254324	-0.0260032	-0.0265852	-0.0271798	-0.0277878	-0.0284084	-0.0290388	-0.0296722	-0.0302976	-0.0309013	-0.0314675	-0.0319782	-0.032414	-0.0327562	-0.0329879	-0.0330951	-0.0330671	-0.0328954	-0.0325743	-0.0321006	-0.0314735	-0.0306939	-0.0297626	-0.0286799	-0.0274463	-0.0260633	-0.0245354	-0.0228692	-0.021074	-0.0191615	-0.0171452	-0.0150397	-0.0128601	-0.0106221	-0.00834133	-0.00603294	-0.00371112	-0.00138901	0.000921096	0.00320779	0.00546084	0.00767171	0.00983396	0.0119441	0.014002	0.0160105	0.0179738
	9	0.194128	0.194181	0.194112	0.193925	0.193626	0.193218	0.192705	0.192093	0.191385	0.190585	0.189695	0.188714	0.187643	0.186481	0.185229	0.183889	0.182462	0.18095	0.179352	0.17767	0.175905	0.174061	0.17214	0.170141	0.168067	0.165922	0.163711	0.161442	0.159124	0.156768	0.154381	0.151975	0.149558	0.147136	0.144714	0.142295	0.13988	0.137474	0.135077	0.132691	0.13032	0.127968	0.125643	0.123354	0.121109	0.118916	0.116781	0.11471
	10	0.0958559	0.092843	0.0897937	0.0867052	0.0835751	0.0804001	0.0771761	0.0738982	0.0705622	0.0671649	0.0637039	0.0601762	0.0565785	0.052909	0.0491678	0.0453564	0.0414757	0.0375263	0.0335091	0.0294258	0.0252792	0.0210724	0.0168082	0.0124895	0.00811894	0.0036986	-0.000770591	-0.00528915	-0.00985785	-0.014477	-0.019147	-0.0238684	-0.0286406	-0.0334619	-0.0383284	-0.0432347	-0.0481735	-0.0531361	-0.0581141	-0.0630992	-0.0680832	-0.0730568	-0.0780099	-0.082932	-0.0878128	-0.092643	-0.0974138	-0.102116
2	11	-0.112858	-0.113326	-0.113926	-0.114659	-0.115522	-0.116509	-0.117615	-0.118839	-0.120178	-0.121627	-0.123175	-0.12481	-0.126524	-0.128309	-0.130161	-0.132069	-0.134017	-0.135989	-0.137974	-0.139957	-0.141923	-0.143854	-0.145729	-0.147532	-0.149244	-0.150848	-0.152322	-0.153641	-0.154781	-0.155719	-0.156437	-0.156917	-0.157147	-0.157122	-0.156836	-0.156289	-0.155479	-0.154413	-0.153095	-0.151535	-0.149747	-0.147749	-0.145561	-0.143208	-0.14071	-0.138086	-0.135354	-0.132528
	12	-0.0453275	-0.0436958	-0.0420947	-0.0405368	-0.0390315	-0.0375868	-0.0362122	-0.0349191	-0.0337203	-0.0326276	-0.0316514	-0.0307993	-0.0300778	-0.0294931	-0.0290507	-0.0287537	-0.0286022	-0.028592	-0.0287135	-0.0289525	-0.0292908	-0.0297097	-0.0301929	-0.0307257	-0.0312942	-0.0318885	-0.0325059	-0.0331501	-0.0338268	-0.0345388	-0.0352835	-0.0360512	-0.0368262	-0.037589	-0.0383198	-0.0389987	-0.0396048	-0.040118	-0.0405205	-0.0407991	-0.0409433	-0.0409459	-0.0408024	-0.0405116	-0.0400744	-0.039493	-0.0387686	-0.0379008
	13	0.0627641	0.0648701	0.0670688	0.0693637	0.0717581	0.0742538	0.07685	0.0795445	0.082335	0.0852202	0.0882014	0.0912808	0.0944586	0.0977334	0.101103	0.104564	0.108105	0.11171	0.115366	0.119063	0.122795	0.126561	0.130361	0.134194	0.138055	0.141938	0.145834	0.149736	0.153635	0.157526	0.161398	0.165243	0.169047	0.172802	0.176501	0.180141	0.183718	0.187225	0.190654	0.193991	0.197225	0.200349	0.203355	0.206238	0.208992	0.211612	0.214093	0.216429
	14	0.0981407	0.0970853	0.0959293	0.0946806	0.0933477	0.0919386	0.0904597	0.0889146	0.0873055	0.0856345	0.0839032	0.0821116	0.0802603	0.0783511	0.0763852	0.0743617	0.0722783	0.0701329	0.0679223	0.0656426	0.0632901	0.0608628	0.0583595	0.0557805	0.0531284	0.0504097	0.0476332	0.0448081	0.0419438	0.0390521	0.0361465	0.0332399	0.0303442	0.0274696	0.0246243	0.0218133	0.0190395	0.016305	0.0136117	0.0109608	0.00835412	0.00579383	0.00328389	0.000830166	-0.00156067	-0.00388267	-0.0061309	-0.00830124
	15	0.0472645	0.0477366	0.0482036	0.0486542	0.0490741	0.0494499	0.0497713	0.0500313	0.0502233	0.0503413	0.0503812	0.0503431	0.0502308	0.0500504	0.0498086	0.0495106	0.0491576	0.0487479	0.0482787	0.0477474	0.0471513	0.0464879	0.0457536	0.044945	0.0440598	0.0430981	0.0420623	0.0409561	0.0397824	0.038543	0.037241	0.0358827	0.0344751	0.0330222	0.0315259	0.0299881	0.0284114	0.0267986	0.0251532	0.02348	0.0217818	0.0200572	0.0183004	0.0165028	0.0146554	0.0127506	0.0107833	0.0087503
	16	0.00673786	0.00945543	0.0121225	0.0147258	0.0172574	0.0197123	0.0220856	0.0243703	0.0265592	0.0286469	0.0306315	0.0325166	0.0343119	0.0360314	0.0376901	0.0393016	0.0408767	0.042424	0.043952	0.0454692	0.046982	0.0484924	0.0499966	0.0514868	0.0529538	0.0543887	0.0557808	0.0571176	0.0583865	0.0595754	0.0606731	0.0616705	0.0625619	0.0633434	0.0640122	0.064567	0.0650081	0.0653392	0.0655668	0.0656983	0.0657405	0.0657015	0.0655926	0.0654279	0.065221	0.0649824	0.0647183	0.0644307
	17	0.342315	0.348543	0.354684	0.360726	0.366655	0.37246	0.378129	0.383651	0.389012	0.3942	0.399201	0.404004	0.408596	0.412961	0.417085	0.420953	0.424557	0.427889	0.430948	0.433729	0.436227	0.438432	0.440338	0.441941	0.443234	0.444211	0.44487	0.445208	0.445228	0.444933	0.444327	0.443414	0.442202	0.440698	0.438914	0.436862	0.434551	0.43199	0.429188	0.42615	0.422882	0.419388	0.41567	0.411729	0.407567	0.403177	0.398552	0.393676
	18	-0.0783498	-0.0757775	-0.0731086	-0.0703311	-0.067437	-0.0644237	-0.0612939	-0.0580529	-0.0547082	-0.0512693	-0.0477457	-0.0441453	-0.0404746	-0.0367389	-0.0329417	-0.0290848	-0.0251694	-0.0211994	-0.0171834	-0.0131331	-0.00905932	-0.00497176	-0.000880656	0.0032029	0.00726727	0.0112995	0.0152843	0.0192035	0.023038	0.0267699	0.0303828	0.0338596	0.0371807	0.0403258	0.043276	0.0460126	0.0485166	0.0507716	0.0527655	0.0544896	0.0559374	0.057104	0.0579866	0.0585849	0.0589028	0.0589463	0.058723	0.0582397
	19	-0.0277178	-0.0313739	-0.0352896	-0.0394651	-0.0438977	-0.0485797	-0.0534989	-0.0586409	-0.0639909	-0.0695332	-0.0752478	-0.08111	-0.0870943	-0.0931763	-0.0993341	-0.105549	-0.111805	-0.118083	-0.124368	-0.130644	-0.136896	-0.143113	-0.149283	-0.155395	-0.161438	-0.167401	-0.173277	-0.179061	-0.184749	-0.190339	-0.195828	-0.201211	-0.20648	-0.211629	-0.216648	-0.221524	-0.226245	-0.230797	-0.235165	-0.23934	-0.24331	-0.247067	-0.250608	-0.253935	-0.257056	-0.259977	-0.262708	-0.265254
	20	-0.0597736	-0.0588556	-0.0577861	-0.0565652	-0.0551945	-0.0536757	-0.0520103	-0.050199	-0.048241	-0.0461342	-0.0438781	-0.041475	-0.0389305	-0.0362535	-0.0334562	-0.0305537	-0.0275632	-0.024502	-0.0213842	-0.0182204	-0.0150191	-0.0117892	-0.00853893	-0.00527493	-0.00200252	0.00127229	0.00454036	0.00778886	0.0110032	0.0141695	0.0172744	0.0203017	0.0232306	0.0260394	0.0287099	0.0312283	0.0335831	0.0357654	0.0377688	0.03959	0.0412298	0.0426923	0.0439824	0.0451036	0.0460589	0.0468533	0.047494	0.0479905
	21	-0.140061	-0.140732	-0.141367	-0.141974	-0.142556	-0.143113	-0.143639	-0.144127	-0.144567	-0.144947	-0.145257	-0.145487	-0.145634	-0.145697	-0.145675	-0.145568	-0.145381	-0.145117	-0.144783	-0.144384	-0.143925	-0.143406	-0.142826	-0.142178	-0.141454	-0.140646	-0.139749	-0.138758	-0.137675	-0.136502	-0.135242	-0.133903	-0.132494	-0.131027	-0.129516	-0.127976	-0.126421	-0.124865	-0.123319	-0.121793	-0.120295	-0.118832	-0.117409	-0.116029	-0.114696	-0.113412	-0.11218	-0.111003
	22	-0.0289572	-0.0259073	-0.0227266	-0.0194225	-0.0160027	-0.0124754	-0.00884802	-0.00512615	-0.00131289	0.00258899	0.00657405	0.0106336	0.0147572	0.0189336	0.0231496	0.0273891	0.0316335	0.0358625	0.0400566	0.0441968	0.0482646	0.0522433	0.0561183	0.059876	0.0635026	0.0669849	0.0703108	0.0734695	0.0764498	0.0792402	0.08183	0.0842091	0.0863677	0.088296	0.0899856	0.0914317	0.0926334	0.0935924	0.0943125	0.0948014	0.095071	0.095136	0.095013	0.0947181	0.0942651	0.0936654	0.0929293	0.0920678
3	23	0.135522	0.135466	0.135455	0.135485	0.135554	0.13566	0.135803	0.135982	0.136197	0.136447	0.136732	0.137051	0.137405	0.137794	0.13822	0.138681	0.13918	0.139717	0.140294	0.140912	0.141573	0.142275	0.143018	0.143803	0.14463	0.145498	0.146409	0.147363	0.148359	0.149399	0.150483	0.15161	0.152782	0.153999	0.15526	0.156565	0.157915	0.159307	0.16074	0.162211	0.163719	0.165263	0.16684	0.168448	0.170085	0.171747	0.173431	0.175134
	24	-0.154304	-0.157565	-0.160868	-0.164213	-0.167598	-0.171021	-0.174476	-0.17796	-0.181467	-0.184991	-0.188527	-0.192068	-0.195606	-0.199133	-0.202642	-0.206123	-0.20957	-0.212976	-0.216333	-0.219632	-0.222866	-0.226024	-0.229096	-0.232069	-0.234932	-0.237676	-0.240291	-0.242769	-0.245103	-0.247285	-0.24931	-0.251172	-0.252865	-0.254386	-0.255729	-0.256891	-0.257869	-0.258661	-0.259264	-0.259677	-0.259898	-0.259925	-0.259757	-0.259393	-0.258836	-0.258087	-0.257147	-0.25602
	25	-0.115024	-0.114547	-0.114016	-0.113427	-0.112779	-0.112068	-0.111292	-0.110448	-0.109535	-0.108553	-0.107503	-0.106386	-0.105204	-0.10396	-0.102657	-0.101298	-0.0998872	-0.0984265	-0.0969173	-0.0953597	-0.0937537	-0.0920996	-0.0903972	-0.088646	-0.0868453	-0.0849944	-0.0830922	-0.0811363	-0.079124	-0.0770524	-0.0749191	-0.0727216	-0.0704582	-0.0681272	-0.0657257	-0.0632492	-0.0606927	-0.0580519	-0.0553235	-0.0525046	-0.0495927	-0.0465866	-0.0434862	-0.0402923	-0.0370062	-0.0336305	-0.0301693	-0.026627
	26	0.133088	0.131545	0.129965	0.128345	0.126681	0.124969	0.123206	0.121389	0.119518	0.117591	0.115612	0.113582	0.111502	0.109372	0.107194	0.104967	0.102693	0.100375	0.0980172	0.0956237	0.0931994	0.0907482	0.0882732	0.0857775	0.0832646	0.080738	0.0782012	0.0756572	0.0731088	0.0705588	0.0680099	0.0654637	0.0629213	0.0603834	0.0578508	0.0553245	0.0528058	0.0502961	0.0477967	0.0453088	0.0428346	0.0403775	0.0379421	0.0355333	0.0331564	0.0308163	0.0285177	0.0262646
	27	-0.10234	-0.102208	-0.101996	-0.101706	-0.101334	-0.100879	-0.100342	-0.0997208	-0.0990164	-0.0982275	-0.0973528	-0.0963912	-0.0953428	-0.094209	-0.0929919	-0.091695	-0.090322	-0.0888774	-0.0873654	-0.0857896	-0.0841532	-0.0824594	-0.0807116	-0.0789134	-0.0770687	-0.0751824	-0.0732602	-0.071308	-0.0693314	-0.0673361	-0.0653275	-0.0633117	-0.0612951	-0.0592841	-0.0572848	-0.055303	-0.0533427	-0.0514064	-0.0494953	-0.04761	-0.0457503	-0.0439159	-0.0421059	-0.0403185	-0.0385504	-0.0367982	-0.0350585	-0.0333284
	28	-0.0672936	-0.0679573	-0.068656	-0.0693889	-0.0701552	-0.0709534	-0.0717813	-0.0726357	-0.0735125	-0.0744065	-0.0753124	-0.0762246	-0.0771377	-0.0780463	-0.0789448	-0.0798283	-0.0806926	-0.0815342	-0.0823498	-0.0831359	-0.083889	-0.0846062	-0.0852854	-0.0859253	-0.0865246	-0.0870821	-0.087596	-0.0880647	-0.0884871	-0.0888635	-0.0891948	-0.0894821	-0.0897263	-0.089928	-0.090087	-0.0902022	-0.0902716	-0.090292	-0.0902594	-0.0901696	-0.0900191	-0.0898064	-0.0895316	-0.0891951	-0.0887981	-0.0883428	-0.087832	-0.0872683
	29	-0.0896689	-0.0880258	-0.0863746	-0.0847185	-0.0830606	-0.0814029	-0.0797464	-0.0780921	-0.076441	-0.0747944	-0.0731537	-0.0715199	-0.0698937	-0.0682748	-0.0666623	-0.0650534	-0.0634445	-0.0618313	-0.0602107	-0.0585811	-0.0569426	-0.0552954	-0.0536396	-0.0519751	-0.050302	-0.0486206	-0.0469312	-0.045234	-0.0435293	-0.0418184	-0.0401032	-0.0383858	-0.0366676	-0.034949	-0.0332292	-0.0315076	-0.0297854	-0.0280661	-0.0263551	-0.0246586	-0.0229828	-0.0213343	-0.0197188	-0.0181404	-0.0166017	-0.0151051	-0.0136532	-0.0122486
	30	-0.0634108	-0.0634741	-0.0635176	-0.0635412	-0.063544	-0.0635249	-0.0634826	-0.0634151	-0.0633195	-0.0631926	-0.0630317	-0.0628347	-0.0626009	-0.0623304	-0.062025	-0.061687	-0.0613199	-0.0609274	-0.0605137	-0.0600828	-0.0596381	-0.0591818	-0.0587156	-0.0582399	-0.0577538	-0.0572555	-0.056743	-0.0562138	-0.0556646	-0.055092	-0.0544918	-0.0538603	-0.0531943	-0.0524917	-0.0517514	-0.0509731	-0.0501564	-0.0493	-0.0484015	-0.0474587	-0.0464701	-0.045435	-0.0443536	-0.0432263	-0.0420529	-0.0408331	-0.0395668	-0.0382535
	31	0.0379928	0.0370219	0.0361029	0.0352357	0.0344198	0.0336544	0.0329386	0.0322718	0.0316535	0.0310833	0.0305605	0.0300848	0.0296566	0.0292766	0.0289453	0.028662	0.0284251	0.0282324	0.0280815	0.0279707	0.0278978	0.0278605	0.0278563	0.0278821	0.0279338	0.0280066	0.0280959	0.0281982	0.0283108	0.0284315	0.0285588	0.0286909	0.0288252	0.0289591	0.0290899	0.0292154	0.0293327	0.0294386	0.02953	0.0296042	0.0296593	0.0296943	0.0297079	0.0296989	0.0296659	0.0296081	0.0295248	0.0294155
	32	-0.0260935	-0.0222268	-0.018406	-0.0146378	-0.0109271	-0.0072776	-0.00369191	-0.000173139	0.00327544	0.00665111	0.00995243	0.0131793	0.0163324	0.0194123	0.0224189	0.0253512	0.0282079	0.0309872	0.0336869	0.0363052	0.0388406	0.0412924	0.0436597	0.0459413	0.0481365	0.0502445	0.0522649	0.0541976	0.0560427	0.0578013	0.059475	0.0610662	0.0625775	0.0640113	0.0653699	0.0666559	0.0678721	0.0690219	0.0701099	0.0711413	0.0721219	0.0730572	0.073952	0.074811	0.0756379	0.076436	0.0772079	0.077956
	33	-0.0791959	-0.080508	-0.0817724	-0.0829857	-0.0841446	-0.0852462	-0.0862885	-0.0872696	-0.0881871	-0.0890379	-0.0898186	-0.0905256	-0.0911561	-0.0917078	-0.0921791	-0.092568	-0.0928717	-0.0930876	-0.0932126	-0.0932448	-0.0931836	-0.0930302	-0.0927872	-0.0924585	-0.0920491	-0.0915653	-0.0910136	-0.0904	-0.0897292	-0.0890044	-0.0882274	-0.0873989	-0.0865194	-0.0855894	-0.0846101	-0.0835822	-0.0825053	-0.081378	-0.0801988	-0.0789668	-0.0776814	-0.0763417	-0.0749462	-0.0734928	-0.0719796	-0.0704049	-0.0687678	-0.0670676
	34	-0.186329	-0.18714	-0.187968	-0.188814	-0.189679	-0.190563	-0.191463	-0.192378	-0.193305	-0.19424	-0.195182	-0.196128	-0.197076	-0.198023	-0.198967	-0.199906	-0.200841	-0.201772	-0.202698	-0.203617	-0.204528	-0.205431	-0.206325	-0.207211	-0.208088	-0.208955	-0.209809	-0.210649	-0.211476	-0.21229	-0.21309	-0.213878	-0.214655	-0.215421	-0.216175	-0.216918	-0.217651	-0.218374	-0.219087	-0.219791	-0.220487	-0.221174	-0.221853	-0.222523	-0.223185	-0.223838	-0.224482	-0.22512
4	35	0.155017	0.156654	0.158149	0.159499	0.160701	0.161753	0.162654	0.163403	0.164001	0.16445	0.164752	0.164911	0.164929	0.164812	0.164562	0.164183	0.163681	0.163061	0.162329	0.161489	0.160548	0.159512	0.158385	0.157173	0.15588	0.154512	0.153073	0.151566	0.149994	0.148359	0.146661	0.144898	0.14307	0.141176	0.139214	0.137187	0.135094	0.132935	0.130709	0.128417	0.126057	0.12363	0.121136	0.118576	0.11595	0.11326	0.110506	0.107685
	36	-0.00945148	-0.00684229	-0.00425509	-0.00169356	0.000837234	0.00333119	0.00578151	0.00818095	0.0105223	0.0127987	0.015004	0.0171325	0.0191782	0.0211351	0.0229971	0.0247585	0.0264139	0.027958	0.0293857	0.0306925	0.0318746	0.0329278	0.0338484	0.0346321	0.0352748	0.0357724	0.036121	0.0363168	0.0363559	0.0362352	0.0359521	0.0355046	0.0348917	0.034112	0.0331638	0.0320446	0.0307517	0.0292822	0.0276332	0.0258013	0.0237827	0.0215732	0.0191684	0.0165639	0.0137554	0.0107391	0.00751246	0.00407336
	37	0.0434185	0.042832	0.0422303	0.0416131	0.0409792	0.040327	0.0396547	0.0389613	0.0382464	0.0375114	0.0367579	0.0359882	0.0352041	0.0344081	0.0336028	0.0327912	0.0319767	0.0311627	0.030352	0.0295465	0.028747	0.0279543	0.0271688	0.0263912	0.0256225	0.024864	0.0241177	0.023386	0.022672	0.0219781	0.0213061	0.0206567	0.0200297	0.0194247	0.0188413	0.0182783	0.0177337	0.0172048	0.0166888	0.0161832	0.0156859	0.0151958	0.0147122	0.0142348	0.0137635	0.013298	0.0128374	0.0123803
	38	-0.400952	-0.400115	-0.398975	-0.397529	-0.395777	-0.393716	-0.391341	-0.38865	-0.385638	-0.382301	-0.378636	-0.374641	-0.370316	-0.365661	-0.360676	-0.355363	-0.349726	-0.343769	-0.337497	-0.330917	-0.324035	-0.316863	-0.309409	-0.301684	-0.293699	-0.285466	-0.276995	-0.268298	-0.259385	-0.250268	-0.240957	-0.231464	-0.221801	-0.211979	-0.202012	-0.19191	-0.181688	-0.171358	-0.160935	-0.150431	-0.139858	-0.12923	-0.11856	-0.107862	-0.0971524	-0.0864445	-0.0757528	-0.0650913
	39	-0.0381224	-0.0423573	-0.0467077	-0.0511661	-0.055725	-0.0603779	-0.0651187	-0.069941	-0.0748382	-0.0798031	-0.0848285	-0.0899071	-0.0950318	-0.100196	-0.105393	-0.110618	-0.115864	-0.121127	-0.126402	-0.131689	-0.136986	-0.142293	-0.147609	-0.152932	-0.158261	-0.163592	-0.168921	-0.174246	-0.179565	-0.184873	-0.19017	-0.195454	-0.200724	-0.205979	-0.211218	-0.216439	-0.221641	-0.22682	-0.231973	-0.237099	-0.242193	-0.247253	-0.252276	-0.257259	-0.262198	-0.267091	-0.271935	-0.27673
	40	-0.0901955	-0.0894672	-0.0886254	-0.0876749	-0.086621	-0.085469	-0.084223	-0.0828863	-0.0814618	-0.0799539	-0.0783678	-0.0767102	-0.0749881	-0.073209	-0.071381	-0.0695127	-0.0676119	-0.0656864	-0.0637436	-0.0617902	-0.0598325	-0.0578765	-0.0559285	-0.0539947	-0.0520809	-0.0501923	-0.0483332	-0.0465073	-0.0447177	-0.0429667	-0.041256	-0.0395857	-0.0379549	-0.0363614	-0.0348021	-0.0332735	-0.0317722	-0.0302951	-0.0288394	-0.0274027	-0.0259831	-0.0245795	-0.0231912	-0.0218179	-0.0204599	-0.0191178	-0.0177929	-0.0164862
	41	0.109982	0.108135	0.106225	0.104257	0.102238	0.100174	0.0980698	0.0959332	0.0937714	0.0915923	0.0894033	0.0872116	0.0850241	0.0828474	0.0806881	0.0785521	0.0764448	0.074371	0.0723353	0.0703422	0.0683956	0.0664987	0.0646541	0.062864	0.0611305	0.059456	0.0578436	0.0562959	0.0548145	0.0534004	0.0520544	0.0507782	0.049574	0.048445	0.0473942	0.0464235	0.045534	0.0447273	0.0440055	0.0433718	0.0428292	0.0423809	0.0420286	0.0417736	0.0416168	0.0415593	0.0416017	0.0417435
	42	0.149264	0.150503	0.151719	0.152908	0.154067	0.155194	0.156285	0.15734	0.158354	0.159326	0.160254	0.161137	0.161976	0.16277	0.163517	0.164218	0.16487	0.165472	0.166022	0.166517	0.166957	0.167339	0.167664	0.167929	0.168137	0.168288	0.168386	0.168435	0.168438	0.168403	0.168333	0.168237	0.168122	0.167993	0.167859	0.167726	0.167598	0.167482	0.167382	0.167304	0.167253	0.167235	0.167254	0.167312	0.167412	0.167557	0.167748	0.167987
	43	-0.0545881	-0.0500292	-0.0456	-0.0413027	-0.0371396	-0.0331126	-0.0292233	-0.0254724	-0.0218595	-0.0183838	-0.0150443	-0.0118393	-0.00876631	-0.00582296	-0.00300704	-0.00031711	0.00224797	0.00468957	0.00700933	0.00920894	0.0112899	0.0132538	0.0151024	0.0168379	0.0184629	0.0199806	0.0213941	0.0227071	0.0239227	0.0250442	0.0260749	0.0270177	0.0278757	0.0286521	0.0293507	0.0299762	0.0305337	0.0310289	0.031467	0.0318538	0.032195	0.0324964	0.032764	0.0330047	0.0332259	0.0334356	0.0336411	0.0338488
	44	0.151937	0.153517	0.155155	0.156844	0.15858	0.160357	0.162171	0.164016	0.165888	0.167784	0.169699	0.171628	0.173567	0.175509	0.177449	0.179382	0.181304	0.183208	0.185091	0.186949	0.188775	0.190567	0.19232	0.194029	0.195691	0.197302	0.198858	0.200357	0.201797	0.203177	0.204494	0.205748	0.206935	0.208055	0.209107	0.210093	0.211012	0.211864	0.212651	0.213373	0.214033	0.214632	0.215173	0.215657	0.216087	0.216463	0.216788	0.217061
5	45	-0.122919	-0.114386	-0.105472	-0.0961895	-0.0865476	-0.0765581	-0.0662336	-0.055587	-0.0446319	-0.0333822	-0.0218523	-0.0100567	0.00198958	0.0142706	0.0267694	0.0394679	0.0523478	0.0653903	0.0785763	0.0918862	0.1053	0.118799	0.132363	0.145971	0.159605	0.173245	0.186871	0.200463	0.214003	0.227473	0.240854	0.254129	0.26728	0.280292	0.293148	0.305832	0.318328	0.33062	0.342692	0.354527	0.36611	0.377425	0.388453	0.39918	0.409592	0.419674	0.429414	0.438798
	46	-0.0671788	-0.0679288	-0.0686404	-0.0693141	-0.0699502	-0.0705494	-0.0711132	-0.0716432	-0.0721414	-0.0726101	-0.0730513	-0.0734676	-0.0738615	-0.0742351	-0.0745908	-0.0749305	-0.0752564	-0.0755706	-0.0758748	-0.0761703	-0.0764576	-0.0767377	-0.0770115	-0.0772799	-0.0775429	-0.0778002	-0.0780506	-0.0782929	-0.0785254	-0.0787456	-0.0789505	-0.0791368	-0.079301	-0.0794403	-0.0795525	-0.0796362	-0.0796904	-0.0797144	-0.0797071	-0.0796678	-0.0795952	-0.0794882	-0.079346	-0.0791675	-0.0789518	-0.0786979	-0.078405	-0.0780729
	47	-0.0515121	-0.0523775	-0.0532366	-0.0540873	-0.0549275	-0.0557561	-0.0565726	-0.0573766	-0.0581674	-0.0589442	-0.0597065	-0.0604539	-0.0611861	-0.0619024	-0.0626018	-0.0632828	-0.0639439	-0.064583	-0.0651985	-0.065789	-0.0663535	-0.066891	-0.0674009	-0.0678829	-0.0683369	-0.0687627	-0.0691605	-0.0695304	-0.069873	-0.0701891	-0.07048	-0.0707463	-0.0709885	-0.0712067	-0.0714017	-0.0715747	-0.0717277	-0.0718629	-0.0719829	-0.0720902	-0.0721871	-0.0722754	-0.072357	-0.0724339	-0.0725081	-0.0725819	-0.0726574	-0.072736
	48	-0.00639339	-0.00736893	-0.00834475	-0.00931771	-0.0102842	-0.0112403	-0.0121816	-0.0131038	-0.0140029	-0.0148744	-0.0157145	-0.0165192	-0.0172852	-0.018009	-0.0186871	-0.0193161	-0.0198925	-0.0204125	-0.020872	-0.0212671	-0.0215939	-0.0218487	-0.0220286	-0.0221305	-0.0221523	-0.0220923	-0.0219496	-0.0217238	-0.021415	-0.0210236	-0.0205509	-0.019999	-0.0193698	-0.0186655	-0.0178885	-0.0170411	-0.0161266	-0.0151488	-0.0141124	-0.0130227	-0.011885	-0.0107047	-0.00948736	-0.00823874	-0.00696419	-0.00566809	-0.00435422	-0.00302632
	49	-0.0403823	-0.04058	-0.0406909	-0.0407189	-0.0406683	-0.0405434	-0.0403482	-0.0400868	-0.0397631	-0.0393807	-0.0389433	-0.0384549	-0.0379199	-0.037343	-0.0367291	-0.0360832	-0.0354099	-0.0347139	-0.0339991	-0.0332691	-0.0325268	-0.0317743	-0.0310135	-0.0302468	-0.0294764	-0.0287041	-0.0279316	-0.0271602	-0.0263907	-0.0256232	-0.024857	-0.0240912	-0.0233248	-0.0225565	-0.0217854	-0.0210105	-0.0202305	-0.0194442	-0.0186503	-0.0178474	-0.0170344	-0.0162107	-0.0153761	-0.014531	-0.013676	-0.012812	-0.0119405	-0.0110633
	50	0.00115329	0.000586431	1.85308e-05	-0.000550078	-0.00111881	-0.00168685	-0.00225309	-0.00281612	-0.00337443	-0.0039265	-0.00447101	-0.0050071	-0.00553438	-0.00605265	-0.00656136	-0.00705937	-0.007545	-0.00801639	-0.00847193	-0.00891034	-0.00933032	-0.00973045	-0.0101095	-0.0104667	-0.0108012	-0.011112	-0.011398	-0.0116583	-0.0118924	-0.0120999	-0.0122797	-0.0124308	-0.012552	-0.0126428	-0.0127028	-0.0127316	-0.012729	-0.0126947	-0.0126288	-0.0125311	-0.0124014	-0.0122389	-0.0120424	-0.0118113	-0.011545	-0.011244	-0.0109091	-0.010541
	51	-0.0711712	-0.0714212	-0.0716772	-0.0719397	-0.0722092	-0.072486	-0.072771	-0.0730649	-0.0733687	-0.0736839	-0.0740122	-0.0743553	-0.0747151	-0.0750937	-0.0754933	-0.0759156	-0.0763621	-0.0768341	-0.0773329	-0.0778597	-0.0784153	-0.079	-0.0796141	-0.080258	-0.0809323	-0.0816377	-0.0823751	-0.0831457	-0.0839505	-0.0847902	-0.0856654	-0.0865764	-0.0875232	-0.0885048	-0.08952	-0.090567	-0.091644	-0.0927489	-0.0938798	-0.0950356	-0.0962162	-0.0974213	-0.0986511	-0.0999056	-0.101185	-0.102488	-0.103815	-0.105165
	52	-0.118646	-0.117478	-0.116295	-0.115097	-0.113886	-0.112663	-0.11143	-0.110186	-0.108932	-0.107668	-0.106395	-0.105112	-0.103821	-0.102522	-0.101217	-0.099905	-0.098588	-0.0972666	-0.0959425	-0.0946173	-0.0932926	-0.0919701	-0.0906517	-0.0893394	-0.0880353	-0.0867405	-0.0854557	-0.084181	-0.0829164	-0.0816621	-0.0804187	-0.079187	-0.0779676	-0.0767618	-0.0755713	-0.0743993	-0.0732494	-0.0721259	-0.0710323	-0.0699717	-0.0689466	-0.0679597	-0.0670132	-0.0661089	-0.0652485	-0.0644337	-0.0636655	-0.0629445
	53	0.32804	0.326189	0.324354	0.322536	0.320739	0.318966	0.317218	0.315501	0.313817	0.31217	0.310565	0.309004	0.307492	0.306034	0.304633	0.303295	0.302023	0.300821	0.299695	0.298649	0.297686	0.296809	0.296021	0.295324	0.29472	0.294211	0.2938	0.293489	0.293278	0.293171	0.293169	0.293273	0.293486	0.293809	0.294242	0.294785	0.295438	0.2962	0.297071	0.298052	0.299144	0.300347	0.301662	0.303089	0.304628	0.306279	0.308043	0.309919
	54	-0.35873	-0.358158	-0.357467	-0.356657	-0.355727	-0.354679	-0.353513	-0.352229	-0.350829	-0.349314	-0.347687	-0.34595	-0.344105	-0.342155	-0.3401	-0.337943	-0.335686	-0.333331	-0.330879	-0.328334	-0.325699	-0.322976	-0.320168	-0.317278	-0.314308	-0.311265	-0.308152	-0.304974	-0.301736	-0.298443	-0.2951	-0.291709	-0.288275	-0.284802	-0.281292	-0.277751	-0.274183	-0.270591	-0.266979	-0.26335	-0.259707	-0.256053	-0.252389	-0.248719	-0.245044	-0.241365	-0.237686	-0.234011
[truncated: 5,000 more columns]
